# Supplementary material for: Genome-Wide Methylation Changes Associated with Replicative Senescence and Differentiation in Endothelial and Bone Marrow Mesenchymal Stromal Cells
Source: Cells. 2023 Jan 11;12(2):285. doi: 10.3390/cells12020285 (PMC9857206; doi:10.3390/cells12020285)
Supplement: Supplementary file 1 [file cells-12-00285-s001.zip]

Archive with 8 entries (7 files):
- Supplementary Figures.pdf
- Supplementary Files/
- Supplementary Files/Supplementary File S1.xlsx
- Supplementary Files/Supplementary File S2.xlsx
- Supplementary Files/Supplementary File S3.xlsx
- Supplementary Files/Supplementary File S4.xlsx
- Supplementary Files/Supplementary File S5.xlsx
- Supplementary Files/Supplementary File S6.xlsx
