# Supplementary material for: Genome-Wide Methylation Changes Associated with Replicative Senescence and Differentiation in Endothelial and Bone Marrow Mesenchymal Stromal Cells
Source: Cells. 2023 Jan 11;12(2):285. doi: 10.3390/cells12020285 (PMC9857206; doi:10.3390/cells12020285)
Supplement: Supplementary file 1 [file cells-12-00285-s001.zip › Supplementary Files/Supplementary File S1.xlsx]

## Sheet: MSC late vs MSC early
ID_REF	MSC early mean	MSC early sd	MSC late mean	MSC late sd	HUVEC early mean	HUVEC early sd	HUVEC late mean	HUVEC late sd	P.Value MSC late vs MSC early	adj.P.Val MSC late vs MSC early	MSC late mean vs MSC early mean	P.Value HUVEC late vs HUVEC early	adj.P.Val HUVEC late vs HUVEC early	HUVEC late mean vs HUVEC early mean	chr	pos	Islands_Name	Relation_to_Island	UCSC_RefGene_Name	UCSC_RefGene_Group
cg23620822	0.051774	0.012659	0.589804	0.00449245	0.0227285	0.00235051	0.026156	0.000541049	2.58909e-19	1.93726e-13	0.538029	0.633749	0.845039	0.00342747	chr3	13692212		OpenSea	LOC285375	TSS200
cg17732044	0.111762	0.00196365	0.620607	0.00748222	0.0373614	0.00565428	0.0505311	0.0127656	1.73871e-18	6.50486e-13	0.508845	0.10796	0.241292	0.0131696	chr15	90234207	chr15:90233530-90234083	S_Shore	PEX11A;WDR93	TSS1500;5'UTR
cg19755318	0.0650464	0.00790505	0.415276	0.00675119	0.0528366	0.00361316	0.0593552	0.00652741	1.22274e-17	3.04969e-12	0.35023	0.302564	0.537228	0.00651859	chr3	50243323	chr3:50242550-50243589	Island	SLC38A3	5'UTR
cg19504702	0.0216701	0.00223212	0.360373	0.0126113	0.0127752	0.00550358	0.0139441	0.00324751	1.78873e-17	3.34601e-12	0.338703	0.849663	0.954604	0.00116893	chr5	153862394	chr5:153862142-153862451	Island
cg01604380	0.0289594	0.00180515	0.279145	0.00275147	0.030114	0.00369433	0.0213249	0.000771758	5.17913e-17	7.75048e-12	0.250186	0.091155	0.209565	-0.00878904	chr14	60336292	chr14:60336951-60337461	N_Shore	RTN1	Body
cg13365761	0.0323262	0.00176326	0.285167	0.00472375	0.0274369	0.00229646	0.0313352	0.00548882	7.7456e-17	9.65929e-12	0.252841	0.45188	0.700495	0.00389835	chr16	23194156	chr16:23193716-23194773	Island	SCNN1G	5'UTR
cg21798304	0.0269087	0.00291662	0.25258	0.00578585	0.02327	0.000955913	0.029321	0.00598702	1.16651e-16	1.10381e-11	0.225671	0.212951	0.414723	0.00605106	chr2	33701141		OpenSea	RASGRP3;RASGRP3	TSS200;5'UTR
cg22498143	0.0891878	0.013572	0.605155	0.0100655	0.0391655	0.00660816	0.0373032	0.00901467	1.31928e-16	1.10381e-11	0.515967	0.864188	0.959853	-0.0018623	chr19	40993991	chr19:40995880-40996119	N_Shore	SPTBN4	Body
cg16672562	0.215213	0.0256138	0.81644	0.0151269	0.0243517	0.00390545	0.0209267	0.00153773	1.32768e-16	1.10381e-11	0.601227	0.787458	0.928542	-0.00342497	chr19	46801672	chr19:46800053-46800603	S_Shore	HIF3A;HIF3A;HIF3A	5'UTR;Body;1stExon
cg08852894	0.0654393	0.0112304	0.63651	0.017368	0.0651657	0.00879165	0.0464439	0.00733248	1.70403e-16	1.27502e-11	0.571071	0.143238	0.303844	-0.0187218	chr17	77815779	chr17:77812991-77819081	Island
cg03553786	0.162158	0.0110469	0.624385	0.0162744	0.0316323	0.00756218	0.0415224	0.00709422	1.94226e-16	1.32116e-11	0.462227	0.332811	0.573912	0.00989015	chr3	13692202		OpenSea	LOC285375	TSS200
cg05745631	0.170816	0.00703907	0.555827	0.00714605	0.0382255	0.00532181	0.0258948	0.00268231	2.35435e-16	1.46802e-11	0.385011	0.161173	0.33387	-0.0123307	chr6	30095178	chr6:30095173-30095610	Island
cg09714458	0.2551	0.00656603	0.643486	0.0122944	0.0861089	0.00494656	0.150502	0.0118786	2.76446e-16	1.59114e-11	0.388386	3.04831e-06	1.9165e-05	0.0643934	chr13	113807560	chr13:113807288-113807865	Island
cg23080559	0.0620383	0.00383305	0.366235	0.0095825	0.0496002	0.00542762	0.0513817	0.00784749	3.19757e-16	1.70897e-11	0.304197	0.795052	0.93203	0.00178153	chr14	88790492	chr14:88789600-88790493	Island	KCNK10;KCNK10	Body;TSS1500
cg06740897	0.0434582	0.00937768	0.377636	0.00463229	0.0354193	0.0131953	0.0474974	0.0101019	3.52828e-16	1.76e-11	0.334178	0.127537	0.276608	0.0120781	chr17	46124821	chr17:46125046-46126233	N_Shore	NFE2L1	TSS1500
cg00093890	0.0241022	0.00644236	0.287942	0.007507	0.0317801	0.00845657	0.0320428	0.00300252	4.38807e-16	1.95515e-11	0.26384	0.965543	0.990841	0.000262737	chr4	106817692	chr4:106816415-106817769	Island	NPNT	Body
cg27360003	0.034999	0.00911061	0.315935	0.0119453	0.0265656	0.00398955	0.0263649	0.00403608	4.4421e-16	1.95515e-11	0.280936	0.975294	0.993457	-0.00020073	chr10	105254119	chr10:105253191-105254428	Island	NEURL;NEURL	5'UTR;1stExon
cg22891070	0.167422	0.0370691	0.827854	0.0270504	0.0304964	0.00121486	0.0287577	0.00126917	5.08347e-16	2.11314e-11	0.660433	0.91007	0.974974	-0.00173876	chr19	46801642	chr19:46800053-46800603	S_Shore	HIF3A;HIF3A	Body;TSS200
cg08781365	0.0506511	0.0132961	0.556215	0.0190008	0.556188	0.0191503	0.920669	0.00762961	5.53098e-16	2.17816e-11	0.505564	4.53752e-14	9.30691e-12	0.364482	chr16	85320072	chr16:85320574-85320775	N_Shore
cg03870370	0.0216691	0.000807377	0.291413	0.0160851	0.0212523	0.00194664	0.0195943	0.000540776	6.69437e-16	2.5045e-11	0.269744	0.796316	0.932635	-0.00165801	chr2	86421923	chr2:86422068-86422858	N_Shore	IMMT;IMMT;IMMT	Body;Body;Body
cg10893095	0.0530693	0.00794431	0.322056	0.0115564	0.0287169	0.00344058	0.0298166	0.00202063	7.77218e-16	2.65223e-11	0.268986	0.865075	0.96022	0.00109971	chr6	85478296		OpenSea
cg13266820	0.042284	0.00730996	0.295459	0.0106749	0.0233231	0.00331003	0.0251263	0.0016314	7.79815e-16	2.65223e-11	0.253174	0.767515	0.919719	0.00180328	chr10	28965878	chr10:28965704-28967266	Island	BAMBI	TSS1500
cg03312601	0.0483909	0.00163087	0.226802	0.000646121	0.0369542	0.00262888	0.0362332	0.00428356	8.65279e-16	2.70558e-11	0.178411	0.867646	0.961056	-0.00072107	chr3	187459269	chr3:187457731-187457948	S_Shore	BCL6	5'UTR
cg09149648	0.0393094	0.00257326	0.474235	0.0247029	0.0324237	0.00240995	0.0444931	0.00803439	8.93599e-16	2.70558e-11	0.434926	0.26472	0.488001	0.0120694	chr20	44642370	chr20:44642094-44642406	Island	MMP9	Body
cg07416664	0.0626844	0.00481863	0.419995	0.0184187	0.0362726	0.00435238	0.0432743	0.0088478	9.03982e-16	2.70558e-11	0.35731	0.425953	0.675223	0.00700169	chr22	38221485	chr22:38220589-38221619	Island	GALR3	3'UTR
cg23720732	0.0256899	0.00746809	0.429288	0.0255032	0.0195884	0.0048332	0.0274076	0.00205146	9.57307e-16	2.72578e-11	0.403598	0.432996	0.682128	0.00781921	chr20	44650380	chr20:44651066-44651369	N_Shore	SLC12A5;SLC12A5	5'UTR;1stExon
cg14910061	0.0326777	0.00260116	0.23401	0.00750099	0.0354223	0.00477731	0.0298276	0.00342306	1.0078e-15	2.72578e-11	0.201332	0.268165	0.492636	-0.00559469	chr4	24473413	chr4:24471700-24474929	Island
cg07065220	0.0962521	0.00925874	0.480675	0.0240164	0.0150803	0.000768952	0.015273	0.00215168	1.02002e-15	2.72578e-11	0.384423	0.983707	0.995793	0.000192628	chr3	193987540	chr3:193987425-193987758	Island
cg17757602	0.0815135	0.00852585	0.407017	0.00453201	0.0267341	0.00505671	0.030471	0.0063907	1.1604e-15	2.88691e-11	0.325504	0.644388	0.852037	0.00373696	chr5	42952113	chr5:42951076-42952410	Island
cg05859777	0.0495363	0.0101539	0.436067	0.0210787	0.0475966	0.011931	0.0395799	0.00704221	1.16596e-15	2.88691e-11	0.386531	0.408725	0.657738	-0.00801677	chr11	2161102	chr11:2158951-2162484	Island	INS-IGF2;IGF2AS;IGF2;IGF2;IGF2AS;IGF2	Body;TSS1500;Body;5'UTR;TSS1500;TSS1500
cg12713604	0.0399318	0.010845	0.339393	0.0157159	0.0307445	0.00276189	0.0276741	0.00467313	1.19606e-15	2.88691e-11	0.299461	0.680601	0.873997	-0.00307042	chr5	68339208		OpenSea
cg06390536	0.0871368	0.00261833	0.331081	0.00126498	0.0465109	0.00563836	0.0638684	0.002837	1.23483e-15	2.88733e-11	0.243944	0.0116555	0.0345599	0.0173575	chr17	73584068	chr17:73583838-73586337	Island	MYO15B	TSS200
cg19660063	0.0362246	0.000214046	0.315678	0.0146494	0.0776294	0.00792075	0.032327	0.00633949	1.35667e-15	3.01589e-11	0.279454	1.39957e-05	7.5718e-05	-0.0453024	chr5	16616510	chr5:16616509-16617428	Island	FAM134B	Body
cg13050930	0.0337239	0.00471805	0.348172	0.0160903	0.0234079	0.0123572	0.0173733	0.00417481	1.37042e-15	3.01589e-11	0.314448	0.449107	0.697787	-0.0060345	chr6	4775675	chr6:4775131-4777550	Island	CDYL;CDYL	TSS1500;Body
cg15278204	0.131902	0.00776091	0.383907	0.00741799	0.034231	0.00115341	0.0310074	0.00369632	1.42934e-15	3.03042e-11	0.252005	0.612863	0.831076	-0.00322358	chr12	111126594	chr12:111126611-111127347	N_Shore	HVCN1;HVCN1;HVCN1	5'UTR;5'UTR;5'UTR
cg00308344	0.0516256	0.00846415	0.405625	0.0182395	0.0554069	0.010783	0.0457414	0.00747108	1.47538e-15	3.03042e-11	0.353999	0.289245	0.52029	-0.00966545	chr12	117536531	chr12:117536290-117537421	Island	TESC;TESC;TESC	Body;Body;Body
cg06613817	0.92188	0.0109401	0.515393	0.00863188	0.944347	0.000977218	0.918886	0.0150682	1.49852e-15	3.03042e-11	-0.406487	0.0245924	0.0673855	-0.0254604	chr1	119910670		OpenSea	HAO2;HAO2	TSS1500;TSS1500
cg19871564	0.0404557	0.00530572	0.351991	0.0183594	0.0345124	0.00665171	0.0372378	0.00492927	1.82816e-15	3.54725e-11	0.311535	0.733333	0.902852	0.00272538	chr12	24716714	chr12:24714956-24716243	S_Shore	SOX5	TSS1500
cg08812889	0.0693254	0.00948501	0.371785	0.0117662	0.0200055	0.0010579	0.015243	0.000432764	1.8489e-15	3.54725e-11	0.30246	0.542032	0.779135	-0.00476258	chr4	174439925	chr4:174439812-174440249	Island
cg04454506	0.0387886	0.00812775	0.302091	0.00595078	0.0240369	0.00388801	0.0220139	0.0112044	1.93291e-15	3.61571e-11	0.263302	0.765601	0.91882	-0.00202297	chr6	46702683	chr6:46702736-46703316	N_Shore	PLA2G7;PLA2G7	5'UTR;5'UTR
cg11509088	0.0375028	0.00697443	0.366185	0.00109875	0.562269	0.0112805	0.407147	0.0112048	2.51328e-15	4.58668e-11	0.328683	5.61772e-11	1.85344e-09	-0.155122	chr10	50143483		OpenSea	WDFY4	Body
cg01032119	0.0940284	0.00903388	0.474837	0.0114418	0.190466	0.0151038	0.0851693	0.0173476	2.64348e-15	4.70943e-11	0.380809	5.34676e-08	5.42971e-07	-0.105297	chr5	10857295		OpenSea
cg17149655	0.0552901	0.0117402	0.303155	0.0022488	0.0826	0.00364287	0.0464142	0.00831487	2.85137e-15	4.84498e-11	0.247864	7.10267e-05	0.000330865	-0.0361859	chr15	61521910	chr15:61519621-61520031	S_Shore	RORA	TSS1500
cg02590245	0.0234442	0.00726859	0.249206	0.00945825	0.0365859	0.00800352	0.0274703	0.00226582	2.90297e-15	4.84497e-11	0.225762	0.143852	0.304868	-0.00911555	chr1	161088446	chr1:161087722-161088112	S_Shore	NIT1;NIT1;NIT1;PFDN2;NIT1	5'UTR;Body;Body;TSS1500;Body
cg19571106	0.045913	0.00711638	0.309388	0.00695272	0.0407722	0.00745581	0.0541977	0.0127967	2.91382e-15	4.84498e-11	0.263475	0.0712189	0.17015	0.0134255	chr8	9762850	chr8:9762661-9764748	Island
cg14924798	0.0301465	0.00611468	0.272316	0.0119328	0.0312972	0.00391237	0.0232915	0.00547935	3.20748e-15	5.21733e-11	0.242169	0.228676	0.43777	-0.00800575	chr3	155463009	chr3:155461917-155462561	S_Shore
cg05824050	0.055549	0.00559424	0.300029	0.013332	0.0234888	0.0066804	0.0436071	0.00503132	3.50855e-15	5.58562e-11	0.24448	0.00780219	0.0240661	0.0201183	chr9	109622677	chr9:109622424-109623203	Island
cg03261929	0.0794256	0.0045784	0.514536	0.0165569	0.145543	0.0194468	0.0518946	0.0128475	4.02711e-15	6.08234e-11	0.43511	1.50701e-06	1.01979e-05	-0.0936481	chr13	79168211	chr13:79170114-79171231	N_Shore
cg19641870	0.0449603	0.00539086	0.333605	0.0122284	0.12293	0.00855963	0.0661597	0.0135215	4.05246e-15	6.08234e-11	0.288644	4.16557e-06	2.537e-05	-0.0567707	chr10	43931771	chr10:43931958-43932879	N_Shore	ZNF487	TSS1500
cg09985832	0.0614067	0.0132064	0.425137	0.0213086	0.0566312	0.00597266	0.0372362	0.00160143	4.06443e-15	6.08234e-11	0.36373	0.0661461	0.15979	-0.019395	chr2	289702	chr2:287353-290099	Island	FAM150B	TSS1500
cg04771950	0.0666651	0.00450704	0.513461	0.0310608	0.0417335	0.00679219	0.0391121	0.00177795	4.21338e-15	6.18161e-11	0.446796	0.829725	0.946759	-0.00262139	chr13	47707066		OpenSea
cg25841608	0.0922005	0.00365362	0.427361	0.00764486	0.0443097	0.0118335	0.0310822	0.00627559	4.41613e-15	6.33516e-11	0.335161	0.164429	0.339249	-0.0132276	chr3	128152075	chr3:128151656-128152180	Island
cg03383382	0.0526172	0.00440634	0.328669	0.0124043	0.0498725	0.0125887	0.0621345	0.00298224	4.48737e-15	6.33516e-11	0.276051	0.121418	0.26572	0.012262	chr6	108487506	chr6:108485671-108490539	Island	NR2E1;NR2E1	5'UTR;1stExon
cg22673543	0.103548	0.0099209	0.569044	0.0180636	0.0471587	0.00952721	0.0383048	0.0085496	4.60715e-15	6.38381e-11	0.465496	0.492094	0.737238	-0.00885382	chr10	13933229	chr10:13933482-13934184	N_Shore	FRMD4A	Body
cg16064097	0.06524	0.0028961	0.428541	0.0215387	0.0413012	0.00957151	0.0342292	0.00338276	4.71998e-15	6.42124e-11	0.363301	0.48296	0.729194	-0.00707199	chr1	46955990	chr1:46954793-46957121	Island
cg17919465	0.0825248	0.00545606	0.546535	0.0305287	0.0440299	0.00257271	0.0516981	0.0128143	4.99107e-15	6.6688e-11	0.46401	0.552046	0.786932	0.0076682	chr22	30278876	chr22:30278978-30279858	N_Shore	MTMR3;MTMR3;MTMR3	TSS1500;TSS1500;TSS1500
cg25655724	0.370405	0.00557283	0.0903328	0.00770386	0.258405	0.00809772	0.0376946	0.00818064	5.53717e-15	7.26866e-11	-0.280072	1.35844e-13	2.00917e-11	-0.22071	chr17	31377196		OpenSea	ASIC2;ASIC2	Body;Body
cg13589108	0.0304701	0.00319059	0.305795	0.0181224	0.0323152	0.00662114	0.0253234	0.00365279	5.66174e-15	7.30405e-11	0.275325	0.369424	0.615577	-0.00699179	chr1	177140680	chr1:177140120-177140323	S_Shore	FAM5B;FAM5B	5'UTR;1stExon
cg03954667	0.0798441	0.00726843	0.593124	0.037385	0.0392856	0.00570067	0.0401517	0.00511183	5.83379e-15	7.39844e-11	0.51328	0.951822	0.98704	0.000866038	chr12	11806065	chr12:11801853-11802218	S_Shelf	ETV6	Body
cg13899718	0.10895	0.00970833	0.666915	0.0173385	0.556045	0.0389582	0.95531	0.00764138	6.00841e-15	7.4929e-11	0.557965	5.35166e-13	5.48313e-11	0.399264	chr1	150947832	chr1:150946496-150947950	Island	LASS2;LASS2	TSS1500;TSS1500
cg00021892	0.588937	0.00281455	0.891427	0.00606172	0.0880848	0.00836054	0.0208396	0.0040722	6.48082e-15	7.94226e-11	0.30249	1.55877e-06	1.05097e-05	-0.0672452	chr1	153582521		OpenSea	S100A16	5'UTR
cg01774159	0.038413	0.00475728	0.316973	0.0144455	0.0354434	0.00366667	0.0275488	0.00851785	6.60549e-15	7.94226e-11	0.27856	0.323605	0.56293	-0.00789456	chr8	80524467	chr8:80523975-80525765	Island	STMN2	Body
cg15085791	0.0221093	0.00404128	0.364165	0.0266872	0.0209508	0.00545841	0.0185189	0.00422509	6.68718e-15	7.94226e-11	0.342056	0.801248	0.934754	-0.00243189	chr12	53108401	chr12:53107912-53108471	Island
cg27426220	0.0475095	0.00659695	0.48695	0.0262269	0.0829051	0.00930732	0.0668091	0.00900884	6.92074e-15	7.98281e-11	0.43944	0.208894	0.408669	-0.016096	chr7	143106126		OpenSea	EPHA1	TSS200
cg01616356	0.481009	0.00565344	0.728124	0.00329797	0.570494	0.0159182	0.753443	0.00406163	6.9919e-15	7.98281e-11	0.247116	3.94873e-13	4.38303e-11	0.182949	chr22	50895351	chr22:50897713-50898053	N_Shelf	SBF1	Body
cg06984848	0.11923	0.0159787	0.481985	0.0121953	0.969792	0.00035064	0.969517	0.00367878	7.04139e-15	7.98281e-11	0.362755	0.978701	0.994377	-0.000274245	chr16	85320722	chr16:85320574-85320775	Island
cg02366228	0.0521829	0.00589404	0.357771	0.0125232	0.137347	0.00196099	0.0982206	0.00577795	7.36638e-15	8.22661e-11	0.305588	0.000452499	0.00179677	-0.0391259	chr19	33667241	chr19:33667442-33668665	N_Shore
cg15923659	0.049537	0.0125226	0.297732	0.00813051	0.0481929	0.00384756	0.023546	0.00276952	7.70379e-15	8.45941e-11	0.248195	0.00334778	0.0111717	-0.0246469	chr6	149970100	chr6:149969499-149969972	S_Shore	KATNA1;KATNA1	TSS200;TSS200
cg00954230	0.0156133	0.00160561	0.231998	0.013591	0.0177791	0.00590438	0.0205328	0.00158715	7.89058e-15	8.45941e-11	0.216385	0.657071	0.859905	0.00275371	chr12	10306288		OpenSea
cg08465862	0.0333999	0.00960332	0.317814	0.00975339	0.0299265	0.00308993	0.0341142	0.00904046	7.92064e-15	8.45941e-11	0.284414	0.608042	0.827792	0.00418768	chr10	3109459	chr10:3108650-3111419	Island	PFKP	TSS1500
cg13817952	0.0486764	0.00837898	0.306839	0.015871	0.0240323	0.00221084	0.0228823	0.001379	8.02707e-15	8.45941e-11	0.258163	0.876258	0.963973	-0.00115	chr9	124990456	chr9:124987743-124991086	Island	LHX6;LHX6	Body;Body
cg08378017	0.0153431	0.00308722	0.183407	0.00754678	0.0147176	0.00342414	0.0151792	0.00425895	9.20299e-15	9.54292e-11	0.168064	0.924267	0.97916	0.00046157	chr2	105760444	chr2:105760109-105761018	Island
cg09468523	0.0389415	0.00784147	0.323396	0.0181263	0.0304893	0.00156168	0.0382971	0.00999916	9.31028e-15	9.54292e-11	0.284455	0.350425	0.59427	0.00780777	chr12	54378263	chr12:54378696-54380102	N_Shore	HOXC10;HOXC-AS3	TSS1500;Body
cg02534642	0.411976	0.00984894	0.671775	0.00255836	0.786449	0.0125946	0.871805	0.00385769	9.68639e-15	9.79426e-11	0.259799	2.09335e-08	2.41796e-07	0.085356	chr1	19363003		OpenSea
cg08039116	0.0243383	0.00445475	0.286443	0.0183591	0.0156897	0.00420664	0.0156233	0.00440386	1.00723e-14	1.00487e-10	0.262105	0.99305	0.998168	-6.64e-05	chr7	43152254	chr7:43152020-43153340	Island	HECW1;HECW1	1stExon;5'UTR
cg18583563	0.0806501	0.00840666	0.560054	0.0281121	0.0235116	0.000972104	0.0243836	0.00308634	1.0519e-14	1.03562e-10	0.479404	0.950288	0.986586	0.00087204	chr15	29864140	chr15:29862035-29863649	S_Shore	FAM189A1	TSS1500
cg14178689	0.300854	0.00845233	0.627676	0.00718	0.25557	0.0108605	0.430225	0.0209386	1.08612e-14	1.03691e-10	0.326823	4.57723e-11	1.57708e-09	0.174655	chr10	128158055		OpenSea	C10orf90	Body
cg02867079	0.106785	0.00611257	0.475212	0.0139691	0.14579	0.00768735	0.134552	0.0171415	1.09337e-14	1.03691e-10	0.368427	0.306792	0.542472	-0.0112381	chr14	100111269	chr14:100111120-100111906	Island	HHIPL1;HHIPL1	TSS1500;TSS1500
cg20241952	0.033284	0.00511502	0.383586	0.0282549	0.0209353	0.000385688	0.0254589	0.000645665	1.10608e-14	1.03691e-10	0.350302	0.660392	0.861825	0.00452363	chr17	77752713	chr17:77752051-77752772	Island	CBX2;CBX2	Body;Body
cg10205045	0.0907749	0.0128683	0.458083	0.0172913	0.0683991	0.0106612	0.0919323	0.00145358	1.10864e-14	1.03691e-10	0.367308	0.0433108	0.110879	0.0235332	chr15	69087809		OpenSea	ANP32A	Body
cg15449956	0.0300044	0.00405766	0.206173	0.00781633	0.0249633	0.00562992	0.0253257	0.00327339	1.23346e-14	1.13941e-10	0.176168	0.944462	0.984999	0.00036233	chr8	106331995	chr8:106330518-106332120	Island	ZFPM2	Body
cg09915769	0.0347963	0.00991278	0.291789	0.00674496	0.0329087	0.0136766	0.0388749	0.00244139	1.29829e-14	1.18468e-10	0.256993	0.438629	0.687705	0.00596618	chr19	7660977	chr19:7660572-7661594	Island	KIAA1543;KIAA1543	1stExon;1stExon
cg08983124	0.0267802	0.00328249	0.316974	0.0221269	0.0201218	0.00301286	0.0436717	0.00897043	1.32888e-14	1.18522e-10	0.290194	0.0149517	0.0432329	0.0235499	chr12	122711178	chr12:122710054-122711371	Island	DIABLO;DIABLO;LOC101593348;DIABLO;DIABLO;DIABLO;DIABLO	5'UTR;TSS1500;Body;TSS200;TSS200;TSS200;TSS200
cg21793948	0.0437929	0.00665493	0.286168	0.0129284	0.0276708	0.00330883	0.0275241	0.00359847	1.33057e-14	1.18522e-10	0.242375	0.98374	0.995814	-0.00014664	chr18	60988096	chr18:60986621-60988286	Island	BCL2;BCL2	TSS1500;TSS1500
cg17951991	0.855104	0.0205361	0.376638	0.0177272	0.90045	0.00787239	0.901573	0.0143081	1.36152e-14	1.19539e-10	-0.478466	0.937068	0.982923	0.0011236	chr10	1705647		OpenSea	ADARB2	Body
cg15205547	0.0800728	0.00589529	0.306652	0.00441063	0.0281685	0.00774292	0.028243	0.00584623	1.38954e-14	1.19539e-10	0.226579	0.991193	0.997677	7.45e-05	chr7	23514347	chr7:23513534-23514412	Island
cg02773945	0.147001	0.0101151	0.393522	0.0135374	0.0146961	0.00356204	0.0161256	0.00373379	1.38991e-14	1.19539e-10	0.246521	0.845749	0.953136	0.00142949	chr1	200011858	chr1:200011400-200012055	Island	NR5A2;NR5A2	Body;Body
cg13936383	0.102676	0.0215585	0.487587	0.00795452	0.9249	0.0157883	0.92249	0.00906288	1.41766e-14	1.19859e-10	0.384911	0.833836	0.94847	-0.0024106	chr9	139528170	chr9:139526900-139527676	S_Shore
cg01393939	0.148716	0.017701	0.511074	0.0100299	0.944069	0.00173659	0.94877	0.00816834	1.42567e-14	1.19859e-10	0.362358	0.664843	0.864631	0.00470137	chr1	87803705	chr1:87800835-87801252	S_Shelf	LMO4	Body
cg15689410	0.0305116	0.00343863	0.433484	0.031294	0.176474	0.0153132	0.0449658	0.00653095	1.6275e-14	1.35307e-10	0.402973	3.66544e-08	3.92091e-07	-0.131508	chr2	74727000	chr2:74725039-74727038	Island	LBX2;LBX2	Body;TSS1500
cg13425335	0.0512278	0.00357661	0.241522	0.00845283	0.142258	0.0036347	0.26755	0.00358962	1.72999e-14	1.40767e-10	0.190294	4.60759e-12	2.73055e-10	0.125292	chr12	132920348	chr12:132922117-132922443	N_Shore
cg17434309	0.0410707	0.0033397	0.341239	0.0161942	0.042999	0.0138972	0.0358868	0.00281727	1.7308e-14	1.40767e-10	0.300169	0.439066	0.688095	-0.00711217	chr11	2161079	chr11:2158951-2162484	Island	INS-IGF2;IGF2AS;IGF2;IGF2;IGF2AS;IGF2	Body;TSS1500;Body;5'UTR;TSS1500;TSS1500
cg09656942	0.0829071	0.00918262	0.357022	0.0197133	0.0664939	0.00761508	0.0516764	0.00229938	1.77773e-14	1.42144e-10	0.274115	0.0916359	0.210473	-0.0148175	chr17	18761022	chr17:18761273-18761853	N_Shore	PRPSAP2	TSS1500
cg01150270	0.187534	0.00955785	0.738697	0.0418304	0.0383733	0.00413317	0.0412454	0.00241446	1.78573e-14	1.42144e-10	0.551163	0.86373	0.959694	0.00287208	chr15	95869918	chr15:95869955-95870322	N_Shore
cg14639897	0.0498847	0.0084878	0.331485	0.0155509	0.0612921	0.00672112	0.0617889	0.0148769	1.85194e-14	1.44511e-10	0.281601	0.95377	0.987608	0.00049677	chr8	98881124	chr8:98881311-98881843	N_Shore	MATN2;MATN2	TSS200;TSS200
cg21565130	0.339683	0.0249792	0.733981	0.0107166	0.0222783	0.000120851	0.0359158	0.0230102	1.85409e-14	1.44511e-10	0.394298	0.266929	0.490973	0.0136375	chr11	125365004	chr11:125365137-125366319	N_Shore	FEZ1;FEZ1	5'UTR;5'UTR
cg24292016	0.0651958	0.00458458	0.39333	0.0199131	0.234836	0.0129057	0.0754185	0.0082111	1.9206e-14	1.48152e-10	0.328134	2.75874e-10	6.60882e-09	-0.159417	chr12	121087689		OpenSea	CABP1;CABP1;CABP1	TSS1500;TSS1500;Body
cg15611150	0.0861152	0.0150473	0.394128	0.0195072	0.297071	0.00750894	0.0519733	0.00325756	2.00662e-14	1.52824e-10	0.308012	4.28933e-13	4.6561e-11	-0.245097	chr3	133524362	chr3:133524568-133525199	N_Shore	SRPRB	TSS1500
cg12733396	0.305144	0.00207005	0.66396	0.0113192	0.245189	0.0140698	0.0576469	0.00914766	2.03601e-14	1.52824e-10	0.358816	1.12781e-10	3.22718e-09	-0.187542	chr1	40783234	chr1:40781004-40781445	S_Shore	COL9A2	TSS1500
cg09954323	0.0531335	0.00451751	0.304003	0.0104272	0.0572257	0.00360171	0.0417122	0.0132068	2.04244e-14	1.52824e-10	0.250869	0.0596148	0.146197	-0.0155135	chr1	177140494	chr1:177140120-177140323	S_Shore	BRINP2	TSS200
cg00594408	0.0825651	0.00816368	0.343666	0.0114869	0.0772593	0.0153065	0.0964099	0.00642565	2.24739e-14	1.66214e-10	0.261101	0.0301603	0.0807003	0.0191506	chr6	29595349	chr6:29595298-29595795	Island	GABBR1;GABBR1;GABBR1	Body;1stExon;Body
cg13019491	0.153407	0.0135382	0.49648	0.00648836	0.0188961	0.00189622	0.0230997	0.0036553	2.26583e-14	1.66215e-10	0.343073	0.692457	0.880751	0.00420365	chr14	60977856	chr14:60975732-60978180	Island	SIX6	Body
cg12163823	0.0390359	0.00210166	0.273869	0.0104239	0.0589799	0.0146252	0.0284864	0.00640066	2.3049e-14	1.66484e-10	0.234833	0.000817529	0.00308389	-0.0304936	chr2	242673721	chr2:242673653-242675106	Island	D2HGDH	TSS1500
cg20591472	0.0605606	0.0082059	0.407189	0.0206055	0.0744948	0.0101795	0.095865	0.00990122	2.31401e-14	1.66484e-10	0.346628	0.0624116	0.152059	0.0213702	chr1	110008990	chr1:110008962-110010124	Island	SYPL2	TSS200
cg15911153	0.021558	0.00184112	0.24711	0.017188	0.0199411	0.00463937	0.0213139	0.00155463	2.42676e-14	1.7131e-10	0.225552	0.844689	0.95271	0.00137275	chr5	138730783	chr5:138727710-138730911	Island	LOC389333;LOC389333	1stExon;5'UTR
cg14500250	0.0393918	0.00248955	0.26819	0.0154472	0.0305437	0.00582202	0.0359623	0.00392132	2.42687e-14	1.7131e-10	0.228798	0.450468	0.699144	0.00541866	chr14	101121140	chr14:101121008-101121365	Island
cg14970695	0.0332148	0.0107925	0.373108	0.0215316	0.0567103	0.0165707	0.0195519	0.00162371	2.53738e-14	1.77437e-10	0.339893	0.00317706	0.0106504	-0.0371584	chr10	29698447	chr10:29698362-29699044	Island	LOC387647	TSS200
cg02335441	0.0355379	0.00493328	0.343518	0.0219169	0.0877983	0.0102668	0.0526809	0.00247517	2.57387e-14	1.78322e-10	0.307981	0.00237122	0.00815578	-0.0351174	chr3	130745948	chr3:130745388-130745840	S_Shore	NEK11;NEK11;ASTE1;NEK11	5'UTR;5'UTR;TSS1500;5'UTR
cg15707568	0.0432849	0.00412152	0.322108	0.0168495	0.0437756	0.0128256	0.0499238	0.00881102	2.62495e-14	1.80192e-10	0.278823	0.484182	0.73027	0.0061482	chr21	27108736	chr21:27106814-27108211	S_Shore	ATP5J;ATP5J;ATP5J;ATP5J;GABPA;ATP5J	TSS1500;TSS1500;TSS1500;TSS1500;5'UTR;TSS1500
cg00715820	0.048599	0.00702868	0.263518	0.0135115	0.0608336	0.0028357	0.0374294	0.00677142	2.76688e-14	1.86334e-10	0.214919	0.00341441	0.0113741	-0.0234042	chr5	132203027	chr5:132201901-132202753	S_Shore	UQCRQ;GDF9;GDF9;GDF9;GDF9;GDF9	Body;TSS1500;TSS1500;TSS1500;TSS1500;TSS1500
cg15179805	0.0717403	0.0167414	0.337164	0.00356325	0.0469713	0.00644468	0.0667945	0.0070144	2.78863e-14	1.86334e-10	0.265424	0.0298781	0.0800362	0.0198232	chr13	113623659	chr13:113622737-113623660	Island	MCF2L	Body
cg11630965	0.067992	0.0161474	0.327374	0.00343424	0.0366452	0.00539873	0.030931	0.0055794	2.78913e-14	1.86334e-10	0.259382	0.486515	0.732406	-0.0057142	chr1	94703411	chr1:94702690-94703344	S_Shore	ARHGAP29	TSS200
cg15171221	0.0405466	0.00391608	0.289446	0.0147352	0.023603	0.00371912	0.0338787	0.0138897	2.85136e-14	1.87248e-10	0.248899	0.202742	0.39936	0.0102757	chr6	28973328		OpenSea	ZNF311	TSS1500
cg24782869	0.0375005	0.00497115	0.320541	0.00609245	0.0288851	0.00378874	0.0336489	0.00986956	2.85287e-14	1.87248e-10	0.283041	0.594186	0.818151	0.00476389	chr17	19437009	chr17:19436788-19437692	Island	SLC47A1	TSS200
cg26437112	0.0246245	0.00267153	0.440259	0.0387311	0.0256461	0.00365261	0.0238664	0.00531391	2.92955e-14	1.90609e-10	0.415635	0.891856	0.969237	-0.00177969	chr11	58869855	chr11:58869805-58870076	Island
cg13541456	0.0777074	0.0140895	0.318165	0.00843544	0.0536656	0.00822583	0.0584519	0.00561616	3.01036e-14	1.93708e-10	0.240457	0.531138	0.770402	0.00478629	chr9	136603618		OpenSea	SARDH;SARDH	5'UTR;TSS200
cg06479604	0.0378129	0.00206696	0.245863	0.000703014	0.0340252	0.00293146	0.0604401	0.0147412	3.02895e-14	1.93708e-10	0.20805	0.00115202	0.00421984	0.026415	chr5	161275123		OpenSea	GABRA1;GABRA1;GABRA1;GABRA1;GABRA1;GABRA1	TSS1500;5'UTR;TSS1500;5'UTR;5'UTR;1stExon
cg00868394	0.428199	0.00756262	0.696052	0.0173814	0.0213585	0.00535795	0.0243206	0.00598501	3.13819e-14	1.98994e-10	0.267853	0.727348	0.899615	0.00296211	chr2	20773349		OpenSea
cg09785391	0.0358839	0.00432028	0.335433	0.0219978	0.0296217	0.0033444	0.0455297	0.011286	3.17567e-14	1.99678e-10	0.299549	0.110392	0.245768	0.015908	chr18	5297098	chr18:5295323-5297099	Island	ZFP161;ZFP161;ZFP161	TSS1500;TSS1500;TSS1500
cg01557547	0.0491753	0.00182493	0.343717	0.0238861	0.0367223	0.00589753	0.0293561	0.00592526	3.29513e-14	2.02172e-10	0.294542	0.436333	0.685452	-0.00736616	chr3	157823089	chr3:157822973-157823836	Island	SHOX2;SHOX2;SHOX2	Body;Body;Body
cg18457438	0.183886	0.0142995	0.776938	0.00883332	0.858404	0.00620925	0.937117	0.0123248	3.30071e-14	2.02172e-10	0.593053	0.000850362	0.00319634	0.0787131	chr19	44039446	chr19:44039232-44039756	Island	ZNF575	Body
cg05366561	0.0324788	0.00382164	0.344464	0.0120601	0.116702	0.0242667	0.0250233	0.00428836	3.31761e-14	2.02172e-10	0.311986	2.48302e-07	2.06824e-06	-0.091679	chr20	30437731	chr20:30437283-30437732	Island
cg06907391	0.0563087	0.00625359	0.250129	0.00565957	0.0331496	0.00937322	0.0839094	0.00401019	3.34088e-14	2.02172e-10	0.19382	9.63892e-07	6.85756e-06	0.0507598	chr5	161275138		OpenSea	GABRA1;GABRA1;GABRA1;GABRA1;GABRA1;GABRA1	TSS1500;5'UTR;TSS1500;5'UTR;5'UTR;1stExon
cg07207652	0.152925	0.0165513	0.422135	0.00457848	0.126085	0.00251436	0.0915275	0.0124715	3.35043e-14	2.02172e-10	0.26921	0.001121	0.00411574	-0.0345573	chr17	45798257		OpenSea
cg01695225	0.121935	0.0126105	0.447989	0.018155	0.0311027	0.00186899	0.0314914	0.00267471	3.50076e-14	2.09553e-10	0.326054	0.97019	0.992025	0.000388746	chr2	73152672	chr2:73151200-73152060	S_Shore	EMX1	Body
cg24673771	0.0542944	0.00414942	0.348158	0.0192301	0.0110357	0.00750311	0.014186	0.000552974	3.54022e-14	2.10233e-10	0.293863	0.737612	0.905063	0.00315022	chr2	45180267	chr2:45179364-45180394	Island
cg01354088	0.070058	0.00281163	0.266292	0.00721436	0.0213693	0.00781227	0.020934	0.00200673	3.7308e-14	2.19806e-10	0.196234	0.944838	0.985094	-0.000435276	chr2	10183140	chr2:10182635-10184702	Island	KLF11	TSS1500
cg03234796	0.36742	0.0125473	0.648851	0.0140342	0.579848	0.00382313	0.853368	0.00996951	3.77215e-14	2.20506e-10	0.281432	5.53122e-14	1.06667e-11	0.27352	chr11	63729488		OpenSea
cg20659435	0.582166	0.00767823	0.83907	0.0099784	0.0914749	0.00980268	0.0791787	0.0119543	3.91264e-14	2.26862e-10	0.256904	0.152558	0.319561	-0.0122962	chr10	77156218	chr10:77155128-77169600	Island
cg22392666	0.241872	0.0182006	0.54376	0.00296849	0.022848	0.00381482	0.0213433	0.00151288	3.9624e-14	2.26862e-10	0.301888	0.877041	0.964263	-0.00150467	chr19	35634167	chr19:35633847-35634629	Island	FXYD7;FXYD7	5'UTR;1stExon
cg05843457	0.0956818	0.00826861	0.436244	0.0161773	0.32664	0.0211669	0.0450489	0.0102032	3.97184e-14	2.26862e-10	0.340562	5.06692e-13	5.26424e-11	-0.281592	chr1	158147849	chr1:158147433-158147854	Island
cg00802233	0.0867412	0.0103775	0.487852	0.0185266	0.034463	0.00245644	0.0280606	0.00743805	4.04533e-14	2.29309e-10	0.401111	0.622244	0.837408	-0.0064024	chr9	116111674	chr9:116111663-116112189	Island	BSPRY	TSS200
cg15514087	0.0548297	0.00758656	0.317555	0.0140196	0.0119222	0.00825485	0.0218597	0.00245044	4.14497e-14	2.32121e-10	0.262726	0.25347	0.472712	0.00993754	chr3	40428719	chr3:40428651-40429015	Island	ENTPD3;ENTPD3;ENTPD3;ENTPD3;ENTPD3	TSS200;1stExon;1stExon;5'UTR;5'UTR
cg07807210	0.484049	0.0107177	0.851693	0.0166827	0.937363	0.00772935	0.966413	0.00307252	4.15697e-14	2.32121e-10	0.367644	0.0263698	0.0716842	0.0290497	chr18	74770431	chr18:74770351-74770590	Island	MBP;MBP	Body;Body
cg06603997	0.0806863	0.0212081	0.540678	0.0233665	0.051379	0.00703645	0.0511707	0.021945	4.25522e-14	2.35847e-10	0.459991	0.988841	0.99711	-0.000208251	chr15	69591140	chr15:69591246-69591754	N_Shore	PAQR5	TSS200
cg14030993	0.282111	0.00194189	0.543904	0.0158042	0.537405	0.00640753	0.759313	0.00899046	4.50637e-14	2.4793e-10	0.261793	4.12273e-13	4.52273e-11	0.221907	chr11	65559280	chr11:65553749-65555573	S_Shelf	OVOL1;OVOL1-AS1	Body;TSS1500
cg23609985	0.148118	0.0133629	0.424994	0.0164348	0.0272125	0.00245165	0.0303018	0.00368749	4.62532e-14	2.52617e-10	0.276877	0.732508	0.902453	0.00308931	chr1	119870339	chr1:119870226-119870535	Island
cg02320003	0.0170814	0.00128465	0.273463	0.0229006	0.0198502	0.00269961	0.0151674	0.00170597	4.72668e-14	2.56282e-10	0.256382	0.577827	0.806504	-0.00468283	chr5	60139293	chr5:60139359-60140155	N_Shore	ELOVL7;ELOVL7	5'UTR;5'UTR
cg23760778	0.120487	0.0120538	0.426229	0.0168182	0.157448	0.00134972	0.245384	0.0178511	4.76489e-14	2.56495e-10	0.305741	4.40394e-07	3.42607e-06	0.0879359	chr17	46089993	chr17:46089636-46089851	S_Shore
cg17214502	0.0975313	0.0159773	0.377447	0.0122882	0.0285124	0.0110201	0.0283498	0.00747806	5.09008e-14	2.7035e-10	0.279915	0.985871	0.996359	-0.00016263	chr4	4869172	chr4:4868440-4869173	Island
cg26954736	0.0193322	0.0020759	0.256338	0.020858	0.0178663	0.00342866	0.0184341	0.00180051	5.09452e-14	2.7035e-10	0.237006	0.941789	0.984246	0.00056785	chr11	73693896	chr11:73693702-73694802	Island	UCP2	TSS200
cg26650731	0.0916196	0.00453003	0.435256	0.00585769	0.0952286	0.00131931	0.159678	0.0178756	5.18289e-14	2.7244e-10	0.343636	5.03582e-05	0.000241979	0.064449	chr11	46354296	chr11:46354091-46355190	Island	DGKZ	TSS1500
cg10754215	0.251597	0.0192835	0.540535	0.0193023	0.967947	0.00167452	0.967531	0.00118387	5.20674e-14	2.7244e-10	0.288937	0.965012	0.990649	-0.0004165	chr4	8073804		OpenSea	ABLIM2;ABLIM2;ABLIM2;ABLIM2;ABLIM2;ABLIM2;ABLIM2	Body;Body;Body;Body;Body;Body;Body
cg02688118	0.264542	0.0142339	0.659972	0.0302677	0.0942803	0.0124972	0.431226	0.0161713	5.35903e-14	2.78462e-10	0.395429	4.56728e-13	4.88204e-11	0.336946	chr13	114918456	chr13:114914536-114914753	S_Shelf
cg18317492	0.943976	0.0124785	0.628826	0.0102738	0.970114	0.00731446	0.970818	0.0102494	5.457e-14	2.81597e-10	-0.315151	0.946048	0.985443	0.0007033	chr6	170582543	chr6:170584091-170584307	N_Shore
cg01794265	0.10143	0.0202672	0.577177	0.0264094	0.0924814	0.0157534	0.0470498	0.00961439	5.57301e-14	2.85614e-10	0.475747	0.0109305	0.0326329	-0.0454316	chr5	14582549	chr5:14581497-14582569	Island	FAM105A	Body
cg02633413	0.0871167	0.015233	0.557494	0.0344586	0.247398	0.0029143	0.0697922	0.0162595	5.79305e-14	2.94871e-10	0.470378	1.9424e-08	2.2679e-07	-0.177606	chr5	176238343	chr5:176236761-176238081	S_Shore	UNC5A	Body
cg09138609	0.0452845	0.00955049	0.304812	0.00964827	0.0388499	0.00122849	0.0405886	0.0136694	5.95073e-14	2.99295e-10	0.259528	0.840152	0.950952	0.00173872	chr13	100632351	chr13:100631752-100635526	Island
cg23479742	0.0429946	0.00632113	0.394249	0.0324756	0.0663101	0.00639826	0.0421344	0.00106766	5.99803e-14	2.99295e-10	0.351254	0.0538104	0.133813	-0.0241757	chr19	19648939	chr19:19648134-19649390	Island	CILP2	TSS200
cg00800383	0.0796648	0.0137019	0.358788	0.0151142	0.030581	0.00158611	0.0299721	0.00901536	5.99997e-14	2.99295e-10	0.279123	0.947636	0.985827	-0.000608849	chr13	95364915	chr13:95363152-95366051	Island	SOX21	TSS1500
cg26528000	0.0314664	0.00133603	0.371782	0.0228518	0.0294571	0.00237385	0.0574909	0.00952003	6.10519e-14	3.0039e-10	0.340315	0.0247739	0.0678231	0.0280338	chr9	100069633	chr9:100069890-100070351	N_Shore	CCDC180;LOC100499484-C9ORF174;LOC100499484-C9ORF174;LOC100499484-C9ORF174	TSS1500;Body;Body;Body
cg02109766	0.0352146	0.000531252	0.214835	0.009213	0.0249725	0.00491378	0.0261583	0.00496345	6.16507e-14	3.0039e-10	0.17962	0.842853	0.951898	0.00118586	chr2	113402680	chr2:113403001-113404079	N_Shore	SLC20A1	TSS1500
cg09001953	0.0509909	0.00824002	0.348392	0.0215831	0.056028	0.0126024	0.0348515	0.0028002	6.17907e-14	3.0039e-10	0.297401	0.0474493	0.120022	-0.0211765	chr4	186347682	chr4:186346794-186347571	S_Shore	UFSP2;UFSP2	TSS1500;TSS1500
cg11440240	0.464554	0.0227719	0.8391	0.0120044	0.947023	0.00771364	0.950591	0.0136936	6.19808e-14	3.0039e-10	0.374545	0.77511	0.923123	0.0035678	chr10	134542379	chr10:134539817-134540026	S_Shelf	INPP5A	Body
cg06064379	0.0361697	0.0033916	0.224015	0.00365285	0.0433038	0.0107888	0.0286801	0.00395986	6.22265e-14	3.0039e-10	0.187845	0.0324787	0.086167	-0.0146236	chr6	10387068	chr6:10384965-10385492	S_Shore
cg24808891	0.456601	0.0066986	0.723819	0.00787885	0.0525837	0.00290996	0.0360606	0.00957601	6.37166e-14	3.05611e-10	0.267218	0.0805616	0.188903	-0.0165231	chr10	118500755	chr10:118500868-118502706	N_Shore	HSPA12A	Body
cg13509849	0.0898686	0.00262532	0.321539	0.0116794	0.0707963	0.00755707	0.0611312	0.00636204	6.73749e-14	3.1998e-10	0.23167	0.225909	0.433776	-0.00966511	chr14	90527972	chr14:90526696-90528951	Island	KCNK13	TSS200
cg27410837	0.0290971	0.00124534	0.179224	0.00495172	0.035121	0.00380941	0.0283146	0.00636608	6.75767e-14	3.1998e-10	0.150127	0.190399	0.38052	-0.00680638	chr2	202122372		OpenSea	CASP8;CASP8;CASP8;CASP8;CASP8	5'UTR;5'UTR;5'UTR;TSS1500;5'UTR
cg02589497	0.0958734	0.00551813	0.391743	0.0122338	0.0409326	0.0152962	0.0457384	0.0101527	6.79951e-14	3.1998e-10	0.29587	0.62951	0.842172	0.00480579	chr11	65326533	chr11:65325081-65326209	S_Shore	LTBP3;LTBP3;LTBP3	TSS1500;TSS1500;TSS1500
cg13492159	0.0431632	0.00766033	0.276982	0.0200448	0.0288149	0.0017085	0.0302089	0.00135085	7.03974e-14	3.29214e-10	0.233819	0.859285	0.958101	0.00139398	chr12	107714826	chr12:107711603-107714107	S_Shore	BTBD11	Body
cg17265729	0.0345032	0.00611917	0.361343	0.028771	0.0379905	0.00684045	0.0329834	0.00896641	7.09367e-14	3.29675e-10	0.32684	0.64998	0.855514	-0.00500706	chr1	89990859	chr1:89989810-89990986	Island	LRRC8B	5'UTR
cg04740941	0.0495599	0.0152763	0.281267	0.00461793	0.0471779	0.00403616	0.0347313	0.00386326	7.25938e-14	3.35294e-10	0.231707	0.127271	0.276134	-0.0124467	chr12	27933666	chr12:27932789-27933738	Island	KLHDC5	1stExon
cg05638174	0.0544255	0.00446326	0.229145	0.0101247	0.0139381	0.00195268	0.0175295	0.00420394	7.31822e-14	3.35938e-10	0.174719	0.544777	0.781393	0.00359136	chr10	122739236	chr10:122739052-122739391	Island
cg06866103	0.0542484	0.0127003	0.281106	0.00732674	0.0822101	0.00483889	0.0715931	0.00419282	7.50023e-14	3.42194e-10	0.226857	0.180527	0.365149	-0.010617	chr2	220070926	chr2:220071305-220071759	N_Shore	ZFAND2B	TSS1500
cg03438305	0.0408905	0.0054913	0.467766	0.02622	0.0397636	0.00806123	0.0200535	0.00340571	7.56422e-14	3.43022e-10	0.426876	0.18632	0.3742	-0.0197101	chr1	152082925	chr1:152083021-152084240	N_Shore	TCHH	Body
cg09028204	0.140855	0.014533	0.613868	0.0319166	0.039003	0.00337087	0.0420983	0.00312615	7.68466e-14	3.46384e-10	0.473013	0.846724	0.953496	0.00309528	chr20	43729808	chr20:43729515-43729791	S_Shore	KCNS1	TSS200
cg27137430	0.0683441	0.00531023	0.498142	0.0397139	0.0433994	0.0112638	0.0348021	0.00883786	7.92919e-14	3.54654e-10	0.429798	0.557817	0.791288	-0.00859728	chr22	36425366	chr22:36424219-36425303	S_Shore	RBM9;RBM9	TSS1500;TSS1500
cg24306335	0.0690612	0.0178942	0.397351	0.016268	0.229632	0.00917581	0.0848022	0.00779608	7.96292e-14	3.54654e-10	0.32829	3.70448e-09	5.60229e-08	-0.14483	chr15	83680812	chr15:83680007-83680532	S_Shore	C15orf40;C15orf40;C15orf40;C15orf40;C15orf40;C15orf40;C15orf40	TSS1500;TSS1500;TSS1500;TSS1500;TSS1500;TSS1500;TSS1500
cg01931028	0.111632	0.0244984	0.580013	0.00718996	0.965764	0.00234842	0.963907	0.0029604	8.16657e-14	3.59635e-10	0.468381	0.907151	0.974103	-0.0018569	chr4	1287888	chr4:1283250-1284331	S_Shelf	MAEA;MAEA	Body;Body
cg02091489	0.222349	0.0286348	0.63182	0.015322	0.0303181	0.00400878	0.02646	0.00179154	8.17088e-14	3.59635e-10	0.409471	0.781892	0.926125	-0.00385815	chr19	39574186	chr19:39574700-39575137	N_Shore	PAPL	TSS1500
cg24568579	0.391627	0.0157695	0.639372	0.00647666	0.0999306	0.00724405	0.0734235	0.00335691	8.28048e-14	3.62327e-10	0.247745	0.00658253	0.0206369	-0.0265071	chr12	111841024	chr12:111842938-111844392	N_Shore
cg25235958	0.578214	0.0130938	0.256565	0.0132313	0.570177	0.0164654	0.0511178	0.0122748	8.678e-14	3.75389e-10	-0.321649	1.37434e-16	1.93661e-13	-0.519059	chr17	79797058	chr17:79799286-79799624	N_Shelf
cg17305368	0.042155	0.00913423	0.295051	0.0179724	0.0285764	0.00537465	0.0391116	0.0121208	8.67932e-14	3.75389e-10	0.252896	0.2349	0.446718	0.0105351	chr7	76022370	chr7:76022369-76023172	Island	SRCRB4D	Body
cg03705558	0.070908	0.00287556	0.369752	0.0179744	0.0243093	0.00994072	0.0442881	0.0169977	8.79649e-14	3.7827e-10	0.298844	0.0667613	0.16106	0.0199789	chr17	19167322		OpenSea	EPN2;EPN2;EPN2	5'UTR;5'UTR;5'UTR
cg05414189	0.108327	0.00597117	0.36173	0.00518562	0.033258	0.00684933	0.0361599	0.0127934	9.00877e-14	3.85089e-10	0.253403	0.738516	0.905511	0.00290186	chr8	67025124	chr8:67025850-67026118	N_Shore
cg22631459	0.0214536	0.0029414	0.259873	0.0215233	0.0258279	0.00464298	0.0211815	0.00084021	9.09231e-14	3.85089e-10	0.238419	0.571759	0.801948	-0.0046464	chr19	10047726	chr19:10046824-10047067	S_Shore	OLFM2	TSS1500
cg24858440	0.165016	0.00770723	0.470898	0.00378638	0.246079	0.0185539	0.0879551	0.0137672	9.10945e-14	3.85089e-10	0.305882	5.53937e-10	1.1625e-08	-0.158124	chr18	11688772	chr18:11689061-11690108	N_Shore	GNAL	TSS1500
cg13217260	0.0649806	0.00889503	0.29357	0.00907334	0.0355582	0.000465679	0.03313	0.00603885	9.2669e-14	3.89543e-10	0.228589	0.757254	0.914924	-0.00242815	chr2	176981469	chr2:176982107-176982402	N_Shore	HOXD10	TSS200
cg21500799	0.0332391	0.00903421	0.276678	0.0146472	0.0542981	0.00809091	0.0331979	0.000965362	9.34416e-14	3.89885e-10	0.243439	0.0225592	0.0624182	-0.0211002	chr8	144242362	chr8:144240761-144242113	S_Shore	LY6H;LY6H;LY6H	TSS1500;TSS1500;TSS1500
cg24479032	0.0693963	0.00207185	0.362285	0.0199901	0.0834578	0.00844981	0.0338391	0.00921765	9.42835e-14	3.89885e-10	0.292888	0.000203372	0.000864868	-0.0496188	chr19	7701797	chr19:7701661-7702336	Island	STXBP2;STXBP2	TSS200;TSS200
cg26138594	0.0391781	0.00404173	0.310051	0.0183545	0.1029	0.00682433	0.0328989	0.0126923	9.47011e-14	3.89885e-10	0.270873	2.71182e-06	1.72583e-05	-0.0700007	chr7	155438098	chr7:155436673-155437817	S_Shore	LOC100506302;RBM33	TSS1500;Body
cg27637363	0.375901	0.0168671	0.69429	0.00944685	0.202665	0.010335	0.239226	0.0183843	9.48346e-14	3.89885e-10	0.318389	0.00444433	0.0144555	0.0365607	chr17	27945387	chr17:27942532-27945388	Island	CORO6	Body
cg24918608	0.0270158	0.00129895	0.375834	0.0312066	0.024832	0.00938241	0.0409324	0.0121019	9.81887e-14	4.01469e-10	0.348818	0.194553	0.38703	0.0161004	chr12	124246934	chr12:124246524-124247254	Island	DNAH10	TSS200
cg12791433	0.317574	0.00851546	0.61306	0.0178502	0.383197	0.0123186	0.478622	0.0124246	9.87752e-14	4.01486e-10	0.295487	2.12471e-07	1.80277e-06	0.0954253	chr5	122371239	chr5:122371569-122372822	N_Shore	PPIC	Body
cg07315010	0.0755442	0.0204441	0.435657	0.023523	0.0646351	0.0106258	0.0336558	0.00552528	9.92661e-14	4.01486e-10	0.360112	0.023932	0.0657811	-0.0309793	chr1	242161780		OpenSea	MAP1LC3C	Body
cg23252243	0.170033	0.00945146	0.4308	0.010127	0.280199	0.00475757	0.319474	0.0086116	1.01292e-13	4.06166e-10	0.260767	0.000597131	0.0023144	0.0392747	chr2	26987820	chr2:26987030-26987500	S_Shore	C2orf18	Body
cg20974077	0.0705468	0.00843558	0.305159	0.00850687	0.040978	0.00081477	0.0316476	0.00287224	1.0154e-13	4.06166e-10	0.234612	0.261025	0.48304	-0.00933035	chr6	150311482	chr6:150311256-150312369	Island
cg15126975	0.106315	0.00877363	0.548693	0.0368093	0.0227876	0.00654275	0.0211145	0.00361768	1.02052e-13	4.06166e-10	0.442378	0.91286	0.975905	-0.00167305	chr2	175208605	chr2:175208415-175209076	Island
cg16717713	0.244861	0.0333861	0.893478	0.0366587	0.023194	0.00495937	0.0318025	0.00748167	1.07031e-13	4.23729e-10	0.648617	0.702684	0.886274	0.00860855	chr14	100069657	chr14:100069475-100071813	Island	CCDC85C	1stExon
cg02502361	0.0456878	0.0117246	0.300465	0.0206494	0.0320741	0.00172054	0.0312545	0.00680145	1.07734e-13	4.24268e-10	0.254777	0.926132	0.979726	-0.000819594	chr9	135117928	chr9:135116147-135117929	Island	NTNG2	3'UTR
cg12741309	0.140293	0.0109975	0.55432	0.0185987	0.713415	0.0266564	0.88061	0.00960092	1.08811e-13	4.25718e-10	0.414027	1.51063e-08	1.83064e-07	0.167196	chr12	53996249		OpenSea	ATF7;ATF7;ATF7;ATF7;ATF7	Body;5'UTR;5'UTR;5'UTR;5'UTR
cg03127713	0.0490102	0.00287538	0.39488	0.0251774	0.0458238	0.0213284	0.0461814	0.00562192	1.0924e-13	4.25718e-10	0.34587	0.976248	0.993763	0.000357622	chr1	224804071	chr1:224803637-224805314	Island	CNIH3	TSS200
cg18560571	0.160225	0.0123464	0.548587	0.0337368	0.927962	0.00658628	0.925806	0.00240577	1.1004e-13	4.26612e-10	0.388362	0.873105	0.962875	-0.0021563	chr14	91758902	chr14:91755280-91755564	S_Shelf	CCDC88C	Body
cg17206850	0.226336	0.0220029	0.679189	0.0380497	0.0253992	0.00431254	0.0227838	0.00195182	1.12555e-13	4.31658e-10	0.452852	0.868282	0.961295	-0.00261534	chr11	62693456	chr11:62693373-62694772	Island
cg02188818	0.0746635	0.00226284	0.392313	0.019226	0.0409583	0.00507316	0.0426263	0.0104797	1.12592e-13	4.31658e-10	0.317649	0.880137	0.965327	0.00166796	chr4	141676849	chr4:141676920-141678170	N_Shore	TBC1D9	Body
cg01749569	0.0655992	0.0129316	0.357469	0.010368	0.0737711	0.0222952	0.0381379	0.00267791	1.13072e-13	4.31658e-10	0.29187	0.00319824	0.0107148	-0.0356332	chr12	69678096		OpenSea
cg00968461	0.0803447	0.00478123	0.479114	0.0204952	0.144301	0.0260063	0.0443453	0.00828708	1.15059e-13	4.33361e-10	0.398769	4.47286e-06	2.70372e-05	-0.0999555	chr12	69678000		OpenSea
cg14104301	0.0546942	0.00621999	0.241815	0.0111428	0.09713	0.0021268	0.137204	0.00810256	1.15144e-13	4.33361e-10	0.187121	2.40128e-05	0.000123524	0.0400735	chr14	38676853	chr14:38678245-38680937	N_Shore	SSTR1	TSS1500
cg12215457	0.0467276	0.0029458	0.341453	0.0249946	0.0289931	0.00715438	0.0273503	0.00621293	1.15979e-13	4.33361e-10	0.294725	0.873109	0.962875	-0.0016428	chr6	78173523	chr6:78172231-78174088	Island	HTR1B	TSS1500
cg26132320	0.211348	0.00403927	0.609318	0.0184192	0.0829383	0.011909	0.0992128	0.0119837	1.16298e-13	4.33361e-10	0.39797	0.252977	0.472025	0.0162745	chr20	44640353	chr20:44640288-44641210	Island	MMP9	Body
cg22448889	0.0575209	0.0086644	0.318502	0.0211622	0.0450359	0.0107268	0.0476527	0.00169763	1.16414e-13	4.33361e-10	0.260981	0.774181	0.922726	0.00261684	chr17	7554681	chr17:7554139-7555338	Island	ATP1B2;ATP1B2	1stExon;5'UTR
cg21831333	0.0622602	0.00690182	0.311471	0.00350851	0.0639781	0.0113803	0.0463466	0.0149782	1.17678e-13	4.359e-10	0.24921	0.0586972	0.144261	-0.0176315	chr14	24046754	chr14:24044886-24046760	Island	JPH4;JPH4	5'UTR;5'UTR
cg26797372	0.0409769	0.00831297	0.297803	0.0198518	0.0321857	0.0044467	0.0425695	0.00642045	1.19794e-13	4.41551e-10	0.256826	0.259131	0.480447	0.0103838	chr17	78955115	chr17:78954993-78955381	Island
cg03666741	0.0521727	0.00421277	0.363518	0.0189486	0.0645517	0.0191166	0.085833	0.00532041	1.22102e-13	4.47852e-10	0.311345	0.0673145	0.162194	0.0212814	chr11	9025298	chr11:9025095-9026315	Island	NRIP3	Body
cg15680620	0.109439	0.0231118	0.492836	0.0197951	0.0723287	0.0139533	0.0712829	0.0118183	1.24685e-13	4.55094e-10	0.383397	0.938018	0.983206	-0.00104575	chr1	173639130	chr1:173638662-173639045	S_Shore	ANKRD45	TSS200
cg11866303	0.101325	0.0160223	0.351187	0.0107524	0.117577	0.0117978	0.0583084	0.0100613	1.25301e-13	4.55123e-10	0.249862	8.74159e-06	4.94737e-05	-0.0592687	chr19	40732691	chr19:40730385-40730712	S_Shore	CNTD2	TSS200
cg05374451	0.301929	0.0121821	0.5846	0.00485182	0.103856	0.0183931	0.170431	0.0069442	1.2681e-13	4.58378e-10	0.282671	9.52834e-06	5.34826e-05	0.0665748	chr17	79009761	chr17:79008929-79009762	Island	FLJ90757;BAIAP2;BAIAP2;BAIAP2;BAIAP2	TSS1500;Body;Body;Body;Body
cg07471209	0.103395	0.00266431	0.334263	0.0114787	0.0538284	0.0106577	0.0577451	0.00498711	1.28083e-13	4.60753e-10	0.230869	0.63078	0.843034	0.0039167	chr14	62584278	chr14:62583679-62584279	Island	FLJ43390	Body
cg21123740	0.216247	0.0215321	0.541406	0.011522	0.106089	0.0111816	0.0310165	0.00295312	1.29297e-13	4.61276e-10	0.325159	1.19678e-05	6.5697e-05	-0.075072	chr4	120502068		OpenSea	PDE5A;PDE5A;PDE5A	Body;Body;Body
cg08461097	0.557289	0.00706065	0.867913	0.0222173	0.913744	0.0150117	0.963454	0.0100399	1.29461e-13	4.61276e-10	0.310624	0.00041635	0.00166497	0.0497099	chr19	2065102	chr19:2064853-2065265	Island
cg10007956	0.119904	0.00250197	0.582978	0.0245123	0.901327	0.00358966	0.92115	0.00337943	1.32233e-13	4.68919e-10	0.463073	0.23678	0.449386	0.0198224	chr13	32871614		OpenSea
cg15295205	0.162483	0.00996243	0.520913	0.0140404	0.356975	0.010433	0.664343	0.0260617	1.34259e-13	4.73859e-10	0.35843	1.0462e-12	8.98128e-11	0.307368	chr9	129621988	chr9:129622611-129623574	N_Shore	ZBTB34	TSS1500
cg05178226	0.0780927	0.0201572	0.399637	0.00521048	0.0456107	0.00690294	0.0631614	0.0142933	1.37357e-13	4.82516e-10	0.321544	0.138527	0.295764	0.0175507	chr6	10838284	chr6:10838098-10838915	Island
cg14592794	0.0626113	0.00746022	0.299046	0.0183781	0.0288746	0.0023249	0.0320788	0.0102165	1.38304e-13	4.83573e-10	0.236435	0.702198	0.88602	0.00320415	chr17	26700958	chr17:26698359-26699557	S_Shore	SARM1	Body
cg02271560	0.0313923	0.00141927	0.213395	0.0142132	0.0281727	0.00105395	0.0277043	0.000810981	1.39001e-13	4.83751e-10	0.182002	0.94199	0.984317	-0.000468335	chr2	55450737	chr2:55450616-55450931	Island	C2orf63;C2orf63	5'UTR;5'UTR
cg17858328	0.0347655	0.0053087	0.387565	0.0364127	0.0344187	0.00401903	0.0231008	0.00142388	1.40271e-13	4.85909e-10	0.3528	0.371855	0.618224	-0.0113179	chr1	92952521	chr1:92945907-92952609	Island	GFI1;GFI1	TSS1500;TSS200
cg14257676	0.111557	0.0134634	0.361671	0.00713266	0.0475215	0.00474067	0.038173	0.00815466	1.41227e-13	4.86969e-10	0.250114	0.300907	0.535152	-0.00934847	chr8	10192642	chr8:10191940-10192620	S_Shore	MSRA;MSRA;MSRA	Body;Body;Body
cg16975587	0.0762048	0.00969845	0.441027	0.0277123	0.901033	0.00776721	0.941777	0.00690085	1.42966e-13	4.90703e-10	0.364822	0.00649455	0.0203897	0.0407443	chr3	46506206	chr3:46506161-46506416	Island	LTF	Body
cg23244913	0.130007	0.0199234	0.652772	0.00946443	0.0334171	0.00909586	0.121738	0.0186394	1.47553e-13	5.04134e-10	0.522764	0.00028181	0.0011652	0.0883207	chr6	29943401	chr6:29944402-29945169	N_Shore	HCG9	Body
cg10289080	0.0417172	0.00984826	0.402552	0.0232558	0.0367297	0.00368245	0.108114	0.0260579	1.52684e-13	5.1463e-10	0.360834	6.58749e-05	0.000308889	0.0713846	chr4	175138686	chr4:175135259-175135496	S_Shelf
cg07101937	0.0650966	0.0129061	0.301655	0.00870454	0.0693002	0.0110987	0.0322422	0.007275	1.53035e-13	5.1463e-10	0.236559	0.00055578	0.00216726	-0.0370581	chr10	102997497	chr10:102996034-102996646	S_Shore	LBX1-AS1	Body
cg27314002	0.351987	0.00439318	0.595824	0.0175405	0.955152	0.00382242	0.970789	0.00342323	1.53187e-13	5.1463e-10	0.243837	0.0886307	0.204679	0.0156373	chr3	46506519	chr3:46506161-46506416	S_Shore	LTF	TSS200
cg19497572	0.0289927	0.00308864	0.327609	0.0203316	0.169871	0.0132878	0.036349	0.0089273	1.53376e-13	5.1463e-10	0.298616	5.80345e-09	8.15547e-08	-0.133522	chr19	41882098	chr19:41882507-41882773	N_Shore	TMEM91;TMEM91;TMEM91;TMEM91;TMEM91;TMEM91	TSS1500;TSS1500;TSS1500;TSS1500;TSS1500;5'UTR
cg06822689	0.0817122	0.0093694	0.34974	0.0175434	0.0304399	0.00328917	0.0373701	0.00870661	1.54902e-13	5.17428e-10	0.268028	0.472582	0.719728	0.00693016	chr3	141516291	chr3:141516055-141516639	Island	GRK7	Body
cg27556193	0.0433955	0.00719979	0.326168	0.0239806	0.0393832	0.00843358	0.036208	0.00861486	1.56291e-13	5.19749e-10	0.282772	0.753357	0.91299	-0.00317522	chr2	63277930	chr2:63274475-63279430	Island	OTX1	TSS200
cg21486834	0.789288	0.00206926	0.964388	0.00886134	0.971188	0.00366246	0.973206	0.00429774	1.58499e-13	5.24757e-10	0.1751	0.747387	0.910049	0.0020177	chr17	74477542	chr17:74475239-74475452	S_Shelf	RHBDF2;RHBDF2	Body;Body
cg01631596	0.0824579	0.00286432	0.298448	0.0105691	0.045981	0.00631766	0.0517388	0.0122996	1.6109e-13	5.30986e-10	0.21599	0.460523	0.708734	0.0057578	chr13	29394754	chr13:29393783-29394898	Island
cg22851295	0.166455	0.00263286	0.442959	0.017678	0.0214716	0.00453099	0.0290861	0.00368097	1.62671e-13	5.33846e-10	0.276503	0.446476	0.695266	0.00761445	chr6	10881949	chr6:10881846-10882051	Island	GCM2	1stExon
cg19202687	0.0620788	0.00149108	0.249136	0.00611707	0.0388805	0.00749179	0.0283876	0.00997714	1.63524e-13	5.34302e-10	0.187057	0.133375	0.286866	-0.0104929	chr13	107001759		OpenSea
cg06575065	0.0716223	0.00673672	0.302818	0.0176661	0.0365066	0.011535	0.0475615	0.00380633	1.67629e-13	5.45056e-10	0.231195	0.196488	0.389969	0.0110549	chr16	68676743	chr16:68676450-68676843	Island	CDH3	TSS1500
cg23483765	0.0941841	0.0178894	0.391472	0.022261	0.0266012	0.00388674	0.0285592	0.00473528	1.68544e-13	5.45056e-10	0.297288	0.854412	0.956293	0.00195801	chr5	156886996	chr5:156886969-156887440	Island	NIPAL4	TSS200
cg02924459	0.0950207	0.0056879	0.340367	0.00690737	0.0573328	0.0041484	0.0591971	0.017287	1.69e-13	5.45056e-10	0.245346	0.832414	0.947851	0.00186427	chr4	818664	chr4:818646-820970	Island	CPLX1	5'UTR
cg11322797	0.594385	0.0123724	0.927551	0.00696581	0.444209	0.0171415	0.42645	0.0131654	1.71568e-13	5.50962e-10	0.333166	0.153543	0.321235	-0.017759	chr5	132155450	chr5:132155288-132155497	Island
cg08876130	0.0659883	0.0106162	0.319214	0.0193813	0.071194	0.00326261	0.0528468	0.00957805	1.72315e-13	5.50995e-10	0.253226	0.0597381	0.146461	-0.0183471	chr12	49937852		OpenSea	KCNH3	Body
cg13708910	0.219105	0.0059602	0.470725	0.0118333	0.240203	0.0113978	0.670505	0.0118242	1.74325e-13	5.54082e-10	0.25162	1.26826e-16	1.84401e-13	0.430303	chr11	67183498	chr11:67182965-67183393	S_Shore	ATPGD1;ATPGD1	5'UTR;5'UTR
cg01287514	0.0788832	0.0153129	0.609749	0.0227909	0.0427269	0.00231494	0.592802	0.0491917	1.74761e-13	5.54082e-10	0.530866	1.08568e-13	1.71854e-11	0.550075	chr5	166406845	chr5:166405484-166405917	S_Shore
cg01114900	0.0416598	0.00231086	0.286937	0.00434796	0.0660511	0.0231621	0.0362051	0.00259354	1.76594e-13	5.55692e-10	0.245277	0.00411285	0.013473	-0.0298459	chr5	138088641	chr5:138088659-138089836	N_Shore	CTNNA1	TSS1500
cg14267095	0.0359992	0.00668066	0.244375	0.0179827	0.0252984	0.00211838	0.0239585	0.00267279	1.76754e-13	5.55692e-10	0.208376	0.85831	0.957766	-0.00133997	chr9	37026445	chr9:37026222-37028014	Island	PAX5	Body
cg06314111	0.0210488	0.00262598	0.310632	0.0293326	0.0226358	0.00463207	0.0237026	0.00623777	1.77873e-13	5.56869e-10	0.289583	0.918542	0.977628	0.00106684	chr12	58119915	chr12:58119909-58121551	Island	AGAP2;LOC100130776;AGAP2	3'UTR;TSS200;3'UTR
cg11823511	0.0187714	0.00177086	0.156037	0.0100124	0.0158043	0.000751322	0.0184937	0.00112016	1.78716e-13	5.57177e-10	0.137266	0.588636	0.814187	0.00268946	chr1	91183697	chr1:91183240-91184540	Island	BARHL2	TSS1500
cg02583633	0.127482	0.0274082	0.499311	0.0203433	0.0941478	0.00896806	0.0860911	0.00810507	1.79981e-13	5.57247e-10	0.371829	0.550483	0.785795	-0.00805673	chr2	175192013	chr2:175190866-175192123	Island
cg07811074	0.746699	0.0106278	0.477486	0.0192661	0.884406	0.00773048	0.892105	0.013674	1.80228e-13	5.57247e-10	-0.269213	0.433056	0.68219	0.0076983	chr2	98350847	chr2:98350984-98351257	N_Shore	ZAP70;ZAP70	Body;TSS200
cg18438509	0.0557892	0.00360018	0.285281	0.0119396	0.0726293	0.01432	0.0928594	0.00732441	1.81643e-13	5.59313e-10	0.229492	0.026444	0.0718643	0.0202301	chr18	33766744	chr18:33766391-33768145	Island	MOCOS	TSS1500
cg08836375	0.83636	0.0295009	0.338527	0.0384113	0.921632	0.0127508	0.928639	0.00846489	1.83023e-13	5.61251e-10	-0.497833	0.697403	0.883458	0.0070066	chr6	164393796	chr6:164393071-164393824	Island
cg17502037	0.0997393	0.0020341	0.416573	0.0202379	0.120182	0.00708527	0.0929362	0.0203013	1.83936e-13	5.6175e-10	0.316834	0.0298318	0.0799247	-0.0272459	chr17	3289666	chr17:3289362-3290072	Island
cg25935178	0.0794312	0.00967543	0.374606	0.0195404	0.0257059	0.00320411	0.0316492	0.00407512	1.86145e-13	5.63073e-10	0.295175	0.579628	0.807785	0.00594333	chr1	159869902	chr1:159869901-159870143	Island	MIR4259;CFAP45;CFAP45	TSS200;1stExon;5'UTR
cg02238388	0.0319338	0.00453579	0.390566	0.0262158	0.0329371	0.00756501	0.0570622	0.0242443	1.86472e-13	5.63073e-10	0.358632	0.0794516	0.186705	0.0241251	chr1	110008993	chr1:110008962-110010124	Island	SYPL2	TSS200
cg13539545	0.0889999	0.0226389	0.508049	0.0288291	0.0215742	0.000939933	0.038304	0.00669675	1.86627e-13	5.63073e-10	0.419049	0.280057	0.508345	0.0167298	chr14	60973823	chr14:60973772-60974123	Island
cg22981461	0.258969	0.00335475	0.707717	0.0235753	0.144698	0.0116168	0.0399493	0.0136293	1.92448e-13	5.78303e-10	0.448747	1.4592e-05	7.86134e-05	-0.104748	chr14	94492474	chr14:94492639-94493297	N_Shore	OTUB2	TSS1500
cg25623768	0.0350817	0.00368445	0.251571	0.0175015	0.0182186	0.00165552	0.0187735	0.00372277	1.94906e-13	5.82885e-10	0.216489	0.943647	0.984746	0.00055498	chr2	45241008	chr2:45240372-45241579	Island
cg15803041	0.0449732	0.00661635	0.32512	0.0129815	0.0343647	0.00745669	0.0690686	0.0162244	1.97661e-13	5.82885e-10	0.280147	0.00385718	0.0127084	0.0347039	chr10	61123096	chr10:61122306-61122536	S_Shore	FAM13C;FAM13C;FAM13C;FAM13C	TSS1500;TSS1500;TSS1500;TSS1500
cg11630242	0.166297	0.00823357	0.476645	0.00664095	0.159723	0.0114495	0.231866	0.0125958	1.97909e-13	5.82885e-10	0.310348	1.55816e-05	8.34351e-05	0.072143	chr17	19881632	chr17:19880676-19881633	Island	AKAP10	TSS1500
cg23494458	0.0482345	0.00321387	0.339705	0.0271726	0.0311498	0.00853878	0.0383735	0.00890572	1.98314e-13	5.82885e-10	0.29147	0.498632	0.743085	0.00722364	chr1	223537279	chr1:223536842-223538628	Island	SUSD4;SUSD4	5'UTR;5'UTR
cg12684209	0.0681962	0.0064424	0.353082	0.0092518	0.0432635	0.0151516	0.0460805	0.0118861	1.98409e-13	5.82885e-10	0.284886	0.785673	0.927769	0.00281696	chr6	393110	chr6:391188-393790	Island	IRF4	5'UTR
cg09156597	0.0721514	0.0152947	0.354952	0.016313	0.190665	0.00895771	0.266917	0.00426977	1.98647e-13	5.82885e-10	0.2828	3.13104e-06	1.96316e-05	0.076252	chr1	231472815	chr1:231473012-231474382	N_Shore	EXOC8;SPRTN;SPRTN;SPRTN	1stExon;TSS1500;TSS1500;TSS1500
cg19938101	0.0775011	0.00693413	0.3517	0.0226102	0.0620134	0.00759117	0.0662979	0.00579584	2.03383e-13	5.92643e-10	0.274199	0.668619	0.866983	0.00428455	chr20	13201205	chr20:13200670-13202616	Island	ISM1	TSS1500
cg22623223	0.0609947	0.00744057	0.422945	0.0316581	0.0244964	0.00265653	0.0237979	0.000233205	2.03556e-13	5.92643e-10	0.361951	0.957701	0.988668	-0.00069845	chr7	157484045	chr7:157476886-157486719	Island	PTPRN2;PTPRN2;PTPRN2	Body;Body;Body
cg23963317	0.0555766	0.0110049	0.319145	0.0188541	0.0364451	0.000637098	0.0563501	0.0104544	2.06596e-13	5.99161e-10	0.263568	0.0537033	0.133588	0.019905	chr1	216897284		OpenSea	ESRRG;ESRRG;ESRRG;ESRRG;ESRRG	5'UTR;TSS1500;TSS1500;5'UTR;5'UTR
cg11935638	0.193673	0.00384607	0.53683	0.0124514	0.408298	0.00433988	0.551903	0.0171169	2.07909e-13	6.00641e-10	0.343157	1.76994e-08	2.09531e-07	0.143605	chr3	184972145	chr3:184971641-184972002	S_Shore	EHHADH;EHHADH	TSS1500;TSS1500
cg19410732	0.226406	0.00933466	0.673365	0.0297441	0.105455	0.00701062	0.467203	0.0169022	2.09034e-13	6.01568e-10	0.446959	3.50349e-12	2.21875e-10	0.361749	chr3	194305082	chr3:194304551-194305051	S_Shore
cg02785792	0.101106	0.00508323	0.30545	0.00286518	0.141104	0.00939955	0.0636015	0.0146553	2.12598e-13	6.09482e-10	0.204344	6.08004e-08	6.06737e-07	-0.0775024	chr1	29139278	chr1:29138501-29139348	Island	OPRD1	Body
cg02656871	0.400203	0.0158194	0.728932	0.0239012	0.954073	0.0122516	0.966639	0.000469269	2.18194e-13	6.22858e-10	0.328729	0.305557	0.540919	0.0125663	chr16	88442535	chr16:88442449-88442994	Island
cg27647589	0.0271488	0.00341229	0.178133	0.00787075	0.0265414	0.00275135	0.0258501	0.00404006	2.18929e-13	6.22857e-10	0.150984	0.90042	0.972017	-0.00069128	chr8	101965529	chr8:101962644-101965427	S_Shore	YWHAZ;YWHAZ;YWHAZ;YWHAZ	1stExon;5'UTR;TSS1500;TSS1500
cg16932620	0.0880187	0.00967557	0.40646	0.0122274	0.0674186	0.00930058	0.0562045	0.0224686	2.20506e-13	6.24968e-10	0.318441	0.344178	0.587089	-0.0112141	chr12	54982741	chr12:54981933-54982591	S_Shore	PPP1R1A	TSS1500
cg03578689	0.0605782	0.0147702	0.463478	0.00733308	0.153228	0.00985936	0.337709	0.0344272	2.21702e-13	6.25988e-10	0.402899	6.0867e-09	8.48467e-08	0.18448	chr17	42463277	chr17:42462135-42463579	Island	ITGA2B	Body
cg19063972	0.0905474	0.0172444	0.378821	0.0108573	0.0445344	0.0069363	0.0311188	0.00230415	2.24991e-13	6.32599e-10	0.288274	0.217485	0.421465	-0.0134155	chr13	95364908	chr13:95363152-95366051	Island	SOX21	TSS1500
cg22833027	0.0872771	0.015198	0.326896	0.00229391	0.102187	0.00109706	0.0573762	0.0147371	2.25735e-13	6.32599e-10	0.239619	0.000149148	0.000651069	-0.0448106	chr3	184098790	chr3:184099095-184099582	N_Shore	CHRD	Body
cg09477407	0.0259034	0.00565284	0.214091	0.00949841	0.049366	0.0117284	0.0401382	0.00544197	2.2966e-13	6.39544e-10	0.188188	0.195796	0.388935	-0.00922785	chr12	104697545	chr12:104697348-104697984	Island	TXNRD1;TXNRD1;TXNRD1;EID3;TXNRD1;TXNRD1	5'UTR;5'UTR;Body;TSS200;Body;5'UTR
cg04596060	0.0852914	0.00305887	0.348102	0.0128847	0.050217	0.00975607	0.0461581	0.0155085	2.29922e-13	6.39544e-10	0.262811	0.675016	0.87078	-0.00405894	chr12	114404600	chr12:114404002-114404377	S_Shore	RBM19;RBM19;RBM19	TSS1500;TSS1500;TSS1500
cg07032164	0.161552	0.0260876	0.481429	0.0145156	0.254538	0.0113068	0.12779	0.00610347	2.31264e-13	6.40893e-10	0.319877	3.83977e-08	4.08223e-07	-0.126749	chr3	47619113	chr3:47619112-47621131	Island	CSPG5	Body
cg07509992	0.251435	0.00888498	0.65296	0.0343747	0.934174	0.00568418	0.939594	0.00469892	2.37756e-13	6.56454e-10	0.401525	0.714497	0.892832	0.00542	chr4	3742224	chr4:3742092-3742358	Island
cg02359483	0.0480262	0.00961334	0.346116	0.0190455	0.0453605	0.0134542	0.0375055	0.0113247	2.39163e-13	6.57911e-10	0.29809	0.478423	0.725104	-0.007855	chr5	68339047		OpenSea
cg17976191	0.21021	0.0149605	0.738129	0.0501272	0.325542	0.0155529	0.92209	0.00334162	2.42001e-13	6.63151e-10	0.527919	4.70521e-14	9.53067e-12	0.596549	chr19	13135527	chr19:13135317-13136169	Island	NFIX	Body
cg19839909	0.0612017	0.0112273	0.327629	0.0124081	0.257181	0.0140952	0.0274198	0.00416295	2.42841e-13	6.63151e-10	0.266427	1.75006e-12	1.31311e-10	-0.229761	chr14	71113592		OpenSea	TTC9	Body
cg04777071	0.0431956	0.003886	0.263972	0.0142864	0.0342048	0.00762627	0.0589606	0.010458	2.46649e-13	6.68402e-10	0.220776	0.00815277	0.0250433	0.0247558	chr19	42463824	chr19:42462945-42463695	S_Shore	RABAC1	TSS1500
cg17409313	0.0738443	0.00423509	0.331268	0.00407279	0.0646896	0.0124101	0.0388731	0.010503	2.46995e-13	6.68402e-10	0.257424	0.0154536	0.0445332	-0.0258165	chr20	42876939	chr20:42875764-42876184	S_Shore	GDAP1L1	Body
cg24683041	0.356406	0.00423168	0.644853	0.0184749	0.257403	0.00217381	0.0789288	0.0117056	2.48203e-13	6.68402e-10	0.288447	1.42111e-10	3.88205e-09	-0.178474	chr14	100413076		OpenSea
cg00106420	0.0586285	0.0137781	0.339911	0.0137325	0.0327385	0.00962833	0.0528562	0.0120232	2.48337e-13	6.68402e-10	0.281283	0.0692008	0.166067	0.0201177	chr12	122711188	chr12:122710054-122711371	Island	DIABLO;DIABLO;DIABLO;DIABLO	Body;5'UTR;5'UTR;Body
cg21978005	0.519374	0.0111381	0.727981	0.00377549	0.927205	0.00548478	0.944146	0.00538334	2.49845e-13	6.7005e-10	0.208607	0.0424368	0.108915	0.0169406	chr2	45484359		OpenSea
cg22404242	0.0825331	0.00987065	0.301381	0.009504	0.0541353	0.00120471	0.0568786	0.00843591	2.51544e-13	6.72197e-10	0.218848	0.735051	0.903734	0.00274331	chr2	86668131	chr2:86667815-86669447	Island	KDM3A;KDM3A	TSS1500;TSS200
cg25103492	0.0459897	0.00443872	0.304305	0.0169922	0.0290249	0.0100833	0.0271902	0.00288617	2.53608e-13	6.75302e-10	0.258315	0.847812	0.953891	-0.00183467	chr5	44388958		OpenSea	FGF10	TSS200
cg14404746	0.232937	0.0172539	0.629431	0.0314715	0.424889	0.0112689	0.726716	0.0136878	2.62763e-13	6.97199e-10	0.396494	9.89275e-12	4.83107e-10	0.301827	chr9	140116137	chr9:140115986-140118466	Island	RNF208	TSS1500
cg04506109	0.133147	0.0074829	0.335444	0.0133599	0.112047	0.00898364	0.0524382	0.00189786	2.65093e-13	7.00896e-10	0.202296	1.46723e-06	9.95919e-06	-0.0596093	chr1	12123934	chr1:12123488-12124148	Island	TNFRSF8	Body
cg15384060	0.0673522	0.00752514	0.270207	0.00963362	0.0300571	0.00568855	0.0280523	0.00689996	2.67657e-13	7.05182e-10	0.202855	0.790402	0.929965	-0.00200475	chr2	51259175	chr2:51254522-51255498	S_Shelf	NRXN1;NRXN1;NRXN1;NRXN1	5'UTR;5'UTR;1stExon;1stExon
cg24305785	0.0741964	0.0131996	0.323901	0.019422	0.0463854	0.00673588	0.0407255	0.000534433	2.69511e-13	7.05881e-10	0.249704	0.544607	0.781257	-0.00565991	chr5	145562627		OpenSea	LARS	TSS1500
cg10709933	0.128623	0.00901588	0.471662	0.0208974	0.294332	0.0100828	0.106384	0.0171501	2.69809e-13	7.05881e-10	0.343039	7.44681e-10	1.4785e-08	-0.187948	chr19	14142430	chr19:14142398-14142977	Island	IL27RA	TSS200
cg07312701	0.0626794	0.00788616	0.356222	0.0170738	0.0473561	0.0136154	0.0636674	0.0117352	2.71076e-13	7.06725e-10	0.293543	0.15074	0.316516	0.0163112	chr13	46189883		OpenSea	FAM194B	TSS200
cg10227368	0.111399	0.00980184	0.474946	0.0363129	0.0454768	0.00304174	0.0448933	0.00994759	2.74181e-13	7.1095e-10	0.363546	0.965587	0.990856	-0.00058349	chr1	226150231		OpenSea
cg26323450	0.0230023	0.00509787	0.362133	0.0177114	0.131596	0.0324932	0.019479	0.00438211	2.74597e-13	7.1095e-10	0.339131	3.98183e-07	3.13512e-06	-0.112117	chr19	14142423	chr19:14142398-14142977	Island	IL27RA	TSS200
cg04283720	0.110914	0.00512149	0.342973	0.00681015	0.110657	0.00943899	0.0334167	0.00990388	2.76691e-13	7.13902e-10	0.232059	3.70102e-07	2.93855e-06	-0.07724	chr11	112834521	chr11:112832524-112834490	S_Shore	LOC101928847;NCAM1;NCAM1;NCAM1;NCAM1;NCAM1	TSS1500;Body;Body;Body;Body;Body
cg08431931	0.103539	0.00495061	0.479876	0.0337844	0.159942	0.00604454	0.0611072	0.00138422	2.86512e-13	7.36701e-10	0.376337	5.66572e-06	3.34274e-05	-0.098835	chr22	42394659	chr22:42394589-42395255	Island	WBP2NL	TSS200
cg20698769	0.0508636	0.0130169	0.334371	0.0186957	0.0391948	0.00740263	0.0355499	0.00790301	2.89229e-13	7.4114e-10	0.283507	0.731259	0.901739	-0.00364482	chr7	117513002	chr7:117512942-117513865	Island	CTTNBP2	Body
cg05555111	0.202257	0.0179724	0.558159	0.0106667	0.147269	0.015003	0.0798081	0.00866497	2.91213e-13	7.43676e-10	0.355903	0.000157056	0.000682417	-0.0674607	chr14	38054165	chr14:38052645-38054166	Island
cg08645895	0.841985	0.0182233	0.520363	0.00701853	0.927427	0.00776446	0.940697	0.00469502	2.92361e-13	7.44071e-10	-0.321622	0.280314	0.508682	0.013271	chr10	73828684		OpenSea	SPOCK2;SPOCK2	Body;Body
cg11570564	0.34541	0.00752153	0.549215	0.00358982	0.381787	0.00267213	0.362658	0.0141699	3.0978e-13	7.82915e-10	0.203804	0.0236849	0.0651841	-0.0191292	chr22	29600770	chr22:29601547-29602291	N_Shore	EMID1;EMID1	TSS1500;TSS1500
cg08624180	0.0519605	0.011103	0.409527	0.0250436	0.0393241	0.00814313	0.030825	0.0100868	3.10101e-13	7.82915e-10	0.357567	0.52976	0.769321	-0.00849906	chr8	89339080	chr8:89339965-89340481	N_Shore	MMP16;MMP16	Body;Body
cg18795575	0.023294	0.00545152	0.290376	0.028495	0.0185659	0.000696004	0.0200476	0.00203553	3.10763e-13	7.82915e-10	0.267082	0.882592	0.966151	0.00148172	chr2	241508479	chr2:241508424-241508627	Island	RNPEPL1;RNPEPL1	5'UTR;1stExon
cg11638716	0.0360896	0.00450005	0.235271	0.0117848	0.0522205	0.0125714	0.118983	0.00272308	3.18122e-13	7.97784e-10	0.199182	3.85439e-07	3.04661e-06	0.0667624	chr16	8961471	chr16:8962189-8963190	N_Shore	CARHSP1;CARHSP1;CARHSP1;CARHSP1;CARHSP1;CARHSP1	TSS200;5'UTR;5'UTR;5'UTR;5'UTR;5'UTR
cg24593272	0.0668931	0.0101475	0.278004	0.010919	0.0434899	0.00238151	0.0444561	0.0144788	3.18797e-13	7.97784e-10	0.211111	0.903202	0.972942	0.0009662	chr10	102977637	chr10:102975969-102978096	Island
cg11494841	0.48337	0.00782805	0.770659	0.0120169	0.925756	0.0180726	0.936339	0.0128562	3.25157e-13	8.10986e-10	0.287289	0.336705	0.57846	0.0105834	chr17	80402750	chr17:80402369-80402751	Island	C17orf62;C17orf62;C17orf62	Body;Body;Body
cg02349096	0.0247028	0.0060218	0.301717	0.0264439	0.0187284	0.00622375	0.0173031	0.00408789	3.28119e-13	8.15654e-10	0.277014	0.891486	0.969096	-0.00142535	chr19	11450198	chr19:11450016-11450414	Island	RAB3D;RAB3D	5'UTR;1stExon
cg11012953	0.0448904	0.0189634	0.34517	0.0251205	0.0299384	0.00175139	0.0312965	0.0089054	3.301e-13	8.1576e-10	0.300279	0.90458	0.973387	0.00135817	chr6	30434412	chr6:30434029-30434422	Island
cg18229095	0.0460923	0.00296914	0.313239	0.0235221	0.0364639	0.00877538	0.0324311	0.00859497	3.31795e-13	8.1576e-10	0.267146	0.690002	0.879488	-0.00403282	chr12	54378261	chr12:54378696-54380102	N_Shore	HOXC10;HOXC-AS3	TSS1500;Body
cg24037493	0.0948019	0.0155308	0.328984	0.0065893	0.060148	0.00665983	0.0552197	0.00882117	3.32492e-13	8.1576e-10	0.234182	0.579317	0.807601	-0.00492836	chr5	174905263	chr5:174905342-174906065	N_Shore	SFXN1	TSS1500
cg03634854	0.193621	0.0114327	0.424204	0.00969679	0.0185272	0.00513742	0.0172099	0.00193667	3.32522e-13	8.1576e-10	0.230582	0.879728	0.965169	-0.00131735	chr19	18721531	chr19:18721523-18721869	Island
cg06983508	0.377358	0.0181148	0.726923	0.00683839	0.372772	0.005647	0.0805606	0.0108122	3.34975e-13	8.1802e-10	0.349565	3.64374e-12	2.28475e-10	-0.292212	chr3	124930822	chr3:124931161-124931747	N_Shore	SLC12A8	5'UTR
cg08125821	0.0865486	0.00553201	0.235983	0.00471342	0.0448803	0.00612855	0.0445072	0.00744906	3.3563e-13	8.1802e-10	0.149435	0.94729	0.985753	-0.00037313	chr8	114445779	chr8:114444826-114445085	S_Shore	CSMD3;CSMD3	Body;Body
cg19620724	0.0761195	0.0166288	0.300143	0.00537048	0.0410447	0.00762061	0.0454355	0.00998021	3.42265e-13	8.29408e-10	0.224023	0.606127	0.826534	0.00439088	chr6	50810852	chr6:50810642-50810994	Island	TFAP2B	Body
cg15393937	0.0692627	0.0184909	0.32405	0.0152916	0.0380101	0.0114759	0.0312132	0.00103581	3.42519e-13	8.29408e-10	0.254788	0.484699	0.730759	-0.00679688	chr11	2161383	chr11:2158951-2162484	Island	INS-IGF2;IGF2AS;IGF2;IGF2;IGF2AS;IGF2	Body;TSS1500;Body;5'UTR;TSS1500;TSS1500
cg10838757	0.033252	0.0043214	0.316181	0.0218329	0.29809	0.016281	0.0423726	0.0150066	3.49691e-13	8.44041e-10	0.282929	1.34725e-12	1.08173e-10	-0.255717	chr5	130507273	chr5:130506330-130506786	S_Shore	LYRM7	Body
cg17034390	0.135395	0.0209835	0.403449	0.00999933	0.0313439	0.00365497	0.0308253	0.00520114	3.56643e-13	8.56135e-10	0.268054	0.959333	0.989138	-0.00051858	chr6	30095326	chr6:30095173-30095610	Island
cg13378934	0.0873445	0.0336368	0.469284	0.0197652	0.0353596	0.00681615	0.0489893	0.00331213	3.56989e-13	8.56135e-10	0.381939	0.354797	0.599241	0.0136297	chr19	47910580	chr19:47910107-47910563	S_Shore	MEIS3;MEIS3	Body;Body
cg01751134	0.455522	0.0243732	0.816093	0.0241366	0.018341	0.000677066	0.0201795	0.00185952	3.60355e-13	8.61446e-10	0.360571	0.893209	0.969713	0.00183847	chr16	55543166	chr16:55542920-55543274	Island	LPCAT2	1stExon
cg25764899	0.0472026	0.00414236	0.191306	0.0100166	0.0252492	0.00180523	0.0263499	0.00231086	3.6456e-13	8.68723e-10	0.144104	0.840819	0.951185	0.00110069	chr1	47697948	chr1:47696504-47698197	Island
cg11134430	0.16474	0.0129279	0.374565	0.0110723	0.0374581	0.00624873	0.0337377	0.0024291	3.68147e-13	8.74484e-10	0.209826	0.6424	0.850744	-0.00372041	chr3	193987426	chr3:193987425-193987758	Island
cg20060268	0.0333888	0.0025872	0.480969	0.051277	0.0378794	0.00528687	0.022383	0.00119647	3.75621e-13	8.89415e-10	0.44758	0.370635	0.616905	-0.0154964	chr6	100442042	chr6:100441406-100442152	Island	MCHR2;MCHR2;MCHR2;MCHR2-AS1	1stExon;5'UTR;5'UTR;Body
cg13761998	0.0816544	0.01181	0.340104	0.00335287	0.0837714	0.0101379	0.0775344	0.00816942	3.78422e-13	8.93221e-10	0.25845	0.529648	0.769232	-0.00623708	chr17	37894403		OpenSea	GRB7;GRB7	TSS200;5'UTR
cg09923293	0.054049	0.0111146	0.382829	0.0271502	0.0407989	0.0065945	0.0520408	0.0196342	3.88826e-13	9.14891e-10	0.32878	0.377624	0.624467	0.011242	chr10	118928131	chr10:118927021-118928132	Island
cg18358894	0.0182172	0.000886957	0.211899	0.0181069	0.0170971	0.000947544	0.0778927	0.00858099	3.91154e-13	9.17483e-10	0.193682	9.92272e-07	7.03485e-06	0.0607956	chr7	121956890	chr7:121956543-121957341	Island
cg00107782	0.0299546	0.00311676	0.256664	0.00787925	0.0224358	0.00647119	0.0209432	0.00670911	3.93326e-13	9.19695e-10	0.226709	0.863301	0.959555	-0.00149261	chr1	151300621	chr1:151300522-151300724	Island
cg04001032	0.0657691	0.01241	0.344393	0.0179842	0.0493351	0.00180895	0.0721815	0.0119729	3.95992e-13	9.2047e-10	0.278623	0.0469968	0.119024	0.0228464	chr7	6746906	chr7:6745867-6746716	S_Shore	ZNF12;ZNF12	TSS1500;TSS1500
cg06139341	0.0815408	0.0175209	0.297926	0.00661504	0.0506512	0.00569292	0.0546979	0.00715357	3.96118e-13	9.2047e-10	0.216385	0.626339	0.840148	0.00404673	chr12	126675719	chr12:126675561-126676195	Island
cg01996116	0.320351	0.0209921	0.783652	0.0292876	0.455742	0.0278488	0.736223	0.0111889	3.99828e-13	9.24906e-10	0.463301	2.99968e-10	7.07035e-09	0.280481	chr3	42846907	chr3:42845436-42846355	S_Shore	HIGD1A;HIGD1A;HIGD1A	TSS1500;TSS1500;TSS1500
cg00926226	0.179086	0.0333998	0.578302	0.0223788	0.722091	0.00742001	0.93884	0.00501876	4.01161e-13	9.24906e-10	0.399216	1.22527e-09	2.23115e-08	0.216749	chr8	33462191		OpenSea
cg18992688	0.0782646	0.0202446	0.350594	0.0145982	0.108698	0.00970996	0.0357055	0.00782581	4.01819e-13	9.24906e-10	0.27233	5.97928e-06	3.50865e-05	-0.0729925	chr1	206223241	chr1:206223537-206224028	N_Shore	AVPR1B	TSS1500
cg05438320	0.0168927	0.00363399	0.217899	0.0203211	0.0357497	0.00212079	0.0225944	0.00423851	4.03698e-13	9.24906e-10	0.201007	0.104282	0.234461	-0.0131552	chr13	25746120	chr13:25743998-25746127	Island	FAM123A;FAM123A	TSS1500;TSS1500
cg19063061	0.323959	0.0253562	0.641493	0.0212239	0.0222903	0.00846308	0.0219771	0.00341632	4.06308e-13	9.24906e-10	0.317534	0.979456	0.994586	-0.00031326	chr19	49935893	chr19:49935751-49936275	Island	SLC17A7	Body
cg09351647	0.144867	0.00534152	0.526313	0.0111259	0.639753	0.0291183	0.920122	0.0149139	4.06494e-13	9.24906e-10	0.381446	2.41581e-11	9.60166e-10	0.280368	chr9	140498751	chr9:140499458-140500891	N_Shore	ARRDC1	TSS1500
cg11453712	0.142293	0.0237054	0.553929	0.0168413	0.0576551	0.0205792	0.0607108	0.00560851	4.06679e-13	9.24906e-10	0.411636	0.846478	0.953397	0.00305569	chr9	139741803	chr9:139738276-139744618	Island	PHPT1;PHPT1	TSS1500;TSS1500
cg18219563	0.0349015	0.00526766	0.223572	0.0160287	0.0212296	0.00268094	0.022815	0.00593714	4.08738e-13	9.26771e-10	0.188671	0.826617	0.945493	0.00158542	chr2	27487458	chr2:27484873-27488189	Island	SLC30A3	TSS1500
cg03595018	0.339494	0.0172584	0.755292	0.011174	0.885585	0.0116146	0.92269	0.0119663	4.10462e-13	9.27868e-10	0.415798	0.0331284	0.0876781	0.0371043	chr16	937477		OpenSea	LMF1	Body
cg06917617	0.0534477	0.00673536	0.430804	0.0354038	0.0531371	0.0105714	0.0565477	0.0192267	4.18519e-13	9.40836e-10	0.377357	0.814092	0.940201	0.00341066	chr1	207818818	chr1:207818389-207818952	Island	CR1L	Body
cg22679728	0.0773453	0.011531	0.364116	0.00921378	0.0609863	0.0151462	0.0528873	0.0208904	4.18713e-13	9.40836e-10	0.286771	0.466525	0.714268	-0.00809898	chr1	242688523	chr1:242687922-242688682	Island	PLD5	TSS1500
cg11851656	0.0555563	0.0136828	0.311536	0.0174143	0.907492	0.00297943	0.941703	0.00518468	4.23194e-13	9.48058e-10	0.25598	0.00338577	0.0112878	0.0342108	chr12	10396552		OpenSea
cg17589866	0.219771	0.00794391	0.597343	0.0281721	0.186924	0.0162002	0.0460335	0.016229	4.27387e-13	9.52908e-10	0.377572	1.39609e-07	1.24902e-06	-0.14089	chr2	29643465		OpenSea	ALK	Body
cg13132577	0.0454812	0.00705472	0.384996	0.019696	0.0599333	0.0181428	0.0375455	0.00822656	4.27906e-13	9.52908e-10	0.339515	0.103294	0.232638	-0.0223878	chr1	60392140	chr1:60392272-60392583	N_Shore	CYP2J2	Body
cg23428445	0.075716	0.00988075	0.351042	0.0216018	0.0561559	0.0061514	0.040813	0.0037894	4.36043e-13	9.65712e-10	0.275326	0.163323	0.337425	-0.015343	chr7	124405467	chr7:124404700-124406189	Island	GPR37;GPR37	1stExon;5'UTR
cg01297808	0.094542	0.0161478	0.402677	0.01229	0.0744638	0.0132416	0.0594202	0.0211617	4.36735e-13	9.65712e-10	0.308135	0.218228	0.422535	-0.0150436	chr10	94180551	chr10:94180315-94180754	Island
cg19004465	0.244462	0.0165579	0.570733	0.00924288	0.923932	0.0263466	0.96956	0.00136573	4.37528e-13	9.65712e-10	0.326271	0.0024998	0.00855782	0.0456287	chr17	77925136	chr17:77924080-77924423	S_Shore	TBC1D16	Body
cg03969316	0.0981096	0.00386666	0.343735	0.0184367	0.0465244	0.00822366	0.0419135	0.00441116	4.40129e-13	9.68596e-10	0.245625	0.627748	0.841049	-0.00461088	chr2	42067938	chr2:42067937-42068203	Island
cg04879097	0.0727486	0.0157915	0.395822	0.0204293	0.165357	0.0113254	0.072706	0.01582	4.52457e-13	9.92805e-10	0.323074	3.12831e-06	1.96165e-05	-0.0926511	chr4	68231627		OpenSea
cg10343677	0.855327	0.00974632	0.635382	0.0163266	0.878269	0.00573771	0.899395	0.00948547	4.56855e-13	9.96395e-10	-0.219946	0.0243891	0.0668956	0.021126	chr3	51535508	chr3:51533342-51534260	S_Shore	VPRBP;VPRBP	TSS1500;TSS1500
cg11979621	0.820832	0.0206064	0.368034	0.0367143	0.870398	0.0151971	0.894217	0.0115162	4.56995e-13	9.96395e-10	-0.452798	0.187964	0.376744	0.0238195	chr7	155562188		OpenSea	RBM33	Body
cg08943932	0.383021	0.0162829	0.810015	0.00954976	0.614578	0.0182014	0.606919	0.00700235	4.58088e-13	9.96395e-10	0.426994	0.643952	0.85176	-0.0076597	chr17	59564315		OpenSea
cg11533565	0.502867	0.0159578	0.806855	0.0133339	0.637716	0.00617473	0.874885	0.00961866	4.62008e-13	1.00201e-09	0.303988	1.24874e-11	5.75608e-10	0.23717	chr10	80671616		OpenSea
cg21071896	0.0730073	0.0118992	0.327889	0.00420249	0.169857	0.0112248	0.0495565	0.0109239	4.68294e-13	1.01271e-09	0.254881	8.40256e-09	1.11267e-07	-0.1203	chr15	83377929	chr15:83378007-83379068	N_Shore	AP3B2	Body
cg16334425	0.595464	0.00383355	0.75067	0.0063135	0.942592	0.0055564	0.968267	0.00965981	4.69867e-13	1.01318e-09	0.155206	0.000710624	0.00271375	0.0256743	chr11	67210033		OpenSea	CORO1B;CORO1B	Body;Body
cg23720406	0.0736528	0.0106876	0.286948	0.00544863	0.0662016	0.0105309	0.0230675	0.00751471	4.71531e-13	1.01385e-09	0.213295	0.000120048	0.00053398	-0.0431341	chr9	94538074		OpenSea	ROR2	Body
cg24172291	0.070927	0.0139859	0.306722	0.0176369	0.0434617	0.0065885	0.0342834	0.00209766	4.73965e-13	1.01616e-09	0.235795	0.324167	0.563598	-0.00917827	chr12	115889509	chr12:115889597-115889995	N_Shore
cg10203211	0.11196	0.0139509	0.333898	0.014249	0.159021	0.00400857	0.572556	0.00476166	4.78968e-13	1.02395e-09	0.221938	1.1053e-16	1.68782e-13	0.413534	chr4	185018682	chr4:185018390-185018721	Island	ENPP6	Body
cg16532903	0.294411	0.0214656	0.641834	0.0147562	0.365356	0.00843907	0.879028	0.00542079	4.8468e-13	1.03321e-09	0.347423	2.54334e-15	1.29811e-12	0.513672	chr9	34332498	chr9:34329006-34329499	S_Shelf	NUDT2;NUDT2;NUDT2;NUDT2	5'UTR;5'UTR;5'UTR;5'UTR
cg01635004	0.0447967	0.0100315	0.256954	0.0130167	0.0626511	0.00910337	0.0330554	0.00208659	4.95062e-13	1.05234e-09	0.212157	0.00271997	0.00924124	-0.0295957	chr5	172482672	chr5:172484040-172484413	N_Shore	CREBRF;CREBRF;CREBRF	TSS1500;TSS1500;TSS1500
cg19905251	0.0316133	0.00882452	0.250613	0.0117568	0.0730597	0.006429	0.0255581	0.00734733	5.01999e-13	1.06145e-09	0.218999	6.39597e-05	0.000300706	-0.0475015	chr5	168728495	chr5:168727429-168728275	S_Shore	SLIT3	TSS1500
cg02101625	0.0294524	0.000503676	0.198589	0.0152529	0.0249644	0.00213965	0.0227929	0.00507198	5.02181e-13	1.06145e-09	0.169137	0.742022	0.907366	-0.00217156	chr16	2040195	chr16:2040034-2040628	Island	SYNGR3	1stExon
cg26475818	0.0806156	0.00839442	0.554301	0.0391641	0.178623	0.0188962	0.0500177	0.0162269	5.11325e-13	1.07734e-09	0.473685	6.32676e-06	3.69279e-05	-0.128606	chr1	202183139	chr1:202183193-202183526	N_Shore	LGR6;LGR6;LGR6	TSS200;Body;Body
cg00915671	0.0438436	0.0122603	0.367443	0.0303541	0.186355	0.00423508	0.0358458	0.00464427	5.13886e-13	1.07734e-09	0.3236	1.10228e-08	1.39976e-07	-0.150509	chr19	55660870		OpenSea	TNNT1;TNNT1;TNNT1;TNNT1	TSS200;TSS200;TSS200;TSS200
cg11861709	0.0809504	0.0103708	0.280914	0.00985748	0.0724614	0.00605793	0.0803829	0.00590613	5.14017e-13	1.07734e-09	0.199964	0.318808	0.557117	0.0079215	chr10	90343220	chr10:90342528-90343221	Island	RNLS;RNLS	TSS200;TSS200
cg12227830	0.0497025	0.0199124	0.283757	0.00584574	0.0392711	0.002861	0.0449929	0.0131499	5.18703e-13	1.08412e-09	0.234054	0.533969	0.772713	0.00572182	chr4	105411996	chr4:105412655-105412942	N_Shore	LOC101929468;CXXC4	TSS200;Body
cg13687023	0.359283	0.0123903	0.652427	0.00943606	0.480959	0.00772	0.453957	0.0121069	5.21129e-13	1.08616e-09	0.293144	0.0311178	0.0829653	-0.0270019	chr15	68634701		OpenSea	ITGA11	Body
cg19211619	0.388232	0.017318	0.658349	0.007418	0.581058	0.0128312	0.812388	0.0102621	5.28513e-13	1.09687e-09	0.270116	4.15716e-12	2.5257e-10	0.23133	chr19	5913923	chr19:5915007-5915301	N_Shore	CAPS;CAPS	TSS1500;TSS1500
cg04188756	0.0667462	0.0143879	0.324433	0.00641107	0.822418	0.009454	0.67827	0.0159597	5.29942e-13	1.09687e-09	0.257687	1.09154e-09	2.02544e-08	-0.144149	chr14	33162448		OpenSea	AKAP6	Body
cg07487535	0.0717259	0.00379528	0.32003	0.0129868	0.0447053	0.00138146	0.0404142	0.015841	5.30668e-13	1.09687e-09	0.248304	0.659555	0.861367	-0.00429105	chr11	71159905	chr11:71159014-71159831	S_Shore	DHCR7;DHCR7	TSS1500;TSS1500
cg00532802	0.0454003	0.00994238	0.228961	0.00810365	0.0350488	0.00571075	0.0331329	0.00511445	5.35982e-13	1.1048e-09	0.183561	0.789863	0.929676	-0.00191591	chr11	121594220		OpenSea
cg25962735	0.121026	0.00249509	0.318847	0.00427548	0.0722408	0.0117531	0.024765	0.0112544	5.48526e-13	1.12755e-09	0.197821	2.47224e-05	0.000126819	-0.0474759	chr13	100631588	chr13:100631752-100635526	N_Shore
cg06323896	0.672471	0.0172622	0.938548	0.00952585	0.975795	0.00228109	0.977163	0.0028413	5.53899e-13	1.13548e-09	0.266077	0.89569	0.970539	0.00136828	chr16	85410525	chr16:85407314-85407576	S_Shelf
cg21322248	0.103028	0.00367066	0.277025	0.00971955	0.0815401	0.00993755	0.0241201	0.00697426	5.56165e-13	1.13701e-09	0.173996	7.54356e-07	5.51776e-06	-0.05742	chr15	77289047		OpenSea	PSTPIP1	Body
cg06368978	0.733208	0.0051754	0.941481	0.0116329	0.958573	0.00583017	0.973801	0.00316838	5.64114e-13	1.15012e-09	0.208273	0.0793282	0.186457	0.0152274	chr1	2249896	chr1:2249315-2249634	S_Shore
cg12821438	0.0575153	0.0100429	0.288255	0.0192815	0.0623122	0.00131108	0.0943568	0.0129063	5.7152e-13	1.16205e-09	0.23074	0.00303	0.0101988	0.0320445	chr19	36248008	chr19:36246328-36247982	S_Shore	PROSER3;HSPB6	TSS1500;TSS200
cg06789500	0.537628	0.0154008	0.79333	0.00415144	0.80975	0.0120252	0.90764	0.0103175	5.752e-13	1.16636e-09	0.255702	1.34067e-07	1.20579e-06	0.0978901	chr7	2109450	chr7:2107080-2107381	S_Shelf	MAD1L1;MAD1L1;MAD1L1	Body;Body;Body
cg13952002	0.442053	0.0168618	0.68722	0.00743298	0.852542	0.00513124	0.945452	0.0138502	5.79416e-13	1.16918e-09	0.245167	1.52455e-07	1.3483e-06	0.0929108	chr20	61463757	chr20:61467585-61468124	N_Shelf	COL9A3	Body
cg24834889	0.0766982	0.0121431	0.262773	0.00375218	0.0574667	0.0059086	0.0831634	0.0114969	5.79714e-13	1.16918e-09	0.186075	0.00317554	0.0106457	0.0256967	chr19	37825406	chr19:37825101-37825756	Island	HKR1	TSS200
cg06188448	0.122522	0.0168117	0.514018	0.0251638	0.15838	0.0190656	0.254157	0.0134621	5.85015e-13	1.1767e-09	0.391496	2.13157e-05	0.000110819	0.0957762	chr16	3108453	chr16:3108195-3109605	Island	MMP25;MMP25-AS1	Body;Body
cg25795075	0.171347	0.0218705	0.64436	0.0364494	0.0656013	0.00997808	0.119875	0.0355004	5.87077e-13	1.17768e-09	0.473013	0.0104571	0.0313544	0.0542737	chr1	55505880	chr1:55505060-55506015	Island	PCSK9;PCSK9	TSS200;Body
cg26239725	0.0423663	0.0146263	0.228516	0.00731561	0.0195705	0.00380182	0.0192646	0.00392591	5.92058e-13	1.1845e-09	0.186149	0.966734	0.991151	-0.00030594	chr21	46824732	chr21:46824531-46826234	Island	COL18A1	TSS1500
cg26279822	0.568387	0.0104504	0.370931	0.00925565	0.828866	0.00831013	0.808242	0.00490335	5.96904e-13	1.19101e-09	-0.197456	0.0176802	0.050236	-0.0206246	chr5	5652693		OpenSea
cg25201101	0.439358	0.0180414	0.868861	0.0268568	0.617078	0.0314386	0.944341	0.0021879	5.98966e-13	1.19194e-09	0.429503	2.20412e-11	8.95096e-10	0.327264	chr12	131355465	chr12:131356094-131357228	N_Shore	RAN	TSS1500
cg15215690	0.0764995	0.00790445	0.592021	0.0557598	0.0576995	0.0120237	0.0444603	0.0127314	6.04267e-13	1.19747e-09	0.515522	0.518559	0.760134	-0.0132392	chr12	54384918	chr12:54387825-54388732	N_Shelf	MIR196A2	TSS1500
cg02415057	0.141403	0.0122385	0.402078	0.0187711	0.0408694	0.00628883	0.0156317	0.0021461	6.04945e-13	1.19747e-09	0.260675	0.0259776	0.0707453	-0.0252376	chr12	75784884	chr12:75784799-75785241	Island	GLIPR1L2	TSS200
cg14263391	0.071588	0.0132519	0.3377	0.0104739	0.26478	0.0102469	0.131784	0.00830321	6.07553e-13	1.19946e-09	0.266112	5.22525e-09	7.47133e-08	-0.132995	chr17	37894014		OpenSea	GRB7;GRB7	TSS1500;TSS200
cg11758861	0.0875047	0.00861152	0.487487	0.043458	0.120452	0.0160429	0.807341	0.00708249	6.13706e-13	1.20842e-09	0.399982	4.28039e-16	4.12196e-13	0.68689	chr19	13135514	chr19:13135317-13136169	Island	NFIX	Body
cg05538745	0.139898	0.00997886	0.393939	0.00949743	0.0269399	0.00904664	0.0303852	0.00868424	6.15752e-13	1.20927e-09	0.25404	0.732062	0.902202	0.0034453	chr14	61789101	chr14:61787880-61789467	Island	PRKCH	1stExon
cg27185933	0.0745162	0.00456059	0.245632	0.0117907	0.0642796	0.0068871	0.0313935	0.00601845	6.19971e-13	1.21437e-09	0.171116	0.000232401	0.00097719	-0.0328861	chr2	220407699	chr2:220407698-220409048	Island	CHPF;CHPF;TMEM198;TMEM198;CHPF	Body;5'UTR;TSS1500;TSS1500;1stExon
cg26037102	0.0432585	0.00177993	0.250822	0.0137569	0.0944161	0.00734877	0.0298302	0.00613783	6.22813e-13	1.21553e-09	0.207564	1.6343e-06	1.09662e-05	-0.0645859	chr8	95909253	chr8:95906788-95909088	S_Shore
cg17112958	0.0946426	0.0106016	0.353814	0.00207746	0.069153	0.0103101	0.0501039	0.0213362	6.23817e-13	1.21553e-09	0.259172	0.0799328	0.187664	-0.0190492	chr2	133426934	chr2:133426652-133428870	Island	LYPD1;LYPD1	5'UTR;Body
cg02751803	0.0708811	0.00422822	0.288709	0.00723324	0.0244227	0.00265944	0.0230242	0.00241098	6.30239e-13	1.22486e-09	0.217828	0.871237	0.962199	-0.00139857	chr16	56998622		OpenSea	CETP	Body
cg26354493	0.0554437	0.00701886	0.393059	0.0230552	0.0685778	0.0106626	0.15311	0.0297539	6.33293e-13	1.22761e-09	0.337616	1.78143e-05	9.42195e-05	0.0845322	chr19	4305072	chr19:4304542-4305122	Island	FSD1	Body
cg04100267	0.338667	0.0265945	0.755813	0.0192179	0.874322	0.0177099	0.891266	0.00917302	6.37129e-13	1.22983e-09	0.417147	0.314627	0.552057	0.0169445	chr12	124709513		OpenSea	ZNF664-FAM101A	5'UTR
cg08151857	0.23728	0.0182266	0.472507	0.0180172	0.0166994	0.0063262	0.0177522	0.0013847	6.37726e-13	1.22983e-09	0.235227	0.9101	0.974981	0.00105274	chr17	46691820	chr17:46691520-46692097	Island	HOXB8	1stExon
cg22162870	0.0907752	0.021467	0.363221	0.00741122	0.0591756	0.00488325	0.0337182	0.00353507	6.44192e-13	1.23764e-09	0.272445	0.03134	0.0834893	-0.0254574	chr1	212872426	chr1:212872460-212874048	N_Shore	BATF3	Body
cg15251528	0.140392	0.00980365	0.475079	0.00942173	0.271182	0.0176752	0.68475	0.0139712	6.45084e-13	1.23764e-09	0.334688	3.79515e-14	8.21192e-12	0.413568	chr3	193698418		OpenSea
cg21720306	0.407816	0.00258246	0.702585	0.00927504	0.709218	0.0231514	0.859376	0.0144927	6.47349e-13	1.23881e-09	0.294769	4.3587e-09	6.4152e-08	0.150157	chr11	73044732		OpenSea	ARHGEF17	Body
cg12513880	0.107236	0.0203149	0.388105	0.00697681	0.0243294	0.00275381	0.0233478	0.00107362	6.56375e-13	1.25287e-09	0.280868	0.929883	0.980908	-0.0009816	chr12	115136298	chr12:115135925-115136350	Island
cg26976412	0.598751	0.015086	0.887846	0.0241397	0.908808	0.00367724	0.973827	0.00345761	6.64943e-13	1.26372e-09	0.289095	5.50837e-05	0.000262543	0.065019	chr17	17626127	chr17:17625605-17628500	Island	RAI1	5'UTR
cg11647690	0.0888004	0.0110728	0.352847	0.00674523	0.0581102	0.0135208	0.0434639	0.00253946	6.65434e-13	1.26372e-09	0.264047	0.177787	0.360784	-0.0146463	chr1	228136256	chr1:228134422-228136282	Island	WNT9A	TSS1500
cg16243243	0.515443	0.0164454	0.767842	0.0177146	0.0793954	0.0108285	0.0338809	0.00757863	6.73551e-13	1.2759e-09	0.252399	0.000430858	0.00171791	-0.0455145	chr12	125669895	chr12:125670117-125672112	N_Shore
cg12752142	0.177512	0.0139989	0.565535	0.0154314	0.581089	0.00475511	0.549767	0.0334575	6.77048e-13	1.27738e-09	0.388022	0.0584742	0.143784	-0.0313227	chr20	61200223	chr20:61200972-61201272	N_Shore
cg07332757	0.0898933	0.0109405	0.306318	0.00960388	0.0926183	0.0113271	0.0518323	0.00492439	6.78045e-13	1.27739e-09	0.216425	0.000294232	0.00121209	-0.040786	chr16	88593924	chr16:88590204-88590410	S_Shelf	ZFPM1	Body
cg00481742	0.0874108	0.0150642	0.339658	0.0137136	0.0527019	0.00425614	0.0417587	0.00548276	6.7998e-13	1.27739e-09	0.252247	0.286351	0.516526	-0.0109432	chr14	92302542	chr14:92302201-92303078	Island	TC2N;TC2N;TC2N;TC2N;TC2N	1stExon;5'UTR;5'UTR;5'UTR;5'UTR
cg02071292	0.0560891	0.0229668	0.346548	0.0185053	0.021887	0.00244032	0.0181822	0.00120148	6.82163e-13	1.27739e-09	0.290459	0.749248	0.910995	-0.00370472	chr12	75785097	chr12:75784799-75785241	Island	GLIPR1L2	1stExon
cg09072560	0.0775963	0.00829548	0.274556	0.00852639	0.0391821	0.00346713	0.0365457	0.0010697	6.82874e-13	1.27738e-09	0.19696	0.737367	0.904927	-0.00263636	chr1	32802218	chr1:32800859-32802229	Island	MARCKSL1	TSS1500
cg01698954	0.0493225	0.0154877	0.303202	0.0112948	0.0448498	0.0110321	0.061307	0.0134508	6.86523e-13	1.27858e-09	0.253879	0.120404	0.263901	0.0164572	chr22	31198623	chr22:31198491-31199033	Island	OSBP2	Body
cg25673084	0.0605577	0.0133101	0.342268	0.0223588	0.053127	0.00417049	0.0616552	0.00647022	6.86932e-13	1.27858e-09	0.28171	0.452296	0.700876	0.00852823	chr15	79383852	chr15:79381804-79384209	Island	RASGRF1;RASGRF1	TSS1500;TSS1500
cg01832036	0.342803	0.026371	0.670964	0.018649	0.0169292	0.00147271	0.022891	0.00684618	6.92914e-13	1.28652e-09	0.328161	0.649945	0.855496	0.00596177	chr17	48050274	chr17:48048953-48050616	Island	DLX4;DLX4;DLX4	Body;5'UTR;1stExon
cg11529250	0.052601	0.0134549	0.271679	0.0164103	0.0438908	0.00661769	0.02394	0.00632851	7.07304e-13	1.30999e-09	0.219078	0.0362737	0.0949498	-0.0199508	chr22	45680606	chr22:45680644-45681016	N_Shore	UPK3A;UPK3A	TSS1500;TSS1500
cg07236781	0.0350677	0.00264163	0.158635	0.00293505	0.960199	0.00225009	0.973358	0.00504167	7.09651e-13	1.31061e-09	0.123567	0.0171033	0.0487764	0.0131581	chr1	25291041		OpenSea	RUNX3	1stExon
cg17152205	0.0706617	0.0130475	0.262999	0.0115805	0.0523201	0.00655484	0.0350095	0.00761099	7.11142e-13	1.3106e-09	0.192337	0.0382448	0.0994533	-0.0173106	chr2	180990647		OpenSea
cg13965328	0.0944251	0.010819	0.315555	0.014169	0.169723	0.0115648	0.0391722	0.00116989	7.14263e-13	1.31132e-09	0.22113	7.27733e-10	1.45155e-08	-0.13055	chr20	2539876	chr20:2539133-2539877	Island	TMC2	Body
cg05994738	0.0233325	0.00259698	0.189089	0.00980636	0.023093	0.00475363	0.0264892	0.0106525	7.15037e-13	1.31132e-09	0.165756	0.609979	0.829144	0.00339615	chr19	49121594	chr19:49122277-49122923	N_Shore	SPHK2;SPHK2;SPHK2;SPHK2;RPL18;RPL18;RPL18	TSS1500;TSS1500;TSS1500;TSS1500;Body;Body;Body
cg25209842	0.0227994	0.00219366	0.149092	0.00623882	0.0193605	0.00257252	0.043213	0.00692988	7.19581e-13	1.31643e-09	0.126293	0.000300219	0.00123462	0.0238525	chr10	103536342	chr10:103535636-103536505	Island	FGF8;FGF8;FGF8;FGF8	TSS1500;TSS1500;TSS1500;TSS1500
cg03803861	0.223119	0.0076005	0.579129	0.0240798	0.29728	0.00851833	0.0239485	0.004443	7.34209e-13	1.33991e-09	0.35601	2.43832e-11	9.66725e-10	-0.273332	chr5	41511150	chr5:41509783-41510166	S_Shore	PLCXD3	TSS1500
cg12833872	0.0338285	0.00869383	0.252372	0.0169206	0.444012	0.00793464	0.633925	0.00799289	7.3749e-13	1.34263e-09	0.218543	4.77058e-12	2.80492e-10	0.189913	chr5	501863	chr5:501835-502075	Island	SLC9A3	Body
cg06311128	0.0374749	0.00616385	0.211855	0.00187056	0.0616161	0.0127257	0.0307417	0.00592278	7.42361e-13	1.34822e-09	0.17438	0.000536267	0.00209768	-0.0308744	chr9	123964534	chr9:123963367-123964478	S_Shore	RAB14	TSS200
cg19977095	0.0459804	0.0071443	0.375007	0.0361228	0.0323348	0.00726392	0.0327034	0.00515759	7.46302e-13	1.35209e-09	0.329027	0.977707	0.994127	0.00036865	chr5	68339089		OpenSea
cg06205331	0.0695798	0.00895731	0.278166	0.00790719	0.103122	0.0137247	0.0340304	0.000501819	7.52884e-13	1.35806e-09	0.208586	9.39733e-07	6.70385e-06	-0.0690914	chr3	124303268	chr3:124303529-124304092	N_Shore	KALRN;KALRN	Body;TSS1500
cg23546474	0.404392	0.013292	0.612669	0.00878164	0.0360188	0.00575554	0.0358304	0.00154657	7.53226e-13	1.35806e-09	0.208276	0.982009	0.995297	-0.00018845	chr2	223163033	chr2:223162946-223163912	Island	PAX3;PAX3;PAX3;CCDC140;CCDC140;PAX3;PAX3;PAX3;PAX3;PAX3	Body;Body;Body;5'UTR;1stExon;Body;Body;Body;Body;Body
cg24180369	0.322955	0.0242495	0.628751	0.0214938	0.62597	0.00757066	0.912148	0.0104871	7.57141e-13	1.36184e-09	0.305796	1.83078e-12	1.35728e-10	0.286178	chr1	160002964	chr1:160001295-160001989	S_Shore	PIGM	TSS1500
cg20680798	0.904193	0.0139381	0.67435	0.0103349	0.929394	0.0111171	0.835459	0.00568737	7.6966e-13	1.3802e-09	-0.229843	7.91316e-08	7.62312e-07	-0.0939353	chr2	132585983	chr2:132585112-132588283	Island
cg06355706	0.254658	0.00879047	0.525373	0.0173201	0.848933	0.0155965	0.908819	0.0178995	7.71041e-13	1.3802e-09	0.270716	7.22652e-05	0.000336157	0.0598858	chr10	29530128		OpenSea
cg02315940	0.0327354	0.00212882	0.253471	0.0218948	0.0405892	0.00607736	0.0348435	0.00834679	7.76917e-13	1.38551e-09	0.220736	0.520762	0.761972	-0.0057457	chr3	139653872	chr3:139653430-139655115	Island	CLSTN2	TSS200
cg05349566	0.51909	0.0167667	0.795411	0.0208431	0.12736	0.00989641	0.132398	0.00649022	7.7771e-13	1.38551e-09	0.276321	0.65161	0.856526	0.00503764	chr20	32380921	chr20:32378837-32379191	S_Shore	ZNF341-AS1	Body
cg21930351	0.030581	0.0142904	0.314194	0.0298008	0.0345385	0.00447613	0.0646532	0.00476092	7.82345e-13	1.39046e-09	0.283613	0.0180385	0.051142	0.0301147	chr17	33775642	chr17:33775294-33775794	Island	SLFN13	5'UTR
cg16063716	0.0671329	0.00604923	0.290977	0.0157155	0.488618	0.0173505	0.578794	0.00373576	7.87337e-13	1.39512e-09	0.223844	9.62177e-08	9.03596e-07	0.0901759	chr14	105045992		OpenSea	C14orf180	TSS200
cg19351617	0.613029	0.00247325	0.83302	0.0153588	0.875123	0.00616304	0.897562	0.00963433	7.92292e-13	1.39512e-09	0.219991	0.022235	0.0616208	0.0224391	chr11	409089	chr11:406491-407871	S_Shore	SIGIRR;SIGIRR;SIGIRR	Body;Body;Body
cg06182274	0.0643881	0.00713844	0.278705	0.0131829	0.0562002	0.00673721	0.0740712	0.0140763	7.92433e-13	1.39511e-09	0.214317	0.0540345	0.134293	0.0178709	chr16	56677585	chr16:56677120-56677598	Island	MT1DP;MT1DP	TSS200;TSS200
cg26773791	0.176713	0.0155316	0.484358	0.0205574	0.0505126	0.00828839	0.0594158	0.0204738	7.93696e-13	1.39512e-09	0.307645	0.476747	0.723577	0.00890316	chr11	94883242	chr11:94883335-94883565	N_Shore
cg12634236	0.117307	0.00820355	0.34667	0.00930426	0.036515	0.00960241	0.0348662	0.00802031	7.94288e-13	1.39512e-09	0.229363	0.858459	0.957821	-0.00164877	chr2	162280498	chr2:162279835-162280709	Island	TBR1	Body
cg23842170	0.10618	0.00894521	0.351491	0.0190696	0.0678177	0.00194194	0.0392712	0.00746903	8.07102e-13	1.4117e-09	0.245311	0.0110645	0.032991	-0.0285465	chr4	66534538	chr4:66535193-66535620	N_Shore	EPHA5;EPHA5	Body;Body
cg08049373	0.146846	0.00336208	0.469518	0.00700197	0.0880071	0.00620296	0.100501	0.0191591	8.0848e-13	1.4117e-09	0.322671	0.345294	0.588359	0.0124941	chr18	32956512	chr18:32956764-32957406	N_Shore	ZNF396	5'UTR
cg09839592	0.606321	0.0115854	0.791826	0.00592263	0.876552	0.00230871	0.906146	0.0103124	8.11924e-13	1.4117e-09	0.185505	0.00131908	0.00477523	0.0295944	chr2	239478514		OpenSea
cg05095290	0.0916891	0.00548189	0.296842	0.0134143	0.146341	0.00901399	0.106885	0.0134735	8.12348e-13	1.4117e-09	0.205153	0.000276981	0.00114719	-0.0394561	chr14	103995143	chr14:103995404-103995772	N_Shore	TRMT61A	TSS1500
cg26055446	0.52694	0.0188385	0.751772	0.00793641	0.508356	0.010754	0.677553	0.00706798	8.13163e-13	1.4117e-09	0.224832	3.50868e-11	1.28084e-09	0.169196	chr6	33245990	chr6:33244677-33245554	S_Shore	B3GALT4	1stExon
cg23424003	0.14678	0.00506111	0.4549	0.0299702	0.0441005	0.0146883	0.0311613	0.00248394	8.21707e-13	1.42323e-09	0.308119	0.30802	0.543948	-0.0129392	chr7	101006035	chr7:101005899-101007443	Island	EMID2	TSS200
cg15175596	0.0977814	0.00446603	0.378746	0.00275597	0.106902	0.0172327	0.0520553	0.0144895	8.26027e-13	1.4247e-09	0.280965	0.00024515	0.00102592	-0.0548463	chr8	98880909	chr8:98881311-98881843	N_Shore	MATN2;MATN2	TSS1500;TSS1500
cg10791406	0.287461	0.00620064	0.589242	0.00642941	0.932886	0.00993713	0.964167	0.00219216	8.27117e-13	1.4247e-09	0.301781	0.0208472	0.058192	0.0312815	chr19	33667036	chr19:33667442-33668665	N_Shore
cg02317400	0.0171006	0.0018113	0.12187	0.00507184	0.0144811	0.00023948	0.0139409	0.00114068	8.28267e-13	1.4247e-09	0.104769	0.898509	0.971418	-0.000540171	chr10	135050345	chr10:135048797-135052077	Island	VENTX	TSS1500
cg04862556	0.296655	0.0154882	0.547909	0.0142697	0.157113	0.00985811	0.173347	0.00456435	8.33809e-13	1.42974e-09	0.251254	0.126529	0.274815	0.0162341	chr17	33775933	chr17:33776553-33776888	N_Shore	SLFN13	TSS200
cg18986389	0.0597487	0.00887544	0.36765	0.0286667	0.0859014	0.0163796	0.0574213	0.00944244	8.35018e-13	1.42974e-09	0.307901	0.0357785	0.0938112	-0.0284801	chr2	120437123	chr2:120436530-120437010	S_Shore	TMEM177;TMEM177;TMEM177;TMEM177	1stExon;5'UTR;5'UTR;5'UTR
cg07350057	0.5877	0.00676048	0.840384	0.0118713	0.884992	0.00805856	0.913	0.0142724	8.50182e-13	1.45238e-09	0.252684	0.0148401	0.0429444	0.0280083	chr22	24979660		OpenSea	GGT1	TSS200
cg03946297	0.0687199	0.0152436	0.359916	0.0207168	0.241999	0.022291	0.0330839	0.00803009	8.59215e-13	1.46446e-09	0.291196	6.92955e-11	2.18957e-09	-0.208916	chr1	71140689		OpenSea
cg16082644	0.048085	0.013001	0.332988	0.0289607	0.038786	0.00590333	0.0265596	0.00413062	8.64241e-13	1.46968e-09	0.284903	0.299706	0.533664	-0.0122264	chr11	59324522	chr11:59328137-59328507	N_Shelf
cg21111500	0.071592	0.020621	0.448848	0.0225718	0.0484274	0.00942132	0.0336606	0.00500335	8.75126e-13	1.48482e-09	0.377256	0.34301	0.585783	-0.0147668	chr1	85665902	chr1:85665818-85667650	Island	SYDE2	Body
cg04468198	0.170542	0.0129838	0.601831	0.0398763	0.0284047	0.00461027	0.0342782	0.00723032	8.78694e-13	1.4875e-09	0.431289	0.73778	0.905138	0.0058735	chr16	85784951	chr16:85783862-85785131	Island	C16orf74	TSS1500
cg13786863	0.0947866	0.0101355	0.515912	0.0340669	0.120742	0.0249933	0.0511411	0.0118936	8.84013e-13	1.49313e-09	0.421126	0.00105064	0.00387918	-0.0696007	chr11	68610743	chr11:68611250-68611807	N_Shore	CPT1A;CPT1A	TSS1500;TSS1500
cg03048654	0.0927659	0.00509907	0.286232	0.0121001	0.0358408	0.00514245	0.0364508	0.0028279	8.92165e-13	1.50224e-09	0.193466	0.938168	0.983231	0.000609939	chr10	118893138	chr10:118893527-118894432	N_Shore	VAX1;VAX1	3'UTR;Body
cg21708767	0.0231838	0.0019387	0.170957	0.0127633	0.0203869	0.00356487	0.0249788	0.00515702	8.94243e-13	1.50224e-09	0.147773	0.449488	0.698152	0.00459191	chr2	25565514	chr2:25565091-25565604	Island	DNMT3A;DNMT3A;DNMT3A	TSS1500;TSS200;TSS200
cg10676739	0.0883132	0.0143902	0.561062	0.0471921	0.821563	0.0272608	0.908619	0.013711	8.95432e-13	1.50224e-09	0.472749	0.000432333	0.00172324	0.0870554	chr10	90103582		OpenSea	RNLS;RNLS	Body;Body
cg14175690	0.18747	0.0419394	0.743114	0.0264786	0.138835	0.0281475	0.099102	0.00889759	9.0337e-13	1.50597e-09	0.555645	0.0956324	0.218129	-0.0397333	chr1	119527638	chr1:119526782-119527192	S_Shore	TBX15	5'UTR
cg24408769	0.229925	0.0355114	0.65741	0.0348243	0.969657	0.0023754	0.971943	0.00227771	9.04327e-13	1.50597e-09	0.427485	0.895459	0.970462	0.0022857	chr6	15506085		OpenSea	JARID2	Body
cg07862320	0.847008	0.0187572	0.41077	0.0429462	0.927417	0.0182138	0.931974	0.0139588	9.05649e-13	1.50597e-09	-0.436239	0.797598	0.933125	0.0045572	chr16	57024770	chr16:57023190-57023768	S_Shore
cg09438837	0.219324	0.0063014	0.534201	0.0228507	0.252386	0.0145796	0.196583	0.0146847	9.05709e-13	1.50597e-09	0.314878	0.000603163	0.0023357	-0.0558033	chr15	74537916	chr15:74537809-74538114	Island	CCDC33	Body
cg05359249	0.317202	0.0303797	0.6469	0.006575	0.0186559	0.00301674	0.0170063	0.000806565	9.10891e-13	1.51123e-09	0.329698	0.902188	0.972606	-0.00164962	chr2	220406470	chr2:220406363-220406840	Island	CHPF	Body
cg15392029	0.0725762	0.0122437	0.335838	0.0208587	0.0657954	0.0136324	0.0456876	0.0121584	9.26617e-13	1.53392e-09	0.263262	0.0775999	0.183008	-0.0201077	chr11	120195717	chr11:120195805-120196372	N_Shore	TMEM136	TSS1500
cg22947322	0.374107	0.00791758	0.613954	0.00291619	0.600737	0.00341521	0.741813	0.0174161	9.28726e-13	1.53402e-09	0.239847	9.83323e-10	1.85874e-08	0.141076	chr17	47091978	chr17:47091973-47092211	Island	IGF2BP1;IGF2BP1	Body;Body
cg09754413	0.0678479	0.00692969	0.289878	0.00456669	0.0563948	0.0104603	0.0374387	0.00545788	9.38235e-13	1.54631e-09	0.22203	0.0517793	0.129446	-0.0189561	chr6	13925567	chr6:13925099-13925510	S_Shore	RNF182;RNF182;RNF182;RNF182;RNF182	5'UTR;5'UTR;5'UTR;1stExon;5'UTR
cg08330247	0.602481	0.0110333	0.797225	0.00489737	0.965241	0.00197531	0.977166	0.00158591	9.41489e-13	1.54826e-09	0.194744	0.149307	0.314113	0.0119243	chr10	6297911		OpenSea
cg26220298	0.0293289	0.00247667	0.200328	0.0170126	0.0266566	0.0024747	0.0235495	0.000778047	9.66339e-13	1.58347e-09	0.170999	0.657899	0.860385	-0.00310711	chr22	38852143	chr22:38850766-38851285	S_Shore	KCNJ4	TSS1500
cg10616300	0.077805	0.0108835	0.307104	0.0199635	0.0636018	0.00454623	0.0439541	0.00463247	9.69147e-13	1.58347e-09	0.229299	0.0515375	0.128922	-0.0196477	chr11	66138557	chr11:66138806-66139729	N_Shore	SLC29A2	Body
cg18370102	0.793166	0.00925683	0.517357	0.0270299	0.864183	0.00163164	0.883043	0.00644678	9.70848e-13	1.58347e-09	-0.275809	0.11128	0.247359	0.0188605	chr18	76597985	chr18:76601754-76601963	N_Shelf
cg11310863	0.151568	0.00510404	0.630845	0.051641	0.899737	0.00636451	0.915539	0.00717793	9.71362e-13	1.58347e-09	0.479277	0.425754	0.67504	0.0158014	chr2	144303521		OpenSea	ARHGAP15	Body
cg12285565	0.282225	0.00419062	0.650832	0.0196212	0.346861	0.0170881	0.564193	0.00518443	9.80915e-13	1.59557e-09	0.368607	1.0051e-09	1.89288e-08	0.217332	chr8	26047780	chr8:26047804-26048097	N_Shore
cg05565697	0.36992	0.00737821	0.622898	0.0143394	0.923455	0.00782375	0.932583	0.0037591	9.87487e-13	1.60277e-09	0.252978	0.385062	0.632652	0.009128	chr15	71100339		OpenSea
cg15662251	0.441867	0.00358961	0.640297	0.00871744	0.621958	0.00691973	0.891612	0.018143	9.91125e-13	1.6052e-09	0.19843	1.63058e-14	4.59466e-12	0.269653	chr1	26197855	chr1:26201722-26202516	N_Shelf	PAQR7	TSS200
cg02513379	0.451055	0.0131585	0.755306	0.0168945	0.709348	0.000365537	0.79532	0.0231863	1.01062e-12	1.63324e-09	0.304251	7.13964e-06	4.11874e-05	0.085972	chr16	27414281		OpenSea	IL21R;IL21R	TSS200;5'UTR
cg08168896	0.468122	0.0171105	0.705719	0.0136902	0.148895	0.00675388	0.172612	0.00123269	1.02084e-12	1.6462e-09	0.237597	0.0270739	0.0733669	0.023717	chr6	160582848		OpenSea
cg05948940	0.0709212	0.0147262	0.32143	0.0130659	0.0431981	0.00629464	0.219482	0.0151449	1.03012e-12	1.65398e-09	0.250509	1.06588e-10	3.08358e-09	0.176284	chr16	68481342	chr16:68480864-68482822	Island	SMPD3	5'UTR
cg09600096	0.418511	0.0136418	0.0990004	0.0187095	0.0425833	0.0108976	0.0483438	0.0104155	1.03206e-12	1.65398e-09	-0.31951	0.661929	0.862822	0.00576053	chr14	61114550	chr14:61114102-61116552	Island	SIX1	Body
cg19052042	0.797546	0.0145679	0.565606	0.0187187	0.889878	0.00104025	0.916906	0.00608443	1.0323e-12	1.65398e-09	-0.231939	0.0121946	0.0359988	0.0270281	chr10	44321465		OpenSea
cg07964553	0.0774051	0.00928738	0.255177	0.00726902	0.0186957	0.00337531	0.0190704	0.00542019	1.04307e-12	1.66766e-09	0.177772	0.959119	0.989103	0.00037469	chr4	113435544	chr4:113435898-113438002	N_Shore	NEUROG2	3'UTR
cg13594075	0.0675476	0.00744209	0.330063	0.0155753	0.0602024	0.00361421	0.0441397	0.00409156	1.05621e-12	1.68508e-09	0.262515	0.15284	0.320042	-0.0160627	chr2	51259807		OpenSea	NRXN1;NRXN1	TSS200;TSS200
cg21610836	0.105455	0.0181496	0.344069	0.00539749	0.0847316	0.00268239	0.0725354	0.0161573	1.0596e-12	1.68689e-09	0.238614	0.227236	0.435747	-0.0121962	chr6	6547015	chr6:6546370-6547230	Island	LOC285780	Body
cg27543538	0.301765	0.0157158	0.657469	0.0129	0.128461	0.0134109	0.0630097	0.00957579	1.0644e-12	1.69093e-09	0.355704	0.000486399	0.0019192	-0.0654516	chr1	27902687	chr1:27901660-27902688	Island	AHDC1	5'UTR
cg04430244	0.486439	0.00781188	0.716801	0.00393621	0.40656	0.0078642	0.46154	0.00490327	1.07511e-12	1.70121e-09	0.230362	4.36688e-05	0.000212531	0.0549793	chr5	150050273	chr5:150051116-150052107	N_Shore	MYOZ3;MYOZ3	Body;Body
cg08852245	0.0293477	0.00396599	0.299942	0.0326197	0.0277589	0.00306906	0.0232231	0.00120099	1.07542e-12	1.70121e-09	0.270594	0.685125	0.876577	-0.0045358	chr4	175138785	chr4:175135259-175135496	S_Shelf
cg07003360	0.065801	0.00895391	0.384121	0.0296556	0.0380032	0.00229305	0.0378599	0.00129381	1.07811e-12	1.70187e-09	0.31832	0.991286	0.997682	-0.000143295	chr20	42875708	chr20:42875764-42876184	N_Shore	GDAP1L1	TSS200
cg27113419	0.134326	0.0270048	0.494729	0.0109203	0.651501	0.000931564	0.510924	0.0245892	1.09307e-12	1.72185e-09	0.360403	1.90961e-07	1.64143e-06	-0.140577	chr16	58533979	chr16:58535040-58535596	N_Shore	NDRG4;NDRG4;NDRG4	Body;Body;Body
cg03429645	0.168415	0.00468409	0.467631	0.00782603	0.542784	0.0246161	0.687241	0.0177458	1.1021e-12	1.72913e-09	0.299216	1.41396e-08	1.72961e-07	0.144457	chr3	100053188	chr3:100053448-100053953	N_Shore	NIT2	TSS1500
cg24421906	0.0891874	0.0105896	0.311963	0.00884086	0.0477683	0.00611395	0.101116	0.018981	1.10231e-12	1.72913e-09	0.222775	4.30191e-05	0.000209664	0.0533482	chr18	11947936	chr18:11947827-11948155	Island
cg14752245	0.156246	0.0305863	0.635771	0.0257617	0.060114	0.0105403	0.332802	0.0242988	1.11636e-12	1.74598e-09	0.479525	1.80872e-09	3.08008e-08	0.272688	chr1	55505877	chr1:55505060-55506015	Island	PCSK9;PCSK9	TSS200;Body
cg08567644	0.123394	0.00560452	0.447973	0.015565	0.0661747	0.00799827	0.225393	0.0292708	1.11792e-12	1.74598e-09	0.324579	1.17427e-08	1.47725e-07	0.159218	chr19	49925720	chr19:49925626-49926012	Island	PTH2	3'UTR
cg17405840	0.0861066	0.0101782	0.356177	0.0165449	0.0589327	0.024702	0.0305856	0.000403347	1.12297e-12	1.74598e-09	0.270071	0.0219657	0.0609595	-0.0283471	chr12	24717001	chr12:24714956-24716243	S_Shore
cg01364442	0.0591858	0.00267157	0.285991	0.00966328	0.835311	0.0156743	0.929954	0.0138534	1.1234e-12	1.74598e-09	0.226805	8.67566e-08	8.25786e-07	0.0946428	chr3	152357181		OpenSea
cg04997967	0.141072	0.0190457	0.464637	0.0268502	0.0657238	0.0028166	0.0569018	0.00549889	1.12472e-12	1.74598e-09	0.323565	0.513085	0.755627	-0.00882205	chr10	103603488	chr10:103603166-103603642	Island	KCNIP2;KCNIP2;KCNIP2;KCNIP2;KCNIP2;KCNIP2;KCNIP2;KCNIP2;KCNIP2;KCNIP2;KCNIP2;KCNIP2	1stExon;1stExon;1stExon;1stExon;1stExon;1stExon;5'UTR;5'UTR;5'UTR;5'UTR;5'UTR;5'UTR
cg07556915	0.102005	0.00482092	0.27456	0.00942632	0.0933494	0.00933381	0.0588647	0.00273635	1.13062e-12	1.75151e-09	0.172555	0.000245284	0.00102643	-0.0344847	chr11	368683		OpenSea	B4GALNT4	TSS1500
cg25428244	0.0569375	0.00303042	0.338792	0.0138582	0.115734	0.00574838	0.329898	0.014893	1.13589e-12	1.75604e-09	0.281855	4.29718e-11	1.50087e-09	0.214164	chr20	35201449	chr20:35201323-35203490	Island	TGIF2;TGIF2;TGIF2;DLGAP4-AS1	TSS1500;TSS1500;TSS1500;Body
cg17008645	0.204569	0.0120567	0.57542	0.0253615	0.474381	0.028	0.608964	0.0155482	1.14665e-12	1.7658e-09	0.370851	4.68775e-07	3.62057e-06	0.134583	chr11	61463427		OpenSea	DAGLA	5'UTR
cg06592265	0.169573	0.00510967	0.377321	0.0119854	0.11544	0.0126387	0.0375571	0.0101345	1.14922e-12	1.7658e-09	0.207749	3.20213e-07	2.58568e-06	-0.0778827	chr10	43700545	chr10:43697777-43698177	S_Shelf	RASGEF1A;RASGEF1A	Body;Body
cg04057288	0.406648	0.0140811	0.713669	0.0177075	0.635512	0.0239631	0.845356	0.00516232	1.14929e-12	1.7658e-09	0.30702	1.73477e-10	4.54729e-09	0.209844	chr9	130504189	chr9:130504093-130504411	Island	SH2D3C;SH2D3C;SH2D3C;SH2D3C;SH2D3C;SH2D3C	Body;Body;Body;Body;Body;Body
cg20469035	0.0710547	0.00314583	0.307771	0.0155591	0.155246	0.00378822	0.140691	0.0223331	1.1527e-12	1.76741e-09	0.236717	0.153497	0.32116	-0.0145544	chr3	44625992	chr3:44626325-44626794	N_Shore	ZNF660	TSS1500
cg26443646	0.30179	0.0105665	0.593639	0.0219027	0.494608	0.00743079	0.906574	0.00442897	1.15614e-12	1.76906e-09	0.291849	1.14255e-14	3.65657e-12	0.411966	chr5	980739		OpenSea
cg13355424	0.242497	0.020947	0.531237	0.0137732	0.426966	0.022822	0.535942	0.000834393	1.16921e-12	1.78418e-09	0.28874	3.00236e-07	2.44335e-06	0.108977	chr1	157165134	chr1:157164538-157165135	Island
cg11474856	0.612793	0.00926823	0.838765	0.0145022	0.845266	0.00612817	0.885155	0.0126662	1.17079e-12	1.78418e-09	0.225972	0.000731564	0.00278657	0.0398883	chr14	69345762	chr14:69341427-69341820	S_Shelf	ACTN1;ACTN1;ACTN1	Body;Body;Body
cg14652095	0.266555	0.0193542	0.585869	0.0121181	0.247162	0.0109716	0.505527	0.0244758	1.17378e-12	1.7851e-09	0.319315	1.9426e-11	8.10807e-10	0.258365	chr6	26018185	chr6:26020671-26021125	N_Shelf	HIST1H1A	TSS200
cg07466705	0.0339754	0.00276853	0.27889	0.0134374	0.0327611	0.0171294	0.0169312	0.00570862	1.18452e-12	1.79779e-09	0.244914	0.135735	0.290929	-0.0158298	chr3	11034749	chr3:11034446-11035384	Island	SLC6A1	5'UTR
cg20731469	0.0786698	0.00590011	0.267588	0.00684441	0.095593	0.0109098	0.0476874	0.0150374	1.18944e-12	1.80159e-09	0.188919	2.54978e-05	0.000130439	-0.0479055	chr6	108495678	chr6:108495654-108495986	Island	NR2E1	Body
cg12626242	0.0594963	0.00935283	0.356865	0.0258889	0.0383249	0.00574054	0.0454053	0.012071	1.19887e-12	1.81206e-09	0.297368	0.56898	0.799839	0.00708044	chr11	2098860		OpenSea
cg16036471	0.154253	0.0187482	0.44349	0.0150246	0.0430147	0.017869	0.0441756	0.00637073	1.20119e-12	1.81206e-09	0.289237	0.923069	0.978872	0.00116086	chr5	72716122	chr5:72715407-72715997	S_Shore
cg07612366	0.38185	0.0182929	0.668809	0.00950488	0.60037	0.00802646	0.767709	0.0209378	1.21952e-12	1.83601e-09	0.286959	1.42744e-09	2.53139e-08	0.167339	chr9	100523684		OpenSea
cg03259273	0.896771	0.0137412	0.500514	0.0414307	0.894239	0.013567	0.897425	0.0122052	1.22632e-12	1.84254e-09	-0.396256	0.84692	0.953557	0.003186	chr1	155238752	chr1:155239278-155239494	N_Shore	CLK2	Body
cg05520896	0.135308	0.0227871	0.393167	0.00208101	0.0652901	0.00419587	0.0614179	0.00838054	1.23626e-12	1.85375e-09	0.25786	0.719059	0.895335	-0.00387227	chr8	145753885	chr8:145751955-145756326	Island	LRRC24;C8orf82	TSS1500;Body
cg10869830	0.134191	0.0194904	0.545405	0.037313	0.0893721	0.0104418	0.0647603	0.0101001	1.23878e-12	1.85381e-09	0.411214	0.166028	0.341828	-0.0246118	chr2	110303853		OpenSea	SEPT10;SEPT10;SEPT10	Body;Body;Body
cg17876325	0.123717	0.000952171	0.445431	0.0157039	0.0352338	0.008835	0.0245085	0.00488145	1.24153e-12	1.85422e-09	0.321715	0.429054	0.678343	-0.0107252	chr5	146258548	chr5:146257346-146258575	Island	PPP2R2B;PPP2R2B;PPP2R2B;PPP2R2B;PPP2R2B;PPP2R2B;PPP2R2B;PPP2R2B;PPP2R2B;PPP2R2B	TSS200;TSS1500;TSS1500;TSS1500;Body;Body;Body;Body;Body;5'UTR
cg21399057	0.143933	0.0176892	0.522788	0.0152102	0.517134	0.0209893	0.776462	0.0177019	1.2448e-12	1.85539e-09	0.378855	1.83949e-10	4.76506e-09	0.259328	chr17	46631910	chr17:46631800-46632212	Island	HOXB3	5'UTR
cg07296849	0.839026	0.0133192	0.480879	0.00445294	0.90541	0.00764188	0.893404	0.0265561	1.27759e-12	1.89607e-09	-0.358148	0.427528	0.676817	-0.0120061	chr4	8126305		OpenSea	ABLIM2;ABLIM2;ABLIM2;ABLIM2;ABLIM2;ABLIM2;ABLIM2	Body;Body;Body;Body;Body;Body;Body
cg16735986	0.10564	0.0101481	0.386827	0.026766	0.0400299	0.00710749	0.0263555	0.00474403	1.28107e-12	1.89607e-09	0.281188	0.255845	0.475935	-0.0136744	chr16	23765927	chr16:23765969-23766869	N_Shore	CHP2	TSS200
cg15226275	0.11285	0.00757989	0.529727	0.0203019	0.492047	0.017328	0.141196	0.0276745	1.28108e-12	1.89607e-09	0.416877	1.26042e-11	5.79656e-10	-0.350851	chr6	116381976		OpenSea	FRK	TSS200
cg17330048	0.348639	0.0321169	0.704697	0.00596933	0.939019	0.013504	0.946059	0.00893319	1.28222e-12	1.89607e-09	0.356059	0.637293	0.847351	0.00704	chr5	80257322	chr5:80255904-80257006	S_Shore	RASGRF2	Body
cg22363783	0.121403	0.016161	0.340523	0.0110659	0.0636708	0.0132998	0.0573347	0.00342457	1.29877e-12	1.91528e-09	0.219119	0.492941	0.737979	-0.00633611	chr6	94129243	chr6:94126272-94129677	Island	EPHA7;EPHA7	1stExon;5'UTR
cg12594803	0.347365	0.010072	0.0785703	0.0194027	0.716302	0.00977462	0.914462	0.010229	1.30033e-12	1.91528e-09	-0.268795	7.29394e-11	2.27988e-09	0.198159	chr3	196908930		OpenSea	DLG1;DLG1	Body;Body
cg03368099	0.568396	0.0100914	0.851029	0.0252822	0.0211466	0.00627681	0.0208566	0.00205636	1.32127e-12	1.9423e-09	0.282633	0.980443	0.99485	-0.000289977	chr7	27184521	chr7:27182613-27185562	Island	HOXA5	TSS1500
cg13021384	0.0576141	0.004253	0.353023	0.0321312	0.0434775	0.00801609	0.0520273	0.00835759	1.33921e-12	1.96481e-09	0.295409	0.493537	0.738543	0.00854979	chr15	50474754	chr15:50474322-50475186	Island	SLC27A2;SLC27A2	1stExon;1stExon
cg00930455	0.0758059	0.00664476	0.270794	0.0111877	0.0422561	0.00399264	0.0287807	0.00644899	1.35582e-12	1.98528e-09	0.194988	0.116055	0.256043	-0.0134754	chr7	96654548	chr7:96653467-96654199	S_Shore	DLX5	TSS1500
cg19660531	0.636269	0.0430206	0.141535	0.0217999	0.955338	0.0022529	0.972187	0.00157329	1.36044e-12	1.98816e-09	-0.494734	0.422495	0.671658	0.0168499	chr12	5937409	chr12:5936876-5937085	S_Shore	ANO2	Body
cg04794662	0.0440538	0.00303528	0.354546	0.0319344	0.0508011	0.016385	0.0422985	0.00841687	1.39088e-12	2.02868e-09	0.310492	0.517877	0.759602	-0.00850262	chr3	71178485		OpenSea	FOXP1	Body
cg06823672	0.0528196	0.00692087	0.240826	0.00866642	0.0328095	0.00389067	0.0410157	0.01711	1.39957e-12	2.03739e-09	0.188006	0.30864	0.544715	0.00820623	chr12	113900283	chr12:113900750-113906442	N_Shore
cg26973852	0.275015	0.0137069	0.5547	0.0203803	0.924741	0.0169135	0.923602	0.0129676	1.40347e-12	2.03909e-09	0.279685	0.922841	0.978827	-0.0011391	chr5	106590237		OpenSea
cg02264459	0.517084	0.0180509	0.824837	0.024277	0.037548	0.00922349	0.0239697	0.00212296	1.41601e-12	2.05332e-09	0.307753	0.304044	0.539037	-0.0135784	chr16	3199771	chr16:3199652-3199937	Island
cg01004056	0.0502695	0.00605128	0.331735	0.0264231	0.0381266	0.00572245	0.0418003	0.0181253	1.43009e-12	2.0663e-09	0.281465	0.756982	0.914815	0.00367373	chr1	230560318	chr1:230561103-230562702	N_Shore
cg04546097	0.616886	0.0139836	0.846819	0.00470124	0.902231	0.0153104	0.913872	0.00928621	1.43138e-12	2.0663e-09	0.229933	0.241493	0.455974	0.0116407	chr3	120401058		OpenSea	HGD;HGD	1stExon;5'UTR
cg03832839	0.0587624	0.00684394	0.34397	0.0177596	0.0423525	0.00860706	0.0485773	0.013588	1.43324e-12	2.0663e-09	0.285207	0.606071	0.826474	0.00622475	chr19	54401967	chr19:54401704-54402472	Island	PRKCG	Body
cg20961591	0.0654148	0.0146864	0.429544	0.030888	0.0173259	0.00311864	0.0425054	0.00405777	1.4467e-12	2.0817e-09	0.364129	0.117483	0.258665	0.0251795	chr19	38755588	chr19:38754846-38755699	Island	SPINT2;SPINT2	1stExon;1stExon
cg13783809	0.135792	0.00413765	0.342265	0.019804	0.0259862	0.00247222	0.0316113	0.00240444	1.45249e-12	2.08601e-09	0.206473	0.521334	0.762471	0.00562507	chr7	30590926		OpenSea	LOC401320	Body
cg11671688	0.0511368	0.00424766	0.392867	0.0359733	0.0480564	0.0162199	0.0193945	0.00627805	1.46034e-12	2.09326e-09	0.34173	0.0628668	0.153017	-0.0286619	chr6	110301075	chr6:110299365-110301267	Island	GPR6	1stExon
cg00854166	0.0612729	0.00788181	0.304577	0.0270073	0.0463292	0.00772686	0.040382	0.00222826	1.49567e-12	2.13982e-09	0.243304	0.565298	0.797083	-0.00594715	chr7	100318718	chr7:100318106-100318684	S_Shore	EPO	Body
cg23533513	0.405731	0.00583493	0.769242	0.0174638	0.738876	0.00940839	0.853179	0.0167533	1.50313e-12	2.14274e-09	0.363511	3.05849e-06	1.92206e-05	0.114304	chr11	76849324	chr11:76849067-76849565	Island	MYO7A;MYO7A;MYO7A	Body;Body;Body
cg19607429	0.135093	0.0145982	0.47466	0.0200053	0.171925	0.0206051	0.0573653	0.00715541	1.50345e-12	2.14274e-09	0.339567	1.38177e-06	9.43898e-06	-0.11456	chr12	54385112	chr12:54387825-54388732	N_Shelf	MIR196A2	TSS1500
cg17960012	0.593812	0.0148416	0.323358	0.014765	0.850748	0.00438413	0.872422	0.0210034	1.51173e-12	2.15046e-09	-0.270455	0.0746424	0.177072	0.0216745	chr22	37505536		OpenSea	TMPRSS6;TMPRSS6	TSS200;5'UTR
cg00814752	0.138012	0.00689503	0.346949	0.000442752	0.0936277	0.00900905	0.497843	0.0144896	1.5164e-12	2.153e-09	0.208937	2.14074e-16	2.62589e-13	0.404215	chr18	56941706	chr18:56939624-56941540	S_Shore	RAX	TSS1500
cg02405211	0.211932	0.0038042	0.511918	0.0237027	0.376378	0.0116665	0.238707	0.016684	1.5233e-12	2.15751e-09	0.299986	3.58463e-08	3.84529e-07	-0.137671	chr4	6566348	chr4:6564751-6565185	S_Shore	PPP2R2C	TSS1500
cg25352189	0.598417	0.0130995	0.803787	0.00426752	0.840929	0.00516298	0.835289	0.0161421	1.52534e-12	2.15751e-09	0.20537	0.519536	0.760955	-0.0056402	chr14	105532022		OpenSea	GPR132;GPR132;GPR132;GPR132	TSS200;TSS200;TSS200;TSS200
cg21806732	0.53897	0.0120557	0.792634	0.0194047	0.880957	0.00617477	0.89409	0.0170566	1.53138e-12	2.15829e-09	0.253664	0.233784	0.44511	0.0131329	chr22	19706850	chr22:19705510-19706557	S_Shore	SEPT5;SEPT5;SEPT5-GP1BB;SEPT5-GP1BB	Body;Body;Body;Body
cg07905944	0.10145	0.0101711	0.338757	0.0209082	0.0407324	0.00886193	0.0337227	0.00716233	1.53166e-12	2.15829e-09	0.237307	0.48915	0.734715	-0.00700972	chr11	31834905	chr11:31831620-31839038	Island	PAX6	5'UTR
cg00696973	0.135933	0.00819941	0.402506	0.0247889	0.096627	0.00513174	0.1771	0.0115475	1.55049e-12	2.18071e-09	0.266574	4.92903e-06	2.94819e-05	0.0804732	chr8	82192408	chr8:82192378-82193685	Island	FABP5	TSS1500
cg10135753	0.441171	0.0111021	0.639411	0.0167685	0.522754	0.00766655	0.48305	0.00318181	1.55657e-12	2.18516e-09	0.19824	0.000298176	0.00122694	-0.0397041	chr19	55817121	chr19:55815940-55816277	S_Shore	BRSK1	Body
cg22484530	0.160054	0.0117759	0.39828	0.0172626	0.0682415	0.00533106	0.0561547	0.00442769	1.56627e-12	2.19466e-09	0.238226	0.243547	0.458885	-0.0120869	chr6	136847755		OpenSea	MAP7;MAP7;MAP7;MAP7;MAP7;MAP7;MAP7;MAP7;MAP7;MAP7	TSS1500;TSS1500;TSS1500;1stExon;TSS200;TSS200;Body;Body;Body;5'UTR
cg11294626	0.348756	0.0204771	0.609561	0.0151655	0.372676	0.0134648	0.159459	0.013459	1.57809e-12	2.20709e-09	0.260804	2.27198e-11	9.15943e-10	-0.213217	chr4	129557264		OpenSea
cg22854463	0.521737	0.0161732	0.861423	0.0159869	0.92468	0.0135966	0.936082	0.00701213	1.58334e-12	2.2103e-09	0.339686	0.434217	0.683349	0.0114016	chr1	8278817	chr1:8277195-8277822	S_Shore
cg03207265	0.476709	0.00802888	0.719503	0.0125219	0.649357	0.0114996	0.855841	0.00526604	1.59038e-12	2.21227e-09	0.242793	1.36084e-11	6.1436e-10	0.206484	chr22	43164543	chr22:43165947-43166287	N_Shore
cg12167279	0.210995	0.0147047	0.474053	0.00894309	0.924382	0.00717649	0.935002	0.00100683	1.59066e-12	2.21227e-09	0.263058	0.349493	0.593247	0.0106207	chr8	17045047		OpenSea	ZDHHC2	Body
cg14285638	0.0718946	0.0118552	0.381122	0.0291285	0.0410435	0.00637795	0.0305216	0.00686635	1.59617e-12	2.21581e-09	0.309228	0.42835	0.677655	-0.0105218	chr6	28616904		OpenSea
cg26465391	0.210888	0.0130667	0.407976	0.001749	0.0890835	0.0042683	0.0700092	0.00865413	1.61873e-12	2.23588e-09	0.197088	0.0364816	0.0954274	-0.0190743	chr19	58220773	chr19:58220189-58220517	S_Shore	ZNF154	TSS200
cg04586299	0.384057	0.0125108	0.128743	0.0147708	0.606904	0.0122522	0.164084	0.00264601	1.61948e-12	2.23588e-09	-0.255314	1.0011e-15	6.98871e-13	-0.44282	chr16	87638484	chr16:87636506-87637284	S_Shore	JPH3	Body
cg22758970	0.0427447	0.00412288	0.201755	0.00992524	0.0440865	0.013613	0.0395546	0.00133431	1.62034e-12	2.23588e-09	0.15901	0.506055	0.74946	-0.00453187	chr17	63133468	chr17:63133330-63133592	Island	RGS9;RGS9;RGS9;RGS9;RGS9;RGS9	5'UTR;5'UTR;1stExon;1stExon;5'UTR;1stExon
cg11169771	0.533161	0.00765521	0.775652	0.0194221	0.856405	0.0142863	0.853523	0.0122096	1.62258e-12	2.23588e-09	0.242492	0.780101	0.92535	-0.0028818	chr18	54072352		OpenSea
cg05223459	0.450902	0.0219284	0.820241	0.0153094	0.702697	0.00920711	0.859089	0.00556121	1.63707e-12	2.25169e-09	0.36934	1.0238e-07	9.53842e-07	0.156393	chr11	45928854		OpenSea	C11orf94	TSS200
cg18632712	0.0757766	0.0122021	0.279606	0.0131066	0.0237118	0.0050888	0.0251218	0.00644678	1.64963e-12	2.26224e-09	0.20383	0.870941	0.962119	0.00140997	chr18	19748135	chr18:19744936-19752363	Island	GATA6	TSS1500
cg08500763	0.106723	0.00582105	0.622646	0.02485	0.144721	0.0399376	0.157817	0.042223	1.65207e-12	2.26224e-09	0.515923	0.553575	0.788079	0.0130955	chr17	37894636		OpenSea	GRB7;GRB7;GRB7	5'UTR;5'UTR;1stExon
cg02919615	0.175126	0.0198786	0.508265	0.00802578	0.0558422	0.0146637	0.534953	0.0210146	1.65381e-12	2.26224e-09	0.333139	1.2763e-14	3.93617e-12	0.479111	chr19	1295656	chr19:1295513-1295891	Island	EFNA2	Body
cg25017900	0.261654	0.0299745	0.664741	0.0322903	0.704241	0.0187484	0.914104	0.00784182	1.67318e-12	2.2809e-09	0.403086	8.1355e-09	1.08213e-07	0.209863	chr10	35102487	chr10:35103124-35105243	N_Shore	PARD3	Body
cg25000210	0.344961	0.00353784	0.12739	0.0048306	0.701133	0.00597338	0.489646	0.00673121	1.67355e-12	2.2809e-09	-0.217572	2.44012e-12	1.68245e-10	-0.211486	chr6	29455302		OpenSea	MAS1L	1stExon
cg05208605	0.118854	0.00616275	0.405662	0.00519399	0.051851	0.00574732	0.0586647	0.0222984	1.6912e-12	2.30078e-09	0.286808	0.579604	0.807769	0.00681373	chr11	116451437	chr11:116450659-116451912	Island
cg06143087	0.110126	0.00991995	0.339373	0.00444481	0.0472185	0.00901172	0.0399996	0.00394441	1.70911e-12	2.32091e-09	0.229246	0.465066	0.712931	-0.00721895	chr1	85665883	chr1:85665818-85667650	Island	SYDE2	Body
cg09487449	0.0376772	0.00808249	0.371003	0.032988	0.0314671	0.0148248	0.0403571	0.00514752	1.72601e-12	2.33962e-09	0.333326	0.535236	0.773714	0.00889003	chr19	47983663	chr19:47987329-47987622	N_Shelf	KPTN	Body
cg10802833	0.582898	0.0177463	0.84693	0.0159596	0.922382	0.00661591	0.932469	0.00765276	1.7634e-12	2.38065e-09	0.264032	0.378768	0.625671	0.0100874	chr7	47420887		OpenSea	TNS3	Body
cg22405137	0.534068	0.0171456	0.83649	0.0255995	0.766101	0.00920468	0.817232	0.0202441	1.76648e-12	2.38065e-09	0.302422	0.00132221	0.00478561	0.0511312	chr15	74504840		OpenSea
cg14965353	0.0174414	0.00367329	0.298125	0.0308231	0.0340552	0.0110921	0.0297888	0.00471475	1.76739e-12	2.38065e-09	0.280684	0.722981	0.897368	-0.00426641	chr11	129765734	chr11:129765145-129765617	S_Shore	NFRKB	TSS1500
cg14512563	0.6654	0.00810137	0.87779	0.0147578	0.0158726	0.00248051	0.0146014	0.000382973	1.76901e-12	2.38065e-09	0.212391	0.888777	0.968228	-0.0012712	chr15	96897190	chr15:96896928-96897301	Island
cg22454769	0.468076	0.00454502	0.744381	0.0141733	0.051411	0.00720485	0.343188	0.0243385	1.77378e-12	2.38278e-09	0.276304	8.58688e-13	7.74476e-11	0.291777	chr2	106015767	chr2:106014878-106015884	Island	FHL2;FHL2;FHL2;FHL2	TSS200;TSS200;5'UTR;TSS200
cg25233709	0.0717203	0.0179064	0.273486	0.0120951	0.0396513	0.00571608	0.0292322	0.00147325	1.79462e-12	2.40646e-09	0.201766	0.240238	0.454191	-0.0104191	chr10	116636983		OpenSea	FAM160B1	Body
cg12366064	0.434317	0.0167409	0.779442	0.0233588	0.625048	0.0189054	0.323828	0.0175922	1.8018e-12	2.41177e-09	0.345124	1.09389e-11	5.20704e-10	-0.30122	chr5	55891400		OpenSea	C5orf67	5'UTR
cg22284398	0.428886	0.00586699	0.72266	0.00642924	0.730078	0.0135473	0.843853	0.0210917	1.82047e-12	2.43241e-09	0.293774	3.28011e-07	2.64126e-06	0.113774	chr2	46119607		OpenSea	PRKCE	Body
cg08401606	0.092378	0.00947647	0.36743	0.00930929	0.0512814	0.00921199	0.0527136	0.0185203	1.84793e-12	2.4647e-09	0.275052	0.903467	0.973049	0.00143222	chr17	48046798	chr17:48045788-48047207	Island	DLX4;DLX4	5'UTR;1stExon
cg27528510	0.0672041	0.0125672	0.551196	0.0114983	0.0375165	0.00724017	0.0762812	0.0602254	1.86452e-12	2.4824e-09	0.483992	0.0789388	0.185664	0.0387647	chr7	101006058	chr7:101005899-101007443	Island	EMID2	TSS200
cg16158807	0.0613649	0.0146285	0.310871	0.0106639	0.0525301	0.00536805	0.053706	0.017713	1.87147e-12	2.48462e-09	0.249506	0.912663	0.975835	0.00117598	chr9	95946891	chr9:95946147-95947835	Island	WNK2	TSS1500
cg04235768	0.140804	0.0132679	0.359506	0.00833449	0.0333693	0.00774597	0.0270674	0.00500065	1.87283e-12	2.48462e-09	0.218702	0.506013	0.749421	-0.00630196	chr4	81118343	chr4:81118137-81118603	Island	PRDM8;PRDM8	TSS1500;5'UTR
cg09333785	0.34907	0.0269159	0.643379	0.017939	0.0209706	0.00209072	0.0255731	0.00605934	1.87924e-12	2.48871e-09	0.294309	0.716621	0.894013	0.00460252	chr4	8202491		OpenSea	SH3TC1	5'UTR
cg03995300	0.548916	0.0154829	0.807364	0.0138746	0.512406	0.0137937	0.108055	0.0115278	1.89759e-12	2.50857e-09	0.258448	4.72053e-15	1.97655e-12	-0.404351	chr17	5019989	chr17:5019050-5019551	S_Shore	ZNF232	5'UTR
cg03642486	0.0881909	0.00463873	0.343149	0.0253602	0.0833754	0.00323092	0.163553	0.0181367	1.90566e-12	2.51481e-09	0.254958	3.72549e-06	2.29405e-05	0.080178	chr14	63513183	chr14:63512022-63512996	S_Shore	KCNH5;KCNH5	TSS1500;TSS1500
cg11742202	0.339379	0.0111607	0.0704557	0.0221692	0.593227	0.0139131	0.940847	0.00821799	1.91287e-12	2.51987e-09	-0.268924	6.1987e-14	1.1552e-11	0.34762	chr6	74364667	chr6:74363202-74364006	S_Shore	SLC17A5	TSS1500
cg09297361	0.0731376	0.00963948	0.329798	0.00966984	0.0633255	0.00192197	0.0536491	0.0103197	1.91752e-12	2.52155e-09	0.25666	0.387816	0.635671	-0.00967641	chr15	64444268	chr15:64443587-64444821	Island	SNX22	Body
cg14305907	0.146491	0.0100249	0.383804	0.0215931	0.0711461	0.0149552	0.0513656	0.00537306	1.93485e-12	2.53988e-09	0.237313	0.0694119	0.166499	-0.0197805	chr9	116860094	chr9:116860979-116861591	N_Shore	KIF12	5'UTR
cg24427688	0.114519	0.0163492	0.337935	0.0134926	0.122081	0.00335275	0.0463558	0.00931374	1.93983e-12	2.54196e-09	0.223416	1.63026e-06	1.09423e-05	-0.0757249	chr19	1758487	chr19:1757415-1758094	S_Shore	ONECUT3	Body
cg10827893	0.0373254	0.00062159	0.214569	0.0181256	0.0476146	0.00163129	0.0410852	0.00855345	1.95457e-12	2.5568e-09	0.177244	0.399129	0.647774	-0.00652944	chr1	214161368	chr1:214161197-214161415	Island	PROX1	TSS1500
cg25162888	0.422081	0.0252499	0.766558	0.0156044	0.36281	0.0096976	0.411332	0.00654718	1.96174e-12	2.5617e-09	0.344477	0.00515909	0.0165437	0.0485226	chr5	150018831		OpenSea	SYNPO;SYNPO;SYNPO;SYNPO	TSS1500;TSS1500;Body;Body
cg05750962	0.284447	0.0183845	0.62285	0.0110337	0.15242	0.0113461	0.0341148	0.00622834	1.96565e-12	2.56233e-09	0.338403	1.15772e-06	8.06546e-06	-0.118305	chr18	45535166	chr18:45534581-45535018	S_Shore
cg26489188	0.0993689	0.00584456	0.340489	0.0132713	0.210153	0.0186028	0.0417924	0.00295298	1.97793e-12	2.57335e-09	0.24112	2.23357e-10	5.56711e-09	-0.168361	chr16	89283262	chr16:89283762-89284616	N_Shore	ZNF778;ZNF778;ZNF778	TSS1500;TSS1500;TSS1500
cg23328050	0.259512	0.0059305	0.606758	0.0198835	0.0852004	0.014632	0.0674821	0.0147142	1.98098e-12	2.57335e-09	0.347247	0.248937	0.466432	-0.0177183	chr15	90234224	chr15:90233530-90234083	S_Shore	PEX11A;WDR93	TSS1500;5'UTR
cg08949408	0.179339	0.00893613	0.396815	0.00906775	0.0799387	0.0100578	0.0788601	0.013418	2.00179e-12	2.59588e-09	0.217476	0.908581	0.974467	-0.00107859	chr10	16562470	chr10:16561604-16563822	Island	C1QL3	Body
cg25153824	0.333074	0.00545857	0.525687	0.00484857	0.208317	0.00951741	0.143772	0.00903197	2.01404e-12	2.60558e-09	0.192613	1.9156e-06	1.26385e-05	-0.0645449	chr1	159870077	chr1:159869901-159870143	Island	CCDC19	TSS200
cg03754098	0.61729	0.00609972	0.823945	0.00117712	0.828123	0.0119992	0.862979	0.0123885	2.01624e-12	2.60558e-09	0.206655	0.00145425	0.00522171	0.0348566	chr16	87046801		OpenSea
cg07036370	0.174408	0.0230293	0.483758	0.0116266	0.072702	0.0172669	0.159137	0.0187686	2.02285e-12	2.60666e-09	0.30935	1.40663e-05	7.60552e-05	0.0864352	chr6	122931164	chr6:122931153-122931705	Island	PKIB;PKIB;PKIB	5'UTR;TSS1500;TSS1500
cg20280386	0.0757634	0.00388112	0.479034	0.00994955	0.155884	0.00111678	0.260206	0.0153706	2.02404e-12	2.60666e-09	0.403271	3.12882e-05	0.000157013	0.104321	chr10	99080417	chr10:99078811-99081048	Island	FRAT1;FRAT1	1stExon;3'UTR
cg03930209	0.410317	0.0107619	0.634642	0.0161137	0.604866	0.0108731	0.698819	0.0141151	2.03033e-12	2.61027e-09	0.224326	1.42089e-07	1.26817e-06	0.093953	chr7	156735466	chr7:156735245-156735665	Island
cg22213386	0.0630854	0.00426289	0.37392	0.0130703	0.0344001	0.0067652	0.0253969	0.00371841	2.05343e-12	2.63499e-09	0.310835	0.506747	0.750005	-0.00900325	chr5	156887005	chr5:156886969-156887440	Island	NIPAL4	TSS200
cg10741333	0.136053	0.0158498	0.354322	0.00652364	0.1457	0.00514728	0.129332	0.0190851	2.0566e-12	2.63499e-09	0.218269	0.099971	0.226371	-0.0163671	chr14	72400168	chr14:72398664-72399554	S_Shore	RGS6	5'UTR
cg26307117	0.334721	0.033309	0.708322	0.0241839	0.967795	0.00201892	0.976042	0.0044578	2.06726e-12	2.64412e-09	0.373601	0.611807	0.830334	0.0082472	chr3	46506552	chr3:46506161-46506416	S_Shore	LTF	TSS200
cg06180200	0.224209	0.0117104	0.450405	0.00471826	0.168395	0.00597658	0.0926083	0.0123912	2.0823e-12	2.65881e-09	0.226196	1.9742e-06	1.29837e-05	-0.0757868	chr19	39402936		OpenSea	CCER2	TSS200
cg14599257	0.058629	0.0179072	0.269194	0.00754675	0.0411539	0.00110435	0.0403496	0.00725252	2.09786e-12	2.6733e-09	0.210565	0.92977	0.980864	-0.0008043	chr19	54385023	chr19:54385315-54385604	N_Shore	PRKCG	TSS1500
cg16656493	0.193379	0.00983575	0.595312	0.0302133	0.470892	0.0369652	0.896788	0.0156145	2.1008e-12	2.6733e-09	0.401933	9.72062e-13	8.50786e-11	0.425895	chr6	42893167	chr6:42892932-42893262	Island	PTCRA	Body
cg18054943	0.0895305	0.00755525	0.283116	0.00583281	0.121142	0.00302347	0.123559	0.0144915	2.11115e-12	2.68192e-09	0.193585	0.773654	0.922476	0.0024175	chr17	7283897	chr17:7284223-7284687	N_Shore	TNK1	TSS1500
cg24712122	0.128689	0.00655075	0.486944	0.0137168	0.933294	0.0105442	0.949081	0.0116701	2.12051e-12	2.68924e-09	0.358255	0.31876	0.557048	0.0157868	chr19	45427880		OpenSea
cg14056993	0.147743	0.0171874	0.444522	0.00964073	0.875132	0.00661233	0.877773	0.0151738	2.14372e-12	2.70884e-09	0.296778	0.837672	0.949931	0.0026411	chr3	65342883	chr3:65342203-65342884	Island	MAGI1;MAGI1	Body;Body
cg20580088	0.318759	0.00366887	0.728766	0.0321987	0.299824	0.0208944	0.214889	0.0322522	2.15027e-12	2.70884e-09	0.410007	0.00027415	0.00113638	-0.0849349	chr14	62161583	chr14:62161847-62163231	N_Shore	HIF1A;HIF1A	TSS1500;TSS1500
cg17447877	0.0523104	0.00831873	0.293822	0.0136063	0.0474176	0.00917639	0.043222	0.0179194	2.15319e-12	2.70884e-09	0.241512	0.689956	0.879453	-0.00419565	chr11	65554407	chr11:65553749-65555573	Island	OVOL1	TSS200
cg04508851	0.437083	0.0103369	0.674578	0.0198677	0.868881	0.00797272	0.951439	0.00290879	2.15869e-12	2.70884e-09	0.237495	1.33926e-06	9.18042e-06	0.0825585	chr2	201334576		OpenSea	SPATS2L;SPATS2L;SPATS2L;SPATS2L;SPATS2L;SPATS2L;SPATS2L	Body;Body;Body;Body;Body;Body;Body
cg08688023	0.0241989	0.00202806	0.481299	0.058557	0.0206029	0.00167376	0.0392662	0.0163236	2.16238e-12	2.70884e-09	0.4571	0.355024	0.599483	0.0186633	chr10	60936925	chr10:60935827-60937049	Island	PHYHIPL;CCHE1;PHYHIPL	TSS1500;TSS1500;Body
cg17336929	0.117704	0.0208384	0.410489	0.0228664	0.0905294	0.0127755	0.0461504	0.00705351	2.16258e-12	2.70884e-09	0.292785	0.00330531	0.0110415	-0.044379	chr8	140717097	chr8:140714585-140718259	Island
cg01945840	0.471176	0.0272418	0.827475	0.0142678	0.666271	0.00948532	0.966813	0.00290411	2.16402e-12	2.70884e-09	0.356299	2.05746e-11	8.47694e-10	0.300543	chr22	36013675		OpenSea	MB;MB;MB	TSS1500;TSS200;5'UTR
cg13829189	0.0892088	0.0144976	0.309549	0.0192726	0.121593	0.00442811	0.0549695	0.00820589	2.16492e-12	2.70884e-09	0.22034	6.3726e-06	3.71703e-05	-0.0666232	chr9	140353134	chr9:140352818-140354044	Island	NELF;NELF;NELF;NELF	Body;Body;Body;Body
cg02146462	0.0729117	0.0199444	0.280957	0.0118752	0.0504691	0.00835592	0.0368988	0.0021782	2.1895e-12	2.72951e-09	0.208045	0.149376	0.314231	-0.0135703	chr17	2757523	chr17:2756101-2757938	Island	RAP1GAP2;RAP1GAP2	Body;Body
cg14248370	0.0185231	0.00442914	0.12613	0.00278009	0.0218178	0.00553098	0.019089	0.00398046	2.19223e-12	2.72951e-09	0.107607	0.562202	0.794663	-0.00272883	chr9	132597220	chr9:132597219-132598321	Island	C9orf78;USP20;USP20;USP20	Body;TSS1500;TSS1500;TSS1500
cg00024280	0.0250288	0.00292054	0.144641	0.007086	0.0202932	0.00444737	0.0243415	0.00459084	2.19239e-12	2.72951e-09	0.119613	0.441454	0.690407	0.00404833	chr19	17501257	chr19:17501955-17502250	N_Shore
cg11246656	0.291735	0.00673698	0.548042	0.00322391	0.881558	0.0190952	0.930486	0.000735771	2.19908e-12	2.73329e-09	0.256308	0.000565571	0.00220227	0.0489276	chr16	87573827		OpenSea
cg08830502	0.362752	0.00706355	0.554477	0.0140282	0.880692	0.00521919	0.899994	0.00964067	2.20882e-12	2.74084e-09	0.191725	0.0339854	0.0896527	0.0193016	chr16	87588559	chr16:87584359-87584710	S_Shelf
cg02804100	0.418171	0.00159912	0.684177	0.018565	0.131778	0.0152692	0.0898132	0.00257872	2.22622e-12	2.75786e-09	0.266007	0.0025291	0.00864895	-0.0419646	chr19	720993	chr19:719098-720953	S_Shore	PALM;PALM	Body;Body
cg24234899	0.0208857	0.00172146	0.243027	0.0273307	0.0160246	0.0021347	0.0165442	0.00303041	2.23289e-12	2.76155e-09	0.222141	0.957158	0.988526	0.00051959	chr10	118922493	chr10:118922351-118923520	Island
cg06483096	0.521134	0.00455452	0.232795	0.0317507	0.267362	0.00723532	0.0407067	0.0125067	2.23881e-12	2.76431e-09	-0.288339	5.37433e-11	1.7909e-09	-0.226655	chr11	4225148		OpenSea
cg08822715	0.107297	0.0069227	0.399253	0.0159429	0.0570154	0.00260784	0.0525887	0.0166122	2.24555e-12	2.76807e-09	0.291956	0.728352	0.900146	-0.00442671	chr12	114404604	chr12:114404002-114404377	S_Shore	RBM19;RBM19;RBM19	TSS1500;TSS1500;TSS1500
cg01370122	0.0845737	0.0111251	0.310879	0.015909	0.0608298	0.00431827	0.0393991	0.00302735	2.25508e-12	2.77524e-09	0.226305	0.0444802	0.113465	-0.0214307	chr2	1858674		OpenSea	MYT1L	Body
cg17542333	0.373191	0.00541581	0.645669	0.0203683	0.933276	0.00802061	0.935806	0.014342	2.28208e-12	2.80385e-09	0.272477	0.831498	0.947494	0.0025305	chr11	10673844		OpenSea	MRVI1;MRVI1;MRVI1;MRVI1;MRVI1	5'UTR;1stExon;5'UTR;5'UTR;5'UTR
cg00445475	0.0943327	0.00793699	0.283414	0.00914269	0.249074	0.00823848	0.0467246	0.0100559	2.28974e-12	2.80658e-09	0.189081	9.28629e-13	8.21516e-11	-0.202349	chr9	138628673	chr9:138628082-138628730	Island	KCNT1	Body
cg22152796	0.12183	0.0248919	0.40894	0.0102139	0.0640657	0.00612672	0.0520906	0.00738411	2.2918e-12	2.80658e-09	0.287109	0.347132	0.590486	-0.011975	chr12	57869941	chr12:57869075-57870182	Island	ARHGAP9;ARHGAP9;ARHGAP9	Body;Body;Body
cg11894504	0.512215	0.00570621	0.747713	0.00797249	0.259495	0.0141869	0.386067	0.00923016	2.30189e-12	2.81034e-09	0.235498	7.37438e-09	9.96203e-08	0.126572	chr19	2042391	chr19:2041823-2042593	Island	MKNK2;MKNK2	Body;Body
cg19926444	0.394007	0.0140576	0.626546	0.0104701	0.152905	0.0071541	0.0313714	0.00649008	2.30239e-12	2.81034e-09	0.232539	1.04811e-08	1.34161e-07	-0.121533	chr19	12624742	chr19:12624273-12624477	S_Shore	ZNF709	TSS200
cg21055197	0.206138	0.0187416	0.480747	0.00710434	0.370231	0.00866165	0.581125	0.0183529	2.3163e-12	2.82272e-09	0.274609	7.53904e-11	2.34388e-09	0.210893	chr3	111761744		OpenSea	TMPRSS7;TMPRSS7	Body;Body
cg22619267	0.086234	0.0122766	0.373045	0.0214173	0.0706489	0.0069456	0.0587674	0.00858331	2.33055e-12	2.83547e-09	0.286811	0.350893	0.594795	-0.0118815	chr21	30396581	chr21:30396848-30397410	N_Shore	USP16;USP16;USP16	TSS1500;TSS1500;TSS1500
cg19116814	0.029004	0.0035206	0.202065	0.0171074	0.0250505	0.00181115	0.0252403	0.0040872	2.33982e-12	2.84212e-09	0.173061	0.979965	0.994727	0.00018988	chr4	176922556	chr4:176922473-176922820	Island	GPM6A;GPM6A	5'UTR;Body
cg22579265	0.0220617	0.00234257	0.20461	0.0212487	0.0130098	0.00177695	0.0180486	0.00233869	2.36346e-12	2.86583e-09	0.182548	0.530922	0.770233	0.00503875	chr10	94180383	chr10:94180315-94180754	Island
cg26052377	0.886341	0.0156919	0.668515	0.0208023	0.919281	0.00687783	0.931375	0.001551	2.367e-12	2.86583e-09	-0.217826	0.217468	0.42144	0.0120941	chr3	124356493		OpenSea	KALRN;KALRN	Body;Body
cg05037725	0.050988	0.013537	0.30931	0.0147564	0.138203	0.0134672	0.42794	0.0137132	2.38316e-12	2.87649e-09	0.258322	5.16801e-13	5.34695e-11	0.289737	chr5	31639946	chr5:31639053-31640104	Island
cg07113947	0.0292154	0.00101418	0.212004	0.0202962	0.0272355	0.00592437	0.0241868	0.0018236	2.38349e-12	2.87649e-09	0.182789	0.703814	0.886955	-0.00304872	chr1	207494596	chr1:207494543-207495364	Island	CD55;CD55	TSS1500;TSS1500
cg11171778	0.0807941	0.00798517	0.320961	0.0227393	0.0614348	0.0149875	0.0573206	0.00962978	2.3924e-12	2.88154e-09	0.240167	0.696318	0.882941	-0.00411411	chr16	25078048	chr16:25078047-25078532	Island
cg11841710	0.483064	0.0252386	0.788528	0.0151991	0.902008	0.00650001	0.904912	0.0106295	2.39538e-12	2.88154e-09	0.305463	0.828191	0.94613	0.0029041	chr20	24630982		OpenSea	SYNDIG1	Body
cg02884775	0.0671328	0.0133698	0.339346	0.00941519	0.106886	0.0209309	0.0618077	0.0045383	2.40893e-12	2.8932e-09	0.272213	0.00185015	0.00650325	-0.0450786	chr2	73429333	chr2:73429283-73430647	Island	NOTO	TSS200
cg15270145	0.14466	0.0101445	0.315681	0.00445283	0.0816837	0.00768623	0.0591031	0.0131794	2.41458e-12	2.89533e-09	0.171021	0.00854231	0.0261199	-0.0225806	chr1	156390418	chr1:156390403-156391581	Island	C1orf61;MIR9-1	5'UTR;TSS200
cg15996459	0.222248	0.0378586	0.726461	0.00851895	0.0583591	0.00947698	0.0681222	0.00281868	2.43096e-12	2.90601e-09	0.504212	0.659726	0.861457	0.0097631	chr17	184106	chr17:185075-185296	N_Shore	RPH3AL	5'UTR
cg19854915	0.102633	0.0119912	0.353733	0.015908	0.0451638	0.00764758	0.0311974	0.00719582	2.43125e-12	2.90601e-09	0.251101	0.217573	0.42159	-0.0139664	chr3	27770995	chr3:27771638-27771942	N_Shore
cg07225598	0.12985	0.0123544	0.387172	0.0249938	0.0494653	0.00696644	0.0412486	0.00798383	2.43631e-12	2.90741e-09	0.257322	0.470622	0.718003	-0.00821675	chr1	228646916	chr1:228645196-228646434	S_Shore	HIST3H2A	TSS1500
cg01560972	0.0816981	0.0176153	0.340101	0.0249137	0.0650902	0.00367752	0.0600543	0.00447103	2.44743e-12	2.91172e-09	0.258402	0.657837	0.860359	-0.00503591	chr11	8190837	chr11:8190226-8190671	S_Shore	RIC3;RIC3	TSS1500;TSS1500
cg17935233	0.230327	0.00687996	0.391701	0.00808021	0.158764	0.00251896	0.0957425	0.0064821	2.4477e-12	2.91172e-09	0.161374	3.86713e-07	3.05549e-06	-0.0630213	chr1	156338826	chr1:156338758-156339251	Island	RHBG;RHBG	TSS200;TSS200
cg07300558	0.0891617	0.00811696	0.279375	0.0139095	0.0498361	0.0065654	0.0571873	0.00943949	2.45466e-12	2.91471e-09	0.190214	0.384952	0.632528	0.00735126	chr18	35145353	chr18:35144907-35147628	Island	BRUNOL4;BRUNOL4;BRUNOL4;BRUNOL4	1stExon;1stExon;1stExon;1stExon
cg26899948	0.0424425	0.00554052	0.260041	0.0228008	0.0287654	0.00269557	0.0264446	0.00182736	2.45801e-12	2.91471e-09	0.217599	0.80805	0.937591	-0.00232084	chr1	46153196	chr1:46151751-46153080	S_Shore	TMEM69;GPBP1L1	TSS1500;TSS1500
cg27351358	0.0606294	0.00935805	0.370468	0.0376698	0.0513645	0.00752293	0.0408401	0.00641198	2.47379e-12	2.92878e-09	0.309839	0.443904	0.692796	-0.0105244	chr11	27743258	chr11:27743472-27744564	N_Shore	BDNF;BDNF;BDNF;BDNF;BDNF	TSS1500;TSS1500;1stExon;5'UTR;TSS1500
cg26046467	0.153622	0.0149357	0.381506	0.00644537	0.56381	0.020871	0.857816	0.00701966	2.48866e-12	2.94173e-09	0.227884	8.29496e-14	1.42061e-11	0.294006	chr18	59000498	chr18:59000683-59001692	N_Shore
cg17320698	0.0623687	0.0127987	0.40918	0.0398814	0.0390495	0.0137212	0.0393992	0.00757027	2.50486e-12	2.95493e-09	0.346811	0.981683	0.995225	0.00034967	chr11	30510489		OpenSea	MPPED2;MPPED2	Body;Body
cg20540018	0.35396	0.0100337	0.679528	0.010005	0.454266	0.00734202	0.383619	0.0202707	2.50772e-12	2.95493e-09	0.325568	0.000200118	0.000852043	-0.0706472	chr17	18032476		OpenSea	MYO15A	Body
cg25210796	0.471018	0.0135376	0.715398	0.01503	0.795258	0.0100921	0.844442	0.0100898	2.54088e-12	2.98929e-09	0.24438	0.000394824	0.00158605	0.0491845	chr1	65089808		OpenSea	CACHD1	Body
cg19527159	0.0358145	0.00295686	0.189631	0.0131291	0.0688423	0.00560984	0.0462313	0.00495761	2.56588e-12	3.01014e-09	0.153816	0.00444728	0.0144642	-0.0226109	chr5	138533634	chr5:138533870-138534113	N_Shore	SIL1;SIL1	5'UTR;5'UTR
cg05110178	0.177624	0.00753232	0.434103	0.0265821	0.0547584	0.00523852	0.0522935	0.00273515	2.57163e-12	3.01014e-09	0.256479	0.827262	0.945762	-0.00246492	chr17	36103953	chr17:36102033-36104766	Island	HNF1B;HNF1B	Body;Body
cg22667358	0.519886	0.0174912	0.779248	0.00262829	0.805902	0.0050744	0.825251	0.0121405	2.5753e-12	3.01014e-09	0.259362	0.106868	0.239262	0.0193488	chr10	3171146		OpenSea	PFKP	Body
cg22598458	0.0880204	0.00818558	0.317386	0.0194531	0.925564	0.0100684	0.939555	0.0120217	2.57777e-12	3.01014e-09	0.229366	0.180508	0.365117	0.0139911	chr7	64862915		OpenSea	ZNF92;ZNF92	Body;Body
cg01267709	0.0762384	0.015979	0.294685	0.016666	0.153491	0.00827801	0.0665188	0.00579769	2.57871e-12	3.01014e-09	0.218446	3.22463e-07	2.60196e-06	-0.0869722	chr14	23623756		OpenSea	SLC7A8;SLC7A8	Body;TSS200
cg20986280	0.0442825	0.0109337	0.247925	0.0177119	0.0717213	0.00580258	0.0886167	0.0066836	2.62544e-12	3.05794e-09	0.203642	0.0764302	0.180657	0.0168955	chr12	7282316		OpenSea	CLSTN3;RBP5	TSS1500;TSS1500
cg20477294	0.496607	0.00934181	0.721275	0.00215118	0.486554	0.0119136	0.506914	0.00970568	2.62783e-12	3.05794e-09	0.224667	0.0554875	0.137401	0.0203595	chr12	8189874		OpenSea	FOXJ2	5'UTR
cg25458175	0.0590053	0.00767419	0.26129	0.0162672	0.0393937	0.00386068	0.0204331	0.00130291	2.63665e-12	3.06344e-09	0.202285	0.0486476	0.122653	-0.0189606	chr19	59025570	chr19:59025308-59025705	Island	ZBTB45	Body
cg04936238	0.605604	0.0232056	0.288781	0.0137983	0.899645	0.00519797	0.926147	0.0157871	2.641e-12	3.06373e-09	-0.316823	0.0744103	0.176612	0.0265027	chr10	132999672		OpenSea	TCERG1L	Body
cg19592277	0.265032	0.017212	0.635441	0.02765	0.808294	0.0277713	0.970166	0.00714767	2.69838e-12	3.12545e-09	0.370409	1.1016e-07	1.01665e-06	0.161872	chr2	54086854	chr2:54086776-54087266	Island	GPR75;LOC100302652	5'UTR;Body
cg12082283	0.0353204	0.00775747	0.295501	0.031386	0.0389641	0.00733862	0.0263045	0.00222429	2.71183e-12	3.13617e-09	0.26018	0.281372	0.510046	-0.0126596	chr1	179924731	chr1:179923716-179924419	S_Shore	CEP350	5'UTR
cg04237918	0.260204	0.0222909	0.520268	0.0122933	0.926653	0.00882911	0.938601	0.000686668	2.72335e-12	3.14463e-09	0.260063	0.308104	0.544037	0.011948	chr22	38435259	chr22:38434864-38435204	S_Shore
cg15843823	0.111496	0.00451403	0.335371	0.0166481	0.104955	0.00556275	0.0448136	0.0145197	2.76124e-12	3.18322e-09	0.223875	2.70177e-05	0.000137425	-0.0601413	chr17	4544964	chr17:4542715-4544934	S_Shore	ALOX15	TSS200
cg08460041	0.160598	0.0198305	0.515429	0.0396658	0.0267703	0.00883544	0.0329517	0.00583756	2.76807e-12	3.18322e-09	0.35483	0.694638	0.882016	0.00618144	chr1	165325136	chr1:165324191-165326328	Island	LMX1A	TSS200
cg25495650	0.0657165	0.00551288	0.250106	0.0146158	0.955355	0.0116793	0.957538	0.00208596	2.76953e-12	3.18322e-09	0.18439	0.789285	0.929397	0.0021834	chr7	633202	chr7:631836-632135	S_Shore	PRKAR1B;PRKAR1B;PRKAR1B;PRKAR1B;PRKAR1B;PRKAR1B	Body;Body;Body;Body;Body;Body
cg14507337	0.371035	0.0155508	0.634799	0.0167526	0.0131928	0.00120268	0.0133099	0.00178115	2.77994e-12	3.19028e-09	0.263764	0.992001	0.997891	0.00011704	chr14	60978161	chr14:60975732-60978180	Island	SIX6	3'UTR
cg19097477	0.0238457	0.004485	0.290177	0.0280654	0.115331	0.0204213	0.0211423	0.0011056	2.78702e-12	3.19351e-09	0.266331	1.3707e-06	9.37214e-06	-0.0941888	chr19	14142428	chr19:14142398-14142977	Island	IL27RA	TSS200
cg10321486	0.44966	0.0103201	0.786991	0.0231639	0.699028	0.00681903	0.787167	0.0283834	2.80632e-12	3.21071e-09	0.337332	3.6288e-05	0.000179635	0.0881391	chr1	184580661		OpenSea	C1orf21	Body
cg10501210	0.501217	0.0138199	0.780221	0.0113716	0.96444	0.00527373	0.967705	0.000680457	2.82659e-12	3.22709e-09	0.279005	0.792046	0.93064	0.0032643	chr1	207997020		OpenSea
cg14486338	0.099757	0.00945304	0.300377	0.0146811	0.0183231	0.00538214	0.017534	0.00283607	2.82927e-12	3.22709e-09	0.20062	0.929294	0.980709	-0.00078908	chr8	99440279	chr8:99438692-99440425	Island	KCNS2	Body
cg08910558	0.486961	0.0198033	0.798167	0.0158293	0.135709	0.00647956	0.192578	0.0237879	2.83423e-12	3.22784e-09	0.311205	0.000947847	0.00353006	0.0568693	chr15	75471194	chr15:75470911-75471212	Island
cg14778946	0.162378	0.0173192	0.405377	0.00566029	0.099781	0.0141485	0.0734341	0.0107458	2.85355e-12	3.24489e-09	0.242999	0.0263896	0.0717325	-0.0263469	chr2	236578095	chr2:236578080-236580153	Island	AGAP1;AGAP1;AGAP1	Body;Body;Body
cg01057126	0.201978	0.0184244	0.419699	0.00342179	0.44702	0.01332	0.146749	0.00453724	2.86364e-12	3.25143e-09	0.217722	3.90569e-14	8.38325e-12	-0.30027	chr12	122112751		OpenSea
cg02115539	0.0358683	0.00284814	0.191608	0.0152897	0.0364159	0.00432786	0.0418653	0.00032912	2.9186e-12	3.30434e-09	0.15574	0.4362	0.685317	0.00544944	chr16	4986247	chr16:4986167-4987533	Island	PPL	Body
cg08930719	0.217501	0.00638439	0.435841	0.00817463	0.480839	0.011619	0.282619	0.0188799	2.91907e-12	3.30434e-09	0.21834	1.0503e-11	5.05584e-10	-0.198221	chr22	38036230	chr22:38035350-38035928	S_Shore	SH3BP1	Body
cg09283154	0.116288	0.00501912	0.296045	0.00857136	0.0885184	0.000417951	0.0873669	0.0172937	2.93498e-12	3.31733e-09	0.179756	0.885437	0.967109	-0.00115148	chr6	118229641	chr6:118228042-118229811	Island	SLC35F1	Body
cg21072025	0.124604	0.0185947	0.352816	0.00502768	0.0608355	0.000755774	0.0526973	0.01152	2.9458e-12	3.32453e-09	0.228211	0.427981	0.677283	-0.00813821	chr19	47137863	chr19:47137780-47138070	Island	GNG8	1stExon
cg20077393	0.0833585	0.0106949	0.297447	0.0196551	0.0505715	0.00537509	0.0697435	0.00734717	2.95934e-12	3.33478e-09	0.214088	0.0600433	0.1471	0.019172	chr1	151483425	chr1:151483573-151483902	N_Shore	CGN	TSS1500
cg05164634	0.0665964	0.0150724	0.331014	0.0190543	0.171647	0.0179126	0.410753	0.00615193	2.96867e-12	3.33907e-09	0.264417	1.12522e-11	5.31795e-10	0.239106	chr12	49366538	chr12:49363664-49364443	S_Shelf	WNT10B	TSS1500
cg02663839	0.137435	0.0278302	0.498559	0.0206106	0.0341074	0.00290839	0.0381616	0.00722243	2.97207e-12	3.33907e-09	0.361123	0.800989	0.934652	0.00405419	chr16	86154238		OpenSea
cg22946159	0.081737	0.00265601	0.336976	0.0281145	0.0453714	0.0104044	0.0389789	0.00160871	2.98028e-12	3.34121e-09	0.255239	0.575784	0.805032	-0.00639248	chr2	154333822	chr2:154334449-154335458	N_Shore
cg17153733	0.19542	0.0199811	0.522029	0.0167629	0.220131	0.0144924	0.0981853	0.0162923	2.9829e-12	3.34121e-09	0.326609	7.78518e-07	5.67397e-06	-0.121945	chr7	149387553	chr7:149389654-149389976	N_Shelf
cg01537907	0.0554745	0.0167326	0.337212	0.013787	0.370735	0.0184681	0.077724	0.0125122	2.99697e-12	3.35195e-09	0.281738	1.77946e-12	1.32934e-10	-0.293011	chr7	75948532	chr7:75947393-75947910	S_Shore
cg27405554	0.200088	0.00710462	0.0526533	0.00297832	0.0369344	0.00538785	0.0415057	0.00904263	3.0083e-12	3.35696e-09	-0.147435	0.490138	0.735537	0.00457132	chr13	79183424	chr13:79182859-79183880	Island
cg13878456	0.254685	0.0176519	0.546069	0.0137867	0.243733	0.00734297	0.0549542	0.0048442	3.01042e-12	3.35696e-09	0.291384	8.84713e-10	1.70288e-08	-0.188779	chr17	38020344	chr17:38020381-38020645	N_Shore	IKZF3;IKZF3;IKZF3;IKZF3;IKZF3;IKZF3	Body;Body;Body;Body;Body;Body
cg02694925	0.662894	0.0132109	0.860034	0.00316586	0.862548	0.0114258	0.922393	0.00923417	3.01811e-12	3.35851e-09	0.19714	8.00599e-06	4.56899e-05	0.0598448	chr18	77904435	chr18:77905297-77905566	N_Shore	LOC100130522;LOC100130522	TSS1500;TSS1500
cg04204411	0.0432846	0.00347134	0.242299	0.0181514	0.142849	0.0149021	0.0354543	0.00287744	3.02079e-12	3.35851e-09	0.199015	9.06738e-09	1.18684e-07	-0.107395	chr16	80943980		OpenSea
cg23441359	0.282449	0.0164282	0.541386	0.00229131	0.118359	0.0126515	0.0341499	0.0154358	3.04617e-12	3.3817e-09	0.258937	3.79767e-06	2.33382e-05	-0.0842095	chr11	45489955		OpenSea
cg14381623	0.175531	0.0123284	0.51989	0.0227967	0.223076	0.0215631	0.607206	0.0208779	3.05596e-12	3.38522e-09	0.344359	7.13734e-13	6.76312e-11	0.38413	chr9	139091650	chr9:139090420-139095472	Island	LHX3;LHX3	Body;Body
cg07117674	0.0440412	0.00357604	0.358275	0.039424	0.0371117	0.00963365	0.0330343	0.00743827	3.05838e-12	3.38522e-09	0.314234	0.771358	0.921498	-0.00407743	chr11	110582946	chr11:110581839-110583883	Island	ARHGAP20	Body
cg15496956	0.598231	0.0141736	0.873443	0.0126869	0.0182859	0.00271949	0.0171473	0.00219886	3.0637e-12	3.38609e-09	0.275212	0.926079	0.979704	-0.00113865	chr1	47701206	chr1:47696504-47698197	S_Shelf
cg19244655	0.111328	0.00843262	0.38848	0.0125632	0.157498	0.00897152	0.104223	0.0167105	3.09015e-12	3.4079e-09	0.277151	0.000661107	0.00254037	-0.0532757	chr11	17755937	chr11:17756056-17758286	N_Shore
cg09722315	0.453545	0.0241201	0.174235	0.00339065	0.934617	0.00618012	0.946756	0.0106345	3.09519e-12	3.4079e-09	-0.27931	0.338509	0.58063	0.0121387	chr6	167808366		OpenSea
cg14793287	0.127124	0.0114299	0.368655	0.00759113	0.180238	0.00930141	0.506899	0.0188539	3.09709e-12	3.4079e-09	0.241531	5.49568e-14	1.06118e-11	0.326661	chr12	48578573	chr12:48577361-48578574	Island	C12orf68;C12orf68	3'UTR;1stExon
cg06600725	0.129107	0.0407286	0.643498	0.0384322	0.270299	0.021997	0.0685274	0.0241057	3.12661e-12	3.43532e-09	0.51439	4.5613e-07	3.53344e-06	-0.201771	chr12	48690915		OpenSea
cg05406635	0.279838	0.0442951	0.797329	0.0173701	0.025577	0.00856473	0.0246671	0.00468108	3.13905e-12	3.44394e-09	0.517491	0.968604	0.991609	-0.000909839	chr14	100069666	chr14:100069475-100071813	Island	CCDC85C	1stExon
cg07069514	0.0534165	0.0112412	0.301195	0.0197841	0.0788554	0.0078035	0.0670669	0.0133083	3.15065e-12	3.4516e-09	0.247778	0.296972	0.530159	-0.0117885	chr7	100494380	chr7:100492217-100494941	Island	ACHE;ACHE	TSS1500;TSS1500
cg10702770	0.158408	0.00698904	0.447113	0.0247735	0.051231	0.0202793	0.037699	0.0113259	3.16076e-12	3.45327e-09	0.288705	0.304016	0.538998	-0.013532	chr1	39283780	chr1:39283609-39284576	Island
cg26729880	0.036904	0.00347805	0.238958	0.0194073	0.0436444	0.00566478	0.0386162	0.00339426	3.1614e-12	3.45327e-09	0.202054	0.579862	0.807955	-0.00502815	chr20	44669702		OpenSea	SLC12A5;SLC12A5	Body;Body
cg01961917	0.0859439	0.0197138	0.297901	0.00997218	0.0543068	0.000736001	0.0650901	0.0090227	3.19756e-12	3.48768e-09	0.211958	0.266622	0.490568	0.0107833	chr11	63605877	chr11:63606114-63607474	N_Shore	MARK2;MARK2;MARK2;MARK2	TSS1500;TSS1500;TSS1500;TSS1500
cg08369079	0.118235	0.00968388	0.436987	0.0176623	0.792214	0.00468048	0.844289	0.00345069	3.21821e-12	3.50378e-09	0.318752	0.00240057	0.00824813	0.0520749	chr6	106551623		OpenSea	PRDM1;PRDM1	Body;Body
cg11683232	0.17741	0.0120587	0.505428	0.0364776	0.0299839	0.00151132	0.0342127	0.00656741	3.22169e-12	3.50378e-09	0.328018	0.773656	0.922476	0.00422871	chr12	65063404		OpenSea	RASSF3;RASSF3	Body;Body
cg17222685	0.828252	0.0127481	0.376872	0.0224285	0.854239	0.0141577	0.931073	0.00934316	3.23682e-12	3.51512e-09	-0.45138	0.00177844	0.0062731	0.0768343	chr1	212820194		OpenSea
cg08765228	0.458704	0.00942919	0.701569	0.0168931	0.832489	0.0136524	0.907708	0.00847922	3.25247e-12	3.527e-09	0.242865	6.84877e-06	3.96743e-05	0.075219	chr10	72686126		OpenSea
cg08072343	0.10554	0.0126628	0.326724	0.0206375	0.0606078	0.00264575	0.0956208	0.0100376	3.2599e-12	3.52995e-09	0.221185	0.00302851	0.0101941	0.035013	chr12	10306502		OpenSea
cg22864266	0.101986	0.0175131	0.286933	0.00668908	0.0505793	0.0086646	0.0432931	0.00547306	3.27188e-12	3.53408e-09	0.184947	0.386081	0.633756	-0.00728626	chr12	49319673	chr12:49318486-49319476	S_Shore	FKBP11;FKBP11;FKBP11	TSS1500;TSS1500;TSS1500
cg16757821	0.179016	0.0113293	0.457767	0.00721409	0.154231	0.00110231	0.377403	0.0226948	3.27644e-12	3.53408e-09	0.278751	6.1546e-11	1.99529e-09	0.223172	chr17	73073940	chr17:73073313-73073941	Island
cg13034156	0.0893947	0.0178991	0.354109	0.0147112	0.062298	0.0143636	0.0628254	0.00892247	3.28154e-12	3.53408e-09	0.264714	0.964548	0.990523	0.00052734	chr5	93955080	chr5:93953913-93954843	S_Shore	KIAA0825;KIAA0825;SLF1	TSS1500;TSS1500;5'UTR
cg03934354	0.650881	0.0125435	0.871248	0.00336065	0.894402	0.00986015	0.922655	0.00042449	3.28261e-12	3.53408e-09	0.220367	0.0116209	0.0344697	0.0282529	chr5	34043140		OpenSea	C1QTNF3;C1QTNF3	Body;1stExon
cg00384847	0.0380163	0.00283553	0.248122	0.00241377	0.108021	0.0159403	0.305551	0.0184001	3.295e-12	3.54232e-09	0.210105	7.46487e-12	3.9139e-10	0.19753	chr1	12291339	chr1:12289954-12290585	S_Shore	VPS13D;VPS13D	5'UTR;5'UTR
cg13412579	0.427422	0.0160214	0.74432	0.00349801	0.927316	0.00476251	0.927494	0.0102989	3.32028e-12	3.5601e-09	0.316897	0.990005	0.997365	0.0001781	chr12	116398830		OpenSea	MED13L	3'UTR
cg14512523	0.502654	0.0286551	0.0631705	0.0311907	0.0285564	0.00208396	0.0397532	0.00902958	3.32105e-12	3.5601e-09	-0.439483	0.572396	0.802412	0.0111969	chr11	17230914	chr11:17229114-17229833	S_Shore
cg13962589	0.571648	0.0130781	0.796028	0.00866637	0.442131	0.0133207	0.263907	0.00930797	3.38489e-12	3.62028e-09	0.22438	7.04986e-11	2.21927e-09	-0.178225	chr9	131647126	chr9:131643911-131644749	S_Shelf	LRRC8A;LRRC8A;LRRC8A	5'UTR;5'UTR;5'UTR
cg20088756	0.296553	0.0305661	0.635261	0.0315837	0.923487	0.000370612	0.952872	0.00470077	3.38687e-12	3.62028e-09	0.338708	0.0699364	0.167553	0.029385	chr14	101003657	chr14:101004067-101005681	N_Shore	BEGAIN;BEGAIN	3'UTR;3'UTR
cg12800962	0.394034	0.0153899	0.618846	0.00223764	0.357219	0.0162838	0.431018	0.00990803	3.39561e-12	3.62444e-09	0.224812	3.7482e-06	2.30647e-05	0.0737996	chr20	48626437	chr20:48626436-48626976	Island
cg16749825	0.259741	0.0104611	0.565159	0.022292	0.188621	0.0153129	0.0334913	0.0130295	3.42542e-12	3.64753e-09	0.305418	2.17326e-08	2.49788e-07	-0.15513	chr16	3241054	chr16:3242622-3242912	N_Shore
cg04053108	0.084277	0.0102142	0.378695	0.019607	0.528716	0.00776351	0.823261	0.0285338	3.42699e-12	3.64753e-09	0.294418	3.40752e-12	2.17176e-10	0.294545	chr12	6166028	chr12:6165941-6166257	Island	VWF	Body
cg14711997	0.0453347	0.0148933	0.458829	0.0326979	0.268474	0.0271397	0.625013	0.0343923	3.43733e-12	3.65334e-09	0.413494	2.43715e-11	9.6639e-10	0.356539	chr7	150652864	chr7:150652807-150653080	Island	KCNH2;KCNH2;KCNH2;KCNH2	5'UTR;Body;Body;1stExon
cg15833843	0.209669	0.0282739	0.444256	0.00219544	0.0513327	0.00895405	0.0429122	0.00447493	3.44613e-12	3.65579e-09	0.234587	0.43036	0.679571	-0.00842047	chr17	53341243	chr17:53342198-53343061	N_Shore	HLF	TSS1500
cg07040244	0.0632946	0.0092791	0.298648	0.0243802	0.037854	0.00368903	0.0220926	0.0064935	3.44941e-12	3.65579e-09	0.235353	0.152354	0.319219	-0.0157614	chr1	231555522	chr1:231556681-231558447	N_Shore	EGLN1	Body
cg06009066	0.155184	0.00954733	0.446584	0.0154921	0.195203	0.0237718	0.0441077	0.00273085	3.46537e-12	3.66751e-09	0.2914	1.69997e-08	2.0242e-07	-0.151095	chr11	57371977		OpenSea	SERPING1;SERPING1	Body;Body
cg04900486	0.0608164	0.0127738	0.249036	0.00755476	0.0455401	0.011874	0.0500879	0.00382998	3.47335e-12	3.67077e-09	0.18822	0.593398	0.817612	0.00454779	chr1	151320117	chr1:151319326-151319545	S_Shore	RFX5;RFX5	TSS1500;TSS1500
cg14443519	0.0224697	0.00222414	0.235029	0.0254438	0.0223478	0.00275599	0.0240952	0.00431227	3.59098e-12	3.78973e-09	0.212559	0.855532	0.956754	0.00174735	chr6	29760410	chr6:29759946-29760903	Island	HCG4	Body
cg16872106	0.0689937	0.0131984	0.318564	0.0114857	0.133908	0.00606832	0.042413	0.0124152	3.59642e-12	3.79013e-09	0.249571	1.13114e-06	7.90022e-06	-0.0914946	chr20	18268459	chr20:18268544-18269405	N_Shore	ZNF133;ZNF133	TSS1500;TSS1500
cg14162959	0.113312	0.0139966	0.344897	0.00913212	0.0948855	0.00692754	0.0873333	0.00664538	3.62617e-12	3.8161e-09	0.231585	0.474488	0.721509	-0.00755227	chr22	39898040	chr22:39898100-39898789	N_Shore	SMCR7L	TSS1500
cg07519495	0.502108	0.0162944	0.736025	0.0132168	0.595202	0.0108994	0.820209	0.015606	3.63531e-12	3.81842e-09	0.233917	6.08237e-12	3.35824e-10	0.225007	chr14	24732551		OpenSea	TGM1	TSS200
cg26332088	0.578419	0.0152552	0.848188	0.0121188	0.925901	0.0159777	0.936726	0.00983991	3.63858e-12	3.81842e-09	0.26977	0.381276	0.628483	0.0108254	chr7	47325549		OpenSea	TNS3	Body
cg22146899	0.488397	0.0160837	0.783135	0.0166822	0.684063	0.0161186	0.515779	0.0228434	3.65319e-12	3.82838e-09	0.294737	5.33521e-09	7.60001e-08	-0.168284	chr9	129277652	chr9:129276571-129276977	S_Shore
cg02504820	0.456857	0.0165594	0.127649	0.00286648	0.759244	0.0122639	0.913811	0.0165517	3.65941e-12	3.82954e-09	-0.329208	6.08752e-08	6.07381e-07	0.154567	chr12	129462997		OpenSea	GLT1D1	Body
cg22976884	0.160433	0.0185328	0.467769	0.00394284	0.0939635	0.00971811	0.0551628	0.00406603	3.67109e-12	3.83469e-09	0.307335	0.0132868	0.038878	-0.0388008	chr13	100623362	chr13:100620241-100624348	Island	ZIC5	1stExon
cg11106813	0.101812	0.0147346	0.331773	0.00791836	0.0533678	0.020176	0.031038	0.00832352	3.67459e-12	3.83469e-09	0.229961	0.046662	0.118295	-0.0223299	chr12	79257457		OpenSea	SYT1;SYT1;SYT1	TSS1500;TSS1500;TSS1500
cg22876227	0.40121	0.019969	0.711032	0.0145521	0.807522	0.0155499	0.901395	0.0186764	3.68891e-12	3.84067e-09	0.309822	9.61337e-06	5.39178e-05	0.0938735	chr17	7323110	chr17:7320371-7320945	S_Shelf	NLGN2;SPEM1	3'UTR;TSS1500
cg12320395	0.648161	0.0140762	0.888373	0.00913418	0.914438	0.00831257	0.937733	0.00978157	3.69058e-12	3.84067e-09	0.240212	0.0469752	0.11898	0.0232945	chr8	38275151		OpenSea	FGFR1;FGFR1;FGFR1;FGFR1;FGFR1;FGFR1;FGFR1;FGFR1;FGFR1	Body;Body;Body;Body;Body;Body;Body;Body;Body
cg09632876	0.68106	0.0209404	0.885853	0.00727147	0.946379	0.0033013	0.93777	0.0121692	3.71784e-12	3.86367e-09	0.204793	0.36043	0.605582	-0.0086095	chr16	12484175		OpenSea	SNX29	Body
cg02630629	0.737175	0.0118227	0.570801	0.00894246	0.759607	0.00965928	0.730008	0.00761887	3.74813e-12	3.88974e-09	-0.166374	0.00138191	0.00498317	-0.0295991	chr1	6111671	chr1:6111609-6111836	Island	KCNAB2;KCNAB2	Body;Body
cg08952273	0.0696102	0.0066975	0.344563	0.0199033	0.31375	0.0154161	0.120705	0.0191784	3.7637e-12	3.90049e-09	0.274953	3.89758e-10	8.74488e-09	-0.193044	chr5	137513553	chr5:137514660-137514941	N_Shore	KIF20A;BRD8;BRD8;BRD8;BRD8;BRD8;BRD8	TSS1500;5'UTR;5'UTR;5'UTR;Body;Body;Body
cg24990978	0.0726775	0.0128889	0.376711	0.0325467	0.0584978	0.004621	0.0456502	0.0069818	3.79169e-12	3.92406e-09	0.304033	0.35872	0.603671	-0.0128476	chr8	61590651	chr8:61590807-61593180	N_Shore	CHD7	TSS1500
cg04477345	0.740275	0.0120997	0.457664	0.0241959	0.776198	0.00935506	0.879241	0.0055103	3.81021e-12	3.93778e-09	-0.282611	1.26601e-06	8.73475e-06	0.103043	chr22	42292872		OpenSea	SREBF2;SREBF2	Body;Body
cg13749822	0.0518377	0.00730472	0.255548	0.0134302	0.0215745	0.0052429	0.0214669	0.00278431	3.8307e-12	3.9535e-09	0.20371	0.990702	0.997538	-0.00010765	chr4	145566663	chr4:145566242-145567413	Island	HHIP	TSS1500
cg20351582	0.411102	0.0170431	0.708795	0.00868287	0.864228	0.0161143	0.601597	0.0255009	3.84147e-12	3.95915e-09	0.297693	2.01339e-11	8.33886e-10	-0.262631	chr5	131999991		OpenSea
cg12935715	0.399338	0.0117218	0.670998	0.0183483	0.786281	0.0136499	0.932596	0.0139229	3.90504e-12	4.01914e-09	0.27166	1.18376e-08	1.48699e-07	0.146315	chr1	9960466		OpenSea	CTNNBIP1;CTNNBIP1	5'UTR;5'UTR
cg20439816	0.4817	0.0107777	0.719926	0.00207013	0.779586	0.00807158	0.62676	0.0212705	3.91585e-12	4.01939e-09	0.238226	1.29478e-09	2.3354e-08	-0.152826	chr16	4268004		OpenSea	SRL	Body
cg24292804	0.0754082	0.0103988	0.270286	0.0173336	0.116576	0.00841968	0.0264669	0.00835415	3.91603e-12	4.01939e-09	0.194878	7.80655e-08	7.5337e-07	-0.0901095	chr10	120303800		OpenSea
cg15494122	0.63363	0.0222853	0.366402	0.0184102	0.683806	0.0105308	0.441494	0.0107912	3.93154e-12	4.02232e-09	-0.267227	1.43501e-11	6.4022e-10	-0.242312	chr12	8758078	chr12:8757750-8758079	Island	AICDA	Body
cg23450481	0.316861	0.0136107	0.0591125	0.00797891	0.802037	0.00245839	0.861102	0.00653174	3.9414e-12	4.02232e-09	-0.257749	0.000165815	0.000717098	0.0590643	chr19	46586221	chr19:46582045-46582444	S_Shelf
cg00558749	0.109553	0.00437443	0.341467	0.0105562	0.193092	0.00767626	0.351989	0.021572	3.94186e-12	4.02232e-09	0.231914	5.59047e-10	1.17086e-08	0.158897	chr1	1713950	chr1:1713639-1714141	Island
cg27154177	0.0724498	0.0197723	0.317382	0.0178774	0.0187754	0.00463484	0.0188672	0.00538319	3.94324e-12	4.02232e-09	0.244932	0.993423	0.998255	9.175e-05	chr16	89043682		OpenSea	CBFA2T3	TSS200
cg06535054	0.564181	0.0247582	0.858069	0.0121316	0.790933	0.0109558	0.911591	0.0178291	3.94576e-12	4.02232e-09	0.293888	3.27586e-07	2.63832e-06	0.120658	chr1	153732010		OpenSea	INTS3;INTS3	ExonBnd;Body
cg08178582	0.436271	0.015113	0.799518	0.0143682	0.781574	0.0144657	0.66376	0.021276	3.97057e-12	4.0421e-09	0.363247	4.87718e-06	2.92054e-05	-0.117814	chr8	110191704		OpenSea
cg09825713	0.0431531	0.0135983	0.197652	0.00330286	0.0297405	0.000406843	0.0285934	0.00695619	3.99716e-12	4.05143e-09	0.154499	0.870405	0.961928	-0.00114716	chr6	33172388	chr6:33172289-33172823	Island	HSD17B8	TSS200
cg06611426	0.0782964	0.0100169	0.337603	0.0250736	0.0241262	0.00826038	0.0248978	0.00307235	3.99952e-12	4.05143e-09	0.259307	0.947848	0.985898	0.000771637	chr12	52404161	chr12:52400467-52401696	S_Shelf	GRASP	Body
cg04202887	0.296343	0.0101265	0.632744	0.0272402	0.80656	0.012959	0.943993	0.013138	4.00073e-12	4.05143e-09	0.336402	3.51568e-07	2.80912e-06	0.137433	chr19	8399076	chr19:8397958-8400461	Island	KANK3	Body
cg05996052	0.0822449	0.00767259	0.344933	0.00315027	0.066102	0.00740491	0.228803	0.0310712	4.0014e-12	4.05143e-09	0.262688	2.07165e-09	3.44788e-08	0.162701	chr8	117950473	chr8:117950472-117950717	Island	C8orf85;C8orf85	1stExon;5'UTR
cg12475088	0.470947	0.00516001	0.75704	0.0139343	0.708941	0.00386443	0.802141	0.0245589	4.01222e-12	4.0569e-09	0.286093	4.68673e-06	2.81893e-05	0.0932003	chr16	2879417		OpenSea	ZG16B	TSS1500
cg01847380	0.0465913	0.0152699	0.30633	0.00555756	0.0572263	0.0150956	0.0410355	0.0121736	4.03696e-12	4.07641e-09	0.259739	0.185477	0.372876	-0.0161908	chr1	40366596	chr1:40366595-40368213	Island	MYCL1;MYCL1;MYCL1	Body;Body;Body
cg18135796	0.252251	0.0141748	0.486838	0.0163893	0.0263567	0.0086271	0.03051	0.00379587	4.0477e-12	4.07651e-09	0.234587	0.698215	0.883913	0.00415329	chr5	72732853	chr5:72732365-72733732	Island
cg26995244	0.541028	0.027317	0.914399	0.00561289	0.163988	0.00757448	0.0363278	0.00185833	4.04796e-12	4.07651e-09	0.373372	2.76033e-06	1.75366e-05	-0.127661	chr22	45125395	chr22:45124981-45125855	Island	PRR5;PRR5;PRR5;PRR5-ARHGAP8;PRR5;PRR5	Body;Body;Body;Body;Body;Body
cg13881637	0.143646	0.0177119	0.448027	0.0314413	0.123284	0.00400105	0.0489122	0.0190288	4.05737e-12	4.08049e-09	0.304381	9.24318e-05	0.00042071	-0.0743717	chr11	64064727	chr11:64066757-64068741	N_Shelf	KCNK4	Body
cg04149370	0.566138	0.00955227	0.77274	0.0132284	0.841758	0.00925317	0.891684	0.00826123	4.08732e-12	4.1051e-09	0.206602	0.000103281	0.000465519	0.0499264	chr19	56122534	chr19:56125349-56128167	N_Shelf
cg00388301	0.536838	0.0155905	0.726337	0.00198062	0.573357	0.0139646	0.498246	0.00920349	4.09886e-12	4.11118e-09	0.189499	5.1278e-07	3.91809e-06	-0.0751109	chr9	133509845		OpenSea	FUBP3	Body
cg03283842	0.0831817	0.0167229	0.362427	0.00493456	0.0506905	0.0126912	0.0308993	0.0036665	4.12445e-12	4.1313e-09	0.279245	0.136355	0.291994	-0.0197912	chr2	179343803	chr2:179344852-179345483	N_Shore	FKBP7;FKBP7;PLEKHA3;MIR548N	TSS1500;TSS1500;TSS1500;Body
cg06710470	0.221333	0.0123708	0.611603	0.0296564	0.0555892	0.00458886	0.0407445	0.0052066	4.18135e-12	4.17244e-09	0.39027	0.410692	0.659815	-0.0148447	chr2	73360983		OpenSea
cg27566858	0.130457	0.0178952	0.348484	0.0120477	0.0468982	0.0103423	0.0847973	0.00919597	4.18203e-12	4.17244e-09	0.218027	0.00175649	0.00620193	0.0378991	chr1	208084099	chr1:208084098-208084513	Island	CD34;CD34	Body;Body
cg15459780	0.23839	0.0164817	0.518207	0.0189798	0.0144637	0.00189313	0.0172472	0.00476706	4.18224e-12	4.17244e-09	0.279817	0.82763	0.945902	0.00278354	chr12	104609980	chr12:104609397-104610172	Island	TXNRD1	Body
cg06687848	0.152945	0.0203544	0.450752	0.025836	0.05819	0.00453838	0.0609413	0.00752613	4.22624e-12	4.21072e-09	0.297808	0.839847	0.950817	0.00275136	chr10	118547556	chr10:118547636-118547854	N_Shore
cg17014785	0.114819	0.0245677	0.469283	0.0292266	0.0555725	0.0272844	0.0950451	0.00879327	4.25583e-12	4.23455e-09	0.354465	0.0268221	0.0727663	0.0394726	chr1	173639135	chr1:173638662-173639045	S_Shore	ANKRD45	TSS200
cg23241448	0.20139	0.0147028	0.395537	0.0191004	0.0259303	0.00281657	0.0279877	0.00256764	4.26157e-12	4.23464e-09	0.194147	0.816847	0.941341	0.00205741	chr17	750379		OpenSea	NXN	Body
cg18772538	0.520712	0.00335246	0.200308	0.0280739	0.838225	0.00922767	0.922711	0.0135482	4.29052e-12	4.25775e-09	-0.320404	4.56526e-05	0.000221333	0.0844856	chr10	27815291		OpenSea	RAB18;RAB18;RAB18;RAB18;RAB18;RAB18	Body;Body;Body;Body;Body;Body
cg11956819	0.913753	0.0107615	0.718511	0.0170852	0.973001	0.0102627	0.975994	0.00308499	4.30747e-12	4.26891e-09	-0.195242	0.738164	0.905347	0.0029921	chr8	145019041	chr8:145018815-145019214	Island	PLEC1;PLEC1;PLEC1;PLEC1;PLEC1;PLEC1	Body;Body;Body;TSS1500;Body;TSS200
cg24355091	0.0632731	0.0111327	0.266873	0.0178821	0.190725	0.00535831	0.118625	0.00814972	4.34251e-12	4.29794e-09	0.2036	1.97399e-06	1.29827e-05	-0.0721	chr3	183603136	chr3:183602432-183602874	S_Shore	PARL;PARL	TSS1500;TSS1500
cg24705125	0.325369	0.0136782	0.580607	0.00689233	0.721738	0.001025	0.478822	0.0262603	4.37213e-12	4.32154e-09	0.255238	8.41801e-12	4.27697e-10	-0.242916	chr1	40500679		OpenSea
cg08133657	0.809145	0.00579249	0.538673	0.0290474	0.775956	0.0130705	0.789502	0.00724608	4.38335e-12	4.32692e-09	-0.270472	0.284734	0.514396	0.0135462	chr17	41825440		OpenSea
cg10787409	0.794941	0.0165232	0.592891	0.00520916	0.931327	0.00446829	0.963811	0.0116431	4.39863e-12	4.33627e-09	-0.202051	0.0031828	0.0106677	0.0324839	chr8	144462631	chr8:144462630-144462954	Island	RHPN1	Body
cg12141497	0.156729	0.00647975	0.493084	0.0342877	0.0394472	0.0158608	0.0235591	0.00561884	4.41251e-12	4.34424e-09	0.336355	0.312112	0.548936	-0.0158881	chr9	75612497		OpenSea
cg07047360	0.0380863	0.00893192	0.191551	0.0140181	0.0385411	0.00380079	0.0314622	0.00275165	4.43051e-12	4.35068e-09	0.153465	0.323325	0.562553	-0.00707892	chr9	92277266		OpenSea	UNQ6494	Body
cg01085347	0.45634	0.0184757	0.672625	0.0118036	0.0506116	0.00562426	0.183925	0.0139584	4.43068e-12	4.35068e-09	0.216284	2.43021e-09	3.93854e-08	0.133313	chr1	119870666	chr1:119870226-119870535	S_Shore
cg25610809	0.768612	0.0134246	0.506082	0.0125207	0.826955	0.0229874	0.422542	0.0037026	4.44175e-12	4.35583e-09	-0.26253	1.378e-14	4.12394e-12	-0.404412	chr17	1204229		OpenSea	TUSC5	3'UTR
cg27392804	0.129335	0.0158726	0.350969	0.0130403	0.045382	0.00355673	0.0425978	0.00305788	4.45686e-12	4.36492e-09	0.221634	0.784458	0.927272	-0.00278424	chr13	107001662		OpenSea
cg16430166	0.0479937	0.00661587	0.408303	0.0245718	0.0523219	0.0267695	0.0948933	0.0322126	4.47884e-12	4.38072e-09	0.360309	0.0204471	0.0571906	0.0425714	chr1	232941468	chr1:232941054-232941707	Island	KIAA1383	1stExon
cg16680547	0.244404	0.0314077	0.573613	0.028724	0.36294	0.00664821	0.956029	0.00144708	4.49674e-12	4.39249e-09	0.32921	1.69263e-15	1.00576e-12	0.593089	chr1	14027567	chr1:14026481-14027200	S_Shore	PRDM2	5'UTR
cg10653926	0.362177	0.0145865	0.617861	0.0285897	0.0189516	0.00514628	0.0157382	0.0039609	4.512e-12	4.39811e-09	0.255684	0.784563	0.927325	-0.00321335	chr19	1069320	chr19:1070985-1071812	N_Shore	HMHA1	Body
cg23147996	0.545907	0.0115472	0.856353	0.0148252	0.931644	0.00915133	0.917915	0.0231989	4.51763e-12	4.39811e-09	0.310445	0.343693	0.586535	-0.0137286	chr22	46455099	chr22:46457095-46458028	N_Shore
cg21609106	0.0751179	0.023893	0.318572	0.00873144	0.043776	0.011302	0.0305548	0.00543528	4.52378e-12	4.39811e-09	0.243454	0.24888	0.466358	-0.0132211	chr5	38259214	chr5:38257825-38259136	S_Shore	EGFLAM	Body
cg16991765	0.358527	0.0128477	0.67018	0.0344161	0.0278793	0.00612126	0.0342353	0.00418368	4.52601e-12	4.39811e-09	0.311653	0.658121	0.860513	0.00635601	chr5	178594097	chr5:178593903-178594656	Island	ADAMTS2;ADAMTS2	Body;Body
cg01280080	0.109069	0.00637369	0.407676	0.0145625	0.703129	0.0243005	0.82551	0.0210755	4.53866e-12	4.40081e-09	0.298606	3.78869e-07	3.00054e-06	0.122381	chr2	216177276	chr2:216176549-216177132	S_Shore	ATIC	Body
cg13368130	0.0272736	0.00377556	0.183941	0.0141223	0.0256222	0.000513319	0.0377416	0.00890168	4.54055e-12	4.40081e-09	0.156667	0.108932	0.243079	0.0121195	chr15	66083585	chr15:66083839-66084925	N_Shore	DENND4A;DENND4A	5'UTR;5'UTR
cg02611848	0.35931	0.019569	0.624409	0.0132812	0.0265306	0.00524388	0.018907	0.00368745	4.55832e-12	4.40723e-09	0.265099	0.534349	0.772993	-0.00762363	chr2	74875387	chr2:74875128-74875562	Island	C2orf65	TSS1500
cg10199606	0.273771	0.00619135	0.535261	0.0218452	0.0392364	0.00359147	0.0369507	0.0114249	4.55895e-12	4.40723e-09	0.26149	0.849207	0.95442	-0.0022857	chr10	119494317	chr10:119494493-119494991	N_Shore
cg21773210	0.304101	0.0229839	0.626652	0.0233571	0.879249	0.019119	0.92122	0.00866711	4.56594e-12	4.40829e-09	0.322551	0.012302	0.036282	0.0419713	chr15	41837132	chr15:41836145-41836612	S_Shore	RPAP1	TSS1500
cg11908762	0.33322	0.0159201	0.670522	0.0125893	0.7152	0.0306031	0.610383	0.00510329	4.63505e-12	4.46924e-09	0.337302	8.81639e-06	4.9857e-05	-0.104816	chr8	29435655		OpenSea
cg07544187	0.025331	0.00572917	0.185309	0.0149785	0.0160058	0.00367986	0.0176602	0.00307698	4.67977e-12	4.50564e-09	0.159978	0.822409	0.943815	0.00165448	chr19	19651235	chr19:19650683-19651274	Island	CILP2	Body
cg06735481	0.941866	0.00375519	0.628667	0.0393162	0.945437	0.00711948	0.955414	0.00731874	4.68484e-12	4.50564e-09	-0.313198	0.492825	0.737868	0.0099775	chr9	5185752	chr9:5185333-5185780	Island	INSL6	TSS200
cg00397179	0.330134	0.00970565	0.586	0.0143903	0.0889072	0.00711757	0.061378	0.0185362	4.70868e-12	4.51711e-09	0.255866	0.0325781	0.0864011	-0.0275292	chr12	115130140	chr12:115130008-115130242	Island
cg06158650	0.53686	0.0209074	0.826501	0.0181239	0.0471519	0.00693182	0.0450708	0.00431517	4.71134e-12	4.51711e-09	0.289642	0.876085	0.963919	-0.00208111	chr1	119522637	chr1:119522385-119522638	Island	TBX15	5'UTR
cg07730609	0.32298	0.0129267	0.583295	0.0163993	0.643852	0.0164976	0.37178	0.00750106	4.71995e-12	4.51711e-09	0.260315	2.6267e-12	1.7788e-10	-0.272072	chr17	48547268	chr17:48545570-48546900	S_Shore	CHAD;ACSF2;ACSF2;ACSF2;ACSF2;ACSF2;ACSF2;ACSF2	TSS1500;Body;Body;Body;Body;Body;Body;Body
cg01026256	0.458483	0.0146487	0.815422	0.00949551	0.375968	0.0195929	0.89738	0.0230834	4.72091e-12	4.51711e-09	0.356939	2.99273e-14	6.98287e-12	0.521412	chr3	183959088	chr3:183959061-183959747	Island	VWA5B2;MIR1224	Body;TSS200
cg05520500	0.751914	0.0264803	0.342009	0.0260829	0.976657	0.000560199	0.969191	0.00157848	4.76807e-12	4.55641e-09	-0.409904	0.693649	0.881413	-0.00746518	chr5	176004569		OpenSea	PCDH24	Body
cg08260245	0.184889	0.0306265	0.612356	0.00741903	0.224418	0.0126022	0.320683	0.0418111	4.77973e-12	4.56039e-09	0.427468	0.00022223	0.000937903	0.096265	chr22	51016501	chr22:51016253-51017020	Island	CPT1B;CPT1B;CHKB-CPT1B;CPT1B;CPT1B;CPT1B;CPT1B;CPT1B;CPT1B	5'UTR;5'UTR;Body;5'UTR;5'UTR;5'UTR;1stExon;5'UTR;5'UTR
cg20426866	0.355578	0.0217594	0.801792	0.0230503	0.204737	0.0298151	0.4801	0.0272593	4.78443e-12	4.56039e-09	0.446214	2.57721e-09	4.13361e-08	0.275363	chr10	123923881	chr10:123922850-123923542	S_Shore	TACC2;TACC2;TACC2;TACC2	Body;Body;Body;Body
cg02588309	0.239026	0.00651936	0.632921	0.0409482	0.282522	0.018085	0.0411876	0.00687505	4.8114e-12	4.58026e-09	0.393895	2.83942e-09	4.48137e-08	-0.241335	chr5	40756462	chr5:40755537-40756257	S_Shore	TTC33	TSS1500
cg25304608	0.0484418	0.00811243	0.192521	0.00886085	0.0342662	0.00624692	0.0320954	0.00185527	4.83647e-12	4.59828e-09	0.144079	0.744555	0.908602	-0.00217079	chr3	85007995	chr3:85008284-85008837	N_Shore	CADM2;CADM2	TSS200;TSS200
cg08247587	0.133511	0.004656	0.353765	0.0135012	0.0578589	0.00563392	0.0601299	0.0086389	4.86932e-12	4.62056e-09	0.220254	0.823457	0.944255	0.00227095	chr14	38091400	chr14:38091469-38092176	N_Shore
cg15428839	0.0500226	0.00548867	0.272054	0.0241589	0.0404194	0.00390415	0.0463063	0.00270817	4.87226e-12	4.62056e-09	0.222031	0.568212	0.799253	0.00588696	chr6	113101967		OpenSea
cg15853125	0.0759083	0.0122432	0.341703	0.0283323	0.088494	0.0115347	0.0635366	0.0100794	4.90762e-12	4.64228e-09	0.265795	0.0579898	0.142744	-0.0249574	chr21	32932267	chr21:32929927-32932017	S_Shore	TIAM1	TSS1500
cg12828479	0.057668	0.00467707	0.244717	0.0140026	0.0213666	0.0020852	0.0211607	0.0026672	4.91866e-12	4.64228e-09	0.187048	0.980995	0.994993	-0.00020589	chr1	16482773	chr1:16481484-16482782	Island	EPHA2	TSS200
cg00181968	0.0590387	0.0094954	0.287184	0.0087477	0.0481148	0.00593595	0.0401421	0.0108417	4.92111e-12	4.64228e-09	0.228145	0.454307	0.702826	-0.00797268	chr1	179712204	chr1:179711947-179713951	Island	FAM163A	TSS200
cg06654109	0.303785	0.00752856	0.543312	0.00798451	0.178572	0.0119571	0.173167	0.00611193	4.92249e-12	4.64228e-09	0.239527	0.626835	0.840465	-0.00540548	chr10	50819950	chr10:50817601-50820356	Island	SLC18A3;CHAT;CHAT;CHAT	1stExon;TSS1500;TSS1500;5'UTR
cg25938806	0.267994	0.00323315	0.596243	0.0347727	0.652318	0.00926224	0.499941	0.0232993	4.93122e-12	4.64228e-09	0.328249	9.19299e-08	8.6845e-07	-0.152377	chr2	177028162	chr2:177029413-177029941	N_Shore	HOXD3	TSS1500
cg17392018	0.0543841	0.0133006	0.289503	0.0210298	0.906746	0.0149334	0.938235	0.00878268	4.94676e-12	4.64228e-09	0.235119	0.0108041	0.0322919	0.0314885	chr7	134590119		OpenSea	CALD1;CALD1;CALD1;CALD1;CALD1	Body;Body;Body;Body;Body
cg02665999	0.352622	0.0112706	0.638919	0.0204867	0.631048	0.0130166	0.926859	0.0083958	4.9512e-12	4.64228e-09	0.286297	3.20954e-12	2.07385e-10	0.29581	chr4	168154307	chr4:168155005-168155765	N_Shore	SPOCK3;SPOCK3;SPOCK3;SPOCK3;SPOCK3;SPOCK3;SPOCK3;SPOCK3;SPOCK3	5'UTR;5'UTR;5'UTR;Body;Body;Body;Body;Body;Body
cg01591313	0.367689	0.0193615	0.616072	0.00368096	0.259244	0.00823019	0.390934	0.00251222	4.95797e-12	4.64228e-09	0.248384	1.80346e-08	2.12889e-07	0.13169	chr3	170139041	chr3:170136242-170137886	S_Shore	CLDN11;CLDN11;CLDN11	1stExon;5'UTR;Body
cg22597733	0.0575924	0.0101642	0.275498	0.00987141	0.0663853	0.00620569	0.0579353	0.0217143	4.96825e-12	4.64228e-09	0.217906	0.407824	0.65679	-0.00844995	chr4	158142891	chr4:158143296-158144053	N_Shore	GRIA2;GRIA2;GRIA2	Body;Body;Body
cg14972328	0.161071	0.00308105	0.333352	0.00885485	0.0908701	0.00838269	0.0840808	0.0160472	4.96936e-12	4.64228e-09	0.17228	0.400442	0.649149	-0.00678938	chr3	191046866	chr3:191046948-191047710	N_Shore	CCDC50;CCDC50;UTS2D	TSS200;TSS200;5'UTR
cg27629776	0.64023	0.00656819	0.843171	0.0122712	0.735531	0.00920327	0.619197	0.0039366	4.96968e-12	4.64228e-09	0.202941	6.80027e-09	9.30889e-08	-0.116334	chr20	33880370	chr20:33879904-33880215	S_Shore	FAM83C	TSS200
cg17368808	0.108306	0.00767383	0.359127	0.0235174	0.0779072	0.0115858	0.12805	0.0138743	4.97105e-12	4.64228e-09	0.250821	0.000642839	0.00247629	0.0501426	chr20	9496892	chr20:9496471-9496893	Island	C20orf103	Body
cg06515301	0.819754	0.00888626	0.561491	0.0243861	0.855729	0.0143489	0.90428	0.00972998	4.97582e-12	4.64228e-09	-0.258263	0.00106083	0.00391367	0.0485508	chr9	91295396		OpenSea
cg24119717	0.0853989	0.0165263	0.373464	0.0310993	0.910377	0.0114432	0.924972	0.0115766	4.98692e-12	4.64685e-09	0.288065	0.283886	0.513267	0.0145952	chr5	139488731	chr5:139486931-139487672	S_Shore
cg16708132	0.150213	0.0155979	0.377934	0.015444	0.647252	0.00707121	0.762346	0.00699635	5.03883e-12	4.68826e-09	0.22772	3.31234e-08	3.59026e-07	0.115094	chr10	98416789		OpenSea	PIK3AP1	Body
cg16775629	0.0669114	0.00561209	0.2826	0.0201025	0.0284003	0.00911432	0.0469745	0.0128535	5.04389e-12	4.68826e-09	0.215688	0.0796015	0.187001	0.0185742	chr6	108910710		OpenSea	FOXO3;FOXO3	Body;Body
cg20322447	0.315481	0.0162776	0.556989	0.00324648	0.345498	0.0203316	0.528651	0.00162067	5.0642e-12	4.70129e-09	0.241508	1.91663e-10	4.92531e-09	0.183153	chr2	24347113	chr2:24345990-24346793	S_Shore	FAM228B;FAM228B;PFN4;FAM228B	5'UTR;5'UTR;TSS1500;Body
cg01344520	0.143924	0.0109091	0.36833	0.0153535	0.0522205	0.0080107	0.0400923	0.0146908	5.09979e-12	4.72846e-09	0.224406	0.255134	0.474988	-0.0121282	chr6	6718333		OpenSea
cg02897690	0.277787	0.00265597	0.563598	0.0194857	0.288051	0.00932819	0.170055	0.0124251	5.10697e-12	4.72927e-09	0.285811	3.86072e-07	3.05116e-06	-0.117996	chr8	145846707	chr8:145844625-145844855	S_Shore	ARHGAP39	5'UTR
cg16783478	0.924167	0.0228082	0.582882	0.0342956	0.950542	0.00990386	0.975581	0.00194452	5.13546e-12	4.74977e-09	-0.341285	0.129924	0.280829	0.0250392	chr16	9943657		OpenSea	GRIN2A;GRIN2A;GRIN2A	Body;Body;Body
cg01704105	0.223727	0.0155787	0.517947	0.0189015	0.244962	0.0149718	0.0494029	0.0117135	5.15406e-12	4.76109e-09	0.29422	1.07198e-09	1.99576e-08	-0.195559	chr16	225666	chr16:226173-227254	N_Shore	HBA1	TSS1500
cg11981007	0.141206	0.0206498	0.434866	0.00167472	0.168645	0.0110653	0.295887	0.0184676	5.18089e-12	4.77997e-09	0.29366	2.20357e-07	1.86105e-06	0.127243	chr5	94955824	chr5:94955630-94957244	Island	GPR150	TSS200
cg02387326	0.380279	0.00247833	0.144665	0.0243409	0.0368972	0.00678906	0.0351722	0.0047926	5.19384e-12	4.78098e-09	-0.235614	0.874677	0.963446	-0.00172498	chr12	54345679	chr12:54345563-54345916	Island
cg18521743	0.171552	0.00523579	0.420911	0.0163934	0.136145	0.00891172	0.0203534	0.00625557	5.19476e-12	4.78098e-09	0.249358	9.60481e-08	9.02234e-07	-0.115791	chr19	59025573	chr19:59025308-59025705	Island	ZBTB45	Body
cg10944735	0.0348787	0.00628273	0.226966	0.0189935	0.0945694	0.0119912	0.0438905	0.00960314	5.20685e-12	4.78622e-09	0.192087	5.25013e-05	0.00025136	-0.0506789	chr2	71680714	chr2:71680558-71681276	Island	DYSF;DYSF;DYSF;DYSF;DYSF;DYSF;DYSF	TSS200;TSS200;TSS200;TSS200;TSS200;TSS200;TSS200
cg08251860	0.121292	0.0110967	0.420521	0.027077	0.0351589	0.00550288	0.0318035	0.00545	5.23236e-12	4.80376e-09	0.299229	0.809334	0.938169	-0.0033554	chr16	81507391		OpenSea	CMIP	Body
cg05722266	0.510042	0.00941481	0.723621	0.0110116	0.950084	0.0046773	0.969289	0.00514798	5.2913e-12	4.84881e-09	0.213579	0.0693907	0.166457	0.0192058	chr2	96991791	chr2:96990857-96991283	S_Shore	ITPRIPL1;ITPRIPL1;ITPRIPL1;ITPRIPL1	5'UTR;TSS200;TSS200;Body
cg15323828	0.537681	0.00958119	0.756442	0.0124678	0.822375	0.0139443	0.84107	0.0154437	5.29673e-12	4.84881e-09	0.21876	0.0826911	0.193111	0.0186946	chr1	226053673		OpenSea	TMEM63A	Body
cg20139338	0.574916	0.00926628	0.85756	0.00845479	0.963607	0.00962614	0.962751	0.0107911	5.30484e-12	4.84881e-09	0.282645	0.948049	0.98595	-0.0008559	chr11	64120656		OpenSea	CCDC88B	Body
cg10074727	0.191121	0.0110778	0.466916	0.0265975	0.0293679	0.00304404	0.0865977	0.00252947	5.30735e-12	4.84881e-09	0.275795	0.00048945	0.00193004	0.0572298	chr6	10883105	chr6:10882926-10883149	Island	GCM2	TSS1500
cg04585404	0.227977	0.0188169	0.523776	0.0169084	0.157002	0.0030064	0.109694	0.00854867	5.32803e-12	4.85876e-09	0.295798	0.00364807	0.0120776	-0.0473082	chr14	50155293	chr14:50154754-50155239	S_Shore	POLE2;POLE2;POLE2	TSS200;TSS200;TSS200
cg21699894	0.230399	0.013883	0.681429	0.0342691	0.409407	0.0103543	0.408504	0.0217226	5.33123e-12	4.85876e-09	0.45103	0.965658	0.990886	-0.0009028	chr20	42545443	chr20:42543097-42545137	S_Shore	TOX2;TOX2;TOX2	5'UTR;Body;5'UTR
cg15747177	0.398917	0.0164587	0.678168	0.00381215	0.512351	0.00860681	0.526427	0.0105338	5.36806e-12	4.88638e-09	0.279251	0.288827	0.519747	0.0140761	chr5	179246794	chr5:179247784-179248711	N_Shore	SQSTM1;SQSTM1;SQSTM1	TSS1500;5'UTR;5'UTR
cg21940344	0.488988	0.0185014	0.690364	0.012208	0.0301031	0.00458647	0.0310749	0.00859717	5.39806e-12	4.90772e-09	0.201376	0.917417	0.977305	0.00097179	chr8	42551194		OpenSea	CHRNB3	TSS1500
cg03670238	0.468432	0.0115181	0.694548	0.0100622	0.462911	0.016238	0.805807	0.00787796	5.42086e-12	4.91421e-09	0.226116	2.08296e-14	5.4239e-12	0.342896	chr8	134202370		OpenSea	WISP1;WISP1	TSS1500;TSS1500
cg05770419	0.518242	0.0106899	0.757045	0.00523598	0.724307	0.0144401	0.520289	0.0176114	5.42437e-12	4.91421e-09	0.238803	4.32435e-11	1.50804e-09	-0.204018	chr15	76469221		OpenSea	LOC101929439;C15orf27	Body;Body
cg19458968	0.289846	0.0173705	0.604779	0.0212144	0.22364	0.0289744	0.304022	0.0059055	5.4249e-12	4.91421e-09	0.314933	7.49385e-05	0.000347488	0.0803813	chr14	23031010		OpenSea
cg04836824	0.288418	0.0167749	0.61402	0.00980128	0.11634	0.0134416	0.259106	0.0258802	5.4512e-12	4.93205e-09	0.325602	2.00215e-07	1.71144e-06	0.142767	chr17	79009734	chr17:79008929-79009762	Island	BAIAP2-AS1;BAIAP2;BAIAP2;BAIAP2;BAIAP2	TSS1500;Body;Body;Body;Body
cg06277954	0.0979743	0.0144787	0.487122	0.0320706	0.0967653	0.0358979	0.0542791	0.017046	5.48236e-12	4.95426e-09	0.389148	0.0321187	0.0853283	-0.0424862	chr19	18057216	chr19:18058664-18059218	N_Shore
cg09231862	0.21377	0.0130142	0.699413	0.0270579	0.0489539	0.0181558	0.0580105	0.0158193	5.53033e-12	4.99158e-09	0.485643	0.690018	0.879492	0.00905654	chr14	29235376	chr14:29234889-29235908	Island	FOXG1	TSS1500
cg15345741	0.111173	0.0131618	0.364517	0.0106245	0.114505	0.00759502	0.0598556	0.0127758	5.56498e-12	5.0056e-09	0.253344	0.00036113	0.00146156	-0.0546498	chr14	103674333	chr14:103673773-103674343	Island
cg04534697	0.843983	0.0227436	0.565083	0.0047711	0.941113	0.00834686	0.969405	0.00139009	5.56584e-12	5.0056e-09	-0.2789	0.0443485	0.113174	0.0282929	chr6	164393434	chr6:164393071-164393824	Island
cg14342714	0.111183	0.0140115	0.316837	0.00528033	0.0638688	0.0163449	0.0555592	0.00645141	5.56852e-12	5.0056e-09	0.205654	0.392915	0.641211	-0.00830953	chr14	21100964	chr14:21100838-21101043	Island
cg00775539	0.112448	0.00622662	0.295672	0.0106546	0.157848	0.0100576	0.124725	0.00944023	5.57262e-12	5.0056e-09	0.183224	0.00153751	0.00549276	-0.0331235	chr1	3370780	chr1:3370905-3371683	N_Shore	ARHGEF16	TSS1500
cg12327866	0.746631	0.0140541	0.467411	0.0104185	0.802734	0.00826174	0.963039	0.00553138	5.58462e-12	5.01036e-09	-0.27922	7.45251e-09	1.00488e-07	0.160305	chr10	1939663		OpenSea
cg16300531	0.1358	0.00315791	0.514108	0.0185669	0.294799	0.0214049	0.0436053	0.0133636	5.59961e-12	5.0178e-09	0.378307	1.17681e-09	2.15618e-08	-0.251193	chr12	118405988	chr12:118406590-118407364	N_Shore	KSR2;KSR2	5'UTR;1stExon
cg01806803	0.710609	0.00943122	0.400058	0.0355794	0.798567	0.0178136	0.897486	0.013152	5.61433e-12	5.02496e-09	-0.310551	7.89358e-06	4.51058e-05	0.0989198	chr19	2415481		OpenSea	TMPRSS9	Body
cg27542276	0.104348	0.0245394	0.38861	0.0273479	0.0713365	0.00319976	0.031641	0.00419245	5.62505e-12	5.02663e-09	0.284262	0.00894695	0.0272374	-0.0396955	chr2	241499562	chr2:241496576-241497600	S_Shore	DUSP28;DUSP28;ANKMY1	5'UTR;1stExon;Body
cg20053454	0.0412959	0.00634776	0.247114	0.0230603	0.0410343	0.00812681	0.0396596	0.00541977	5.63327e-12	5.02663e-09	0.205818	0.886271	0.967379	-0.00137472	chr2	162930454	chr2:162930233-162930879	Island	DPP4	Body
cg15714846	0.120814	0.036497	0.503061	0.00733727	0.812952	0.00880891	0.952853	0.00572329	5.63635e-12	5.02663e-09	0.382247	1.69792e-06	1.1343e-05	0.139902	chr2	208631684	chr2:208631558-208634934	Island	FZD5	3'UTR
cg13719443	0.0869698	0.0171254	0.39546	0.0268142	0.038645	0.0128214	0.0377109	0.0131426	5.64998e-12	5.03279e-09	0.30849	0.948299	0.986026	-0.00093409	chr6	35700382	chr6:35699166-35699953	S_Shore	LOC285847	Body
cg26809197	0.0488305	0.0105526	0.250425	0.0189941	0.060048	0.0116441	0.0608523	0.00730598	5.67599e-12	5.04995e-09	0.201594	0.931937	0.981467	0.00080433	chr8	23540828	chr8:23539807-23540602	S_Shore	NKX3-1;NKX3-1;NKX3-1	TSS1500;TSS1500;TSS1500
cg22600079	0.0670515	0.0142673	0.340331	0.0172433	0.050025	0.00486168	0.0584732	0.0274975	5.69412e-12	5.06006e-09	0.273279	0.511635	0.754405	0.0084482	chr19	50528096	chr19:50528176-50529486	N_Shore	VRK3;ZNF473;ZNF473;VRK3	5'UTR;TSS1500;TSS1500;5'UTR
cg23029851	0.580034	0.0113011	0.789045	0.00985407	0.804906	0.00846474	0.858953	0.00796718	5.72155e-12	5.07841e-09	0.209011	6.86349e-05	0.000320699	0.0540463	chr11	293878	chr11:289771-290010	S_Shelf	ATHL1	Body
cg19370952	0.0344681	0.00218404	0.344671	0.0425591	0.0263673	0.00190439	0.0247645	0.00583158	5.7295e-12	5.07944e-09	0.310203	0.911997	0.975582	-0.00160286	chr11	35440439	chr11:35440375-35441882	Island	SLC1A2;SLC1A2;SLC1A2	Body;5'UTR;5'UTR
cg16372625	0.0363865	0.011506	0.277589	0.029724	0.0275199	0.00224191	0.0225512	0.00465075	5.74141e-12	5.08398e-09	0.241202	0.660633	0.861984	-0.00496876	chr1	92949849	chr1:92945907-92952609	Island	GFI1;GFI1;GFI1	5'UTR;5'UTR;TSS1500
cg18831899	0.549598	0.00791613	0.769478	0.00624856	0.666206	0.0185326	0.590191	0.0119042	5.75891e-12	5.08919e-09	0.21988	3.28368e-06	2.04854e-05	-0.0760149	chr17	5019056	chr17:5019050-5019551	Island	ZNF232	5'UTR
cg13447933	0.544395	0.00338583	0.782935	0.029271	0.864889	0.00430722	0.886379	0.0120885	5.7609e-12	5.08919e-09	0.23854	0.070521	0.168744	0.0214902	chr7	47694695		OpenSea	C7orf65	TSS200
cg00222341	0.144279	0.0272769	0.389299	0.00817869	0.124892	0.00812787	0.0834538	0.00791876	5.79067e-12	5.10945e-09	0.24502	0.00257485	0.00879103	-0.0414385	chr15	83951913	chr15:83951980-83953930	N_Shore	BNC1	Body
cg02523270	0.204599	0.0202855	0.627417	0.0099055	0.0175398	0.00189087	0.0174727	0.00211513	5.79954e-12	5.11126e-09	0.422818	0.997295	0.999397	-6.70576e-05	chr3	193987651	chr3:193987425-193987758	Island
cg02584377	0.281557	0.019652	0.611489	0.0239518	0.896013	0.0115241	0.933596	0.00533475	5.81831e-12	5.11535e-09	0.329932	0.0269398	0.0730469	0.0375834	chr12	122489545		OpenSea	BCL7A;BCL7A	Body;Body
cg26933112	0.538034	0.0179583	0.818937	0.0200684	0.868983	0.00828036	0.923792	0.0133662	5.81926e-12	5.11535e-09	0.280903	0.000865271	0.00324748	0.0548096	chr1	24429773		OpenSea	MYOM3	Body
cg00164896	0.512524	0.0362011	0.823361	0.0149882	0.71108	0.00989763	0.774904	0.01167	5.8247e-12	5.11535e-09	0.310837	0.000568072	0.00221117	0.0638241	chr15	70477782		OpenSea
cg15775921	0.244634	0.00151755	0.475811	0.0149195	0.033565	0.00987644	0.109059	0.00674269	5.85726e-12	5.13377e-09	0.231177	6.23759e-06	3.64533e-05	0.0754941	chr2	223156136	chr2:223155726-223156154	Island	PAX3;PAX3;PAX3;PAX3;PAX3;PAX3	Body;Body;Body;Body;Body;Body
cg15407058	0.523202	0.0117827	0.726235	0.00342699	0.516994	0.0219369	0.293586	0.00523517	5.8594e-12	5.13377e-09	0.203033	1.64664e-12	1.25326e-10	-0.223408	chr17	80175989	chr17:80179930-80180182	N_Shelf
cg06572849	0.0369396	0.0100445	0.308072	0.032282	0.0759303	0.0162483	0.0273437	0.00459035	5.94131e-12	5.19927e-09	0.271133	0.00170522	0.00603642	-0.0485865	chr11	45354316		OpenSea
cg22621169	0.479683	0.0227645	0.733109	0.00704856	0.78353	0.0096137	0.889042	0.00499268	5.94805e-12	5.19927e-09	0.253427	4.00352e-07	3.15005e-06	0.105512	chr3	155394118		OpenSea	PLCH1;PLCH1;PLCH1	5'UTR;TSS200;TSS200
cg16534833	0.291847	0.0267385	0.0695431	0.00763977	0.0521097	0.00455078	0.069794	0.00473204	5.98153e-12	5.21711e-09	-0.222304	0.106649	0.238856	0.0176843	chr10	82142671		OpenSea
cg07829432	0.103469	0.0063849	0.321227	0.00110996	0.0447512	0.00556314	0.0576798	0.00261116	5.98241e-12	5.21711e-09	0.217757	0.218718	0.423241	0.0129285	chr17	19437013	chr17:19436788-19437692	Island	SLC47A1	TSS200
cg22490861	0.0706801	0.00946528	0.246055	0.00987365	0.0835273	0.0139358	0.192378	0.0105076	6.00134e-12	5.22533e-09	0.175375	2.97757e-09	4.66272e-08	0.10885	chr12	13154718	chr12:13154088-13154866	Island	HTR7P;HEBP1	Body;TSS1500
cg27297318	0.116783	0.0137986	0.317517	0.0106706	0.489448	0.00605986	0.814447	0.00512025	6.00579e-12	5.22533e-09	0.200733	9.58189e-15	3.23245e-12	0.324998	chr16	85320035	chr16:85320574-85320775	N_Shore
cg18475729	0.478051	0.0107978	0.707642	0.00867901	0.698131	0.0131569	0.902602	0.021735	6.02659e-12	5.23734e-09	0.229592	2.78115e-11	1.06958e-09	0.20447	chr7	73920191		OpenSea	GTF2IRD1;GTF2IRD1;GTF2IRD1	5'UTR;5'UTR;5'UTR
cg14407987	0.558728	0.00791802	0.68285	0.00405293	0.66489	0.00492326	0.904247	0.00257907	6.03453e-12	5.23815e-09	0.124121	9.11749e-16	6.6007e-13	0.239358	chr11	47470793		OpenSea	RAPSN;RAPSN	TSS200;TSS200
cg10978034	0.60216	0.0198697	0.879389	0.0116903	0.945387	0.00812673	0.961411	0.0055177	6.04623e-12	5.24222e-09	0.27723	0.230819	0.440828	0.0160244	chr6	33129988	chr6:33129291-33129718	S_Shore
cg22341683	0.0568346	0.0145138	0.350021	0.0187208	0.860444	0.01344	0.843423	0.0281014	6.08036e-12	5.25887e-09	0.293187	0.229077	0.438333	-0.017021	chr15	61342360		OpenSea	RORA	Body
cg20175271	0.444599	0.0172627	0.678047	0.00535012	0.107373	0.00788293	0.053732	0.0179587	6.08279e-12	5.25887e-09	0.233448	0.000218356	0.000922968	-0.0536415	chr22	50550920		OpenSea	MOV10L1;MOV10L1;MOV10L1	Body;Body;Body
cg10237142	0.438839	0.0211858	0.0818274	0.0130251	0.0836006	0.00505435	0.0694314	0.0142301	6.08651e-12	5.25887e-09	-0.357012	0.404221	0.653151	-0.0141692	chr14	25479210		OpenSea	STXBP6;STXBP6;STXBP6	5'UTR;5'UTR;5'UTR
cg13796218	0.0979393	0.0144401	0.279394	0.0041729	0.0704424	0.00661673	0.0425413	0.0096579	6.14275e-12	5.30133e-09	0.181454	0.00510435	0.0163841	-0.0279011	chr1	11750663	chr1:11750701-11752651	N_Shore	MAD2L2;C1orf187	5'UTR;TSS1500
cg26171797	0.0401376	0.00351146	0.241889	0.0234834	0.0411682	0.000610666	0.0320354	0.0105333	6.17568e-12	5.32361e-09	0.201752	0.343802	0.586646	-0.00913278	chr20	39765401	chr20:39765229-39766832	Island	PLCG1;PLCG1;PLCG1-AS1	TSS1500;TSS1500;Body
cg16423910	0.0696394	0.0147298	0.348886	0.0251634	0.0470534	0.00409518	0.0609975	0.00555188	6.19594e-12	5.33493e-09	0.279247	0.298197	0.531691	0.0139441	chr19	49843627	chr19:49842654-49843628	Island	CD37;CD37	3'UTR;3'UTR
cg07103493	0.0527159	0.00970133	0.200206	0.00235941	0.0358091	0.00183193	0.0765495	0.00946228	6.20938e-12	5.34036e-09	0.14749	3.78926e-05	0.000186808	0.0407405	chr5	128301232	chr5:128300800-128301329	Island	SLC27A6;SLC27A6;SLC27A6;SLC27A6	5'UTR;1stExon;1stExon;5'UTR
cg19447326	0.59289	0.021484	0.831802	0.00407494	0.879495	0.00730688	0.918933	0.0116474	6.24081e-12	5.3521e-09	0.238911	0.00318254	0.0106669	0.0394383	chr7	6488785	chr7:6487306-6487750	S_Shore	DAGLB;DAGLB	TSS1500;TSS1500
cg04895936	0.0709169	0.0116417	0.281282	0.00592718	0.0690586	0.00515094	0.0988481	0.0247658	6.24188e-12	5.3521e-09	0.210366	0.00862525	0.0263491	0.0297895	chr10	98832719		OpenSea	SLIT1	Body
cg19356022	0.0659846	0.011576	0.38871	0.0357401	0.0308383	0.00317823	0.0340444	0.00281114	6.24449e-12	5.3521e-09	0.322726	0.832902	0.948067	0.00320608	chr1	154943932	chr1:154946237-154946498	N_Shelf	SHC1;SHC1;SHC1;SHC1	5'UTR;5'UTR;TSS1500;TSS1500
cg17641566	0.455744	0.0216795	0.208707	0.00935197	0.829551	0.00395025	0.93787	0.0180363	6.28222e-12	5.37828e-09	-0.247037	2.27531e-07	1.91486e-06	0.108319	chr10	73565966	chr10:73565569-73565827	S_Shore	CDH23	Body
cg10858791	0.108991	0.016165	0.381904	0.0241234	0.925594	0.00267319	0.933728	0.0092682	6.30259e-12	5.38955e-09	0.272913	0.529826	0.769366	0.0081332	chr5	6411286		OpenSea
cg04519177	0.108792	0.0129365	0.30922	0.00788229	0.0741479	0.00144157	0.0914175	0.0129635	6.33277e-12	5.40918e-09	0.200428	0.0841409	0.195926	0.0172696	chr16	3314928	chr16:3313946-3314789	S_Shore
cg27340529	0.172722	0.0199211	0.550825	0.00902018	0.229163	0.0102481	0.0922538	0.0418864	6.3656e-12	5.43102e-09	0.378104	2.12717e-06	1.38886e-05	-0.13691	chr11	94245309	chr11:94245546-94245891	N_Shore	C11orf97	TSS1500
cg09951637	0.0783157	0.0143005	0.342604	0.0050442	0.0761129	0.0114987	0.207204	0.0237833	6.4422e-12	5.49011e-09	0.264289	5.24139e-08	5.33785e-07	0.131091	chr11	33951810		OpenSea
cg05245533	0.156682	0.0150055	0.647796	0.0226825	0.125524	0.0333469	0.0401083	0.00905107	6.46114e-12	5.49688e-09	0.491114	0.00223201	0.0077185	-0.0854153	chr16	795877	chr16:798171-798510	N_Shelf
cg16194544	0.411907	0.00732624	0.641181	0.00453317	0.845761	0.00460641	0.898652	0.0201249	6.47073e-12	5.49688e-09	0.229275	0.000219796	0.000928583	0.0528909	chr5	1484314	chr5:1483763-1484069	S_Shore	LPCAT1	Body
cg23965061	0.198981	0.00228624	0.436526	0.00863783	0.0173138	0.000199156	0.0200631	0.00499884	6.47218e-12	5.49688e-09	0.237545	0.806404	0.936952	0.00274937	chr8	22960599	chr8:22960384-22960927	Island	TNFRSF10C;TNFRSF10C	5'UTR;1stExon
cg11656905	0.899429	0.016278	0.670211	0.0135087	0.918899	0.00806599	0.918275	0.00495713	6.48461e-12	5.50119e-09	-0.229218	0.953988	0.987677	-0.000624	chr14	54104395		OpenSea
cg14419975	0.214397	0.0163604	0.48483	0.0308683	0.0342428	0.0088209	0.0273476	0.00893333	6.5003e-12	5.50826e-09	0.270434	0.591024	0.815842	-0.00689522	chr1	91196332	chr1:91190489-91192804	S_Shelf
cg16523148	0.19545	0.0102445	0.392925	0.00509431	0.2993	0.0103215	0.359343	0.00724463	6.53722e-12	5.53189e-09	0.197475	1.4655e-05	7.89196e-05	0.0600434	chr11	64901065	chr11:64901526-64902107	N_Shore	SYVN1;SYVN1	Body;Body
cg00761968	0.219364	0.00332493	0.434058	0.0111661	0.216841	0.0149126	0.0554157	0.0111854	6.54298e-12	5.5319e-09	0.214695	2.75521e-10	6.60123e-09	-0.161425	chr13	53314142	chr13:53313127-53314045	S_Shore	LECT1;LECT1	TSS200;TSS200
cg17255175	0.087944	0.0213222	0.341796	0.0201077	0.926337	0.0046954	0.937981	0.00437628	6.58063e-12	5.55744e-09	0.253852	0.339859	0.582216	0.0116445	chr11	18027062		OpenSea	SERGEF;SERGEF;SERGEF	Body;Body;Body
cg18810939	0.034208	0.00725604	0.212516	0.00518605	0.0415021	0.0157546	0.0325439	0.00733312	6.60362e-12	5.57058e-09	0.178308	0.297603	0.530963	-0.00895821	chr17	9548390	chr17:9548389-9549616	Island	USP43;USP43	TSS1500;TSS1500
cg03220633	0.0355842	0.00484412	0.243345	0.0219773	0.0465812	0.0144646	0.0359336	0.0089632	6.6152e-12	5.57406e-09	0.207761	0.288458	0.519291	-0.0106475	chr5	92957400	chr5:92956320-92957340	S_Shore	FAM172A;FAM172A;FAM172A;FAM172A;MIR2277	Body;Body;Body;Body;TSS1500
cg18753781	0.354909	0.0147139	0.636319	0.00548432	0.848296	0.00556529	0.828701	0.0317022	6.65782e-12	5.60366e-09	0.281409	0.156431	0.326026	-0.0195944	chr19	46285007	chr19:46282544-46283127	S_Shore	DMPK;DMPK;DMPK;DMPK;DMPK;DMPK	Body;Body;Body;Body;Body;TSS1500
cg00397585	0.0511849	0.0136394	0.299769	0.0234312	0.085414	0.00928571	0.0434528	0.00924722	6.67124e-12	5.60864e-09	0.248584	0.00281741	0.00954337	-0.0419612	chr2	26570033	chr2:26568408-26569366	S_Shore	GPR113;SELI	TSS1500;Body
cg08743715	0.41475	0.0114933	0.203746	0.00990705	0.664524	0.010026	0.517166	0.0218538	6.76031e-12	5.66335e-09	-0.211004	7.38713e-10	1.46871e-08	-0.147358	chr19	43033338		OpenSea	CEACAM1;CEACAM1;CEACAM1;CEACAM1;CEACAM1;CEACAM1;LIPE-AS1;LIPE-AS1	TSS1500;TSS1500;TSS1500;TSS1500;TSS1500;TSS1500;Body;Body
cg06825448	0.529469	0.0283794	0.857405	0.030864	0.955867	0.00891212	0.972751	0.0048785	6.77156e-12	5.66335e-09	0.327936	0.28713	0.517529	0.0168845	chr2	240884925		OpenSea
cg21547982	0.030977	0.00584553	0.195982	0.0102755	0.0255639	0.00195595	0.0270467	0.00265188	6.77455e-12	5.66335e-09	0.165005	0.849535	0.954544	0.00148282	chr3	66023480	chr3:66023373-66025595	Island	MAGI1;MAGI1;MAGI1	Body;Body;Body
cg08663935	0.218016	0.00831973	0.443947	0.0173083	0.0365448	0.011531	0.0303799	0.000925685	6.7833e-12	5.66335e-09	0.225931	0.56679	0.798171	-0.0061648	chr6	74233515	chr6:74233268-74233546	Island
cg01444850	0.116222	0.00652077	0.317124	0.017121	0.904792	0.0065857	0.928328	0.0121321	6.7834e-12	5.66335e-09	0.200902	0.0249008	0.0681297	0.0235362	chr15	86433502		OpenSea
cg04917258	0.647149	0.0156098	0.844436	0.00834612	0.792939	0.00573485	0.830954	0.0119914	6.78882e-12	5.66335e-09	0.197287	0.00105071	0.00387938	0.0380142	chr11	66647170		OpenSea	PC;PC;PC	5'UTR;5'UTR;5'UTR
cg06173958	0.198982	0.0172639	0.557409	0.0302005	0.788297	0.00804043	0.493176	0.0197087	6.78929e-12	5.66335e-09	0.358427	8.75516e-11	2.63461e-09	-0.29512	chr14	51412092	chr14:51410614-51411464	S_Shore	PYGL;PYGL	TSS1500;TSS1500
cg27634724	0.182081	0.0238309	0.573704	0.0299078	0.127341	0.00326843	0.420415	0.0332021	6.79744e-12	5.66384e-09	0.391623	3.0399e-10	7.14692e-09	0.293074	chr20	43729861	chr20:43729515-43729791	S_Shore	KCNS1	TSS200
cg16030006	0.0206484	0.00543658	0.163025	0.0120999	0.0299609	0.00728576	0.0393587	0.00658487	6.80888e-12	5.66705e-09	0.142377	0.178214	0.361481	0.00939779	chr10	123357754	chr10:123356616-123358285	Island	FGFR2;FGFR2;FGFR2;FGFR2;FGFR2;FGFR2;FGFR2;FGFR2;FGFR2;FGFR2;FGFR2	1stExon;1stExon;1stExon;1stExon;1stExon;5'UTR;5'UTR;5'UTR;5'UTR;5'UTR;Body
cg20099340	0.0380058	0.00274148	0.204399	0.0168663	0.0481452	0.0065945	0.0526493	0.00815053	6.82838e-12	5.67335e-09	0.166393	0.570032	0.800627	0.00450412	chr1	150255040	chr1:150254365-150254637	S_Shore	CIART;CIART;CIART;CIART;CIART;CIART	TSS200;5'UTR;5'UTR;5'UTR;5'UTR;1stExon
cg26589669	0.302308	0.0314084	0.576016	0.0107365	0.248035	0.0109351	0.0985803	0.014409	6.8316e-12	5.67335e-09	0.273708	1.68937e-08	2.01321e-07	-0.149455	chr10	106028206	chr10:106028542-106029047	N_Shore	GSTO2	TSS1500
cg04439623	0.0792177	0.00926868	0.285183	0.0220704	0.022816	0.000975713	0.0876467	0.0100245	6.8457e-12	5.67875e-09	0.205966	1.05335e-05	5.85368e-05	0.0648307	chr1	207627601	chr1:207627531-207628280	Island	CR2;CR2	TSS200;TSS200
cg08569850	0.655606	0.0166026	0.444362	0.0221182	0.546804	0.00655601	0.854947	0.00439157	6.86525e-12	5.68866e-09	-0.211244	4.45958e-14	9.19747e-12	0.308143	chr2	118618054	chr2:118616575-118618163	Island
cg11812311	0.0973247	0.0129361	0.327135	0.00552022	0.0420973	0.0184763	0.0255844	0.00595653	6.87632e-12	5.69153e-09	0.22981	0.145459	0.307617	-0.0165129	chr4	139120959		OpenSea	SLC7A11	Body
cg05038287	0.16882	0.0278096	0.44672	0.0184716	0.315011	0.010243	0.0552912	0.0150143	6.89917e-12	5.70413e-09	0.2779	1.68624e-11	7.2529e-10	-0.259719	chr20	60334931		OpenSea	CDH4;CDH4;CDH4	Body;Body;Body
cg07586008	0.313158	0.031175	0.609415	0.0161058	0.0494775	0.00470402	0.0221239	0.0025432	6.91906e-12	5.71427e-09	0.296257	0.0678826	0.163348	-0.0273536	chr19	49636535	chr19:49636224-49636694	Island	PPFIA3	Body
cg01198434	0.151342	0.0145627	0.338358	0.00915415	0.157054	0.00494324	0.0725469	0.0143045	6.955e-12	5.732e-09	0.187016	1.74039e-07	1.51357e-06	-0.084507	chr7	38409725		OpenSea
cg14630313	0.445924	0.00100886	0.748808	0.0157209	0.591249	0.0269615	0.907891	0.00876734	6.95585e-12	5.732e-09	0.302884	3.86166e-12	2.38857e-10	0.316641	chr6	43043516	chr6:43044044-43045057	N_Shore	PTK7;PTK7;PTK7;PTK7;PTK7;PTK7;PTK7	TSS1500;TSS1500;TSS1500;TSS1500;TSS1500;TSS1500;TSS1500
cg26678609	0.0792716	0.0060629	0.262643	0.0064172	0.0749057	0.00794748	0.0429657	0.0155098	6.99889e-12	5.76112e-09	0.183371	0.00230728	0.00795532	-0.03194	chr16	90113893		OpenSea	LOC100130015;LOC100130015	Body;Body
cg09091690	0.0250721	0.000985769	0.129283	0.00259538	0.0245731	0.00636863	0.0252984	0.00338914	7.07935e-12	5.82094e-09	0.104211	0.883541	0.96649	0.0007253	chr2	42068202	chr2:42067937-42068203	Island
cg07142406	0.0554168	0.00663694	0.350812	0.035095	0.323525	0.00846267	0.275288	0.0151079	7.08851e-12	5.82208e-09	0.295395	0.00366695	0.0121342	-0.0482373	chr3	189791243		OpenSea	P3H2;P3H2	Body;5'UTR
cg23385845	0.0365119	0.00949619	0.204678	0.0123273	0.0310208	0.00252851	0.0342674	0.0122658	7.09945e-12	5.82467e-09	0.168166	0.685379	0.876731	0.00324661	chr5	162992940		OpenSea
cg00537837	0.33882	0.00507468	0.618045	0.00936206	0.243849	0.00784985	0.294755	0.0353956	7.11679e-12	5.8325e-09	0.279226	0.00165973	0.00588986	0.0509056	chr16	85363209	chr16:85363116-85363360	Island
cg09868294	0.03908	0.00431741	0.315831	0.0242326	0.542962	0.0192212	0.899647	0.0160613	7.12897e-12	5.83609e-09	0.276751	2.43469e-13	3.0783e-11	0.356685	chr17	80314939		OpenSea
cg17991695	0.145502	0.0176765	0.388673	0.018033	0.0605411	0.00523305	0.485486	0.0152339	7.17112e-12	5.85832e-09	0.24317	4.10422e-15	1.79828e-12	0.424945	chr6	10882974	chr6:10882926-10883149	Island	GCM2	TSS1500
cg13989102	0.0777324	0.00959456	0.352656	0.027515	0.0558169	0.0178237	0.0344786	0.00363914	7.17695e-12	5.85832e-09	0.274924	0.119229	0.261825	-0.0213383	chr20	21086061	chr20:21086139-21087175	N_Shore
cg16068263	0.351871	0.00901982	0.616821	0.00514139	0.0261926	0.0031519	0.0494388	0.0196371	7.17962e-12	5.85832e-09	0.26495	0.0817672	0.191291	0.0232462	chr13	36729231	chr13:36728962-36729267	Island
cg08043960	0.276819	0.00711734	0.557566	0.0271355	0.855147	0.0138645	0.918428	0.0153463	7.2132e-12	5.87931e-09	0.280747	0.000291381	0.00120115	0.0632811	chr2	10196633		OpenSea
cg09668627	0.572016	0.00847335	0.853985	0.00925193	0.882534	0.015502	0.689577	0.00908298	7.22308e-12	5.88096e-09	0.281969	1.02291e-09	1.92036e-08	-0.192958	chr1	1371844	chr1:1370767-1371449	S_Shore	VWA1;VWA1	Body;Body
cg15909981	0.0297979	0.00297127	0.343956	0.0447676	0.0211771	0.00159439	0.0187104	0.00185984	7.27108e-12	5.91361e-09	0.314158	0.869022	0.961479	-0.00246672	chr22	37465178	chr22:37465056-37465331	Island	TMPRSS6	Body
cg21026830	0.0936524	0.0262027	0.39365	0.0267287	0.0327371	0.00489109	0.0347808	0.00265191	7.28239e-12	5.91638e-09	0.299998	0.886234	0.967359	0.00204369	chr14	60973517	chr14:60973772-60974123	N_Shore
cg04446345	0.114464	0.0179006	0.369843	0.0193643	0.0433005	0.00569067	0.052008	0.00323062	7.31166e-12	5.92816e-09	0.255379	0.47812	0.724803	0.00870751	chr22	45680844	chr22:45680644-45681016	Island	UPK3A;UPK3A	TSS200;TSS200
cg12072608	0.32518	0.0164146	0.688714	0.0221372	0.864288	0.0180244	0.884317	0.0239285	7.31274e-12	5.92816e-09	0.363534	0.258754	0.479931	0.0200291	chr19	17437420	chr19:17438054-17440318	N_Shore	ANO8	Body
cg01891252	0.1111	0.0128721	0.313044	0.0135288	0.0548826	0.00820747	0.0272837	0.00406846	7.32345e-12	5.93042e-09	0.201944	0.0114023	0.0338943	-0.027599	chr1	50881219	chr1:50880916-50881516	Island
cg24664349	0.448789	0.00710853	0.662007	0.0203021	0.462332	0.00339674	0.380609	0.0137584	7.36034e-12	5.95385e-09	0.213218	1.26233e-06	8.71238e-06	-0.0817236	chr4	2868886		OpenSea	ADD1;ADD1;ADD1;ADD1;ADD1	5'UTR;5'UTR;5'UTR;5'UTR;5'UTR
cg01392313	0.482487	0.0206864	0.784579	0.00338557	0.516239	0.0260265	0.953745	0.00625803	7.37789e-12	5.9616e-09	0.302092	5.28357e-14	1.03275e-11	0.437506	chr6	33561181	chr6:33560892-33561189	Island	C6orf227	TSS200
cg03713642	0.0836347	0.0025724	0.497334	0.0587752	0.0596392	0.00631957	0.0596923	0.00932981	7.38757e-12	5.96298e-09	0.413699	0.997851	0.999527	5.30983e-05	chr16	22825100	chr16:22824616-22826459	Island	HS3ST2	TSS1500
cg24626581	0.0562708	0.0260964	0.329514	0.021555	0.14397	0.00795473	0.100103	0.0140856	7.40819e-12	5.97021e-09	0.273243	0.00421149	0.0137665	-0.0438662	chr12	49366536	chr12:49363664-49364443	S_Shelf	WNT10B	TSS1500
cg06178669	0.075272	0.0147655	0.411311	0.0404808	0.892902	0.00745568	0.903928	0.0164693	7.41248e-12	5.97021e-09	0.336039	0.494996	0.73981	0.011026	chr11	63334608		OpenSea
cg22276442	0.230306	0.0122909	0.621853	0.031825	0.0457065	0.00411005	0.03206	0.00742607	7.42074e-12	5.97043e-09	0.391547	0.469087	0.716579	-0.0136465	chr1	156122663		OpenSea	SEMA4A;SEMA4A;SEMA4A;SEMA4A	TSS1500;TSS1500;5'UTR;TSS1500
cg16270472	0.663458	0.0298268	0.339521	0.0255413	0.948544	0.00960599	0.964798	0.00513787	7.46099e-12	5.99637e-09	-0.323937	0.302463	0.537121	0.0162543	chr12	2885744		OpenSea
cg24047377	0.0489994	0.0101057	0.273718	0.0271641	0.043919	0.00912355	0.0373468	0.00206846	7.47226e-12	5.99898e-09	0.224719	0.542551	0.779556	-0.00657214	chr1	156595178	chr1:156593657-156595283	Island	HAPLN2	3'UTR
cg04816302	0.0458479	0.0075205	0.245483	0.00981111	0.150133	0.0118089	0.0900577	0.0153534	7.50944e-12	6.02237e-09	0.199635	1.82313e-05	9.61984e-05	-0.0600754	chr1	145473213	chr1:145472980-145474702	Island	ANKRD34A	5'UTR
cg04248916	0.164571	0.0132034	0.467715	0.00797796	0.0380365	0.0174562	0.0330566	0.00502143	7.52787e-12	6.02676e-09	0.303144	0.731217	0.901714	-0.00497989	chr2	177052295	chr2:177052957-177054350	N_Shore	HOXD1;MIR7704;HAGLR;HAGLR;HAGLR;HAGLR;HAGLR;HAGLR	TSS1500;TSS1500;Body;Body;Body;Body;Body;Body
cg16795455	0.750085	0.0226665	0.203263	0.0403532	0.925013	0.00342445	0.89138	0.0400563	7.53102e-12	6.02676e-09	-0.546822	0.210959	0.411735	-0.0336328	chr3	82547556		OpenSea
cg02678496	0.777878	0.00177308	0.473504	0.0326058	0.832504	0.00692764	0.903295	0.0117645	7.54366e-12	6.03042e-09	-0.304375	0.000226734	0.000955406	0.0707912	chr11	65983640		OpenSea	PACS1	Body
cg11686071	0.558761	0.0116803	0.808445	0.00998257	0.674782	0.0149224	0.807347	0.0137481	7.59471e-12	6.05612e-09	0.249684	2.64353e-08	2.95603e-07	0.132565	chr20	48632817		OpenSea
cg20801718	0.756598	0.0151624	0.529466	0.00981966	0.0611791	0.00150953	0.0641744	0.0237433	7.59759e-12	6.05612e-09	-0.227131	0.782709	0.926478	0.00299536	chr1	25255314	chr1:25255527-25259005	N_Shore	RUNX3;RUNX3	Body;Body
cg10961985	0.66112	0.0178269	0.894814	0.0154905	0.805309	0.00285315	0.947944	0.00665351	7.60009e-12	6.05612e-09	0.233694	4.61861e-09	6.73443e-08	0.142635	chr1	196578628	chr1:196577708-196578011	S_Shore	KCNT2;KCNT2;KCNT2	TSS1500;TSS1500;TSS1500
cg24120696	0.0387798	0.00714342	0.292655	0.0208314	0.0195102	0.00304549	0.0216518	0.00273857	7.63103e-12	6.07431e-09	0.253875	0.859903	0.958314	0.00214153	chr8	53853604	chr8:53851701-53854426	Island
cg03186004	0.0933801	0.0137181	0.303619	0.00637625	0.0632165	0.0111167	0.0626507	0.0126771	7.69485e-12	6.11212e-09	0.210238	0.955104	0.987967	-0.000565746	chr1	6480288	chr1:6479057-6480938	Island	HES2	TSS1500
cg06632310	0.284448	0.0101781	0.56431	0.0252204	0.678297	0.0115776	0.665665	0.00751714	7.69488e-12	6.11212e-09	0.279862	0.352874	0.597028	-0.0126328	chr19	8275229	chr19:8273530-8273920	S_Shore	LASS4	5'UTR
cg17734243	0.29388	0.0315334	0.675034	0.0141307	0.631741	0.010402	0.572537	0.0307466	7.72167e-12	6.1269e-09	0.381154	0.00534824	0.0170955	-0.0592044	chr6	16701191		OpenSea	ATXN1;ATXN1	5'UTR;5'UTR
cg19813884	0.354849	0.00403109	0.577088	0.0106228	0.0814221	0.0134465	0.0265995	0.00116593	7.76892e-12	6.15786e-09	0.222239	0.000134483	0.000592436	-0.0548226	chr1	59043370	chr1:59042013-59043295	S_Shore	TACSTD2	TSS1500
cg05182249	0.136757	0.0145646	0.378396	0.0119825	0.0881513	0.00784825	0.0925217	0.0215437	7.7778e-12	6.15838e-09	0.241639	0.706105	0.88824	0.00437042	chr14	90527985	chr14:90526696-90528951	Island	KCNK13	TSS200
cg20833872	0.409641	0.010416	0.14311	0.0190007	0.438567	0.0117431	0.417575	0.0123262	7.82942e-12	6.19269e-09	-0.266531	0.116534	0.256915	-0.0209915	chr16	1525644	chr16:1524520-1525534	S_Shore	CLCN7;CLCN7	TSS1500;TSS1500
cg05103443	0.0833967	0.0170558	0.316208	0.00981493	0.0583342	0.0155928	0.0352796	0.0075673	7.8776e-12	6.22423e-09	0.232811	0.0542418	0.134744	-0.0230547	chr8	126011541	chr8:126010436-126011194	S_Shore	SQLE;SQLE	5'UTR;1stExon
cg23905216	0.115759	0.0297823	0.395704	0.00786399	0.0929369	0.0168187	0.045357	0.0180338	7.89347e-12	6.23019e-09	0.279945	0.00293697	0.00991267	-0.0475799	chr11	2161390	chr11:2158951-2162484	Island	INS-IGF2;IGF2AS;IGF2;IGF2;IGF2AS;IGF2	Body;TSS1500;Body;5'UTR;TSS1500;TSS1500
cg14180943	0.92149	0.0120996	0.547671	0.0409945	0.932255	0.0132178	0.920492	0.00558398	7.90208e-12	6.23041e-09	-0.37382	0.51456	0.756865	-0.0117628	chr17	5724744		OpenSea	LOC339166	Body
cg11291081	0.0474012	0.0050134	0.384567	0.018229	0.126618	0.00832364	0.253426	0.0399175	7.93687e-12	6.25126e-09	0.337165	1.67169e-06	1.11881e-05	0.126809	chr3	37033894	chr3:37034228-37035356	N_Shore	MLH1;MLH1;MLH1;EPM2AIP1;MLH1	TSS1500;TSS1500;TSS1500;1stExon;TSS1500
cg21235823	0.182732	0.010939	0.0405215	0.00819349	0.203892	0.00230756	0.0390657	0.00425514	7.95418e-12	6.25719e-09	-0.14221	1.12143e-12	9.42384e-11	-0.164826	chr14	93260203	chr14:93260307-93260924	N_Shore	GOLGA5	TSS1500
cg01654770	0.238941	0.0110276	0.533208	0.00653704	0.503866	0.00948915	0.531809	0.0204933	7.96396e-12	6.25719e-09	0.294266	0.0637266	0.154798	0.0279432	chr15	80543586	chr15:80544014-80544662	N_Shore
cg02289287	0.91548	0.0134406	0.596894	0.0337011	0.958098	0.00224903	0.967226	0.00105118	7.9695e-12	6.25719e-09	-0.318586	0.552593	0.787348	0.00912786	chr17	20989155		OpenSea
cg21953025	0.0574494	0.00380306	0.290231	0.015082	0.0929183	0.00170377	0.0637993	0.0206856	8.00785e-12	6.28071e-09	0.232781	0.0191166	0.0538643	-0.0291191	chr2	216877750	chr2:216877899-216878352	N_Shore	MREG	Body
cg03045641	0.0406573	0.00391472	0.152644	0.00599406	0.0353944	0.00114695	0.0407309	0.00831593	8.02106e-12	6.28449e-09	0.111986	0.329056	0.569433	0.0053365	chr9	129567121	chr9:129567144-129567803	N_Shore	ZBTB43;ZBTB43	TSS200;TSS200
cg10929819	0.290506	0.00707503	0.0894036	0.0206249	0.107076	0.00920386	0.0832357	0.00738253	8.04982e-12	6.30042e-09	-0.201102	0.0250311	0.0684442	-0.0238406	chr16	51215583		OpenSea
cg08781728	0.336075	0.015699	0.641161	0.024059	0.143827	0.0187964	0.129125	0.0142612	8.08582e-12	6.31597e-09	0.305086	0.324102	0.563516	-0.0147024	chr8	21882587	chr8:21882245-21882883	Island	NPM2	5'UTR
cg25440893	0.213964	0.00859464	0.522421	0.0125182	0.240416	0.00332075	0.521405	0.0184486	8.08656e-12	6.31597e-09	0.308457	2.76686e-11	1.06523e-09	0.280989	chr15	35091802		OpenSea
cg26979056	0.040868	0.0039807	0.277956	0.0249387	0.0351265	0.00665785	0.0361879	0.0142944	8.1096e-12	6.32386e-09	0.237088	0.925682	0.979592	0.00106138	chr22	21921839	chr22:21921936-21922715	N_Shore	UBE2L3;UBE2L3;UBE2L3	TSS200;TSS200;TSS200
cg22986999	0.370739	0.00298773	0.579986	0.0101784	0.173727	0.00445606	0.0443176	0.00563682	8.11357e-12	6.32386e-09	0.209247	4.16081e-09	6.16896e-08	-0.129409	chr11	68781976	chr11:68778569-68778851	S_Shelf	MRGPRF;MRGPRF	TSS1500;TSS1500
cg22190437	0.0326289	0.0111989	0.297386	0.0196159	0.040468	0.0142119	0.109129	0.0266319	8.17008e-12	6.36128e-09	0.264757	8.66417e-05	0.000396563	0.0686612	chr2	229045417	chr2:229045957-229046553	N_Shore	SPHKAP;SPHKAP	Body;Body
cg06261610	0.835062	0.0197381	0.501668	0.0201148	0.700188	0.0198009	0.706948	0.019132	8.19275e-12	6.3723e-09	-0.333394	0.673891	0.870152	0.00676004	chr1	153915583	chr1:153914343-153914578	S_Shore	DENND4B	Body
cg25353142	0.184523	0.0226141	0.421404	0.00630993	0.236242	0.0102129	0.367217	0.00549497	8.21442e-12	6.37883e-09	0.236881	1.71942e-08	2.04439e-07	0.130975	chr20	43729869	chr20:43729515-43729791	S_Shore	KCNS1	TSS200
cg26795789	0.196811	0.00357533	0.40846	0.00202599	0.192165	0.00544552	0.292444	0.0137145	8.22361e-12	6.37883e-09	0.21165	1.1459e-07	1.05219e-06	0.100279	chr11	827488	chr11:826941-827625	Island	EFCAB4A	TSS200
cg01360333	0.549188	0.0250116	0.88352	0.00367613	0.85206	0.0121106	0.943009	0.013063	8.22884e-12	6.37883e-09	0.334332	5.4604e-05	0.000260479	0.0909497	chr15	65826759	chr15:65822685-65823540	S_Shelf	PTPLAD1	Body
cg07668358	0.548131	0.0136361	0.86495	0.0197714	0.607009	0.0226381	0.728208	0.00501241	8.23524e-12	6.37883e-09	0.316819	1.42196e-06	9.68441e-06	0.121199	chr1	101001447	chr1:101004471-101005885	N_Shelf
cg02716792	0.421296	0.013179	0.623657	0.0159488	0.0443815	0.00826184	0.0400879	0.0123188	8.26224e-12	6.39312e-09	0.202361	0.659992	0.861595	-0.00429358	chr16	81480551	chr16:81478214-81479350	S_Shore	CMIP	Body
cg05542646	0.379595	0.0205529	0.663833	0.0237815	0.959424	0.00614778	0.969122	0.00966289	8.2823e-12	6.40202e-09	0.284237	0.481871	0.72824	0.00969847	chr16	88442086	chr16:88442449-88442994	N_Shore
cg26796069	0.546226	0.0116893	0.810402	0.00774808	0.785252	0.0171549	0.686002	0.00586829	8.40733e-12	6.48674e-09	0.264175	1.77812e-06	1.18242e-05	-0.0992494	chr8	145162300	chr8:145163068-145165467	N_Shore	MAF1;KIAA1875	3'UTR;TSS1500
cg21284750	0.22527	0.0213369	0.435201	0.0149967	0.642659	0.00332377	0.621597	0.00516644	8.40924e-12	6.48674e-09	0.20993	0.0525488	0.131112	-0.0210627	chr14	23846358		OpenSea	CMTM5;CMTM5;CMTM5;CMTM5;CMTM5;CMTM5;CMTM5;CMTM5;CMTM5;CMTM5	5'UTR;5'UTR;5'UTR;5'UTR;5'UTR;1stExon;1stExon;1stExon;1stExon;1stExon
cg07027073	0.272894	0.00874412	0.554511	0.0259164	0.342568	0.00360125	0.0692949	0.0164443	8.44116e-12	6.5024e-09	0.281617	1.25595e-11	5.78188e-10	-0.273273	chr17	39678314		OpenSea
cg25011337	0.145374	0.0172497	0.306676	0.00593605	0.0465978	0.00658603	0.0347292	0.0078735	8.44692e-12	6.5024e-09	0.161302	0.14243	0.302449	-0.0118686	chr5	134915042	chr5:134914178-134914981	S_Shore	CXCL14	TSS200
cg12980128	0.121031	0.0148928	0.331082	0.0102825	0.0538449	0.00373258	0.0634992	0.0148994	8.47336e-12	6.51605e-09	0.210051	0.347852	0.591313	0.00965436	chr18	55105322	chr18:55103154-55108853	Island	ONECUT2	Body
cg07723158	0.16198	0.00905119	0.389553	0.0189969	0.21636	0.00652961	0.0711394	0.0197374	8.62196e-12	6.62351e-09	0.227573	2.96425e-09	4.64585e-08	-0.145221	chr19	919401	chr19:917034-920787	Island	KISS1R	Body
cg18465438	0.0339859	0.00935134	0.204336	0.0159267	0.0337628	0.003968	0.0316671	0.0129649	8.64716e-12	6.63606e-09	0.17035	0.798866	0.933709	-0.00209565	chr22	24200266	chr22:24199058-24200206	S_Shore	SLC2A11;SLC2A11;SLC2A11	Body;Body;Body
cg06868432	0.482219	0.0172404	0.771179	0.0167937	0.112658	0.0109621	0.0832207	0.00491539	8.71547e-12	6.68012e-09	0.28896	0.0500155	0.125642	-0.0294369	chr5	34042521		OpenSea	C1QTNF3;C1QTNF3;C1QTNF3-AMACR	Body;Body;Body
cg23012579	0.0333632	0.00365072	0.185294	0.0143015	0.0212049	0.00741529	0.0184547	0.00388087	8.72242e-12	6.68012e-09	0.151931	0.708287	0.889398	-0.00275014	chr5	172359545		OpenSea	ERGIC1	Body
cg11286871	0.559099	0.00994127	0.751683	0.00957699	0.924153	0.00951544	0.930311	0.00809508	8.73605e-12	6.68372e-09	0.192584	0.511078	0.753902	0.0061576	chr14	23126705		OpenSea
cg17125807	0.0591358	0.0113971	0.383319	0.0403347	0.0618917	0.0127633	0.0509285	0.00301463	8.76936e-12	6.70234e-09	0.324183	0.487551	0.733343	-0.0109631	chr6	40554848	chr6:40554595-40555928	Island	LRFN2;LRFN2	1stExon;5'UTR
cg05826823	0.522643	0.015831	0.73896	0.0148662	0.75314	0.0126166	0.838654	0.00232747	8.78394e-12	6.70664e-09	0.216318	1.03205e-06	7.28404e-06	0.0855143	chr9	130968072	chr9:130965464-130966516	S_Shore	CIZ1;DNM1;DNM1;CIZ1	TSS1500;Body;Body;TSS1500
cg16628918	0.484763	0.00441957	0.751781	0.0150079	0.63996	0.00993184	0.716964	0.014468	8.88131e-12	6.77407e-09	0.267018	3.2215e-05	0.000161241	0.0770041	chr8	145580818	chr8:145581331-145582765	N_Shore	FBXL6;GPR172A;FBXL6	Body;TSS1500;Body
cg06738602	0.0520202	0.00531162	0.301172	0.0170185	0.106373	0.0225762	0.0531942	0.0145715	8.8943e-12	6.77707e-09	0.249152	0.000536682	0.00209914	-0.0531783	chr14	52780634	chr14:52780687-52781969	N_Shore	PTGER2	TSS1500
cg24907233	0.114702	0.00990651	0.367501	0.0140313	0.338844	0.0164053	0.0556207	0.0091505	8.92847e-12	6.79599e-09	0.252799	1.97895e-12	1.43997e-10	-0.283224	chr22	46545351	chr22:46545480-46547412	N_Shore	PPARA;PPARA	TSS1500;TSS1500
cg26564874	0.858178	0.00371704	0.598552	0.0182747	0.879093	0.011488	0.880557	0.0213293	8.93729e-12	6.79599e-09	-0.259626	0.907173	0.974109	0.0014638	chr5	178416134	chr5:178415943-178416197	Island	GRM6	Body
cg25106913	0.0616142	0.0119865	0.240227	0.0141606	0.128261	0.00747404	0.0268246	0.00222234	8.95077e-12	6.79603e-09	0.178612	1.33537e-08	1.6475e-07	-0.101436	chr6	27648354	chr6:27647793-27648005	S_Shore
cg07166546	0.194475	0.00785435	0.34819	0.0113098	0.0373429	0.000631963	0.0452302	0.00761971	8.95552e-12	6.79603e-09	0.153715	0.298497	0.532081	0.00788735	chr14	35805898		OpenSea
cg13190288	0.384316	0.0111452	0.599361	0.0175937	0.660119	0.0052378	0.58527	0.00535233	8.97923e-12	6.80712e-09	0.215045	4.41835e-06	2.6744e-05	-0.0748493	chr12	124583686		OpenSea	ZNF664-FAM101A	5'UTR
cg07672051	0.404042	0.0105594	0.638376	0.0268037	0.782225	0.0126917	0.77968	0.00854232	9.01132e-12	6.82453e-09	0.234334	0.822527	0.943855	-0.0025448	chr5	149887787		OpenSea	NDST1;NDST1	5'UTR;1stExon
cg05854272	0.452269	0.0231997	0.794414	0.0196531	0.0285111	0.0036436	0.0428097	0.0112948	9.09123e-12	6.87753e-09	0.342145	0.394445	0.642821	0.0142986	chr8	8203962		OpenSea	SGK223	Body
cg24157171	0.164394	0.0224594	0.467061	0.00163006	0.0500244	0.00072684	0.0444499	0.00548092	9.09969e-12	6.87753e-09	0.302667	0.704351	0.887264	-0.00557446	chr6	134210307	chr6:134210639-134211218	N_Shore	TCF21;TCF21;TCF21;TCF21	1stExon;5'UTR;1stExon;5'UTR
cg11268280	0.165829	0.0205031	0.564284	0.0476319	0.0809257	0.00854626	0.0296265	0.00706724	9.25609e-12	6.98869e-09	0.398455	0.0174262	0.0495936	-0.0512992	chr8	142316072	chr8:142318353-142319155	N_Shelf
cg22160883	0.100211	0.0145043	0.441339	0.0202661	0.209814	0.0179452	0.231753	0.0358392	9.26868e-12	6.99114e-09	0.341128	0.198629	0.393243	0.0219389	chr5	138609222	chr5:138609320-138609851	N_Shore	MATR3;SNHG4	TSS1500;TSS1500
cg14093936	0.202236	0.0174585	0.502145	0.00650659	0.496423	0.0290121	0.854522	0.0246513	9.27993e-12	6.99257e-09	0.299908	8.81243e-13	7.89679e-11	0.358099	chr15	74726614	chr15:74725323-74726487	S_Shore	SEMA7A;SEMA7A;SEMA7A	TSS1500;TSS1500;TSS1500
cg27125645	0.237394	0.0281675	0.527578	0.0201252	0.0605316	0.00549924	0.0399377	0.00335639	9.32437e-12	7.01899e-09	0.290184	0.158905	0.330152	-0.0205939	chr12	124246434	chr12:124246524-124247254	N_Shore	DNAH10	TSS1500
cg23153830	0.5669	0.00409711	0.301496	0.0176991	0.0273069	0.00695806	0.0317095	0.0109783	9.36589e-12	7.04006e-09	-0.265404	0.732953	0.902672	0.00440265	chr22	19654030		OpenSea
cg01611862	0.0671405	0.0125933	0.336483	0.0234017	0.0446372	0.0117489	0.041567	0.0110287	9.37118e-12	7.04006e-09	0.269342	0.814425	0.940358	-0.00307022	chr14	36982649	chr14:36983440-36983738	N_Shore	SFTA3;SFTA3	5'UTR;1stExon
cg14293362	0.146263	0.0282865	0.394949	0.00633593	0.022484	0.00347557	0.038953	0.00665511	9.39709e-12	7.0495e-09	0.248686	0.186835	0.374992	0.0164691	chr11	64879196	chr11:64879046-64880413	Island	TM7SF2	TSS200
cg26654573	0.0541017	0.00530319	0.317492	0.0103519	0.477001	0.0158415	0.39777	0.00576403	9.40259e-12	7.0495e-09	0.263391	2.18421e-05	0.000113295	-0.0792311	chr16	11035049	chr16:11035496-11036696	N_Shore	DEXI	3'UTR
cg07620889	0.0400412	0.00951866	0.317628	0.0296926	0.0588684	0.0217721	0.0429994	0.00627005	9.47516e-12	7.0968e-09	0.277586	0.250912	0.469171	-0.015869	chr2	227700566	chr2:227700313-227701115	Island	RHBDD1;RHBDD1	TSS200;TSS200
cg12351126	0.0744434	0.0108921	0.349133	0.0353892	0.0400511	0.00887825	0.023703	0.00985007	9.48871e-12	7.09985e-09	0.27469	0.232973	0.44395	-0.016348	chr12	75784864	chr12:75784799-75785241	Island	GLIPR1L2	TSS200
cg14594718	0.39945	0.0224087	0.602677	0.00602226	0.802466	0.0128185	0.862365	0.00198946	9.5301e-12	7.12369e-09	0.203227	2.72305e-05	0.000138401	0.0598996	chr9	139749460		OpenSea	MAMDC4	Body
cg11731939	0.0796908	0.00865205	0.326815	0.00402385	0.101767	0.00719367	0.109953	0.0309787	9.62378e-12	7.18653e-09	0.247124	0.499337	0.743718	0.0081858	chr1	227128537	chr1:227127069-227128430	S_Shore	CABC1	5'UTR
cg05708452	0.425999	0.0171841	0.648775	0.0210903	0.258699	0.00545446	0.0366647	0.00659562	9.68313e-12	7.21341e-09	0.222776	1.01193e-11	4.91444e-10	-0.222034	chr8	86377153	chr8:86375500-86376714	S_Shore	CA3-AS1;CA3-AS1;CA2;CA2	TSS1500;TSS200;5'UTR;Body
cg24899545	0.690329	0.00797115	0.894744	0.0114477	0.67269	0.0188006	0.937355	0.0028952	9.6886e-12	7.21341e-09	0.204414	3.12285e-13	3.69547e-11	0.264665	chr6	7112846	chr6:7107075-7109854	S_Shelf	RREB1;RREB1;RREB1;RREB1	5'UTR;5'UTR;5'UTR;5'UTR
cg07004820	0.0539608	0.00903327	0.300232	0.0299007	0.033042	0.00327444	0.042698	0.0019682	9.6887e-12	7.21341e-09	0.246272	0.425741	0.675024	0.00965595	chr2	70780451	chr2:70780049-70781577	Island	TGFA;TGFA	Body;Body
cg19035215	0.453161	0.0132304	0.260542	0.00537413	0.584251	0.0052246	0.409374	0.00807543	9.7143e-12	7.22529e-09	-0.192619	3.4702e-11	1.26995e-09	-0.174878	chr5	2186659		OpenSea
cg27396655	0.0467981	0.00947343	0.257983	0.0249939	0.0528848	0.00621734	0.0290329	0.00441227	9.72839e-12	7.22858e-09	0.211185	0.0335121	0.0885559	-0.0238519	chr22	39240517	chr22:39239168-39240425	S_Shore	NPTXR	TSS1500
cg21160842	0.275927	0.0192579	0.629991	0.00523083	0.0995855	0.00711259	0.399285	0.0270326	9.73985e-12	7.22946e-09	0.354064	8.71445e-11	2.62553e-09	0.2997	chr11	32112091	chr11:32112394-32113277	N_Shore	RCN1	TSS1500
cg21788121	0.191485	0.0247406	0.534646	0.00984757	0.891783	0.0144698	0.87744	0.00430144	9.7489e-12	7.22946e-09	0.343162	0.396802	0.64534	-0.0143434	chr6	22055907		OpenSea	CASC15	Body
cg13657200	0.306356	0.00706026	0.641972	0.0189533	0.538521	0.0255655	0.156011	0.0194492	9.79253e-12	7.25462e-09	0.335616	1.72895e-12	1.30069e-10	-0.38251	chr9	117266029	chr9:117266468-117268094	N_Shore	DFNB31;DFNB31	Body;TSS1500
cg24251497	0.0499043	0.00506999	0.339232	0.0174127	0.0509724	0.0136414	0.128108	0.0308199	9.87825e-12	7.31089e-09	0.289328	7.6202e-05	0.000352872	0.0771355	chr1	27319578	chr1:27320127-27321146	N_Shore	TRNP1	TSS1500
cg06247837	0.405505	0.0155458	0.67132	0.00904691	0.308196	0.0145322	0.48033	0.0239608	9.89333e-12	7.31376e-09	0.265815	2.80721e-09	4.43961e-08	0.172134	chr17	37820135	chr17:37823693-37824989	N_Shelf	TCAP;STARD3;STARD3;STARD3	TSS1500;3'UTR;3'UTR;3'UTR
cg11314292	0.224031	0.0166202	0.447725	0.0177087	0.0515639	0.00543814	0.0537075	0.0071039	9.90167e-12	7.31376e-09	0.223694	0.844167	0.952512	0.00214362	chr18	29598433	chr18:29598566-29599460	N_Shore	RNF125	TSS200
cg06207052	0.0331914	0.013255	0.333937	0.0407093	0.021241	0.00344897	0.0185712	0.00356089	9.91778e-12	7.31843e-09	0.300746	0.855507	0.956751	-0.00266989	chr20	37434231	chr20:37434206-37435592	Island	PPP1R16B	TSS200
cg20882674	0.0865198	0.0112298	0.320072	0.022037	0.0739895	0.0147664	0.0728375	0.0110923	9.97197e-12	7.34516e-09	0.233552	0.919409	0.977849	-0.001152	chr6	43043654	chr6:43044044-43045057	N_Shore	PTK7;PTK7;PTK7;PTK7;PTK7;PTK7;PTK7	TSS1500;TSS1500;TSS1500;TSS1500;TSS1500;TSS1500;TSS1500
cg15489932	0.702433	0.00693531	0.382585	0.0303637	0.829824	0.00784218	0.858121	0.0153517	9.98541e-12	7.34516e-09	-0.319848	0.0863818	0.200305	0.0282971	chr16	73266628		OpenSea
cg04288961	0.0649431	0.0181524	0.260202	0.00725554	0.465388	0.00270558	0.472759	0.0045173	9.98905e-12	7.34516e-09	0.195258	0.443775	0.69267	0.00737132	chr14	95513394		OpenSea
cg06163573	0.0639361	0.00241386	0.251838	0.0120989	0.151884	0.0126324	0.0704316	0.0168014	9.99327e-12	7.34516e-09	0.187902	3.95084e-07	3.11364e-06	-0.0814522	chr1	18502491		OpenSea	IGSF21	Body
cg11269720	0.1063	0.0335915	0.508043	0.0152318	0.420335	0.0264926	0.317246	0.0144985	1.00154e-11	7.35423e-09	0.401743	0.000111119	0.000497566	-0.103089	chr11	7911821		OpenSea	LOC283299	Body
cg14963371	0.0439012	0.00407951	0.28565	0.0266508	0.0752696	0.0182721	0.038133	0.00903993	1.00619e-11	7.38113e-09	0.241749	0.00652644	0.0204779	-0.0371366	chr1	27719463	chr1:27718892-27719349	S_Shore	GPR3	5'UTR
cg00310855	0.177961	0.0155422	0.482771	0.0323343	0.0259537	0.00228772	0.0318921	0.00137551	1.00952e-11	7.38723e-09	0.304809	0.690532	0.879733	0.00593834	chr11	64879153	chr11:64879046-64880413	Island	C11orf2;TM7SF2	3'UTR;TSS200
cg03651895	0.0262126	0.00821946	0.296924	0.0228282	0.0230924	0.00305297	0.0187227	0.00231547	1.01002e-11	7.38723e-09	0.270711	0.741277	0.906982	-0.0043697	chr2	131594923	chr2:131594139-131595302	Island
cg19896523	0.0991014	0.011276	0.300596	0.0172681	0.528366	0.0107619	0.166442	0.0139111	1.01021e-11	7.38723e-09	0.201494	4.01905e-15	1.77179e-12	-0.361923	chr1	25473127		OpenSea
cg16322252	0.140691	0.012652	0.37302	0.0226457	0.0481931	0.00398033	0.0334766	0.00696638	1.01097e-11	7.38723e-09	0.232329	0.207882	0.40712	-0.0147165	chr20	13838016		OpenSea	SEL1L2;SEL1L2;SEL1L2	Body;Body;Body
cg10244364	0.0826531	0.0116807	0.540957	0.0547571	0.040044	0.002643	0.0453687	0.00616821	1.01406e-11	7.40257e-09	0.458304	0.812032	0.93936	0.00532467	chr1	107289595		OpenSea
cg09238992	0.111166	0.0134326	0.335145	0.0184896	0.0699017	0.0115216	0.0536214	0.00374504	1.01549e-11	7.40578e-09	0.223979	0.152211	0.318979	-0.0162803	chr10	23484228	chr10:23483897-23484498	Island
cg06201207	0.513679	0.010456	0.770922	0.0143512	0.744031	0.0185874	0.593801	0.0188822	1.01883e-11	7.4229e-09	0.257243	1.06427e-08	1.35863e-07	-0.15023	chr4	866302	chr4:866098-866344	Island	GAK	Body
cg04732345	0.560677	0.0117283	0.78152	0.0130308	0.627763	0.0014902	0.563646	0.0188441	1.02017e-11	7.42544e-09	0.220844	3.34709e-05	0.000166949	-0.0641177	chr11	6518313		OpenSea	DNHD1;DNHD1	TSS1500;TSS1500
cg16798247	0.0554328	0.00785423	0.349295	0.0118759	0.867626	0.00751285	0.571027	0.0195278	1.02117e-11	7.4255e-09	0.293862	9.03411e-12	4.51398e-10	-0.2966	chr7	37026686		OpenSea	ELMO1;ELMO1	Body;TSS1500
cg06220449	0.120795	0.00118609	0.367721	0.021406	0.21879	0.00987581	0.0504607	0.00789363	1.02751e-11	7.4565e-09	0.246926	1.51206e-09	2.6559e-08	-0.16833	chr1	18964400	chr1:18964180-18964401	Island	PAX7;PAX7;PAX7	Body;Body;Body
cg07356486	0.191171	0.0377204	0.553217	0.0209647	0.282629	0.017806	0.560462	0.014592	1.02895e-11	7.4565e-09	0.362046	3.29534e-10	7.62669e-09	0.277834	chr3	133646095	chr3:133646094-133646650	Island
cg14587045	0.239298	0.00863195	0.668272	0.031273	0.831001	0.0101427	0.818668	0.024094	1.02914e-11	7.4565e-09	0.428973	0.558789	0.792061	-0.0123332	chr11	108033037		OpenSea	NPAT	Body
cg05720587	0.427005	0.016416	0.662573	0.00985082	0.925176	0.00849124	0.946895	0.00349745	1.02942e-11	7.4565e-09	0.235569	0.0758124	0.179422	0.0217189	chr6	116599921	chr6:116600494-116601174	N_Shore	TSPYL1;DSE	1stExon;TSS1500
cg07335556	0.104282	0.0238849	0.356223	0.00720896	0.0804662	0.00870234	0.0821124	0.00553059	1.0318e-11	7.46646e-09	0.251942	0.893668	0.96987	0.0016462	chr15	68549407		OpenSea
cg17040303	0.464399	0.0140764	0.714121	0.0233562	0.0868016	0.0053002	0.172068	0.0138611	1.03649e-11	7.49316e-09	0.249722	6.14271e-06	3.59563e-05	0.085266	chr21	38070535	chr21:38068193-38073891	Island	SIM2;SIM2	TSS1500;TSS1500
cg09007434	0.847965	0.01089	0.467961	0.0507038	0.934763	0.00255468	0.932012	0.00509974	1.03828e-11	7.49887e-09	-0.380004	0.882347	0.966055	-0.0027507	chr3	70360572		OpenSea
cg12243007	0.260292	0.0154042	0.536128	0.0196278	0.0435749	0.00135646	0.0332132	0.00609799	1.04045e-11	7.50728e-09	0.275836	0.447358	0.69609	-0.0103617	chr17	184018	chr17:185075-185296	N_Shore	RPH3AL	5'UTR
cg05324014	0.88592	0.0269046	0.559104	0.026574	0.972629	0.00447001	0.973931	0.00180291	1.04384e-11	7.52454e-09	-0.326816	0.93511	0.982352	0.00130159	chr15	93975794	chr15:93975753-93975979	Island
cg23008153	0.128275	0.0132338	0.396867	0.00373231	0.468201	0.0078659	0.231909	0.0218511	1.05296e-11	7.57672e-09	0.268593	5.68338e-11	1.87155e-09	-0.236291	chr5	63461305	chr5:63461448-63462106	N_Shore	RNF180;RNF180	TSS1500;TSS1500
cg17287462	0.289749	0.0171131	0.639271	0.0150931	0.290466	0.0213287	0.050828	0.0138345	1.05311e-11	7.57672e-09	0.349521	1.43908e-09	2.54847e-08	-0.239638	chr4	106395648	chr4:106394551-106395322	S_Shore	PPA2;PPA2;PPA2;PPA2	TSS1500;TSS1500;TSS1500;TSS1500
cg24615251	0.447827	0.0160931	0.722996	0.0267968	0.902415	0.00658319	0.882549	0.0192983	1.05735e-11	7.59997e-09	0.275169	0.15597	0.325261	-0.0198658	chr17	32683481		OpenSea	CCL13;CCL13	1stExon;5'UTR
cg14280533	0.0214398	0.00265752	0.220302	0.0257578	0.0229238	0.00538834	0.0272787	0.00503277	1.05909e-11	7.60516e-09	0.198862	0.655919	0.859214	0.0043548	chr14	73706527	chr14:73706299-73706677	Island	PAPLN	Body
cg04364204	0.306454	0.00818209	0.562497	0.021553	0.0745213	0.0128115	0.0609874	0.0142625	1.06458e-11	7.63719e-09	0.256043	0.290806	0.522335	-0.0135338	chr11	118481577	chr11:118478235-118481896	Island	PHLDB1;PHLDB1;PHLDB1	5'UTR;5'UTR;5'UTR
cg19450406	0.135608	0.00332811	0.334904	0.0131656	0.0572931	0.0113029	0.0279276	0.00686491	1.06869e-11	7.65797e-09	0.199295	0.00867412	0.0264851	-0.0293655	chr1	197884932	chr1:197885060-197885389	N_Shore	LHX9	Body
cg13563661	0.055571	0.0164705	0.274876	0.0129995	0.188726	0.0114062	0.061027	0.00885133	1.06952e-11	7.65797e-09	0.219305	1.15615e-08	1.45786e-07	-0.127699	chr8	144372842	chr8:144372931-144373839	N_Shore	ZNF696	TSS1500
cg12461281	0.185408	0.00969719	0.583372	0.0458327	0.123921	0.0088968	0.11329	0.0284972	1.07198e-11	7.6624e-09	0.397964	0.587806	0.813612	-0.0106306	chr5	148288661		OpenSea
cg17972361	0.669279	0.00699476	0.846608	0.0185561	0.872502	0.0062017	0.912264	0.00367666	1.07219e-11	7.6624e-09	0.177329	0.000397039	0.00159413	0.0397616	chr10	130010134	chr10:130008558-130009620	S_Shore
cg04234536	0.118032	0.0319818	0.698315	0.0544554	0.227135	0.0519416	0.0914891	0.0117666	1.07618e-11	7.68362e-09	0.580283	0.000275885	0.00114303	-0.135646	chr2	113814725		OpenSea	IL36RN	TSS1500
cg17683948	0.0376566	0.00840506	0.180675	0.00850867	0.0332974	0.00374127	0.0269048	0.00974441	1.08029e-11	7.70561e-09	0.143018	0.369398	0.615545	-0.00639251	chr3	45429800	chr3:45430016-45430237	N_Shore	LARS2	TSS1500
cg09983920	0.331795	0.00842702	0.571034	0.0180553	0.449302	0.00210066	0.543054	0.023572	1.08269e-11	7.71534e-09	0.239239	1.36796e-06	9.35571e-06	0.0937524	chr10	98898179		OpenSea	SLIT1	Body
cg26837043	0.380956	0.0170624	0.654991	0.0180169	0.0542641	0.00614387	0.0569486	0.0095483	1.08548e-11	7.72789e-09	0.274035	0.841834	0.951569	0.00268454	chr19	8407675	chr19:8407674-8408338	Island	KANK3	5'UTR
cg11503210	0.284646	0.0110318	0.566387	0.0304149	0.420651	0.0103193	0.481595	0.0140343	1.08685e-11	7.72953e-09	0.281741	0.000544876	0.00212834	0.060944	chr12	31662153		OpenSea	DENND5B	Body
cg00549973	0.902397	0.0160794	0.624806	0.0273812	0.923108	0.0137741	0.942658	0.00251479	1.08812e-11	7.72953e-09	-0.277591	0.166468	0.342539	0.0195498	chr6	166128682		OpenSea
cg18290624	0.120887	0.00440723	0.280546	0.0126969	0.0881746	0.00629286	0.382815	0.0147296	1.08889e-11	7.72953e-09	0.159659	3.01346e-15	1.4613e-12	0.294641	chr3	10857699	chr3:10857687-10858447	Island	SLC6A11	TSS1500
cg08667367	0.493751	0.0139869	0.782624	0.00698381	0.590009	0.019926	0.474081	0.031016	1.08984e-11	7.72953e-09	0.288873	1.04728e-06	7.37865e-06	-0.115929	chr17	3904261	chr17:3907378-3907703	N_Shelf
cg14031280	0.248758	0.0146027	0.414284	0.00623985	0.518122	0.0121624	0.527868	0.00752782	1.09872e-11	7.78196e-09	0.165526	0.242741	0.457737	0.0097451	chr1	201862777		OpenSea
cg07892374	0.391603	0.0203878	0.606723	0.0133897	0.343712	0.00640319	0.0439105	0.0113434	1.09932e-11	7.78196e-09	0.21512	1.32548e-13	1.97565e-11	-0.299801	chr3	130568122		OpenSea
cg01908419	0.309938	0.00758132	0.618751	0.0227846	0.807193	0.0125743	0.854343	0.0134916	1.10387e-11	7.80683e-09	0.308813	0.00708429	0.0220559	0.0471506	chr20	3989981		OpenSea	RNF24;RNF24;RNF24	5'UTR;5'UTR;5'UTR
cg01819137	0.0657221	0.000585522	0.273335	0.0107543	0.0620895	0.0152885	0.0625071	0.0183228	1.10543e-11	7.81047e-09	0.207613	0.967343	0.991289	0.00041755	chr5	145719938	chr5:145718289-145720095	Island	POU4F3	Body
cg26965597	0.0981821	0.0152605	0.334054	0.0185762	0.0709004	0.00362916	0.0616643	0.0164362	1.10939e-11	7.83102e-09	0.235872	0.430953	0.680117	-0.00923613	chr8	65490211	chr8:65491083-65491319	N_Shore	LOC401463	TSS1500
cg25489169	0.653525	0.0135386	0.864811	0.00113153	0.0700886	0.0129342	0.0775326	0.0113677	1.11623e-11	7.87194e-09	0.211286	0.477792	0.724513	0.00744405	chr17	46689639	chr17:46690390-46691055	N_Shore	HOXB7	TSS1500
cg04833731	0.293017	0.0272209	0.589352	0.0310605	0.976255	0.00159017	0.977795	0.00117131	1.12455e-11	7.92311e-09	0.296335	0.915896	0.976854	0.00153961	chr16	30124803		OpenSea	GDPD3;GDPD3;LOC100271831	1stExon;5'UTR;TSS1500
cg17032146	0.446616	0.00907003	0.784243	0.0169412	0.703894	0.0168035	0.466973	0.0147597	1.12603e-11	7.92604e-09	0.337626	1.14046e-09	2.10105e-08	-0.23692	chr1	71183495		OpenSea	LOC101927244	Body
cg09494609	0.337771	0.0056149	0.531418	0.0195845	0.0510674	0.00734518	0.0421133	0.00521452	1.12715e-11	7.92653e-09	0.193647	0.355113	0.599587	-0.00895411	chr12	53448180	chr12:53448008-53448406	Island	TENC1;TENC1;TENC1	Body;Body;Body
cg24380001	0.0874847	0.0145732	0.369076	0.0227827	0.849767	0.0140532	0.909522	0.0123636	1.13087e-11	7.94517e-09	0.281592	0.000656179	0.00252301	0.0597551	chr15	73130652		OpenSea
cg22990198	0.0844414	0.00885167	0.285609	0.0129934	0.0471982	0.0092518	0.0322841	0.00596805	1.13376e-11	7.95804e-09	0.201168	0.147903	0.311721	-0.014914	chr20	62283533	chr20:62283516-62284835	Island	STMN3	Body
cg21457909	0.0236048	0.00232438	0.186355	0.00826422	0.0970802	0.0128862	0.033598	0.0107436	1.14355e-11	8.01921e-09	0.16275	1.51231e-06	1.02298e-05	-0.0634823	chr3	148416019	chr3:148415442-148415932	S_Shore	AGTR1;AGTR1;AGTR1;AGTR1	5'UTR;5'UTR;5'UTR;5'UTR
cg12025076	0.147169	0.0108918	0.469215	0.028848	0.742518	0.0180585	0.93275	0.00724827	1.14665e-11	8.03344e-09	0.322046	1.03212e-08	1.32422e-07	0.190231	chr6	56779805		OpenSea	DST	Body
cg00851518	0.0794655	0.00666389	0.24925	0.0180468	0.0494763	0.00208794	0.0612869	0.00600488	1.14912e-11	8.04322e-09	0.169784	0.173022	0.353155	0.0118105	chr1	27676652	chr1:27675919-27678016	Island	SYTL1	Body
cg01151966	0.0434616	0.00531277	0.259785	0.0245994	0.0392783	0.00946101	0.0495229	0.0109135	1.154e-11	8.06982e-09	0.216323	0.3448	0.587779	0.0102446	chr10	83634485	chr10:83633820-83635729	Island	NRG3;NRG3	TSS1500;TSS1500
cg17492795	0.470873	0.00830343	0.707877	0.0239197	0.570232	0.00138876	0.58317	0.0206504	1.15542e-11	8.07218e-09	0.237005	0.278775	0.506632	0.0129384	chr1	214637903		OpenSea	PTPN14	Body
cg00482994	0.601193	0.0187746	0.868599	0.010742	0.859298	0.0131404	0.776876	0.0166206	1.16208e-11	8.11116e-09	0.267406	2.00344e-05	0.000104736	-0.0824227	chr6	32945234		OpenSea	BRD2;BRD2	Body;Body
cg10175447	0.0202135	0.00323414	0.220437	0.0269437	0.0137907	0.00623247	0.0176704	0.00369089	1.16591e-11	8.11706e-09	0.200223	0.695261	0.882333	0.00387971	chr3	180397342	chr3:180397104-180397877	Island	CCDC39	TSS200
cg18620927	0.904293	0.015923	0.660223	0.0141826	0.945561	0.00447478	0.934594	0.00657531	1.16613e-11	8.11706e-09	-0.244071	0.369654	0.615829	-0.0109666	chr10	2035340		OpenSea
cg15111629	0.341492	0.0150274	0.549565	0.00966399	0.940372	0.00716001	0.969012	0.00640969	1.16618e-11	8.11706e-09	0.208073	0.0133528	0.0390529	0.0286406	chr4	3289776	chr4:3293714-3294595	N_Shelf
cg02413874	0.518676	0.00920696	0.762716	0.0142221	0.0927955	0.018901	0.10781	0.0190283	1.16966e-11	8.13368e-09	0.244041	0.225302	0.432902	0.0150147	chr16	433641	chr16:431189-432810	S_Shore	LOC100134368	Body
cg04027612	0.411557	0.00904552	0.640506	0.00848481	0.817627	0.0168621	0.876745	0.0223252	1.1736e-11	8.15351e-09	0.228949	0.000117336	0.000522927	0.059118	chr20	34022351	chr20:34022007-34022502	Island	GDF5	Body
cg06252622	0.182617	0.0100876	0.496657	0.0304809	0.513257	0.0159677	0.326066	0.0198224	1.17542e-11	8.15861e-09	0.31404	9.4316e-09	1.22668e-07	-0.187191	chr2	113868659		OpenSea
cg19388996	0.0357652	0.00267025	0.330496	0.0312006	0.106484	0.023326	0.0824863	0.0178663	1.17703e-11	8.15987e-09	0.294731	0.115724	0.255439	-0.0239981	chr4	76862389	chr4:76861089-76862426	Island	NAAA;NAAA	TSS1500;TSS1500
cg22797270	0.361202	0.0200447	0.628911	0.00987994	0.119885	0.0129442	0.230746	0.0260434	1.17778e-11	8.15987e-09	0.267709	7.79917e-07	5.68274e-06	0.110861	chr11	64398015	chr11:64397644-64398016	Island	NRXN2;NRXN2;NRXN2	Body;Body;Body
cg03387723	0.491652	0.0111655	0.690127	0.0125021	0.786908	0.0129488	0.922757	0.0122133	1.18899e-11	8.22988e-09	0.198475	1.65382e-09	2.86043e-08	0.135849	chr1	41708464	chr1:41706957-41708327	S_Shore	SCMH1	TSS1500
cg06973615	0.201451	0.0153004	0.460617	0.0255584	0.103695	0.00971419	0.118577	0.00857297	1.1965e-11	8.274e-09	0.259167	0.256896	0.477383	0.0148817	chr2	175208761	chr2:175208415-175209076	Island
cg06354985	0.111065	0.00495596	0.418301	0.0264841	0.0868118	0.0113083	0.0870569	0.00739639	1.19803e-11	8.274e-09	0.307236	0.987123	0.996679	0.000245079	chr19	50887108	chr19:50885178-50885490	S_Shore	POLD1;POLD1;POLD1	TSS1500;TSS1500;TSS1500
cg21219588	0.279718	0.00986683	0.703712	0.00248927	0.456796	0.0156889	0.488192	0.0339373	1.19868e-11	8.274e-09	0.423994	0.149939	0.315172	0.0313961	chr12	109490041	chr12:109490238-109490673	N_Shore	USP30;USP30-AS1;USP30	TSS1500;Body;5'UTR
cg07177860	0.265612	0.014606	0.507452	0.0211352	0.122468	0.00369467	0.166869	0.00561256	1.20127e-11	8.2842e-09	0.24184	0.00211662	0.00735349	0.0444014	chr2	26402318	chr2:26401695-26402099	S_Shore	FAM59B	Body
cg26714693	0.0640762	0.00658363	0.303934	0.0263046	0.060238	0.00650494	0.061612	0.00794088	1.20574e-11	8.3074e-09	0.239858	0.907797	0.974284	0.00137399	chr5	172711094	chr5:172710765-172711062	S_Shore
cg13519184	0.0310609	0.00770403	0.168496	0.0133181	0.0308025	0.00350706	0.030888	0.00340899	1.21235e-11	8.34525e-09	0.137435	0.989972	0.997357	8.544e-05	chr3	173114306	chr3:173115404-173115775	N_Shore
cg27604702	0.0482337	0.00668831	0.320086	0.0394588	0.0215502	0.00122655	0.0254326	0.00197338	1.21783e-11	8.37531e-09	0.271853	0.773236	0.922269	0.00388239	chr2	233793088	chr2:233791783-233793922	Island	NGEF;NGEF	Body;TSS1500
cg11692435	0.932606	0.015751	0.686363	0.0237008	0.97813	0.00483541	0.971661	0.00506775	1.22269e-11	8.39667e-09	-0.246243	0.597551	0.820511	-0.006469	chr8	1105844	chr8:1105614-1106066	Island
cg12299361	0.589402	0.0123325	0.813381	0.0167126	0.883752	0.00921957	0.892975	0.0172638	1.22334e-11	8.39667e-09	0.223979	0.411483	0.660601	0.0092235	chr1	53796769	chr1:53791687-53793496	S_Shelf
cg13491139	0.322173	0.0422583	0.712197	0.0205486	0.897642	0.00608713	0.867892	0.0110612	1.22431e-11	8.39667e-09	0.390024	0.139534	0.297504	-0.0297497	chr9	139627019	chr9:139622242-139623428	S_Shelf
cg07357676	0.325795	0.00607652	0.593544	0.012268	0.602064	0.0234562	0.76755	0.0233115	1.22576e-11	8.39892e-09	0.267749	6.22377e-09	8.6437e-08	0.165485	chr2	173150190		OpenSea
cg18190798	0.400671	0.0153011	0.567245	0.00414739	0.0255323	0.00358181	0.0275237	0.00321364	1.2292e-11	8.4148e-09	0.166574	0.809435	0.938211	0.00199141	chr3	47029335		OpenSea	NBEAL2	Body
cg01843189	0.270237	0.0145028	0.569373	0.0186674	0.154561	0.00334905	0.0326116	0.00825292	1.23359e-11	8.43714e-09	0.299136	9.73513e-07	6.91877e-06	-0.12195	chr9	100612587	chr9:100613938-100614622	N_Shore
cg14677380	0.589886	0.0176725	0.826068	0.00315728	0.930396	0.0100162	0.936008	0.0103695	1.23521e-11	8.44048e-09	0.236182	0.632909	0.844481	0.0056126	chr3	32470449		OpenSea	CMTM7;CMTM7	Body;Body
cg12148470	0.0933913	0.00651829	0.3975	0.0370737	0.914532	0.013565	0.927095	0.0152561	1.24265e-11	8.48362e-09	0.304108	0.410556	0.659678	0.0125637	chr11	103407403		OpenSea
cg04301198	0.657384	0.019775	0.386636	0.0254947	0.916174	0.0127438	0.929329	0.00552435	1.24868e-11	8.51702e-09	-0.270748	0.335623	0.577181	0.0131551	chr2	141402373		OpenSea	LRP1B	Body
cg03898952	0.510463	0.0118998	0.755262	0.0215385	0.819444	0.0106841	0.918883	0.00799239	1.2576e-11	8.57002e-09	0.244799	1.0321e-06	7.28432e-06	0.0994383	chr13	107069935		OpenSea
cg00768993	0.229099	0.00918373	0.441174	0.0135623	0.0435393	0.00963217	0.0615761	0.00959006	1.26103e-11	8.58558e-09	0.212076	0.103363	0.232763	0.0180368	chr2	200335874	chr2:200335497-200336413	Island	FLJ32063	Body
cg23838190	0.489109	0.0207081	0.805837	0.0128407	0.842025	0.0147975	0.906123	0.02905	1.26722e-11	8.6199e-09	0.316728	0.00103532	0.00382665	0.0640985	chr5	132000045		OpenSea
cg10807045	0.146023	0.0222532	0.378972	0.0156128	0.0716333	0.00893067	0.0430478	0.0135701	1.27029e-11	8.63294e-09	0.232949	0.0250337	0.06845	-0.0285856	chr19	6588153	chr19:6590340-6591072	N_Shelf	CD70	Body
cg08782022	0.0747601	0.00756866	0.254105	0.00991319	0.952141	0.00457648	0.944988	0.0088087	1.27964e-11	8.68857e-09	0.179345	0.427519	0.676809	-0.0071533	chr16	4730136	chr16:4730262-4730487	N_Shore	MGRN1;MGRN1;MGRN1;MGRN1	Body;Body;Body;Body
cg24062767	0.10025	0.0227956	0.383426	0.0173646	0.178533	0.00671291	0.123816	0.0191997	1.28387e-11	8.70936e-09	0.283177	0.00149753	0.00536314	-0.054717	chr16	1831722	chr16:1831721-1833568	Island	SPSB3;NUBP2	5'UTR;TSS1500
cg16840358	0.243288	0.0297267	0.620904	0.0150334	0.104402	0.0115295	0.0944672	0.024767	1.28588e-11	8.71509e-09	0.377616	0.598396	0.82112	-0.00993504	chr3	27765484	chr3:27765196-27765675	Island
cg11017285	0.119555	0.0157413	0.333073	0.00714135	0.0705756	0.00522766	0.0781403	0.0111495	1.29082e-11	8.73034e-09	0.213517	0.480136	0.726622	0.00756473	chr6	117585741	chr6:117584584-117584816	S_Shore	VGLL2;VGLL2	TSS1500;TSS1500
cg21927177	0.495995	0.0152794	0.862859	0.0158671	0.822712	0.0184575	0.976314	0.00173868	1.29159e-11	8.73034e-09	0.366864	7.44465e-07	5.45321e-06	0.153602	chr14	65172436	chr14:65170876-65172007	S_Shore	PLEKHG3	5'UTR
cg15617640	0.0424122	0.00383804	0.174891	0.00450015	0.43084	0.013839	0.794893	0.00555909	1.29259e-11	8.73034e-09	0.132479	1.65256e-17	4.88739e-14	0.364052	chr1	162368438		OpenSea	SH2D1B	Body
cg19888016	0.306884	0.00871078	0.513268	0.0128639	0.22066	0.00435633	0.43725	0.0126858	1.29279e-11	8.73034e-09	0.206384	6.83075e-12	3.66357e-10	0.21659	chr10	17156286		OpenSea	CUBN	Body
cg19226421	0.375381	0.0116083	0.656608	0.0274461	0.612118	0.0030647	0.517612	0.00630303	1.29884e-11	8.76329e-09	0.281227	8.7814e-06	4.96787e-05	-0.0945064	chr14	100622764	chr14:100625319-100626461	N_Shelf	DEGS2	Body
cg18859045	0.141041	0.0133204	0.344875	0.0132196	0.181731	0.00693661	0.497904	0.0147632	1.30086e-11	8.76894e-09	0.203835	3.74183e-14	8.14602e-12	0.316173	chr3	53880872	chr3:53879638-53880831	S_Shore	CHDH;IL17RB	TSS1500;Body
cg19449173	0.079171	0.0098605	0.273746	0.011913	0.901843	0.00919238	0.914263	0.0157036	1.30521e-11	8.76899e-09	0.194575	0.212894	0.414641	0.0124202	chr15	77367981		OpenSea
cg03848129	0.260264	0.00570107	0.0297825	0.00842201	0.258517	0.011199	0.022712	0.00750503	1.30555e-11	8.76899e-09	-0.230481	9.65642e-12	4.74632e-10	-0.235805	chr10	27541626	chr10:27541297-27541883	Island	LOC387646	TSS1500
cg11017510	0.309441	0.0219043	0.594207	0.0124487	0.0464688	0.00427172	0.0287324	0.00525078	1.30569e-11	8.76899e-09	0.284766	0.223584	0.430396	-0.0177364	chr12	125365941		OpenSea
cg06371996	0.740404	0.00635013	0.517916	0.0176492	0.870992	0.0124235	0.910942	0.0125961	1.30641e-11	8.76899e-09	-0.222488	0.00260552	0.00888683	0.0399504	chr17	2937203		OpenSea	RAP1GAP2;RAP1GAP2	3'UTR;3'UTR
cg05200292	0.342241	0.0169607	0.657864	0.0247783	0.739684	0.0240524	0.908832	0.00266893	1.30672e-11	8.76899e-09	0.315623	3.91011e-08	4.14646e-07	0.169148	chr17	1658684	chr17:1657447-1657677	S_Shore
cg11259038	0.0935247	0.0116364	0.336605	0.0299628	0.0803103	0.0103506	0.0565292	0.00747456	1.30898e-11	8.77372e-09	0.24308	0.0655651	0.158607	-0.0237811	chr12	99392605		OpenSea	ANKS1B;ANKS1B;ANKS1B;ANKS1B;ANKS1B;ANKS1B;ANKS1B;ANKS1B	Body;Body;Body;Body;Body;Body;Body;Body
cg00310588	0.351188	0.017043	0.624124	0.00440251	0.373538	0.0177269	0.321054	0.0143902	1.30977e-11	8.77372e-09	0.272937	0.00157187	0.00560464	-0.0524842	chr3	183770589		OpenSea	HTR3C	TSS1500
cg08715837	0.0375997	0.00188313	0.162524	0.00391082	0.0360401	0.0113667	0.0391946	0.00600255	1.31119e-11	8.77391e-09	0.124925	0.613566	0.831618	0.00315453	chr22	18593609	chr22:18593113-18594197	Island	TUBA8;TUBA8	1stExon;5'UTR
cg04848682	0.145807	0.0125614	0.382902	0.00728634	0.0501284	0.0110703	0.0436043	0.00480224	1.31214e-11	8.77391e-09	0.237096	0.582482	0.809806	-0.00652406	chr14	77492060	chr14:77491938-77495276	Island	C14orf4	1stExon
cg24860534	0.0927806	0.0109951	0.322446	0.012311	0.382281	0.00958495	0.331073	0.0245881	1.31502e-11	8.78341e-09	0.229665	0.000476137	0.00188194	-0.0512076	chr1	227506868	chr1:227505446-227506752	S_Shore	CDC42BPA;CDC42BPA	TSS1500;TSS1500
cg14186816	0.313795	0.0234481	0.63242	0.00266829	0.456359	0.0221544	0.55448	0.00262365	1.31591e-11	8.78341e-09	0.318625	2.2299e-05	0.000115457	0.0981205	chr18	55862763	chr18:55862653-55862873	Island	NEDD4L;NEDD4L;NEDD4L;NEDD4L;NEDD4L;NEDD4L;NEDD4L;NEDD4L;NEDD4L	5'UTR;Body;5'UTR;5'UTR;Body;1stExon;Body;Body;5'UTR
cg05191364	0.230153	0.00705933	0.494947	0.0266063	0.0628981	0.0157306	0.0603556	0.00971787	1.3187e-11	8.79414e-09	0.264794	0.84717	0.953672	-0.00254246	chr6	4775696	chr6:4775131-4777550	Island	CDYL;CDYL	TSS1500;Body
cg09530011	0.522041	0.0174252	0.817518	0.0196655	0.178274	0.0133535	0.0863909	0.0150795	1.32062e-11	8.79911e-09	0.295477	2.02135e-05	0.000105581	-0.0918828	chr6	30043818	chr6:30042918-30043500	S_Shore	RNF39;RNF39	TSS200;TSS200
cg12340037	0.454374	0.0114438	0.722208	0.0201054	0.834038	0.00698519	0.91814	0.0169787	1.32698e-11	8.83363e-09	0.267835	1.83332e-05	9.66793e-05	0.0841024	chr12	102193720		OpenSea	GNPTAB	Body
cg14784343	0.855019	0.0165884	0.610855	0.00885549	0.90059	0.0163013	0.468439	0.0182385	1.32946e-11	8.84228e-09	-0.244165	6.48695e-15	2.47032e-12	-0.43215	chr11	1293406	chr11:1293162-1294071	Island
cg26978698	0.0273584	0.00456425	0.303189	0.0400248	0.0243283	0.00667562	0.0218845	0.00198388	1.33296e-11	8.84797e-09	0.27583	0.858949	0.957987	-0.0024438	chr4	145567592	chr4:145566242-145567413	S_Shore	HHIP;HHIP	1stExon;5'UTR
cg11812071	0.800315	0.0225495	0.382614	0.057037	0.910529	0.010455	0.938566	0.0016042	1.33298e-11	8.84797e-09	-0.417701	0.192232	0.383424	0.0280371	chr6	138200097		OpenSea	TNFAIP3	Body
cg01720136	0.388306	0.00483868	0.657187	0.0185242	0.71919	0.00951431	0.45392	0.0301743	1.33386e-11	8.84797e-09	0.26888	1.59422e-11	6.94777e-10	-0.26527	chr8	96207399		OpenSea
cg18978232	0.200301	0.00434795	0.489979	0.00978464	0.126512	0.00908163	0.0956826	0.0228521	1.33996e-11	8.87855e-09	0.289678	0.0478261	0.12084	-0.0308295	chr19	39402931		OpenSea	CCER2	TSS200
cg23524537	0.604569	0.0124175	0.825937	0.00837981	0.61612	0.00937004	0.822781	0.00951238	1.34085e-11	8.87855e-09	0.221368	3.3155e-11	1.22478e-09	0.206661	chr14	95036219		OpenSea	SERPINA4	3'UTR
cg26388177	0.434118	0.0079833	0.733361	0.0227176	0.907466	0.0279104	0.913282	0.0095119	1.34346e-11	8.88802e-09	0.299243	0.697455	0.883475	0.0058164	chr11	1889547	chr11:1892037-1892556	N_Shelf	LSP1;LSP1	TSS1500;Body
cg06689372	0.160366	0.010352	0.353825	0.00692191	0.0769063	0.00660182	0.047617	0.00648599	1.35241e-11	8.93931e-09	0.19346	0.00820129	0.0251796	-0.0292893	chr3	58645085		OpenSea	FAM3D	5'UTR
cg26931649	0.333867	0.0383079	0.676788	0.00546417	0.909745	0.00813531	0.932902	0.00764932	1.35908e-11	8.96318e-09	0.342921	0.190336	0.380418	0.0231567	chr18	32925080	chr18:32923915-32924585	S_Shore	ZNF24;ZNF24	TSS1500;TSS1500
cg11158258	0.408086	0.0126989	0.162661	0.0169272	0.890493	0.0114274	0.821492	0.0153802	1.35913e-11	8.96318e-09	-0.245424	5.73901e-05	0.000272509	-0.0690004	chr11	88153752		OpenSea
cg21143896	0.103281	0.0168712	0.329097	0.0142133	0.513328	0.016658	0.609373	0.0134769	1.36118e-11	8.96318e-09	0.225816	6.49386e-07	4.82688e-06	0.0960452	chr7	2802374	chr7:2802440-2802698	N_Shore	GNA12	Body
cg19454930	0.0733568	0.0119035	0.380966	0.0298793	0.0630874	0.00707154	0.109899	0.0218868	1.36186e-11	8.96318e-09	0.307609	0.00797402	0.0245455	0.0468117	chr2	74347776	chr2:74347273-74347777	Island
cg08264519	0.297375	0.00713207	0.0772258	0.00963681	0.353199	0.0191467	0.0643371	0.0193347	1.36254e-11	8.96318e-09	-0.220149	3.69042e-13	4.16866e-11	-0.288862	chr14	105748368		OpenSea	BRF1	Body
cg12581512	0.559606	0.0157798	0.771392	0.00976135	0.383062	0.00828976	0.515072	0.00729711	1.36321e-11	8.96318e-09	0.211786	6.19118e-09	8.60675e-08	0.13201	chr14	94422013		OpenSea	ASB2;ASB2	Body;Body
cg24461183	0.223707	0.0359262	0.58813	0.0255514	0.482117	0.00370122	0.0560616	0.0137035	1.37015e-11	9.00088e-09	0.364424	1.72827e-12	1.30032e-10	-0.426055	chr9	85107437		OpenSea
cg00417094	0.298807	0.0179632	0.517642	0.0117657	0.359278	0.00715713	0.0491379	0.0174778	1.37661e-11	9.03065e-09	0.218835	1.33004e-13	1.98126e-11	-0.31014	chr1	167417043		OpenSea	CD247;CD247	Body;Body
cg07167423	0.470893	0.0159146	0.721219	0.00733545	0.0201444	0.0013373	0.0372861	0.00369328	1.37709e-11	9.03065e-09	0.250327	0.184974	0.372093	0.0171417	chr1	36042986	chr1:36042432-36043444	Island	TFAP2E	Body
cg15454066	0.0181593	0.00166192	0.12507	0.0115024	0.0178829	0.00281651	0.0195285	0.00140761	1.38476e-11	9.07297e-09	0.106911	0.75847	0.9155	0.00164563	chr11	61595377	chr11:61594996-61596710	Island	FADS2;FADS2;FADS2	TSS200;Body;Body
cg15077085	0.0333165	0.0134046	0.307273	0.0343308	0.0397392	0.0119536	0.0289488	0.0090057	1.39471e-11	9.13017e-09	0.273956	0.43611	0.685229	-0.0107905	chr18	78004728	chr18:78004028-78005438	Island	PARD6G	Body
cg16526416	0.0793492	0.0125312	0.40512	0.0323598	0.0433619	0.00734011	0.0482606	0.0172878	1.40768e-11	9.19927e-09	0.325771	0.76414	0.918138	0.00489874	chr11	20184487	chr11:20184570-20185497	N_Shore
cg14633456	0.0392182	0.0131212	0.267914	0.0238914	0.0244577	0.00250393	0.0296608	0.00242983	1.40772e-11	9.19927e-09	0.228696	0.650566	0.855888	0.00520313	chr4	113445269	chr4:113445022-113445350	Island
cg20054392	0.142959	0.00127581	0.353854	0.0209442	0.0735536	0.0181765	0.0390191	0.00250054	1.4098e-11	9.20478e-09	0.210895	0.00510163	0.0163761	-0.0345345	chr4	156130208	chr4:156129168-156130209	Island	NPY2R;NPY2R	1stExon;5'UTR
cg01493093	0.148056	0.0204146	0.332548	0.00655094	0.052602	0.00623737	0.0321817	0.00424855	1.41422e-11	9.22559e-09	0.184492	0.041377	0.106535	-0.0204204	chr8	109261376	chr8:109260526-109261127	S_Shore	EIF3E	TSS1500
cg11768647	0.0703455	0.0130729	0.330067	0.0139061	0.0597403	0.00767066	0.0446008	0.00597816	1.41736e-11	9.23176e-09	0.259721	0.255902	0.476008	-0.0151394	chr14	38053378	chr14:38052645-38054166	Island
cg20215257	0.189675	0.0130114	0.470878	0.00663804	0.446138	0.0288223	0.551597	0.0118356	1.41763e-11	9.23176e-09	0.281203	2.83231e-06	1.79462e-05	0.10546	chr3	155394292		OpenSea	PLCH1;PLCH1;PLCH1	5'UTR;TSS200;TSS200
cg13556643	0.517532	0.014687	0.720774	0.0146723	0.348716	0.00672247	0.203252	0.0128784	1.42449e-11	9.26837e-09	0.203242	1.11246e-09	2.05727e-08	-0.145464	chr8	134709059		OpenSea
cg10317314	0.275274	0.0133482	0.0402944	0.00644405	0.467092	0.0191581	0.620311	0.0241735	1.42727e-11	9.2741e-09	-0.23498	3.65857e-09	5.54227e-08	0.15322	chr12	31272114		OpenSea
cg11297514	0.405531	0.00930917	0.134568	0.0220947	0.559482	0.0171151	0.0290299	0.011544	1.42785e-11	9.2741e-09	-0.270963	1.79301e-15	1.03935e-12	-0.530452	chr5	173488454		OpenSea	HMP19	Body
cg16144843	0.121761	0.00343045	0.33915	0.0149881	0.0746627	0.00843235	0.0561667	0.0135479	1.42913e-11	9.27436e-09	0.217389	0.106226	0.238075	-0.018496	chr20	35492721	chr20:35491001-35492805	Island	C20orf117	TSS1500
cg07053114	0.428377	0.0162109	0.736507	0.0265066	0.94154	0.018026	0.967835	0.00598486	1.43444e-11	9.30073e-09	0.30813	0.105359	0.236469	0.0262957	chr10	129794994		OpenSea	PTPRE	5'UTR
cg14044120	0.660401	0.00924083	0.857509	0.0126856	0.779999	0.0144793	0.897357	0.000957393	1.44259e-11	9.34546e-09	0.197108	1.16203e-08	1.46429e-07	0.117358	chr9	139949577	chr9:139947906-139948937	S_Shore	ENTPD2;ENTPD2	TSS1500;TSS1500
cg22332266	0.0546036	0.00348165	0.309811	0.0207991	0.298938	0.0117838	0.0481906	0.0198778	1.44532e-11	9.34869e-09	0.255207	1.82353e-11	7.71437e-10	-0.250747	chr11	89956777	chr11:89955742-89956358	S_Shore	CHORDC1;CHORDC1	TSS1500;TSS1500
cg21187770	0.361104	0.0270326	0.639727	0.00882119	0.529664	0.0186362	0.524531	0.0160526	1.44558e-11	9.34869e-09	0.278622	0.713946	0.892538	-0.0051332	chr2	26205876	chr2:26204554-26205649	S_Shore	KIF3C	TSS1500
cg14488605	0.0668231	0.0158416	0.352507	0.0100326	0.0801565	0.00969192	0.0795686	0.0304625	1.4487e-11	9.36073e-09	0.285684	0.967263	0.991263	-0.0005879	chr8	144822804	chr8:144822011-144822805	Island
cg12712899	0.14059	0.0232918	0.421442	0.0226798	0.25907	0.00690321	0.0698394	0.0166015	1.45154e-11	9.37103e-09	0.280853	2.45208e-09	3.96665e-08	-0.18923	chr3	65583459		OpenSea	MAGI1;MAGI1;MAGI1	Body;Body;Body
cg02996142	0.120013	0.00816729	0.379603	0.0243843	0.0702535	0.0043922	0.0522022	0.0165826	1.45959e-11	9.41485e-09	0.259591	0.180489	0.365085	-0.0180513	chr1	53168724		OpenSea
cg02705474	0.203303	0.00813297	0.42307	0.00539857	0.0303723	0.00766169	0.0225326	0.00419542	1.46659e-11	9.45178e-09	0.219767	0.481351	0.727751	-0.00783967	chr12	50156979		OpenSea	TMBIM6;TMBIM6	3'UTR;3'UTR
cg15255390	0.272423	0.0284221	0.66408	0.00304571	0.941695	0.00566409	0.95957	0.00507079	1.46944e-11	9.45178e-09	0.391658	0.370523	0.616795	0.0178754	chr17	46632154	chr17:46631800-46632212	Island	HOXB3	5'UTR
cg22333888	0.487796	0.00482569	0.723699	0.0055205	0.351615	0.0101107	0.101867	0.0197306	1.47013e-11	9.45178e-09	0.235903	6.92026e-12	3.69885e-10	-0.249748	chr20	3663421	chr20:3662310-3663187	S_Shore	ADAM33;ADAM33	TSS1500;TSS1500
cg11043990	0.26411	0.0148024	0.411911	0.00323071	0.326068	0.00603268	0.0867064	0.00446141	1.47152e-11	9.45178e-09	0.1478	2.37646e-14	5.963e-12	-0.239362	chr17	74235759	chr17:74235758-74237211	Island	RNF157	Body
cg02549314	0.52806	0.0193841	0.751094	0.0102508	0.675255	0.0131703	0.474786	0.0148675	1.47163e-11	9.45178e-09	0.223033	5.9807e-11	1.95023e-09	-0.200469	chr4	828281	chr4:828148-828360	Island
cg03715070	0.270504	0.0133795	0.58073	0.0233324	0.186233	0.000598861	0.154065	0.031304	1.47538e-11	9.46773e-09	0.310226	0.0545568	0.135422	-0.0321673	chr17	46124684	chr17:46125046-46126233	N_Shore	NFE2L1	TSS1500
cg22733626	0.658482	0.018385	0.872491	0.0118925	0.876812	0.00342542	0.939231	0.0138167	1.4946e-11	9.58288e-09	0.21401	4.27819e-05	0.000208623	0.0624198	chr14	105532014		OpenSea	GPR132;GPR132;GPR132;GPR132	TSS200;TSS200;TSS200;TSS200
cg27570249	0.459466	0.00684369	0.639094	0.0151814	0.0245101	0.0100219	0.0516171	0.00965734	1.50371e-11	9.63302e-09	0.179628	0.00877907	0.0267762	0.0271069	chr15	65688530	chr15:65688039-65688539	Island	IGDCC4	Body
cg19546516	0.405957	0.0252962	0.740062	0.0148391	0.807107	0.00831113	0.792439	0.00643557	1.50992e-11	9.66335e-09	0.334105	0.389417	0.637386	-0.0146688	chr5	179787824		OpenSea
cg13971680	0.0378208	0.0127356	0.219257	0.013714	0.147591	0.0102279	0.120513	0.00960039	1.51294e-11	9.66335e-09	0.181436	0.00940456	0.0284988	-0.0270779	chr3	194090448		OpenSea	LRRC15;LRRC15;LRRC15;LRRC15	1stExon;1stExon;5'UTR;5'UTR
cg17076635	0.110182	0.015066	0.365845	0.0261212	0.35764	0.00500454	0.10498	0.0115595	1.51321e-11	9.66335e-09	0.255663	1.76829e-11	7.5309e-10	-0.25266	chr8	144484205		OpenSea
cg18820925	0.0377239	0.00386595	0.221271	0.0213283	0.0372	0.00483047	0.0370489	0.0121816	1.51361e-11	9.66335e-09	0.183547	0.986944	0.996636	-0.0001511	chr10	97777194		OpenSea	CC2D2B;CC2D2B;ENTPD1-AS1	Body;Body;Body
cg13556491	0.0500435	0.00876305	0.309147	0.035855	0.0428951	0.00432194	0.0612229	0.00402717	1.51582e-11	9.66921e-09	0.259103	0.174732	0.355925	0.0183278	chr19	19739414	chr19:19738572-19739821	Island	LPAR2	TSS1500
cg00325528	0.823147	0.0135213	0.614693	0.000645299	0.849114	0.00786876	0.819915	0.00750353	1.52594e-11	9.72545e-09	-0.208453	0.0135672	0.0396168	-0.0291993	chr11	2819073	chr11:2817987-2818381	S_Shore	KCNQ1;KCNQ1	Body;Body
cg01756902	0.0642609	0.00472592	0.33515	0.0303259	0.0798357	0.00879601	0.078104	0.0194087	1.52858e-11	9.73003e-09	0.270889	0.898987	0.971562	-0.00173172	chr20	62340073	chr20:62338659-62340274	Island	ARFRP1;ZGPAT;ZGPAT;ZGPAT;ARFRP1	TSS1500;Body;Body;Body;TSS1500
cg18977081	0.107176	0.0121461	0.399294	0.0318805	0.917617	0.00490021	0.92668	0.0124095	1.52926e-11	9.73003e-09	0.292118	0.540633	0.778044	0.0090628	chr16	84074704		OpenSea	SLC38A8	Body
cg00842549	0.259134	0.0146957	0.649917	0.00676883	0.102579	0.0231318	0.0152006	0.0127883	1.54007e-11	9.7905e-09	0.390783	0.000514734	0.00202008	-0.0873781	chr17	46651920	chr17:46654053-46654369	N_Shelf	HOXB3	TSS200
cg05173913	0.283796	0.0420149	0.789893	0.0261223	0.139899	0.0163761	0.938007	0.00255417	1.54345e-11	9.8037e-09	0.506097	3.56649e-14	7.86963e-12	0.798108	chr17	34091901	chr17:34091136-34091919	Island	C17orf50	3'UTR
cg23060323	0.191371	0.00574959	0.39905	0.0121189	0.223243	0.00643363	0.0531038	0.00439872	1.54675e-11	9.8163e-09	0.207679	2.10636e-10	5.30984e-09	-0.170139	chr22	29853967		OpenSea
cg13954457	0.0496538	0.00636506	0.283353	0.0185716	0.0191451	0.0022865	0.0531167	0.0279331	1.55237e-11	9.84362e-09	0.233699	0.0110908	0.033062	0.0339717	chr5	167956819	chr5:167956219-167957371	Island	FBLL1	Body
cg05609982	0.0989241	0.00434159	0.338305	0.0202455	0.404391	0.0124137	0.143809	0.00525646	1.55939e-11	9.87978e-09	0.23938	5.07873e-12	2.93631e-10	-0.260582	chr15	35026677		OpenSea
cg07168881	0.255429	0.00997683	0.579352	0.0302615	0.898366	0.0266562	0.924937	0.00479374	1.56607e-11	9.91366e-09	0.323923	0.120506	0.264088	0.0265707	chr3	62153673		OpenSea	PTPRG	Body
cg04233201	0.446922	0.0163009	0.1036	0.0149598	0.829177	0.0176878	0.843991	0.0157991	1.56999e-11	9.93008e-09	-0.343322	0.398771	0.647407	0.0148139	chr8	33937768		OpenSea
cg11820067	0.471916	0.0130735	0.686601	0.00603999	0.780506	0.0112323	0.68907	0.00837872	1.57398e-11	9.94695e-09	0.214685	7.26541e-07	5.33486e-06	-0.0914352	chr18	77348644		OpenSea
cg11521965	0.165853	0.0347989	0.466457	0.00229405	0.0809286	0.00780122	0.109492	0.0203789	1.58937e-11	1.00166e-08	0.300603	0.0765324	0.180864	0.0285634	chr7	137028604		OpenSea	PTN	TSS200
cg02985293	0.480839	0.0099829	0.674492	0.00591788	0.769846	0.00796775	0.846152	0.0162783	1.58939e-11	1.00166e-08	0.193653	1.78958e-06	1.18927e-05	0.076306	chr19	2064854	chr19:2064853-2065265	Island
cg03189210	0.384583	0.0206712	0.749905	0.0295967	0.160781	0.0296618	0.334502	0.0295173	1.58943e-11	1.00166e-08	0.365323	1.99812e-07	1.70827e-06	0.173721	chr6	33245474	chr6:33244677-33245554	Island	B3GALT4	1stExon
cg11486643	0.173009	0.00983471	0.377932	0.00246381	0.147132	0.00615082	0.181492	0.0158237	1.59036e-11	1.00166e-08	0.204922	0.00463571	0.0150181	0.0343601	chr22	43045725	chr22:43045009-43045679	S_Shore	CYB5R3	TSS1500
cg10030837	0.0411	0.00478027	0.292602	0.0346602	0.0371652	0.00699776	0.0648078	0.0129478	1.59495e-11	1.00371e-08	0.251502	0.0442585	0.112981	0.0276426	chr12	69754254	chr12:69753445-69754088	S_Shore	YEATS4	Body
cg14348967	0.0436457	0.00411424	0.322016	0.0232229	0.51917	0.033263	0.889359	0.00335835	1.59875e-11	1.00525e-08	0.278371	3.62704e-13	4.11697e-11	0.370189	chr4	10160060		OpenSea
cg00247631	0.41856	0.0166062	0.656595	0.0127161	0.441754	0.00578182	0.513938	0.0120898	1.60162e-11	1.00621e-08	0.238035	3.04304e-05	0.000153086	0.072184	chr6	35479350	chr6:35479388-35479678	N_Shore	TULP1	Body
cg09480735	0.467133	0.0156855	0.750972	0.0252828	0.568248	0.00966807	0.370904	0.00390587	1.61157e-11	1.01114e-08	0.283839	1.81766e-09	3.09292e-08	-0.197344	chr20	24638709		OpenSea	SYNDIG1	Body
cg00393511	0.310914	0.0175978	0.666407	0.0276556	0.761792	0.0116789	0.814925	0.0253971	1.61217e-11	1.01114e-08	0.355493	0.00959184	0.0290079	0.0531332	chr7	22885722		OpenSea
cg08361238	0.233913	0.00915732	0.435231	0.00945707	0.258127	0.00943351	0.220286	0.0160955	1.62014e-11	1.01501e-08	0.201318	0.00210331	0.00731154	-0.0378416	chr1	117452304	chr1:117452203-117453452	Island	PTGFRN	TSS1500
cg00762659	0.161866	0.0271249	0.410627	0.0172018	0.0364616	0.00512762	0.033439	0.0127003	1.62105e-11	1.01501e-08	0.248761	0.810321	0.938639	-0.00302257	chr2	73964772	chr2:73964318-73964677	S_Shore	TPRKB	TSS1500
cg00826640	0.912966	0.00900047	0.791985	0.00481128	0.93711	0.0030478	0.935659	0.00615321	1.62606e-11	1.01712e-08	-0.120981	0.812805	0.939669	-0.00145066	chr7	157381078		OpenSea	PTPRN2;PTPRN2;PTPRN2	Body;Body;Body
cg25409141	0.064135	0.0158685	0.479112	0.0558576	0.0475744	0.0123105	0.0411209	0.00819082	1.62714e-11	1.01712e-08	0.414977	0.758925	0.91574	-0.00645352	chr14	58797895		OpenSea	ARID4A;ARID4A;ARID4A	Body;Body;Body
cg25390432	0.43807	0.0138214	0.690912	0.0142951	0.358902	0.0127533	0.187686	0.0141104	1.63483e-11	1.02107e-08	0.252841	2.57974e-09	4.13698e-08	-0.171216	chr19	45003865	chr19:45004129-45004846	N_Shore	ZNF180	Body
cg09752360	0.0711282	0.0133505	0.387866	0.0409668	0.908234	0.0122383	0.925701	0.00558004	1.63987e-11	1.02337e-08	0.316737	0.286345	0.516521	0.017467	chr14	102681517	chr14:102680287-102680519	S_Shore	WDR20;WDR20	Body;Body
cg01357135	0.532525	0.00428962	0.361059	0.0194247	0.731436	0.0127516	0.973327	0.0022145	1.64214e-11	1.02378e-08	-0.171466	1.69199e-13	2.36979e-11	0.241891	chr3	160475128	chr3:160472310-160474487	S_Shore	PPM1L	Body
cg24235633	0.454394	0.00344823	0.727182	0.0268893	0.662188	0.0107748	0.937023	0.00172635	1.64327e-11	1.02378e-08	0.272788	1.48899e-11	6.59012e-10	0.274835	chr16	29875177	chr16:29873918-29874516	S_Shore	LOC440356;LOC440356;CDIPT	Body;Body;TSS1500
cg22332818	0.29318	0.0140243	0.0902946	0.0103298	0.192419	0.00904704	0.0464476	0.0133705	1.64495e-11	1.02397e-08	-0.202885	1.19647e-09	2.18658e-08	-0.145971	chr2	1904715		OpenSea	MYT1L;MYT1L	Body;Body
cg22362362	0.444633	0.0181007	0.770292	0.0254939	0.807006	0.0235926	0.923211	0.00513452	1.64891e-11	1.02559e-08	0.325659	5.57421e-06	3.29381e-05	0.116205	chr3	182727531		OpenSea
cg17988273	0.0728285	0.00673574	0.240316	0.0102619	0.126163	0.00361189	0.138647	0.0147279	1.66087e-11	1.03217e-08	0.167488	0.156874	0.326765	0.0124833	chr19	11992114		OpenSea
cg23083049	0.557798	0.00248834	0.800543	0.00454319	0.19214	0.0133495	0.125429	0.0065324	1.66373e-11	1.03253e-08	0.242745	8.3268e-05	0.000382532	-0.0667101	chr11	126462779		OpenSea	KIRREL3;KIRREL3	Body;Body
cg06751421	0.488379	0.00907698	0.676186	0.0164293	0.933238	0.0109219	0.956999	0.011097	1.66421e-11	1.03253e-08	0.187807	0.0238387	0.0655579	0.023761	chr20	34743797		OpenSea	EPB41L1;EPB41L1;EPB41L1;EPB41L1;EPB41L1	5'UTR;5'UTR;5'UTR;5'UTR;Body
cg09315296	0.142364	0.0226934	0.394708	0.00630953	0.161383	0.0108739	0.0538234	0.0176772	1.68021e-11	1.04086e-08	0.252344	7.6253e-07	5.57072e-06	-0.107559	chr3	101444587	chr3:101443478-101443859	S_Shore	CEP97;CEP97	Body;Body
cg15002796	0.408496	0.0121185	0.709187	0.0272315	0.771714	0.0217816	0.411526	0.00912791	1.68144e-11	1.04086e-08	0.300692	1.53805e-12	1.19405e-10	-0.360188	chr22	46043959	chr22:46041368-46041910	S_Shelf
cg06875754	0.315614	0.00494543	0.5063	0.0155772	0.241585	0.00700437	0.125532	0.00472043	1.68181e-11	1.04086e-08	0.190686	1.02133e-08	1.31225e-07	-0.116053	chr11	10328428	chr11:10327013-10329831	Island	ADM	3'UTR
cg09825309	0.289195	0.0156981	0.520099	0.0181779	0.0463219	0.00906512	0.0457134	0.00431116	1.68565e-11	1.04238e-08	0.230904	0.958567	0.988913	-0.00060846	chr12	124990897		OpenSea	NCOR2;NCOR2	5'UTR;5'UTR
cg02376703	0.0170923	0.000480717	0.322668	0.0470115	0.0256712	0.00435855	0.0233783	0.00239742	1.70677e-11	1.05398e-08	0.305576	0.882547	0.966134	-0.00229289	chr7	143106130		OpenSea	EPHA1	TSS200
cg22344934	0.0823892	0.0154999	0.277467	0.0122248	0.0635547	0.00745233	0.0551488	0.0118955	1.70723e-11	1.05398e-08	0.195078	0.402313	0.651132	-0.00840588	chr17	6617023	chr17:6616422-6617471	Island	SLC13A5;SLC13A5;SLC13A5;SLC13A5	TSS1500;TSS1500;TSS1500;TSS1500
cg14092626	0.0324783	0.00553333	0.182239	0.0155301	0.0311974	0.00389725	0.0234334	0.00141597	1.70991e-11	1.05476e-08	0.14976	0.316491	0.554321	-0.00776403	chr9	79629668	chr9:79629865-79630084	N_Shore
cg09309233	0.641535	0.0178823	0.88428	0.0150055	0.919551	0.00728295	0.91608	0.0132321	1.71476e-11	1.05688e-08	0.242746	0.778593	0.924603	-0.0034713	chr3	31771256		OpenSea	OSBPL10;OSBPL10	Body;Body
cg18956481	0.0978759	0.013332	0.376501	0.0374403	0.0600162	0.00722638	0.0511053	0.00411973	1.71681e-11	1.05727e-08	0.278625	0.531949	0.771086	-0.00891094	chr20	52790139	chr20:52789252-52790986	Island	CYP24A1;CYP24A1;CYP24A1;CYP24A1	5'UTR;1stExon;1stExon;5'UTR
cg03998605	0.118388	0.013545	0.372213	0.0176699	0.119808	0.0139105	0.0739624	0.0134257	1.72665e-11	1.06187e-08	0.253825	0.00290532	0.00981396	-0.0458453	chr8	21882061	chr8:21882245-21882883	N_Shore	NPM2	TSS1500
cg04926461	0.470208	0.0206152	0.702956	0.00802931	0.664944	0.0047693	0.882019	0.0127403	1.72711e-11	1.06187e-08	0.232748	4.32033e-11	1.50692e-09	0.217074	chr3	125985088	chr3:125986044-125986727	N_Shore
cg02605776	0.415731	0.0264849	0.720058	0.00578159	0.377223	0.00989665	0.403894	0.00786049	1.73148e-11	1.06368e-08	0.304327	0.101509	0.2293	0.0266709	chr1	111507160	chr1:111505881-111507007	S_Shore	C1orf103;C1orf103	TSS1500;TSS1500
cg12884780	0.53415	0.00448848	0.806398	0.0151173	0.356333	0.014289	0.0907746	0.00770565	1.74016e-11	1.06814e-08	0.272249	2.41493e-11	9.59917e-10	-0.265558	chr1	3078148	chr1:3080934-3081292	N_Shelf	PRDM16;PRDM16	Body;Body
cg24523000	0.276363	0.0162533	0.0571701	0.0099344	0.247519	0.00311891	0.0468927	0.0114737	1.74383e-11	1.06951e-08	-0.219193	5.58042e-11	1.84332e-09	-0.200627	chr5	161273839		OpenSea	GABRA1;GABRA1;GABRA1	TSS1500;TSS1500;TSS1500
cg20775959	0.121787	0.0175512	0.388777	0.0177979	0.0957914	0.0191897	0.0396825	0.0167233	1.74714e-11	1.07067e-08	0.266989	0.000930341	0.00346999	-0.0561089	chr15	80696264	chr15:80696076-80697393	Island	ARNT2	TSS1500
cg10312324	0.663139	0.02322	0.339311	0.0210965	0.739267	0.0149955	0.874801	0.0338387	1.7523e-11	1.0728e-08	-0.323829	9.77029e-07	6.94073e-06	0.135534	chr1	47138755		OpenSea	TEX38;EFCAB14-AS1;EFCAB14-AS1;TEX38;TEX38	Body;TSS1500;TSS1500;Body;Body
cg08801795	0.304182	0.00460856	0.4559	0.00644145	0.142294	0.0136696	0.0912471	0.00614288	1.75351e-11	1.0728e-08	0.151718	1.10597e-05	6.11783e-05	-0.0510467	chr2	220361916	chr2:220361462-220363254	Island
cg20910102	0.0163014	0.00226606	0.137062	0.0145533	0.0149492	0.000974206	0.0160574	0.00076075	1.75492e-11	1.0728e-08	0.12076	0.856939	0.95729	0.0011082	chr8	61194077	chr8:61193312-61194195	Island	CA8	TSS200
cg15456712	0.541325	0.0189702	0.778033	0.0243751	0.817925	0.0151732	0.888067	0.00861473	1.77578e-11	1.08466e-08	0.236708	4.16139e-05	0.000203447	0.0701421	chr16	1705800	chr16:1705866-1706244	N_Shore	CRAMP1L	Body
cg17148976	0.0882615	0.0328842	0.354076	0.00804545	0.0419307	0.00948985	0.0281842	0.00393803	1.77944e-11	1.08601e-08	0.265815	0.319056	0.557373	-0.0137465	chr2	131594925	chr2:131594139-131595302	Island
cg08500986	0.678076	0.0250947	0.204283	0.0540623	0.921892	0.00703494	0.932186	0.00920864	1.78385e-11	1.08782e-08	-0.473793	0.670783	0.868291	0.0102939	chr9	98334734		OpenSea
cg09699039	0.125088	0.00857602	0.37781	0.00635996	0.102067	0.00558504	0.0778753	0.0223236	1.78703e-11	1.08886e-08	0.252722	0.0769273	0.181659	-0.0241918	chr6	118241568	chr6:118241347-118241569	Island	SLC35F1	Body
cg09726866	0.122521	0.0353524	0.469357	0.00831705	0.816571	0.01746	0.847339	0.0185402	1.78848e-11	1.08886e-08	0.346836	0.0985315	0.223605	0.0307684	chr4	79083545		OpenSea	FRAS1;FRAS1	Body;Body
cg17152969	0.853333	0.0117979	0.562929	0.0358614	0.850935	0.0100549	0.899491	0.0113868	1.79433e-11	1.09154e-08	-0.290404	0.0050168	0.0161304	0.0485562	chr15	90517926		OpenSea
cg23578349	0.484541	0.00427095	0.287805	0.0177401	0.712646	0.00674078	0.361648	0.0163945	1.79894e-11	1.09345e-08	-0.196736	7.93316e-15	2.83608e-12	-0.350998	chr1	20651464		OpenSea	VWA5B1	Body
cg24502682	0.125247	0.0207078	0.355175	0.0164672	0.0745916	0.0104774	0.0566281	0.00526513	1.80078e-11	1.09368e-08	0.229928	0.14147	0.300824	-0.0179635	chr10	22634192	chr10:22634000-22634862	Island	SPAG6;SPAG6;SPAG6;SPAG6	TSS200;TSS200;TSS200;TSS200
cg16090917	0.393087	0.0244907	0.753748	0.0363603	0.503522	0.024106	0.911471	0.00477012	1.80894e-11	1.09775e-08	0.360661	3.54663e-12	2.23982e-10	0.40795	chr3	10977709		OpenSea	SLC6A11	Body
cg26821137	0.368705	0.00639392	0.603944	0.00962013	0.628195	0.000896589	0.466253	0.00847622	1.81924e-11	1.10311e-08	0.235239	2.31919e-09	3.78649e-08	-0.161941	chr16	69976040		OpenSea
cg02076785	0.0214385	0.00373063	0.355309	0.0508138	0.0318207	0.0100268	0.0285558	0.00130708	1.82704e-11	1.10694e-08	0.33387	0.848138	0.954023	-0.00326486	chr2	98963582	chr2:98962873-98964187	Island	CNGA3;CNGA3	5'UTR;5'UTR
cg00924017	0.340635	0.00934886	0.125258	0.0291096	0.153886	0.0062657	0.0783208	0.0028619	1.82906e-11	1.10726e-08	-0.215377	7.2984e-06	4.20177e-05	-0.075565	chr1	110186027	chr1:110185961-110186164	Island
cg16717990	0.318036	0.0151615	0.522795	0.010178	0.885063	0.0110687	0.911022	0.0124949	1.85216e-11	1.12023e-08	0.204759	0.024555	0.0672938	0.0259585	chr6	160398522		OpenSea	IGF2R	Body
cg01509237	0.0976362	0.0234318	0.382736	0.0238168	0.0809162	0.00820587	0.0841862	0.0207097	1.85347e-11	1.12023e-08	0.2851	0.822521	0.943854	0.00327001	chr8	63160509	chr8:63160598-63162064	N_Shore	NKAIN3	TSS1500
cg00564971	0.270402	0.0183001	0.0735931	0.00392452	0.385267	0.0101932	0.438325	0.016413	1.86498e-11	1.12627e-08	-0.196809	0.000108765	0.000487984	0.0530577	chr14	107078545		OpenSea
cg06416895	0.448378	0.0189753	0.68366	0.0123072	0.931353	0.00516076	0.935154	0.00610529	1.86854e-11	1.12751e-08	0.235283	0.752468	0.912575	0.00380032	chr1	204232535		OpenSea	PLEKHA6	Body
cg11806439	0.669926	0.0122958	0.912571	0.0150376	0.958531	0.00401532	0.969728	0.00299585	1.87493e-11	1.13046e-08	0.242645	0.374021	0.620552	0.0111962	chr14	101157950		OpenSea
cg05789595	0.422079	0.0233601	0.0983614	0.0244498	0.03301	0.00727847	0.0385202	0.00531571	1.87816e-11	1.1315e-08	-0.323718	0.739764	0.906154	0.0055102	chr6	56555274		OpenSea	DST;DST;DST;DST	Body;Body;Body;Body
cg19177070	0.11534	0.030351	0.513358	0.0315232	0.359247	0.0130672	0.0681293	0.0152914	1.8903e-11	1.13736e-08	0.398018	1.10906e-09	2.05209e-08	-0.291118	chr14	89290212	chr14:89290918-89291355	N_Shore	TTC8;TTC8;TTC8;TTC8;TTC8;TTC8	TSS1500;TSS1500;TSS1500;TSS1500;TSS1500;TSS1500
cg05106294	0.0577552	0.00711002	0.333857	0.0367599	0.0297394	0.00263402	0.0358924	0.00500348	1.89094e-11	1.13736e-08	0.276102	0.664278	0.864292	0.006153	chr11	12031097	chr11:12029737-12030841	S_Shore	DKK3;DKK3;DKK3	TSS1500;TSS200;TSS1500
cg24686644	0.31608	0.0196192	0.57485	0.013632	0.30975	0.00698005	0.252612	0.0270644	1.90114e-11	1.14258e-08	0.258769	0.000654262	0.0025164	-0.0571379	chr2	62020921		OpenSea
cg12433473	0.0730244	0.026398	0.453273	0.0412845	0.0194235	0.00422941	0.0202993	0.00528931	1.90267e-11	1.14258e-08	0.380249	0.964114	0.99037	0.00087575	chr2	220406756	chr2:220406363-220406840	Island	CHPF	Body
cg19187831	0.383055	0.0137773	0.186463	0.0226079	0.0174253	0.00267336	0.0170231	0.00154398	1.91568e-11	1.14864e-08	-0.196592	0.968134	0.991476	-0.00040223	chr11	67232316	chr11:67232298-67232558	Island	TMEM134;TMEM134;TMEM134	Body;Body;Body
cg06800235	0.505696	0.0145063	0.189426	0.0119592	0.94242	0.0148965	0.948828	0.00768031	1.91583e-11	1.14864e-08	-0.31627	0.693243	0.881212	0.00640815	chr1	7692367		OpenSea	CAMTA1	Body
cg04242577	0.190682	0.0107019	0.406946	0.0095982	0.510547	0.0163601	0.928466	0.0137295	1.92107e-11	1.15086e-08	0.216264	2.89259e-15	1.41832e-12	0.417919	chr4	25657921	chr4:25657119-25657547	S_Shore	SLC34A2	5'UTR
cg08724770	0.503585	0.0228858	0.831044	0.0215525	0.907785	0.0054265	0.921204	0.02212	1.92694e-11	1.15184e-08	0.327459	0.429313	0.678562	0.0134193	chr15	59564546		OpenSea	MYO1E	Body
cg07663732	0.245926	0.0260384	0.613456	0.00379047	0.300369	0.0278662	0.237662	0.0264127	1.92726e-11	1.15184e-08	0.36753	0.00454951	0.0147641	-0.0627068	chr19	41882741	chr19:41882507-41882773	Island	TMEM91;TMEM91;TMEM91;TMEM91;TMEM91;TMEM91;TMEM91;TMEM91;TMEM91;TMEM91	1stExon;1stExon;5'UTR;1stExon;5'UTR;TSS1500;5'UTR;5'UTR;1stExon;5'UTR
cg00830029	0.144301	0.00484535	0.414341	0.0235011	0.442995	0.0222065	0.553276	0.017138	1.92732e-11	1.15184e-08	0.27004	1.40676e-06	9.59023e-06	0.110281	chr12	2943902		OpenSea	NRIP2	1stExon
cg09849405	0.255056	0.00776882	0.605382	0.0199503	0.104061	0.0226098	0.0610774	0.0137468	1.92978e-11	1.15239e-08	0.350326	0.0291071	0.0782039	-0.0429834	chr16	66612955	chr16:66612749-66613412	Island	CMTM1;CMTM1;CMTM2;CMTM1;CMTM1;CMTM1;CMTM1;CMTM1;CMTM1	3'UTR;3'UTR;TSS1500;3'UTR;3'UTR;3'UTR;3'UTR;3'UTR;3'UTR
cg03243485	0.389323	0.0199748	0.716272	0.0367017	0.293039	0.0135541	0.0342013	0.0124071	1.93278e-11	1.15326e-08	0.326948	4.08723e-10	9.08513e-09	-0.258838	chr1	117209190	chr1:117209824-117210621	N_Shore	IGSF3;IGSF3;IGSF3	1stExon;5'UTR;5'UTR
cg04864659	0.483734	0.0227381	0.740194	0.0126632	0.768482	0.00728422	0.897092	0.0207525	1.9366e-11	1.15403e-08	0.25646	1.26371e-07	1.14564e-06	0.12861	chr17	39471952		OpenSea	KRTAP17-1	TSS200
cg25281042	0.461715	0.0179983	0.660519	0.00515238	0.302231	0.00973329	0.0793863	0.0195963	1.93716e-11	1.15403e-08	0.198803	4.28425e-12	2.58416e-10	-0.222844	chr10	35897304	chr10:35896518-35897461	Island	GJD4	Body
cg12934046	0.0812326	0.00772205	0.380184	0.0275235	0.0421448	0.0197909	0.051713	0.021808	1.9489e-11	1.1601e-08	0.298952	0.535528	0.773955	0.00956818	chr6	99283841	chr6:99279317-99283842	Island	POU3F2	1stExon
cg01312393	0.108557	0.0216872	0.389972	0.0161421	0.0579447	0.0041489	0.564505	0.0311245	1.95297e-11	1.16126e-08	0.281415	7.65378e-15	2.76527e-12	0.50656	chr2	16081478	chr2:16079801-16083032	Island	MYCNOS;MYCNOS;MYCN;MYCN;MYCN;MYCN	Body;Body;5'UTR;5'UTR;Body;Body
cg14205513	0.11572	0.00393702	0.410201	0.0126256	0.914642	0.0183509	0.919386	0.0147383	1.95395e-11	1.16126e-08	0.294481	0.753912	0.91329	0.0047438	chr10	13483578		OpenSea	BEND7;BEND7	3'UTR;Body
cg10092957	0.146585	0.0214838	0.379334	0.0106125	0.0644802	0.0136723	0.0257182	0.00718308	1.95647e-11	1.16183e-08	0.232748	0.00537379	0.0171692	-0.038762	chr19	39687079	chr19:39687597-39687964	N_Shore	NCCRP1	TSS1500
cg16688368	0.789417	0.00785759	0.926171	0.00574137	0.878076	0.0118676	0.940964	0.00492906	1.96163e-11	1.16283e-08	0.136754	3.59718e-07	2.86564e-06	0.0628875	chr11	1037803	chr11:1036420-1036827	S_Shore	MUC6	TSS1500
cg01748498	0.928961	0.0017295	0.507745	0.0499298	0.903627	0.0331742	0.917324	0.0144489	1.96251e-11	1.16283e-08	-0.421217	0.529341	0.768978	0.0136967	chr7	2290726	chr7:2293276-2293576	N_Shelf	NUDT1;NUDT1;NUDT1;NUDT1;NUDT1;NUDT1;NUDT1	3'UTR;3'UTR;3'UTR;3'UTR;3'UTR;3'UTR;3'UTR
cg18811301	0.55019	0.014869	0.775782	0.0216904	0.918655	0.00985692	0.901253	0.0035787	1.96281e-11	1.16283e-08	0.225593	0.14864	0.312976	-0.0174012	chr5	153732948		OpenSea	GALNT10	Body
cg23731272	0.675626	0.0200353	0.918588	0.0113484	0.958688	0.0059253	0.958582	0.00880896	1.96527e-11	1.16325e-08	0.242961	0.993197	0.9982	-0.0001063	chr15	67356838	chr15:67357339-67359061	N_Shore	SMAD3	TSS1500
cg20154287	0.220758	0.00974069	0.607219	0.0107428	0.326509	0.0133618	0.288477	0.0453643	1.96663e-11	1.16325e-08	0.386461	0.0716808	0.171098	-0.0380315	chr19	1267350	chr19:1265854-1269943	Island
cg25307665	0.442613	0.0280002	0.89341	0.036069	0.0171184	0.00224828	0.0169369	0.00530052	1.97145e-11	1.16422e-08	0.450796	0.993742	0.998322	-0.00018148	chr7	27183694	chr7:27182613-27185562	Island	HOXA5	TSS1500
cg25885803	0.122693	0.00392833	0.381476	0.0167484	0.193836	0.0240831	0.18725	0.011759	1.97172e-11	1.16422e-08	0.258783	0.621599	0.836951	-0.0065864	chr11	47290281	chr11:47291200-47291858	N_Shore	MADD;MADD;NR1H3;MADD;MADD;MADD;MADD;MADD;MADD;NR1H3;NR1H3;MADD;MADD	TSS1500;TSS1500;3'UTR;TSS1500;TSS1500;TSS1500;TSS1500;TSS1500;TSS1500;3'UTR;3'UTR;TSS1500;TSS1500
cg19286075	0.736116	0.00364428	0.452005	0.0224185	0.705658	0.0260945	0.920874	0.0113515	1.97293e-11	1.16422e-08	-0.284111	7.37022e-10	1.46607e-08	0.215216	chr10	135260701	chr10:135259492-135260192	S_Shore
cg12245996	0.185496	0.00319384	0.0580492	0.00813771	0.0337702	0.00380137	0.0325747	0.00571776	1.98274e-11	1.16868e-08	-0.127446	0.855137	0.956584	-0.0011955	chr10	6622777	chr10:6621907-6622642	S_Shore	PRKCQ	TSS1500
cg17870997	0.260081	0.00326868	0.481142	0.00210318	0.867787	0.0078353	0.89609	0.0195281	1.98478e-11	1.16868e-08	0.221061	0.0240107	0.0659768	0.0283029	chr2	121498521	chr2:121499228-121499578	N_Shore
cg02716317	0.740794	0.0169769	0.458989	0.010644	0.666353	0.0182397	0.906733	0.0154866	1.98517e-11	1.16868e-08	-0.281805	1.59355e-10	4.25325e-09	0.24038	chr7	3470434		OpenSea	SDK1	Body
cg03167763	0.148315	0.0147241	0.37586	0.0149477	0.0754865	0.0122194	0.0501051	0.00821708	1.98912e-11	1.16996e-08	0.227545	0.0446242	0.113783	-0.0253814	chr1	20512397	chr1:20512360-20512797	Island	UBXN10	TSS200
cg01781725	0.104659	0.0179966	0.334456	0.0217637	0.0830775	0.00289685	0.0573694	0.0095683	1.99048e-11	1.16996e-08	0.229797	0.0440952	0.11261	-0.0257082	chr16	1047460	chr16:1047494-1048070	N_Shore
cg00097357	0.18511	0.00920151	0.377827	0.00541411	0.202132	0.0139268	0.0732223	0.0144105	1.99262e-11	1.1703e-08	0.192717	3.64907e-09	5.52988e-08	-0.12891	chr12	33591336	chr12:33591763-33593050	N_Shore	SYT10	Body
cg11556846	0.237077	0.015695	0.42847	0.0158864	0.0816032	0.00636761	0.0497174	0.0089846	2.00413e-11	1.17614e-08	0.191394	0.00542578	0.0173199	-0.0318858	chr2	200468728	chr2:200468551-200468958	Island
cg25158147	0.140604	0.00787116	0.382023	0.0287607	0.0476825	0.00287935	0.0542352	0.00543347	2.00815e-11	1.17757e-08	0.241419	0.599357	0.821785	0.00655268	chr10	54073150	chr10:54073989-54074827	N_Shore	DKK1	TSS1500
cg25826360	0.105024	0.0126582	0.35951	0.0336129	0.0679921	0.00917619	0.0342667	0.00421527	2.01236e-11	1.17911e-08	0.254486	0.0203346	0.0569081	-0.0337254	chr17	74496953	chr17:74496992-74497632	N_Shore	RHBDF2;RHBDF2	5'UTR;5'UTR
cg17385448	0.286502	0.0116704	0.56549	0.0104578	0.474593	0.0231741	0.870337	0.0159381	2.01598e-11	1.18031e-08	0.278988	1.93611e-13	2.61219e-11	0.395744	chr1	15911702	chr1:15911088-15911608	S_Shore	AGMAT	TSS200
cg14593760	0.086149	0.0014804	0.383613	0.0102113	0.222151	0.0279125	0.166805	0.0252653	2.02244e-11	1.18317e-08	0.297464	0.00256081	0.00874741	-0.0553465	chr18	60786972		OpenSea
cg00224807	0.932871	0.00643638	0.51772	0.051412	0.910388	0.00682426	0.792373	0.0370653	2.02637e-11	1.18454e-08	-0.415151	6.9327e-05	0.000323632	-0.118015	chr2	238065650		OpenSea
cg19706516	0.0900455	0.0198785	0.32625	0.009141	0.0676781	0.00908461	0.0767197	0.0115849	2.02991e-11	1.18568e-08	0.236205	0.461422	0.709555	0.00904159	chr1	151103869	chr1:151103685-151106100	Island
cg11510620	0.142632	0.00731214	0.485619	0.0507774	0.0254118	0.00358552	0.023553	0.00431272	2.03445e-11	1.18702e-08	0.342987	0.916124	0.976943	-0.00185883	chr14	79746048	chr14:79745153-79746059	Island	NRXN3;NRXN3;NRXN3;NRXN3;NRXN3;NRXN3;NRXN3;NRXN3;NRXN3	5'UTR;5'UTR;5'UTR;1stExon;1stExon;1stExon;Body;Body;Body
cg18997137	0.602082	0.00699955	0.466558	0.000949704	0.698621	0.0114749	0.607177	0.0110409	2.03537e-11	1.18702e-08	-0.135524	3.33612e-09	5.12944e-08	-0.0914435	chr13	52419689		OpenSea	FLJ37307;FLJ37307	TSS1500;TSS1500
cg18131141	0.518417	0.0264992	0.776242	0.00396323	0.0457789	0.00377844	0.040183	0.0130796	2.05144e-11	1.19494e-08	0.257824	0.674348	0.870409	-0.0055959	chr1	36043002	chr1:36042432-36043444	Island	TFAP2E	Body
cg00716083	0.355402	0.0176577	0.589778	0.0153647	0.888995	0.00687063	0.937759	0.0137803	2.05214e-11	1.19494e-08	0.234376	0.00111087	0.00408171	0.0487637	chr3	46506554	chr3:46506161-46506416	S_Shore	LTF	TSS200
cg11368946	0.0688273	0.011804	0.322329	0.0157898	0.0853557	0.0141765	0.0769242	0.0250467	2.06046e-11	1.19885e-08	0.253501	0.52163	0.762694	-0.00843154	chr22	38204391	chr22:38203588-38204218	S_Shore	GCAT	Body
cg00343514	0.238068	0.0163704	0.45431	0.0117431	0.124546	0.00890246	0.043766	0.00758552	2.06737e-11	1.20129e-08	0.216242	4.06734e-06	2.48279e-05	-0.0807799	chr1	26730264		OpenSea
cg24228040	0.0450583	0.00217341	0.249013	0.0169441	0.0483553	0.00247409	0.0402582	0.00630002	2.06786e-11	1.20129e-08	0.203955	0.445921	0.694713	-0.00809713	chr22	50496857	chr22:50496441-50497393	Island
cg17508816	0.478093	0.00389329	0.80566	0.0113094	0.672983	0.0142455	0.705863	0.0113258	2.07013e-11	1.20167e-08	0.327567	0.0677543	0.163085	0.0328796	chr8	38423639		OpenSea
cg18475039	0.0566678	0.00382991	0.319755	0.0319392	0.0587426	0.00987988	0.0484092	0.00952576	2.08156e-11	1.20719e-08	0.263087	0.450903	0.699557	-0.0103334	chr19	6590106	chr19:6590340-6591072	N_Shore	CD70	Body
cg12656666	0.517514	0.00258652	0.760408	0.00813118	0.33965	0.0137805	0.476038	0.0147518	2.08286e-11	1.20719e-08	0.242894	3.40232e-08	3.67543e-07	0.136388	chr4	1161653	chr4:1161127-1161682	Island	SPON2;SPON2	Body;Body
cg08746775	0.0280584	0.0057627	0.207277	0.0249739	0.0286135	0.00252883	0.0204481	0.00204419	2.08775e-11	1.20846e-08	0.179218	0.383673	0.631094	-0.00816537	chr19	48898070	chr19:48896890-48897199	S_Shore	GRIN2D	TSS200
cg14592638	0.159749	0.0140374	0.498741	0.0214629	0.883081	0.0197452	0.658061	0.0285176	2.08933e-11	1.20846e-08	0.338992	4.20979e-09	6.22986e-08	-0.22502	chr15	31749573	chr15:31745466-31745751	S_Shelf
cg08438696	0.141795	0.00552321	0.37253	0.0244876	0.917997	0.00836524	0.921716	0.0103365	2.08989e-11	1.20846e-08	0.230735	0.754995	0.913847	0.0037189	chr2	216614674		OpenSea	LINC00607	Body
cg05301845	0.0567137	0.00879202	0.22137	0.0076967	0.0380713	0.00727967	0.0254709	0.00373983	2.10908e-11	1.21861e-08	0.164657	0.153714	0.321514	-0.0126003	chr15	57853530		OpenSea
cg17956963	0.0587334	0.00597922	0.210427	0.00353511	0.0279367	0.00563976	0.0676004	0.0191731	2.1172e-11	1.22236e-08	0.151694	0.000158691	0.00068891	0.0396637	chr4	8442090	chr4:8442433-8443113	N_Shore	TRMT44;ACOX3;ACOX3	TSS1500;5'UTR;5'UTR
cg03317820	0.54033	0.0125235	0.801654	0.0143663	0.919522	0.0271656	0.925489	0.0128464	2.12507e-11	1.2249e-08	0.261324	0.659395	0.861268	0.00596734	chr7	1141533	chr7:1141229-1141545	Island	C7orf50;C7orf50;C7orf50	Body;Body;Body
cg14802734	0.33863	0.0182544	0.641383	0.00851817	0.249049	0.0109106	0.522433	0.028191	2.12608e-11	1.2249e-08	0.302754	8.11218e-11	2.48238e-09	0.273384	chr1	27762568		OpenSea	WASF2;WASF2	5'UTR;5'UTR
cg05208306	0.103921	0.0132878	0.284401	0.0117497	0.032671	0.00709235	0.0340616	0.00446698	2.12692e-11	1.2249e-08	0.180481	0.881394	0.965733	0.00139068	chr12	3424560		OpenSea
cg27375206	0.110199	0.00989223	0.327497	0.01852	0.120689	0.0160758	0.359221	0.0116064	2.12998e-11	1.2249e-08	0.217297	6.21856e-12	3.41491e-10	0.238532	chr19	54677074		OpenSea	TMC4;TMC4	TSS200;TSS200
cg05942574	0.115626	0.0230053	0.416854	0.0259612	0.0992056	0.00893898	0.0713555	0.0260959	2.13032e-11	1.2249e-08	0.301228	0.0902051	0.207732	-0.0278501	chr17	48637104	chr17:48636103-48639279	Island	CACNA1G;CACNA1G;CACNA1G;CACNA1G;CACNA1G;CACNA1G;CACNA1G;CACNA1G;CACNA1G;CACNA1G;CACNA1G;CACNA1G;CACNA1G;CACNA1G;CACNA1G	TSS1500;TSS1500;TSS1500;TSS1500;TSS1500;TSS1500;TSS1500;TSS1500;TSS1500;TSS1500;TSS1500;TSS1500;TSS1500;TSS1500;TSS1500
cg16004738	0.497571	0.0138886	0.741637	0.0193038	0.818211	0.0144529	0.889343	0.023807	2.13142e-11	1.2249e-08	0.244067	5.63525e-05	0.000268044	0.0711326	chr14	105155327	chr14:105155520-105156573	N_Shore	INF2;INF2;INF2	TSS1500;TSS1500;TSS1500
cg13233461	0.591515	0.0327824	0.235825	0.0191994	0.0239875	0.0023605	0.0416756	0.00539054	2.13323e-11	1.22499e-08	-0.35569	0.343746	0.586584	0.0176881	chr12	54350209	chr12:54348695-54349378	S_Shore	HOXC12	Body
cg16655778	0.480708	0.00296866	0.242878	0.0186712	0.737357	0.0247523	0.949046	0.00601958	2.14121e-11	1.22822e-08	-0.23783	9.86007e-11	2.89811e-09	0.211689	chr12	132981736	chr12:132983167-132984354	N_Shore
cg01287936	0.197467	0.0103172	0.0494806	0.00379768	0.0461277	0.000540482	0.0421428	0.00534087	2.14213e-11	1.22822e-08	-0.147986	0.60398	0.824981	-0.0039849	chr15	65197900	chr15:65197799-65198063	Island
cg09655341	0.365507	0.00384698	0.525074	0.00440047	0.470087	0.0132215	0.464916	0.00849855	2.15153e-11	1.23266e-08	0.159567	0.53355	0.772338	-0.0051709	chr17	79618100	chr17:79614850-79615559	S_Shelf	PDE6G;PDE6G	3'UTR;Body
cg01921918	0.0932536	0.0248205	0.305412	0.0110978	0.129311	0.00690592	0.0674236	0.00871428	2.15737e-11	1.23456e-08	0.212159	5.63768e-05	0.00026815	-0.0618872	chr2	170589904	chr2:170590189-170590899	N_Shore	KLHL23	5'UTR
cg25755283	0.0656319	0.0156104	0.340899	0.0160787	0.091247	0.020583	0.0578986	0.012369	2.15868e-11	1.23456e-08	0.275267	0.0320782	0.0852312	-0.0333484	chr1	119531093	chr1:119531991-119532196	N_Shore	TBX15	5'UTR
cg03257172	0.117914	0.0255285	0.386033	0.0109841	0.0824059	0.0169342	0.0535341	0.00725064	2.15979e-11	1.23456e-08	0.268119	0.0527092	0.131447	-0.0288717	chr1	200010283	chr1:200010625-200010832	N_Shore	NR5A2;NR5A2	Body;Body
cg03711485	0.151404	0.0239588	0.418793	0.00535138	0.0712941	0.00837546	0.103227	0.0240423	2.16494e-11	1.23656e-08	0.267389	0.0342427	0.0902516	0.0319331	chr10	101296036	chr10:101294443-101297263	Island	NKX2-3	3'UTR
cg08438705	0.440256	0.01091	0.239955	0.0153223	0.973169	0.00367966	0.975434	0.000309456	2.1714e-11	1.23916e-08	-0.200302	0.827065	0.945683	0.0022646	chr19	1152189	chr19:1152015-1152249	Island	SBNO2	Body
cg24783356	0.0406516	0.00843076	0.257733	0.0267557	0.134263	0.00976987	0.0799012	0.0130243	2.17281e-11	1.23916e-08	0.217082	0.000239874	0.00100582	-0.0543622	chr11	98891211	chr11:98891543-98891821	N_Shore	CNTN5;CNTN5	TSS1500;TSS1500
cg01240759	0.0717152	0.0253131	0.311691	0.0116928	0.0263337	0.0135199	0.0252146	0.000734701	2.17796e-11	1.24116e-08	0.239976	0.928158	0.980366	-0.00111913	chr19	2507414	chr19:2511392-2511782	N_Shelf
cg13706908	0.16705	0.0162654	0.369584	0.021525	0.0748784	0.00602066	0.0333031	0.0039333	2.18029e-11	1.24154e-08	0.202534	0.00127998	0.00464509	-0.0415753	chr2	198651223	chr2:198649751-198651599	Island	BOLL;BOLL;BOLL;BOLL;BOLL	TSS1500;TSS1500;TSS1500;TSS200;TSS1500
cg27315742	0.038735	0.00959014	0.20962	0.0117014	0.0563408	0.00524582	0.0576276	0.0181988	2.18365e-11	1.24251e-08	0.170885	0.884298	0.966749	0.00128681	chr6	117586681	chr6:117586482-117587156	Island	VGLL2;VGLL2	TSS200;TSS200
cg17661112	0.888284	0.0181471	0.608688	0.0277716	0.967202	0.00434552	0.967607	0.00134268	2.19163e-11	1.24537e-08	-0.279595	0.977671	0.994126	0.0004049	chr7	157933417		OpenSea	PTPRN2;PTPRN2;PTPRN2	Body;Body;Body
cg20835012	0.875216	0.00628532	0.397181	0.0690644	0.151328	0.0132029	0.0381443	0.00782818	2.19202e-11	1.24537e-08	-0.478035	0.000396323	0.00159161	-0.113184	chr3	177781414		OpenSea
cg15254752	0.064522	0.00781834	0.280438	0.0224276	0.0424963	0.00606992	0.048942	0.00976069	2.19461e-11	1.2459e-08	0.215916	0.566421	0.79791	0.00644575	chr6	150472268		OpenSea	PPP1R14C	Body
cg19198993	0.209801	0.0250713	0.501093	0.0157275	0.876486	0.00723056	0.902308	0.0174436	2.19845e-11	1.24713e-08	0.291292	0.103591	0.233179	0.0258221	chr12	131708300		OpenSea
cg26626089	0.105519	0.0248603	0.38702	0.0259054	0.0994513	0.010078	0.0463376	0.0102064	2.20076e-11	1.2475e-08	0.281501	0.00242474	0.00832341	-0.0531137	chr19	54385865	chr19:54385315-54385604	S_Shore	PRKCG	1stExon
cg21696012	0.392255	0.0231778	0.86671	0.0102087	0.878332	0.0108921	0.92678	0.0072293	2.20243e-11	1.2475e-08	0.474455	0.0647704	0.156969	0.0484481	chr1	24131000	chr1:24126799-24127549	S_Shelf	HMGCL;HMGCL	Body;Body
cg12257439	0.576833	0.0058948	0.801953	0.00786209	0.539717	0.0116437	0.768519	0.0188092	2.21006e-11	1.25088e-08	0.225119	1.78472e-11	7.58706e-10	0.228803	chr2	97360893		OpenSea	FER1L5;FER1L5	Body;TSS1500
cg07921384	0.0374718	0.00611479	0.17396	0.0128596	0.0196581	0.00154991	0.0187232	0.00267535	2.21823e-11	1.25455e-08	0.136488	0.894806	0.970231	-0.00093492	chr2	220299740	chr2:220299483-220300243	Island	SPEG	1stExon
cg26945938	0.255958	0.00520096	0.475284	0.0153812	0.802281	0.00157763	0.792179	0.0184558	2.22056e-11	1.25492e-08	0.219325	0.380846	0.628014	-0.0101012	chr12	125231977		OpenSea
cg26706077	0.56019	0.0100114	0.822884	0.0133727	0.407275	0.00997806	0.228781	0.0209943	2.22881e-11	1.25851e-08	0.262694	3.33184e-09	5.12345e-08	-0.178494	chr16	17255059		OpenSea	XYLT1	Body
cg17084959	0.0467302	0.00927985	0.29196	0.0287694	0.148616	0.00589313	0.348835	0.0203563	2.23028e-11	1.25851e-08	0.24523	3.15702e-10	7.36742e-09	0.200219	chr5	159827357	chr5:159826808-159827111	S_Shore	ZBED8;ZBED8	TSS1500;TSS1500
cg08813062	0.18042	0.00567246	0.38902	0.0265052	0.0296561	0.0121286	0.0233435	0.00414398	2.23309e-11	1.25915e-08	0.2086	0.561695	0.794264	-0.00631262	chr2	175199576	chr2:175199463-175202639	Island	SP9	TSS1500
cg07467062	0.0473404	0.00557113	0.34372	0.0426074	0.0524761	0.00308162	0.0516759	0.0168352	2.24047e-11	1.26236e-08	0.296379	0.958454	0.988885	-0.00080021	chr6	31619513	chr6:31619856-31620525	N_Shore	BAT3;BAT3;BAT3;BAT3	Body;Body;Body;Body
cg10399005	0.129406	0.0120855	0.409755	0.00859043	0.850405	0.0194673	0.974368	0.00205019	2.24784e-11	1.26556e-08	0.280349	6.4336e-07	4.78698e-06	0.123964	chr14	70316898	chr14:70316847-70317240	Island
cg07145683	0.150081	0.0136298	0.362949	0.00381484	0.0510322	0.010462	0.0702508	0.0130667	2.26324e-11	1.27327e-08	0.212868	0.0986232	0.223785	0.0192186	chr12	53297443	chr12:53297442-53297824	Island	KRT8	Body
cg24278619	0.36548	0.0370467	0.679886	0.0176256	0.969089	0.00657884	0.975568	0.00128297	2.26638e-11	1.27366e-08	0.314406	0.692072	0.880568	0.0064783	chr16	70788982		OpenSea	VAC14-AS1;VAC14	Body;Body
cg23031103	0.390902	0.0106018	0.636661	0.00885451	0.329752	0.00797472	0.179904	0.0146127	2.26733e-11	1.27366e-08	0.245759	1.32536e-08	1.63723e-07	-0.149848	chr19	45300262		OpenSea	CBLC;CBLC	Body;Body
cg10178695	0.118596	0.0197674	0.419992	0.0314182	0.0972912	0.0143139	0.036114	0.0148683	2.27602e-11	1.27707e-08	0.301396	0.00143219	0.00514921	-0.0611772	chr20	51575659		OpenSea
cg27416067	0.159011	0.00190722	0.421087	0.0249094	0.0493133	0.00950833	0.0930435	0.0149702	2.27682e-11	1.27707e-08	0.262077	0.00571775	0.0181642	0.0437302	chr1	67773128	chr1:67773329-67773767	N_Shore	IL12RB2;IL12RB2	5'UTR;1stExon
cg14917096	0.351303	0.00329493	0.527034	0.00347866	0.110679	0.0135158	0.0877568	0.0103628	2.27878e-11	1.27721e-08	0.175731	0.0230749	0.0636883	-0.0229219	chr7	105319641		OpenSea	ATXN7L1;ATXN7L1	TSS200;Body
cg04222725	0.415024	0.00688474	0.587314	0.0138585	0.714892	0.0144586	0.850994	0.00980427	2.28214e-11	1.27814e-08	0.17229	4.94795e-10	1.05988e-08	0.136103	chr18	77866140		OpenSea	ADNP2	TSS1500
cg01597741	0.0370099	0.00328406	0.289689	0.0382823	0.0308101	0.00354903	0.0253515	0.00421361	2.28571e-11	1.27918e-08	0.252679	0.678258	0.87266	-0.00545863	chr7	140177967	chr7:140178289-140179467	N_Shore	MKRN1;MKRN1	Body;Body
cg23643450	0.156072	0.0163963	0.349065	0.0156219	0.0330422	0.00540548	0.0342054	0.00339928	2.28744e-11	1.27919e-08	0.192993	0.907592	0.974236	0.00116315	chr1	204592576		OpenSea	LRRN2;LRRN2	5'UTR;5'UTR
cg18218812	0.213707	0.0116826	0.502313	0.0163046	0.356699	0.0266683	0.503546	0.0204578	2.30077e-11	1.28529e-08	0.288606	1.24198e-07	1.12845e-06	0.146847	chr22	24163174		OpenSea	SMARCB1;SMARCB1	Body;Body
cg13976259	0.510684	0.0239609	0.762003	0.00638079	0.802937	0.00462721	0.883617	0.0229849	2.30178e-11	1.28529e-08	0.251318	2.24917e-05	0.000116355	0.0806802	chr1	54881922		OpenSea
cg03227128	0.123765	0.00871282	0.33956	0.0132245	0.0543717	0.0031569	0.0455062	0.00835201	2.30371e-11	1.2854e-08	0.215795	0.434286	0.683417	-0.00886552	chr20	2673003	chr20:2672904-2674698	Island	EBF4	TSS1500
cg20911831	0.122038	0.0220971	0.365857	0.0262408	0.050369	0.00569961	0.049299	0.00857107	2.30645e-11	1.28556e-08	0.243819	0.93268	0.98167	-0.00106994	chr16	863884	chr16:863278-863917	Island
cg20683802	0.178397	0.0214473	0.369672	0.00272931	0.965908	0.00310215	0.976725	0.00064318	2.30743e-11	1.28556e-08	0.191275	0.286668	0.516925	0.0108176	chr5	172982489		OpenSea
cg13321967	0.0807701	0.0135527	0.250763	0.0115745	0.0255378	0.0111872	0.0347704	0.00984882	2.32343e-11	1.29351e-08	0.169993	0.305671	0.541066	0.00923263	chr4	53617679	chr4:53617118-53617607	S_Shore
cg01877524	0.860448	0.028243	0.285271	0.0779109	0.959945	0.00369984	0.95676	0.00223067	2.32657e-11	1.2943e-08	-0.575178	0.915181	0.976655	-0.0031847	chr11	117651359	chr11:117651216-117651429	Island	DSCAML1	Body
cg10852609	0.0325632	0.00307806	0.188487	0.0189758	0.0350194	0.00588122	0.0405545	0.00503769	2.34677e-11	1.30419e-08	0.155924	0.498636	0.743089	0.00553517	chr14	88790092	chr14:88789600-88790493	Island	KCNK10;KCNK10	Body;TSS1500
cg04193970	0.111053	0.0162463	0.339149	0.012757	0.0949459	0.00809169	0.119291	0.01785	2.34783e-11	1.30419e-08	0.228096	0.0559008	0.138285	0.0243456	chr14	38091926	chr14:38091469-38092176	Island
cg12520664	0.412915	0.0214744	0.653593	0.0174191	0.435065	0.0124952	0.251691	0.012409	2.35394e-11	1.30593e-08	0.240678	8.12947e-10	1.58824e-08	-0.183373	chr16	83762345		OpenSea	CDH13;CDH13;CDH13;CDH13	Body;Body;Body;Body
cg02840199	0.188139	0.0121133	0.359246	0.00734684	0.258411	0.0122126	0.264815	0.00873731	2.35446e-11	1.30593e-08	0.171107	0.476147	0.723026	0.00640388	chr16	4165257	chr16:4164808-4166258	Island	ADCY9	Body
cg07749412	0.0557486	0.00368465	0.245322	0.00840799	0.058469	0.00593583	0.0569361	0.0244327	2.36412e-11	1.30944e-08	0.189573	0.876577	0.964085	-0.00153285	chr19	10172825	chr19:10172698-10172900	Island	C3P1	Body
cg12106833	0.202355	0.0221286	0.473781	0.0185687	0.233575	0.0187201	0.041923	0.00808011	2.36428e-11	1.30944e-08	0.271426	2.16332e-09	3.57571e-08	-0.191652	chr20	39958643		OpenSea
cg24051481	0.121592	0.038238	0.516688	0.0300964	0.0827347	0.0294592	0.0786987	0.0100104	2.3662e-11	1.30953e-08	0.395095	0.844496	0.952631	-0.00403602	chr13	95364062	chr13:95363152-95366051	Island	SOX21	1stExon
cg14312526	0.0584158	0.0198836	0.267276	0.0221663	0.0381862	0.00205137	0.0361979	0.00477343	2.36976e-11	1.30995e-08	0.20886	0.854965	0.956509	-0.0019883	chr3	138665291	chr3:138663718-138666346	Island	FOXL2;FOXL2NB	1stExon;TSS1500
cg13788258	0.0348066	0.0019061	0.231361	0.0230337	0.037606	0.00879979	0.0676934	0.0110418	2.3726e-11	1.30995e-08	0.196555	0.00990512	0.0298591	0.0300874	chr1	13840381	chr1:13839505-13840613	Island
cg04180781	0.46642	0.0153856	0.699711	0.0196804	0.541467	0.00517436	0.418803	0.000996307	2.37469e-11	1.30995e-08	0.233291	8.59202e-08	8.18708e-07	-0.122664	chr17	27417863		OpenSea	MYO18A;MYO18A	Body;Body
cg08362102	0.0829484	0.0266128	0.520597	0.0384573	0.0522916	0.00681297	0.0775715	0.0237896	2.37558e-11	1.30995e-08	0.437648	0.277948	0.505571	0.0252799	chr15	69087774		OpenSea	ANP32A	Body
cg10143811	0.463912	0.00931249	0.776703	0.0386861	0.0581593	0.00736793	0.0829275	0.0132655	2.37876e-11	1.30995e-08	0.312791	0.144305	0.30563	0.0247682	chr12	16757985		OpenSea	LMO3;LMO3	5'UTR;5'UTR
cg21931419	0.299489	0.0444378	0.722918	0.0369102	0.177942	0.0279453	0.0359387	0.0103241	2.37888e-11	1.30995e-08	0.42343	1.46319e-05	7.88091e-05	-0.142003	chr14	74893169	chr14:74892466-74893184	Island	TMEM90A	TSS1500
cg04875789	0.126773	0.0125769	0.354708	0.0230523	0.0291069	0.00749748	0.0306246	0.013543	2.37921e-11	1.30995e-08	0.227934	0.898264	0.971361	0.00151774	chr7	131240514	chr7:131240513-131241847	Island	PODXL;PODXL	Body;Body
cg15307826	0.612587	0.00796482	0.87086	0.0292397	0.794038	0.0171945	0.860322	0.0131966	2.38309e-11	1.31083e-08	0.258273	0.000204628	0.000869746	0.0662839	chr12	27037689		OpenSea
cg06073139	0.248599	0.00613816	0.516302	0.0119957	0.503027	0.00986393	0.695482	0.0212787	2.38431e-11	1.31083e-08	0.267703	1.73347e-09	2.97441e-08	0.192455	chr16	58718950	chr16:58718309-58718703	S_Shore	SLC38A7	TSS1500
cg00215587	0.496179	0.0139141	0.290731	0.0193625	0.868412	0.0176346	0.972233	0.000621731	2.38716e-11	1.31143e-08	-0.205448	1.39536e-07	1.24845e-06	0.10382	chr15	23810843		OpenSea	MKRN3;MKRN3	5'UTR;1stExon
cg25406755	0.094121	0.00662963	0.432004	0.0464089	0.0800867	0.0131448	0.0629487	0.0111782	2.39965e-11	1.31733e-08	0.337883	0.338694	0.580857	-0.017138	chr22	26908877	chr22:26908214-26908542	S_Shore	TFIP11;TFIP11	TSS1500;TSS1500
cg22710661	0.0243271	0.00390571	0.332039	0.0483002	0.0204506	0.00444359	0.0189955	0.00362201	2.40678e-11	1.32027e-08	0.307712	0.927706	0.980209	-0.00145508	chr11	17411071	chr11:17410436-17411287	Island	KCNJ11;KCNJ11	TSS1500;TSS200
cg02647835	0.504165	0.0211747	0.780272	0.0253369	0.971325	0.00112375	0.978691	0.000871786	2.41453e-11	1.3234e-08	0.276107	0.610495	0.829504	0.00736665	chr17	79952861	chr17:79952828-79953104	Island	ASPSCR1	Body
cg12660777	0.258846	0.0105307	0.524492	0.0200936	0.154905	0.008825	0.0686772	0.0166232	2.41705e-11	1.3234e-08	0.265646	2.08437e-05	0.000108599	-0.0862281	chr6	32154833		OpenSea	PBX2	Body
cg25861692	0.611002	0.00940299	0.312467	0.0240421	0.806027	0.0064448	0.490986	0.014354	2.42137e-11	1.3234e-08	-0.298535	1.19122e-11	5.55441e-10	-0.31504	chr11	115010594		OpenSea
cg26963093	0.0232557	0.00355867	0.216209	0.023826	0.0603048	0.00880016	0.0973146	0.0140773	2.42164e-11	1.3234e-08	0.192953	0.0022684	0.00783297	0.0370098	chr2	88469730	chr2:88469691-88470386	Island	THNSL2;THNSL2	TSS200;TSS200
cg16043700	0.58596	0.0104743	0.434926	0.0043515	0.686783	0.0109064	0.780335	0.0070485	2.42229e-11	1.3234e-08	-0.151034	1.15906e-08	1.46094e-07	0.0935523	chr1	1114523	chr1:1115574-1116006	N_Shore	TTLL10;TTLL10	TSS1500;5'UTR
cg16539957	0.239043	0.00993088	0.523008	0.0248542	0.0752497	0.0163738	0.0543982	0.0054962	2.4247e-11	1.3234e-08	0.283965	0.174039	0.354813	-0.0208515	chr14	38066873	chr14:38067446-38069207	N_Shore
cg10655492	0.876046	0.0131223	0.59472	0.0135169	0.961828	0.00550867	0.933944	0.0103349	2.42486e-11	1.3234e-08	-0.281326	0.0739041	0.175592	-0.027884	chr15	94443812		OpenSea
cg03490567	0.109178	0.0122928	0.474407	0.0391109	0.182714	0.025756	0.102931	0.0178721	2.42901e-11	1.32469e-08	0.365229	0.00083295	0.003137	-0.0797822	chr7	43944817	chr7:43945583-43946456	N_Shore	URGCP;URGCP;URGCP	5'UTR;Body;Body
cg06647693	0.333356	0.013341	0.167516	0.00553525	0.9587	0.0034333	0.967645	0.00458696	2.44313e-11	1.33033e-08	-0.16584	0.310678	0.547204	0.00894474	chr16	88590340	chr16:88590204-88590410	Island	ZFPM1	Body
cg14643001	0.452968	0.0366985	0.766897	0.0291099	0.862827	0.00700542	0.925983	0.0103006	2.44456e-11	1.33033e-08	0.31393	0.00159831	0.00569095	0.0631555	chr3	193848133	chr3:193851699-193852042	N_Shelf
cg01298452	0.48071	0.00968925	0.800873	0.0184101	0.615446	0.022885	0.922507	0.0134681	2.44468e-11	1.33033e-08	0.320163	4.23348e-11	1.48403e-09	0.307061	chr8	37410431		OpenSea
cg13191127	0.919871	0.0102675	0.718165	0.0223829	0.957319	0.00705051	0.953234	0.0146198	2.45413e-11	1.33451e-08	-0.201706	0.698783	0.884254	-0.0040849	chr10	125528099		OpenSea	CPXM2	Body
cg18016254	0.180978	0.0241922	0.430781	0.0107517	0.0862946	0.00597556	0.17962	0.0195725	2.45664e-11	1.33466e-08	0.249803	4.69493e-06	2.82338e-05	0.0933256	chr3	122296505	chr3:122296612-122296828	N_Shore	PARP15;PARP15	5'UTR;1stExon
cg22586493	0.485599	0.0312483	0.735835	0.00614843	0.886764	0.0106568	0.903703	0.00680288	2.45799e-11	1.33466e-08	0.250236	0.208295	0.407743	0.0169392	chr2	110014556		OpenSea	SH3RF3	Body
cg02931873	0.447505	0.035685	0.183619	0.0137515	0.163637	0.00262942	0.0352873	0.00765156	2.46277e-11	1.33629e-08	-0.263886	2.26977e-07	1.91062e-06	-0.12835	chr9	113189984		OpenSea	SVEP1	Body
cg15906986	0.105637	0.0134764	0.335093	0.0191876	0.339788	0.0219017	0.0344552	0.00331136	2.46495e-11	1.3365e-08	0.229456	5.57832e-13	5.65267e-11	-0.305333	chr17	37312997		OpenSea
cg08420598	0.501872	0.00182288	0.737665	0.029892	0.581405	0.00707158	0.860939	0.0112433	2.46874e-11	1.33759e-08	0.235793	2.60141e-12	1.76504e-10	0.279534	chr3	123169421	chr3:123166218-123168567	S_Shore
cg15613420	0.220498	0.0324526	0.553426	0.00738203	0.360878	0.0118491	0.630305	0.0170536	2.47387e-11	1.3394e-08	0.332928	3.92019e-10	8.78586e-09	0.269427	chr5	134735637	chr5:134734096-134735261	S_Shore	H2AFY;H2AFY;H2AFY;H2AFY	TSS1500;TSS200;TSS1500;TSS1500
cg00641210	0.212883	0.0371423	0.62892	0.0378658	0.0707088	0.0178927	0.0690448	0.0142571	2.48524e-11	1.34362e-08	0.416037	0.938973	0.983474	-0.00166403	chr17	6927329	chr17:6925400-6927527	Island	BCL6B	Body
cg20459525	0.0958306	0.00478147	0.463839	0.0446543	0.0418923	0.00560183	0.0445094	0.0105248	2.48525e-11	1.34362e-08	0.368008	0.891746	0.969193	0.00261715	chr2	45395870	chr2:45395869-45398186	Island
cg17048013	0.59797	0.0125542	0.851973	0.0287932	0.91331	0.0087499	0.933329	0.011969	2.4871e-11	1.34365e-08	0.254003	0.14732	0.310748	0.0200185	chr12	44161108		OpenSea	IRAK4;IRAK4;IRAK4;IRAK4;IRAK4	5'UTR;5'UTR;5'UTR;5'UTR;5'UTR
cg11063902	0.316587	0.0296432	0.708383	0.037282	0.929007	0.00390488	0.927003	0.00367656	2.48993e-11	1.3442e-08	0.391796	0.92201	0.978539	-0.0020043	chr3	99792993		OpenSea	FILIP1L;FILIP1L;CMSS1	5'UTR;5'UTR;Body
cg23538557	0.0450856	0.00461081	0.233327	0.0260405	0.0348649	0.00645795	0.0432303	0.00478174	2.50085e-11	1.34831e-08	0.188241	0.401461	0.650242	0.00836539	chr1	46860056	chr1:46859724-46860291	Island	FAAH	1stExon
cg26617026	0.64435	0.00658486	0.856767	0.00897663	0.771617	0.00736645	0.841785	0.0174919	2.50115e-11	1.34831e-08	0.212417	1.78452e-05	9.43607e-05	0.0701686	chr16	28849728		OpenSea
cg23137616	0.542782	0.010742	0.770293	0.00685091	0.739245	0.0174015	0.818957	0.00650696	2.5191e-11	1.35701e-08	0.227511	9.62639e-06	5.39827e-05	0.0797113	chr11	66454043		OpenSea	SPTBN2	Body
cg26281685	0.260653	0.0114002	0.532256	0.0130321	0.244137	0.0113503	0.0669632	0.0261703	2.53029e-11	1.36206e-08	0.271602	6.30544e-09	8.73686e-08	-0.177173	chr2	51260131		OpenSea	NRXN1;NRXN1	TSS1500;TSS1500
cg20949826	0.712105	0.00663893	0.886636	0.010297	0.686304	0.00330117	0.874726	0.0130744	2.53876e-11	1.36564e-08	0.174531	9.24756e-12	4.59425e-10	0.188422	chr18	45420751		OpenSea	SMAD2;SMAD2;SMAD2	Body;Body;Body
cg16005939	0.403031	0.0151627	0.121169	0.0313411	0.0952475	0.020405	0.0336263	0.0029807	2.54835e-11	1.36963e-08	-0.281861	0.000852325	0.00320322	-0.0616212	chr1	91191990	chr1:91190489-91192804	Island
cg18131810	0.469228	0.0232549	0.707002	0.00918171	0.29424	0.0148293	0.441426	0.00814932	2.54984e-11	1.36963e-08	0.237774	1.22683e-08	1.53308e-07	0.147185	chr2	220348515	chr2:220348955-220349784	N_Shore	SPEG	Body
cg12156512	0.746593	0.0258882	0.456018	0.0270117	0.0353164	0.00101737	0.0402336	0.00308026	2.55278e-11	1.37023e-08	-0.290575	0.746951	0.909833	0.00491726	chr19	47258676	chr19:47258809-47260224	N_Shore	FKRP;FKRP	5'UTR;5'UTR
cg10662019	0.232283	0.0165338	0.467987	0.0130995	0.562656	0.00499893	0.837491	0.0149471	2.55798e-11	1.37203e-08	0.235704	3.36e-12	2.14813e-10	0.274835	chr19	469066	chr19:468706-468950	S_Shore	ODF3L2	Body
cg17333767	0.0782963	0.0129872	0.276301	0.0209253	0.103828	0.00265778	0.105979	0.00862138	2.56229e-11	1.37336e-08	0.198004	0.835726	0.949177	0.0021515	chr22	17680561		OpenSea	CECR1;CECR1	TSS200;Body
cg08266286	0.465718	0.0217488	0.796749	0.0167479	0.904447	0.0199319	0.911559	0.0178505	2.57225e-11	1.37771e-08	0.331031	0.682597	0.875136	0.0071121	chr2	25141901	chr2:25142472-25143689	N_Shore	ADCY3;ADCY3	5'UTR;1stExon
cg09419791	0.40247	0.0196796	0.666867	0.014542	0.878104	0.0135353	0.905974	0.0262431	2.57582e-11	1.37785e-08	0.264397	0.0601916	0.147406	0.0278698	chr1	211805904		OpenSea
cg14065115	0.232238	0.0196335	0.463515	0.0253141	0.0666343	0.000465389	0.0465699	0.00872091	2.57629e-11	1.37785e-08	0.231277	0.114403	0.25306	-0.0200644	chr6	100916959	chr6:100917205-100917523	N_Shore
cg04115307	0.263067	0.0114391	0.0364812	0.00337073	0.0192496	0.00457909	0.0170834	0.00282752	2.57803e-11	1.37785e-08	-0.226586	0.855277	0.956642	-0.00216617	chr14	101539612		OpenSea
cg25538235	0.232842	0.0149186	0.0541394	0.012831	0.17693	0.0117819	0.0748585	0.0110329	2.58673e-11	1.38083e-08	-0.178702	3.37678e-08	3.65117e-07	-0.102072	chr18	70211974	chr18:70208974-70211790	S_Shore	CBLN2	TSS1500
cg07574896	0.664678	0.0213898	0.46551	0.0117709	0.899571	0.0124165	0.928186	0.00362686	2.5873e-11	1.38083e-08	-0.199168	0.0147086	0.0426026	0.0286148	chr6	401453		OpenSea	IRF4	Body
cg12073319	0.0713871	0.0258499	0.335784	0.000879387	0.574605	0.010424	0.854534	0.0277558	2.59891e-11	1.38594e-08	0.264397	1.22481e-11	5.67337e-10	0.279929	chr4	15965025		OpenSea	FGFBP2	TSS200
cg06050456	0.0861712	0.0131097	0.340017	0.0277172	0.0326344	0.00558829	0.0300986	0.00139062	2.60059e-11	1.38595e-08	0.253845	0.848956	0.954348	-0.00253586	chr10	123196696		OpenSea
cg17446661	0.438113	0.00397776	0.755264	0.0248508	0.908507	0.00924582	0.912348	0.0123971	2.60275e-11	1.38611e-08	0.317151	0.81745	0.9416	0.0038414	chr1	21632336		OpenSea	ECE1	Body
cg19542849	0.360595	0.00725197	0.581975	0.0145073	0.0691068	0.0158397	0.0488517	0.00565735	2.60778e-11	1.3878e-08	0.221381	0.0978494	0.22234	-0.0202551	chr2	100217960		OpenSea	AFF3;AFF3	Body;Body
cg10222837	0.0559718	0.00106254	0.395051	0.0174792	0.580515	0.0106209	0.713804	0.047311	2.61063e-11	1.38833e-08	0.339079	2.81052e-06	1.78215e-05	0.133289	chr11	1939477		OpenSea	TNNT3;TNNT3;TNNT3;TNNT3;TNNT3	TSS1500;TSS1500;TSS1500;TSS1500;TSS1500
cg05351583	0.447675	0.0141491	0.706829	0.0196902	0.419838	0.0246348	0.0384587	0.0149103	2.61898e-11	1.39178e-08	0.259154	1.54429e-13	2.21785e-11	-0.381379	chr15	74596880		OpenSea	CCDC33	Body
cg09562563	0.804137	0.0155092	0.49158	0.0118651	0.959904	0.00919761	0.951942	0.0159798	2.62231e-11	1.39256e-08	-0.312556	0.628725	0.841669	-0.007962	chr5	3854732	chr5:3854536-3854796	Island
cg13990746	0.16041	0.00582639	0.380049	0.0111223	0.0498716	0.0125802	0.0458216	0.0133364	2.62536e-11	1.39319e-08	0.219639	0.725808	0.89884	-0.00404999	chr1	173639044	chr1:173638662-173639045	Island	ANKRD45	TSS200
cg03011594	0.53728	0.0143302	0.727188	0.00988952	0.973313	0.000718962	0.977438	0.00215758	2.63216e-11	1.39581e-08	0.189908	0.679848	0.873568	0.00412498	chr16	56370697		OpenSea	GNAO1;GNAO1	Body;Body
cg16624069	0.0517252	0.0033313	0.193121	0.0101924	0.0426333	0.00970012	0.043789	0.00137685	2.63586e-11	1.39678e-08	0.141395	0.876275	0.963981	0.00115564	chr13	99630210		OpenSea	DOCK9;DOCK9;DOCK9;DOCK9;DOCK9;DOCK9	Body;5'UTR;1stExon;Body;5'UTR;1stExon
cg06795963	0.137152	0.00855398	0.412847	0.0167136	0.317554	0.0223669	0.454371	0.0162003	2.64431e-11	1.40027e-08	0.275695	1.90419e-07	1.6373e-06	0.136817	chr17	40932359	chr17:40932329-40933299	Island	WNK4	TSS1500
cg02029926	0.0822961	0.0217103	0.497482	0.026315	0.0823295	0.0135896	0.120043	0.044673	2.64685e-11	1.40062e-08	0.415186	0.100401	0.227197	0.0377136	chr4	74734874	chr4:74734918-74735544	N_Shore	CXCL1	TSS1500
cg15519279	0.185593	0.0403157	0.560528	0.0192308	0.670818	0.0240313	0.568512	0.0188752	2.65282e-11	1.40279e-08	0.374934	0.000124991	0.00055407	-0.102307	chr7	44635924		OpenSea
cg01841306	0.120878	0.00581442	0.242905	0.00750579	0.0272879	0.00110279	0.0241125	0.00224325	2.66499e-11	1.4076e-08	0.122027	0.621849	0.837128	-0.00317537	chr17	908923	chr17:909981-910442	N_Shore	ABR;ABR;ABR	3'UTR;3'UTR;3'UTR
cg01594316	0.293676	0.0172897	0.598981	0.0266362	0.0375424	0.00112947	0.0386619	0.0109619	2.66568e-11	1.4076e-08	0.305305	0.944341	0.984952	0.00111946	chr1	40904200		OpenSea
cg23160483	0.432475	0.0340541	0.835221	0.0145355	0.917488	0.00670588	0.930053	0.0156761	2.67933e-11	1.413e-08	0.402746	0.555253	0.789376	0.0125645	chr17	79963691	chr17:79961577-79961857	S_Shore	ASPSCR1	Body
cg11938865	0.336058	0.0119424	0.160717	0.00529667	0.556252	0.00650423	0.039507	0.00882803	2.67967e-11	1.413e-08	-0.175341	1.35588e-17	4.56993e-14	-0.516745	chr1	20445793		OpenSea	PLA2G2D;PLA2G2D	Body;Body
cg24318763	0.0435019	0.00651773	0.185175	0.016228	0.0194935	0.0025569	0.019252	0.00261815	2.68284e-11	1.41367e-08	0.141673	0.974115	0.993143	-0.00024153	chr7	139208979	chr7:139208442-139209069	Island	CLEC2L	Body
cg06394833	0.0703783	0.00844363	0.328402	0.0282527	0.0777969	0.00997609	0.0452221	0.0150531	2.68811e-11	1.41466e-08	0.258023	0.0286556	0.0771369	-0.0325748	chr7	100822468	chr7:100823307-100823701	N_Shore	C7orf52	5'UTR
cg04279973	0.0930898	0.0115885	0.34201	0.000545688	0.0568573	0.0182892	0.0728331	0.0191404	2.6885e-11	1.41466e-08	0.24892	0.234527	0.446174	0.0159759	chr16	23846968	chr16:23846941-23848102	Island	PRKCB;PRKCB	TSS1500;TSS1500
cg20382515	0.596472	0.0238744	0.332432	0.0197305	0.815909	0.00735483	0.819769	0.0087587	2.69212e-11	1.41557e-08	-0.26404	0.781216	0.925855	0.0038596	chr22	48006017		OpenSea
cg03331473	0.399357	0.0303661	0.0809388	0.0317111	0.170078	0.0224322	0.0298959	0.00474806	2.69897e-11	1.41817e-08	-0.318418	7.95646e-07	5.78473e-06	-0.140182	chr15	71389252		OpenSea
cg02041347	0.183062	0.00255674	0.331679	0.0166032	0.0224051	0.00464238	0.0239276	0.00459089	2.70194e-11	1.41874e-08	0.148616	0.845607	0.953084	0.00152243	chr17	750541		OpenSea	NXN;NXN	Body;Body
cg24738924	0.357186	0.0207799	0.641988	0.0296711	0.483743	0.0012093	0.0619314	0.0112186	2.71031e-11	1.42214e-08	0.284803	1.46799e-13	2.13524e-11	-0.421811	chr2	121637479		OpenSea	GLI2	Body
cg14952359	0.638843	0.00855295	0.847805	0.010609	0.695156	0.0171914	0.970449	0.00691697	2.71527e-11	1.42374e-08	0.208962	7.03233e-13	6.6945e-11	0.275293	chr19	35791237	chr19:35791029-35791289	Island	MAG;MAG	Body;Body
cg16654288	0.198204	0.0228121	0.509752	0.0330734	0.179441	0.00672668	0.0946198	0.00870104	2.72336e-11	1.42552e-08	0.311548	0.000130078	0.000574646	-0.0848207	chr19	35748789		OpenSea	LSR;LSR;LSR;LSR;LSR	Body;Body;Body;Body;Body
cg20498089	0.34381	0.0201679	0.621132	0.020324	0.556727	0.0131564	0.892122	0.0200091	2.72351e-11	1.42552e-08	0.277322	2.20352e-12	1.56177e-10	0.335395	chr11	44614255		OpenSea	CD82;CD82	5'UTR;5'UTR
cg24612667	0.0376564	0.00554197	0.255161	0.0280399	0.0281823	0.00475423	0.0194332	0.00103257	2.72438e-11	1.42552e-08	0.217505	0.449398	0.698057	-0.00874914	chr11	124735554	chr11:124735069-124736465	Island	ROBO3	1stExon
cg25856302	0.239477	0.0103582	0.537976	0.0142236	0.178859	0.0065918	0.487115	0.029282	2.72786e-11	1.42634e-08	0.298499	1.7862e-11	7.59102e-10	0.308255	chr5	176215267		OpenSea
cg24907011	0.295625	0.0283404	0.577896	0.00699499	0.665481	0.00694075	0.895028	0.0150959	2.73053e-11	1.42674e-08	0.28227	4.0561e-10	9.02664e-09	0.229547	chr8	24855940	chr8:24857509-24858427	N_Shore
cg23524290	0.262096	0.0227197	0.612094	0.0069779	0.415091	0.029491	0.814568	0.0256445	2.73777e-11	1.42953e-08	0.349998	4.77667e-12	2.80628e-10	0.399477	chr19	10542131	chr19:10542662-10543120	N_Shore	PDE4A;PDE4A;PDE4A	Body;Body;TSS1500
cg13739421	0.700607	0.0105133	0.906817	0.00486676	0.923329	0.0160311	0.91951	0.0101029	2.74297e-11	1.43124e-08	0.20621	0.725552	0.898723	-0.0038188	chr1	87620271	chr1:87617153-87617417	S_Shelf	LINC01140	Body
cg02728483	0.474635	0.0115038	0.671608	0.00943396	0.150212	0.00520532	0.0774769	0.0034678	2.74746e-11	1.43259e-08	0.196973	5.85599e-06	3.44294e-05	-0.0727353	chr2	172965081	chr2:172964762-172967857	Island	DLX2	3'UTR
cg22687511	0.46726	0.0225455	0.213171	0.013508	0.6461	0.00818295	0.523164	0.00799996	2.75372e-11	1.43485e-08	-0.254089	2.67371e-07	2.20632e-06	-0.122936	chr13	112883974		OpenSea
cg00673006	0.148276	0.00465812	0.344381	0.0112499	0.106662	0.0120031	0.0879829	0.0187019	2.75852e-11	1.43566e-08	0.196105	0.0872938	0.202095	-0.0186794	chr2	97483133	chr2:97481356-97483276	Island	CNNM3;CNNM3	1stExon;1stExon
cg11674885	0.517734	0.0170705	0.823371	0.0235283	0.238869	0.00630841	0.558298	0.0091715	2.75911e-11	1.43566e-08	0.305637	1.54288e-11	6.7797e-10	0.319429	chr2	110099750		OpenSea	SH3RF3	Body
cg17646250	0.341094	0.024118	0.617622	0.0132067	0.0646628	0.00700917	0.0571177	0.00997635	2.76336e-11	1.43687e-08	0.276528	0.60618	0.826576	-0.00754512	chr6	6759768		OpenSea
cg26311734	0.0545834	0.00277764	0.224757	0.0111206	0.110596	0.0120582	0.0419658	0.0105852	2.76882e-11	1.43796e-08	0.170173	2.21627e-06	1.44071e-05	-0.0686304	chr4	94755520	chr4:94755786-94756310	N_Shore
cg05758246	0.0692397	0.0118074	0.354824	0.0391448	0.0305926	0.000516944	0.0360699	0.00508968	2.77059e-11	1.43796e-08	0.285584	0.716432	0.893897	0.00547732	chr6	10404967	chr6:10404362-10405180	Island	TFAP2A;TFAP2A;TFAP2A	Body;Body;Body
cg10257905	0.498884	0.004815	0.72505	0.00705614	0.444555	0.0174781	0.424687	0.0255706	2.77196e-11	1.43796e-08	0.226166	0.112123	0.248907	-0.019868	chr17	12568092	chr17:12568667-12569335	N_Shore	MYOCD;MYOCD	TSS1500;TSS1500
cg27112666	0.0475306	0.00710793	0.169532	0.00833267	0.037983	0.00423328	0.0323651	0.00262507	2.77313e-11	1.43796e-08	0.122001	0.388719	0.636619	-0.00561796	chr6	100050791	chr6:100051018-100051972	N_Shore
cg18207999	0.0561713	0.00877011	0.226262	0.0138876	0.65227	0.0074268	0.306351	0.00989696	2.78316e-11	1.44216e-08	0.170091	2.12361e-15	1.17094e-12	-0.345919	chr17	37914349	chr17:37910088-37911190	S_Shelf
cg01291375	0.856483	0.0213654	0.486444	0.0388816	0.868072	0.0098553	0.869357	0.0119405	2.80158e-11	1.45007e-08	-0.370039	0.947472	0.985798	0.00128522	chr6	170753313	chr6:170755650-170755892	N_Shelf
cg26380291	0.120876	0.00370493	0.319829	0.0201848	0.253479	0.00650663	0.135844	0.0178592	2.80231e-11	1.45007e-08	0.198953	2.37424e-08	2.69535e-07	-0.117636	chr10	114787843		OpenSea	TCF7L2;TCF7L2;TCF7L2;TCF7L2;TCF7L2;TCF7L2	Body;Body;Body;Body;Body;Body
cg17810176	0.106945	0.0247143	0.408115	0.00299836	0.0921311	0.0143408	0.531953	0.032693	2.81328e-11	1.45474e-08	0.30117	1.84071e-13	2.51653e-11	0.439822	chr19	36035831	chr19:36036002-36036607	N_Shore	GAPDHS;TMEM147	Body;TSS1500
cg24915511	0.113757	0.0130395	0.317913	0.0124332	0.180533	0.00674301	0.346723	0.0201449	2.83622e-11	1.46514e-08	0.204156	4.15615e-10	9.20958e-09	0.16619	chr1	181057458	chr1:181057503-181059176	N_Shore	IER5	TSS200
cg07766847	0.0709848	0.0176022	0.355391	0.03196	0.0421197	0.00398131	0.0670864	0.0177139	2.83893e-11	1.46514e-08	0.284407	0.112947	0.250432	0.0249667	chr19	1406733	chr19:1407109-1408843	N_Shore	DAZAP1;DAZAP1	TSS1500;TSS1500
cg20524271	0.139947	0.0134182	0.343806	0.0152537	0.0210527	0.00149068	0.026274	0.00630162	2.84017e-11	1.46514e-08	0.203858	0.628943	0.841799	0.00522128	chr11	20153750		OpenSea
cg00427223	0.0556412	0.00864337	0.269987	0.0282226	0.0522683	0.0055393	0.0341713	0.00442134	2.84229e-11	1.46514e-08	0.214346	0.126138	0.274131	-0.0180971	chr10	29699134	chr10:29698362-29699044	S_Shore	SVIL-AS1;SVIL-AS1;SVIL-AS1;SVIL-AS1;SVIL-AS1;SVIL-AS1;SVIL-AS1;SVIL-AS1;SVIL-AS1;SVIL-AS1;SVIL-AS1	TSS200;Body;Body;Body;Body;Body;Body;Body;Body;Body;Body
cg08195247	0.0608307	0.00221117	0.243704	0.00662124	0.0857833	0.00227205	0.0372504	0.00969898	2.84317e-11	1.46514e-08	0.182873	0.000170151	0.000734364	-0.048533	chr2	176933286	chr2:176933131-176933449	Island
cg00416934	0.191527	0.0134287	0.345501	0.00156941	0.171836	0.0124164	0.093655	0.00847751	2.85552e-11	1.47023e-08	0.153974	1.552e-07	1.36941e-06	-0.078181	chr17	43044808	chr17:43044369-43046424	Island	C1QL1	Body
cg10265640	0.519936	0.00386686	0.748746	0.0118704	0.663115	0.00752809	0.637159	0.0326338	2.85698e-11	1.47023e-08	0.228811	0.0466242	0.118211	-0.025955	chr10	134269042	chr10:134266678-134266934	S_Shelf
cg12004614	0.0955162	0.0126932	0.345637	0.0221419	0.86231	0.0125104	0.896637	0.0142064	2.86022e-11	1.47088e-08	0.250121	0.0194968	0.0548098	0.0343269	chr18	3482492		OpenSea
cg13564742	0.146095	0.0290603	0.492261	0.0330578	0.0621113	0.0135789	0.0417119	0.0078068	2.86937e-11	1.47457e-08	0.346166	0.275357	0.502196	-0.0203995	chr9	100614879	chr9:100615234-100617510	N_Shore	FOXE1	TSS1500
cg10329173	0.13218	0.0087315	0.332729	0.0179524	0.0454104	0.0186187	0.054307	0.00932585	2.88109e-11	1.47921e-08	0.20055	0.407196	0.656137	0.00889664	chr4	30723983	chr4:30721204-30724842	Island	PCDH7;PCDH7;PCDH7	1stExon;Body;1stExon
cg10941484	0.069217	0.011957	0.26561	0.0100289	0.0505901	0.0110431	0.0561049	0.0151386	2.88372e-11	1.47921e-08	0.196393	0.597007	0.820129	0.00551485	chr2	70529325	chr2:70528608-70529337	Island	FAM136A	TSS200
cg15195321	0.0734127	0.00201382	0.265026	0.0252684	0.0365597	0.00853056	0.0293292	0.00346593	2.88431e-11	1.47921e-08	0.191613	0.479264	0.725833	-0.0072305	chr4	174452026	chr4:174451828-174452962	Island	NBLA00301;HAND2	Body;TSS1500
cg12984580	0.105861	0.0243287	0.335678	0.00702617	0.156392	0.0107098	0.036893	0.00581529	2.89149e-11	1.47973e-08	0.229817	1.17881e-07	1.07852e-06	-0.119499	chr8	11549859	chr8:11549858-11550166	Island
cg12964033	0.336532	0.0185332	0.586647	0.0128173	0.131355	0.00344464	0.204493	0.0228591	2.89356e-11	1.47973e-08	0.250115	6.85239e-05	0.000320224	0.0731384	chr18	8662015	chr18:8659791-8660165	S_Shore
cg24926361	0.26669	0.0134211	0.531424	0.0218396	0.184392	0.0218671	0.0851693	0.00143644	2.89381e-11	1.47973e-08	0.264734	5.19596e-06	3.09149e-05	-0.0992226	chr22	19136922	chr22:19136293-19138512	Island	GSC2	Body
cg16509777	0.49	0.00822076	0.713051	0.0246619	0.0829905	0.0106637	0.0503752	0.0162784	2.89493e-11	1.47973e-08	0.223052	0.0139983	0.0407454	-0.0326153	chr2	45172265	chr2:45169505-45171884	S_Shore	SIX3	3'UTR
cg27047075	0.328112	0.0374259	0.612782	0.00549204	0.131563	0.00652152	0.0680858	0.0117546	2.89878e-11	1.47973e-08	0.28467	0.000785886	0.00297417	-0.0634772	chr4	174448345	chr4:174448333-174448845	Island	HAND2	3'UTR
cg23937893	0.0851797	0.0143643	0.249401	0.00510098	0.04432	0.0105478	0.038746	0.0134677	2.89884e-11	1.47973e-08	0.164221	0.523944	0.764595	-0.00557402	chr2	219757464	chr2:219757458-219758001	Island	WNT10A	Body
cg10433547	0.414311	0.0160589	0.628225	0.0195079	0.467128	0.00344379	0.446489	0.00927708	2.89917e-11	1.47973e-08	0.213914	0.0847444	0.197112	-0.0206391	chr16	1486536	chr16:1487017-1487260	N_Shore	CCDC154	Body
cg13905148	0.0814618	0.015238	0.257599	0.00944758	0.0202824	0.00163926	0.0243393	0.00165699	2.90836e-11	1.4834e-08	0.176137	0.664186	0.864235	0.00405695	chr14	69065430		OpenSea
cg21743730	0.739741	0.01796	0.373245	0.0391383	0.691952	0.00890653	0.829449	0.0193704	2.92026e-11	1.48846e-08	-0.366496	5.18004e-06	3.08317e-05	0.137497	chr17	36912242	chr17:36908107-36908510	S_Shelf	PSMB3;PSMB3;PSMB3;PSMB3;PSMB3;PSMB3	ExonBnd;ExonBnd;ExonBnd;Body;Body;Body
cg06480973	0.0985294	0.0227045	0.41353	0.0289578	0.15675	0.0121033	0.418733	0.0156651	2.94218e-11	1.49861e-08	0.315	3.2639e-10	7.56537e-09	0.261982	chr17	46047889	chr17:46048069-46048823	N_Shore	CDK5RAP3;CDK5RAP3;CDK5RAP3;CDK5RAP3;CDK5RAP3	TSS1500;TSS1500;TSS1500;TSS1500;TSS200
cg24888243	0.0804096	0.0124974	0.369214	0.0420025	0.0588616	0.00262917	0.0494797	0.0121958	2.94589e-11	1.49948e-08	0.288804	0.542141	0.779228	-0.00938187	chr1	208084582	chr1:208084098-208084513	S_Shore	CD34;CD34;CD34;CD34	1stExon;1stExon;5'UTR;5'UTR
cg23706108	0.735455	0.0098652	0.91895	0.00627806	0.854938	0.00677298	0.934521	0.0123679	2.95223e-11	1.50153e-08	0.183495	1.02335e-06	7.22925e-06	0.0795831	chr8	74475489		OpenSea	STAU2;STAU2;STAU2;STAU2;STAU2;STAU2;STAU2	Body;Body;Body;Body;Body;Body;Body
cg13420004	0.328507	0.0308378	0.608618	0.0172794	0.864088	0.0118623	0.895758	0.0198947	2.95393e-11	1.50153e-08	0.28011	0.0477391	0.120651	0.0316695	chr15	89421300	chr15:89424629-89424870	N_Shelf	HAPLN3	Body
cg20732100	0.632054	0.00857265	0.435565	0.0203407	0.725551	0.00362745	0.547886	0.0141021	2.95718e-11	1.50216e-08	-0.196489	1.10621e-10	3.17667e-09	-0.177665	chr16	11499126		OpenSea
cg04548162	0.284717	0.00695802	0.427431	0.00959942	0.0842	0.0107302	0.0468237	0.00433254	2.95938e-11	1.50226e-08	0.142714	0.000197656	0.000842424	-0.0373763	chr9	1046034	chr9:1045541-1046394	Island
cg02605601	0.48958	0.00355431	0.743407	0.0249529	0.790816	0.0191753	0.948085	0.000796109	2.9621e-11	1.50262e-08	0.253827	1.39822e-08	1.71303e-07	0.157269	chr10	3724557		OpenSea
cg05541367	0.701066	0.0152692	0.481283	0.0115036	0.863051	0.00667732	0.760502	0.0182478	2.96481e-11	1.50298e-08	-0.219783	4.38763e-07	3.41495e-06	-0.102549	chr10	1708667		OpenSea	ADARB2	Body
cg20382695	0.127217	0.0196433	0.333442	0.0135752	0.087936	0.00926725	0.345782	0.0138829	2.97e-11	1.50459e-08	0.206225	1.54547e-12	1.19833e-10	0.257846	chr10	116853814	chr10:116852261-116854094	Island	ATRNL1	Body
cg07346648	0.46877	0.0225126	0.662777	0.0104796	0.843935	0.0121283	0.668782	0.00568889	2.97268e-11	1.50492e-08	0.194007	1.13435e-10	3.24218e-09	-0.175153	chr1	1266657	chr1:1267085-1267286	N_Shore	TAS1R3	TSS200
cg11869183	0.487445	0.0126053	0.788185	0.0134727	0.780652	0.0289839	0.565479	0.0255275	2.98361e-11	1.5085e-08	0.30074	2.29056e-09	3.74751e-08	-0.215173	chr12	1008948		OpenSea	WNK1;WNK1;WNK1;WNK1	Body;Body;Body;Body
cg26999154	0.0654872	0.00411595	0.289213	0.016822	0.40696	0.0260227	0.0574989	0.0134723	2.98377e-11	1.5085e-08	0.223726	7.93605e-14	1.37725e-11	-0.349461	chr11	43291043		OpenSea
cg01997006	0.142049	0.0217601	0.479476	0.0446852	0.0192638	0.00247085	0.0215879	0.0035673	2.9916e-11	1.51143e-08	0.337428	0.896589	0.970837	0.00232416	chr20	49410882	chr20:49411401-49412142	N_Shore	BCAS4;BCAS4;BCAS4	TSS1500;TSS1500;TSS1500
cg01867419	0.0615742	0.020247	0.322279	0.0267245	0.0185468	0.00390781	0.0169552	0.00482623	3.00099e-11	1.51516e-08	0.260705	0.908302	0.974416	-0.00159162	chr6	30421515	chr6:30418844-30419630	S_Shore
cg05852052	0.184952	0.0209877	0.789358	0.0366712	0.556919	0.0647155	0.069317	0.0174613	3.00958e-11	1.51847e-08	0.604406	4.94874e-10	1.06002e-08	-0.487602	chr16	11946115	chr16:11945065-11945517	S_Shore	RSL1D1	TSS1500
cg00562835	0.498281	0.0281096	0.793673	0.0114149	0.907984	0.00912861	0.924956	0.0153221	3.02356e-11	1.5245e-08	0.295392	0.288854	0.519782	0.0169723	chr3	45723601		OpenSea	LIMD1-AS1	Body
cg22810790	0.169732	0.0144338	0.434445	0.0157369	0.269427	0.030681	0.519187	0.00485656	3.02617e-11	1.52478e-08	0.264713	6.4891e-11	2.07949e-09	0.24976	chr17	58236801		OpenSea	CA4	3'UTR
cg00159212	0.0405442	0.00804122	0.237482	0.0183459	0.0347409	0.00823606	0.0423021	0.0135686	3.03841e-11	1.52992e-08	0.196938	0.473486	0.720572	0.00756123	chr1	100435336	chr1:100435297-100436070	Island	SLC35A3	TSS1500
cg06458687	0.222296	0.0268637	0.630782	0.0285332	0.685648	0.00202376	0.597573	0.0459927	3.04563e-11	1.53252e-08	0.408486	0.00106214	0.00391806	-0.0880747	chr11	68472794		OpenSea
cg24473393	0.163098	0.00961668	0.349953	0.0164389	0.0958204	0.0100091	0.133584	0.00860511	3.05126e-11	1.53367e-08	0.186855	0.00175376	0.00619298	0.0377637	chr11	24518149	chr11:24518224-24518738	N_Shore	LUZP2	TSS1500
cg26460647	0.523976	0.0143058	0.761436	0.020534	0.419961	0.0192957	0.854415	0.0145979	3.052e-11	1.53367e-08	0.23746	9.70648e-15	3.26124e-12	0.434454	chr4	139772746		OpenSea
cg02597159	0.0895973	0.0183666	0.296877	0.0159314	0.0461868	0.0053479	0.0494013	0.00932685	3.06024e-11	1.53613e-08	0.20728	0.770479	0.921123	0.00321451	chr11	22359465	chr11:22362862-22363377	N_Shelf	SLC17A6	TSS1500
cg19587349	0.244458	0.00395426	0.424829	0.0144193	0.042324	0.0108031	0.0369326	0.0121265	3.06167e-11	1.53613e-08	0.180371	0.575569	0.804849	-0.00539138	chr2	97579799		OpenSea	FAM178B	Body
cg07059402	0.0969773	0.00478878	0.366436	0.0334923	0.379923	0.00180198	0.397501	0.0201309	3.06475e-11	1.53613e-08	0.269458	0.231732	0.442173	0.0175777	chr22	38244781	chr22:38245341-38245681	N_Shore	MIR659;EIF3L	TSS1500;TSS1500
cg09442878	0.0394834	0.00745575	0.422057	0.048042	0.0300463	0.00917616	0.0595202	0.0377518	3.06511e-11	1.53613e-08	0.382574	0.162082	0.335391	0.0294739	chr4	48988509	chr4:48987790-48988808	Island	CWH43;CWH43	TSS200;Body
cg02578560	0.0675409	0.0139452	0.267269	0.0146848	0.0483797	0.00702508	0.0656513	0.0176406	3.07979e-11	1.54246e-08	0.199728	0.12002	0.263234	0.0172716	chr6	43243245	chr6:43243593-43244305	N_Shore	TTBK1	Body
cg17385452	0.318862	0.0119717	0.0935879	0.0227486	0.233214	0.00947337	0.0560024	0.00910017	3.08518e-11	1.54412e-08	-0.225275	7.02046e-10	1.40925e-08	-0.177212	chr3	69101870	chr3:69101221-69101664	S_Shore	TMF1	TSS1500
cg22759185	0.628545	0.00540906	0.852055	0.0167486	0.708603	0.0164071	0.925449	0.0127627	3.09209e-11	1.54654e-08	0.22351	4.60089e-11	1.58367e-09	0.216846	chr19	1492038	chr19:1490134-1491806	S_Shore	REEP6	Body
cg22975913	0.105526	0.0222674	0.380918	0.0126726	0.0728124	0.0100112	0.0500835	0.00981551	3.10041e-11	1.54967e-08	0.275392	0.136526	0.292297	-0.0227289	chr11	32457727	chr11:32459422-32459878	N_Shore	WIT1;WT1;WT1;WT1;WT1	Body;TSS1500;TSS1500;TSS1500;TSS1500
cg07830750	0.727797	0.0267321	0.369335	0.0320608	0.831183	0.00644791	0.921789	0.0215688	3.11082e-11	1.55325e-08	-0.358462	0.000281849	0.00116536	0.0906053	chr16	854640	chr16:857341-858025	N_Shelf	PRR25	TSS1500
cg23724641	0.252577	0.0312878	0.603941	0.0199034	0.0629589	0.0176729	0.0366068	0.00867375	3.11172e-11	1.55325e-08	0.351364	0.173163	0.353384	-0.0263521	chr2	133426653	chr2:133426652-133428870	Island	LYPD1;LYPD1	5'UTR;Body
cg16924455	0.49183	0.0061034	0.718535	0.00613001	0.849624	0.0167837	0.909816	0.0134542	3.11717e-11	1.55493e-08	0.226704	0.000180752	0.000776155	0.060192	chr3	193501119		OpenSea
cg09372546	0.247862	0.0363368	0.526876	0.0109012	0.232137	0.010551	0.163083	0.0107947	3.11942e-11	1.55502e-08	0.279014	0.000340211	0.00138403	-0.0690543	chr8	145733659	chr8:145733793-145735370	N_Shore	MFSD3	TSS1500
cg04726400	0.371259	0.00922809	0.162945	0.0218318	0.829123	0.0115224	0.923532	0.00489052	3.13363e-11	1.56106e-08	-0.208314	6.48035e-07	4.81831e-06	0.0944091	chr11	56912392		OpenSea
cg09168066	0.368086	0.0207547	0.645562	0.011392	0.29926	0.00901841	0.232019	0.0101907	3.13882e-11	1.56248e-08	0.277476	0.000410528	0.00164368	-0.0672415	chr17	7579705		OpenSea	TP53;TP53;TP53;TP53;TP53;TP53;TP53;TP53;TP53;TP53;TP53;TP53;TP53;TP53;TP53;TP53;TP53;TP53;TP53;TP53;TP53;TP53;TP53;TP53;TP53;TP53;TP53;TP53;TP53;TP53;TP53;TP53	Body;Body;Body;Body;TSS1500;TSS1500;TSS1500;TSS1500;TSS1500;TSS1500;ExonBnd;ExonBnd;ExonBnd;ExonBnd;ExonBnd;ExonBnd;ExonBnd;ExonBnd;ExonBnd;ExonBnd;ExonBnd;ExonBnd;ExonBnd;ExonBnd;ExonBnd;ExonBnd;ExonBnd;5'UTR;5'UTR;5'UTR;5'UTR;5'UTR
cg23395310	0.133927	0.0144958	0.344909	0.0199961	0.177538	0.0158776	0.0731911	0.00578315	3.14234e-11	1.56248e-08	0.210982	2.31977e-07	1.94754e-06	-0.104347	chr9	139623427	chr9:139622242-139623428	Island	SNHG7;SNHG7;SNHG7	TSS1500;TSS1500;TSS1500
cg15701794	0.526671	0.00795245	0.738459	0.0077855	0.0691605	0.0144687	0.0527451	0.0136494	3.14276e-11	1.56248e-08	0.211788	0.160469	0.332715	-0.0164154	chr10	77156421	chr10:77155128-77169600	Island
cg09877744	0.175911	0.0247517	0.473968	0.0186177	0.0392744	0.0037078	0.144764	0.00260549	3.15171e-11	1.56487e-08	0.298057	1.03672e-05	5.77018e-05	0.105489	chr22	51042356	chr22:51042293-51043422	Island	MAPK8IP2;MAPK8IP2	Body;Body
cg19409229	0.0572356	0.00903974	0.164798	0.00470005	0.0514495	0.00481322	0.047254	0.00427549	3.15174e-11	1.56487e-08	0.107562	0.467828	0.715403	-0.00419546	chr2	238875243	chr2:238875131-238876327	Island	UBE2F	TSS1500
cg22917372	0.458342	0.00886697	0.671578	0.0119286	0.049186	0.0105939	0.0537628	0.00657381	3.1589e-11	1.56739e-08	0.213236	0.687518	0.878008	0.0045768	chr12	122186536		OpenSea	TMEM120B	Body
cg15174564	0.0320745	0.00622532	0.346239	0.00614271	0.0271991	0.0100147	0.0401883	0.0155897	3.16186e-11	1.56781e-08	0.314164	0.442216	0.691132	0.0129892	chr11	120856801	chr11:120856725-120857174	Island	GRIK4	Body
cg12153542	0.120415	0.0302371	0.325211	0.00438566	0.0441439	0.00296766	0.0501267	0.0087428	3.17686e-11	1.57421e-08	0.204796	0.585199	0.811701	0.00598275	chr20	30063129	chr20:30062969-30063281	Island	REM1;REM1	5'UTR;1stExon
cg08270630	0.462879	0.0101403	0.713343	0.0283355	0.257339	0.00615845	0.392927	0.00745262	3.18196e-11	1.57569e-08	0.250465	7.90184e-08	7.61378e-07	0.135588	chr22	50330655	chr22:50328693-50329178	S_Shore
cg26514961	0.461815	0.0109986	0.145531	0.0190074	0.902674	0.00291941	0.900485	0.0186258	3.18462e-11	1.57597e-08	-0.316284	0.896582	0.970837	-0.0021891	chr12	94566784		OpenSea	PLXNC1	Body
cg02637537	0.255738	0.00543156	0.532431	0.00875872	0.19323	0.0131952	0.180169	0.0294611	3.20109e-11	1.58307e-08	0.276693	0.382341	0.629685	-0.0130603	chr8	22447181		OpenSea	PDLIM2;PDLIM2;PDLIM2	Body;Body;Body
cg14262937	0.0979035	0.00817683	0.469813	0.0187598	0.0933258	0.0105925	0.121804	0.0491999	3.20823e-11	1.58504e-08	0.371909	0.165837	0.341517	0.028478	chr6	154360351	chr6:154360586-154361008	N_Shore	OPRM1;OPRM1;OPRM1;OPRM1;OPRM1;OPRM1;OPRM1;OPRM1;OPRM1;OPRM1;OPRM1;OPRM1	TSS200;TSS200;Body;TSS200;TSS200;TSS200;TSS200;TSS200;TSS200;TSS200;5'UTR;Body
cg22549870	0.0421074	0.0085655	0.202486	0.0141652	0.0520467	0.00729666	0.029354	0.00284335	3.20931e-11	1.58504e-08	0.160378	0.0174176	0.049572	-0.0226927	chr15	89949776	chr15:89949373-89951130	Island
cg23951305	0.59441	0.0124434	0.332796	0.0147695	0.943037	0.0115955	0.905643	0.0208968	3.2204e-11	1.58947e-08	-0.261614	0.0165337	0.047315	-0.0373941	chr6	170581890	chr6:170580889-170581113	S_Shore
cg07191900	0.945825	0.00816804	0.706328	0.0217536	0.929729	0.0160352	0.974529	0.00172304	3.22256e-11	1.58949e-08	-0.239497	0.00316967	0.0106283	0.0448001	chr22	17564994	chr22:17564602-17564995	Island	IL17RA	TSS1500
cg02600983	0.239722	0.0140128	0.430221	0.00758947	0.305074	0.00749938	0.496473	0.00675999	3.22753e-11	1.59089e-08	0.190499	3.03347e-11	1.14398e-09	0.191399	chr1	27675684	chr1:27675919-27678016	N_Shore	SYTL1;SYTL1	Body;Body
cg20242797	0.0909597	0.00579507	0.365627	0.0179255	0.086479	0.0147536	0.569362	0.0293415	3.23204e-11	1.59206e-08	0.274667	1.76001e-14	4.84337e-12	0.482883	chr1	24645853	chr1:24648202-24648985	N_Shelf	GRHL3	TSS200
cg13160528	0.608495	0.00403209	0.836074	0.00654094	0.862596	0.0186098	0.888057	0.0103115	3.24681e-11	1.59818e-08	0.22758	0.0512334	0.128264	0.0254612	chr6	166140118	chr6:166140001-166140293	Island
cg11348293	0.156696	0.0231619	0.433549	0.0295815	0.140391	0.00596353	0.0373687	0.00922891	3.24928e-11	1.59818e-08	0.276853	6.18855e-06	3.62e-05	-0.103022	chr2	219926334	chr2:219924819-219926130	S_Shore	IHH	TSS1500
cg05317063	0.307232	0.026284	0.643203	0.0264273	0.178356	0.00302417	0.500709	0.0150987	3.25087e-11	1.59818e-08	0.335971	5.59495e-11	1.84772e-09	0.322353	chr1	227976962	chr1:227975295-227976570	S_Shore
cg06533314	0.219098	0.0131456	0.4242	0.0127619	0.100324	0.00533796	0.179251	0.0155705	3.25483e-11	1.59871e-08	0.205103	4.28971e-06	2.60415e-05	0.0789268	chr1	91176810	chr1:91176404-91176701	S_Shore
cg14523723	0.0331692	0.000812813	0.149232	0.0118285	0.0616358	0.00537404	0.0323655	0.0036847	3.25622e-11	1.59871e-08	0.116062	0.000296565	0.00122084	-0.0292703	chr18	9335432	chr18:9333896-9334244	S_Shore	TWSG1	5'UTR
cg10552271	0.623407	0.0114058	0.839606	0.0234493	0.745847	0.00100354	0.82189	0.00621879	3.26331e-11	1.60114e-08	0.216199	1.13953e-05	6.28499e-05	0.0760435	chr21	34638009	chr21:34638515-34639075	N_Shore	IL10RB;IL10RB-AS1	TSS1500;Body
cg15578037	0.0320762	0.00478037	0.151445	0.00749241	0.0162151	0.00301913	0.0161046	0.00287979	3.27373e-11	1.60459e-08	0.119369	0.986146	0.996415	-0.00011056	chr17	71139467		OpenSea
cg11375652	0.540084	0.0152899	0.75878	0.0140374	0.876645	0.00851263	0.921437	0.020055	3.27462e-11	1.60459e-08	0.218695	0.00165137	0.00586283	0.0447925	chr4	1322333	chr4:1322394-1322875	N_Shore	MAEA;MAEA	Body;Body
cg15241633	0.880451	0.0151721	0.687188	0.00763265	0.975274	0.00688616	0.978122	0.00266148	3.27724e-11	1.60482e-08	-0.193263	0.782687	0.926475	0.0028479	chr7	86415945	chr7:86415620-86416112	Island	GRM3	Body
cg01509792	0.099894	0.0147362	0.338519	0.0193761	0.44587	0.0161991	0.281588	0.00826918	3.28344e-11	1.60555e-08	0.238625	4.09853e-09	6.09243e-08	-0.164282	chr21	43608929		OpenSea
cg14372879	0.0993402	0.00893326	0.285282	0.0198152	0.0927789	0.00683398	0.0911483	0.00964617	3.28484e-11	1.60555e-08	0.185942	0.86952	0.961616	-0.00163058	chr1	192493801		OpenSea
cg23880581	0.0989088	0.0138803	0.340447	0.0252134	0.0415707	0.00424385	0.0333559	0.0166007	3.28518e-11	1.60555e-08	0.241538	0.527009	0.767147	-0.00821475	chr15	78912387	chr15:78912246-78913616	Island	CHRNA3;CHRNA3	Body;Body
cg15908125	0.678994	0.0125996	0.886317	0.0176127	0.851802	0.00775952	0.90342	0.00989614	3.28972e-11	1.60673e-08	0.207323	0.000334518	0.00136279	0.0516182	chr1	27668098		OpenSea	SYTL1;SYTL1	TSS1500;TSS1500
cg21007476	0.340094	0.0218219	0.577886	0.0246253	0.284908	0.0103575	0.0568248	0.0129462	3.29392e-11	1.60773e-08	0.237791	5.69152e-11	1.87341e-09	-0.228083	chr20	49773129		OpenSea
cg17963609	0.0718783	0.00283172	0.323173	0.0320596	0.057799	0.0117363	0.0527432	0.00806367	3.30045e-11	1.60923e-08	0.251295	0.706978	0.888694	-0.00505577	chr3	101396492	chr3:101394976-101396096	S_Shore	ZBTB11-AS1;ZBTB11	Body;TSS1500
cg11939603	0.517679	0.0212753	0.762884	0.020722	0.817317	0.0079568	0.897761	0.0180756	3.30347e-11	1.60923e-08	0.245206	2.38743e-05	0.000122859	0.0804443	chr5	142938607		OpenSea
cg02604730	0.478597	0.0134401	0.745488	0.0291397	0.699956	0.0151383	0.565433	0.00965828	3.3043e-11	1.60923e-08	0.266891	1.93628e-07	1.66167e-06	-0.134524	chr16	87339708		OpenSea
cg07340580	0.0764818	0.0244079	0.334012	0.0108604	0.0747603	0.0177619	0.103949	0.0226924	3.3056e-11	1.60923e-08	0.25753	0.0489238	0.123259	0.0291882	chr7	107301288	chr7:107301205-107302416	Island	SLC26A4;LOC286002;SLC26A4	5'UTR;Body;1stExon
cg24809973	0.328131	0.0125291	0.0684004	0.0146183	0.0341306	0.00684776	0.0410646	0.00497566	3.30979e-11	1.61022e-08	-0.259731	0.618684	0.835117	0.00693403	chr8	72468820	chr8:72468560-72469561	Island
cg22011804	0.428537	0.0133357	0.736583	0.0224809	0.643708	0.0157305	0.537315	0.0274931	3.31779e-11	1.61306e-08	0.308047	1.40091e-05	7.57809e-05	-0.106393	chr7	150779284	chr7:150777607-150780879	Island	FASTK;TMUB1;TMUB1;FASTK	TSS1500;Body;Body;TSS1500
cg26590694	0.561176	0.00952817	0.818939	0.0101411	0.841914	0.0256828	0.903422	0.00956626	3.32435e-11	1.6152e-08	0.257763	0.000486663	0.00192015	0.0615082	chr16	2272577	chr16:2273219-2274081	N_Shore	E4F1;E4F1;E4F1	TSS1500;TSS1500;TSS1500
cg20985561	0.200446	0.014546	0.438054	0.00642152	0.104956	0.0149117	0.0352864	0.00459825	3.33747e-11	1.62052e-08	0.237608	7.41874e-05	0.000344284	-0.0696701	chr20	62716289	chr20:62716288-62716533	Island	LKAAEAR1;OPRL1;OPRL1;OPRL1	TSS1500;TSS200;5'UTR;5'UTR
cg16843349	0.852793	0.0262252	0.484907	0.032839	0.921408	0.0165456	0.939499	0.00196812	3.35182e-11	1.62644e-08	-0.367886	0.364966	0.610681	0.0180909	chr1	165823725		OpenSea	UCK2	Body
cg24524285	0.230312	0.00420779	0.562509	0.0433034	0.032455	0.0111717	0.0297147	0.00984948	3.36399e-11	1.63129e-08	0.332196	0.877412	0.96438	-0.00274026	chr11	64405919	chr11:64405451-64406006	Island	NRXN2;NRXN2;NRXN2	Body;Body;Body
cg05902503	0.567341	0.0107031	0.355164	0.0215174	0.0664684	0.00723552	0.0782658	0.00864262	3.38266e-11	1.6387e-08	-0.212178	0.308039	0.543967	0.0117974	chr16	30133175	chr16:30134220-30134488	N_Shore	MAPK3;MAPK3;MAPK3	Body;Body;Body
cg21844038	0.0751003	0.0144364	0.332309	0.0160655	0.21451	0.0144679	0.42225	0.0236249	3.38366e-11	1.6387e-08	0.257209	5.47067e-10	1.15073e-08	0.20774	chr16	4665248	chr16:4664006-4666782	Island	FAM100A	TSS1500
cg19520234	0.228808	0.0211204	0.496119	0.00554403	0.167552	0.012033	0.124891	0.0066592	3.38629e-11	1.63891e-08	0.267311	0.00908341	0.0276151	-0.0426608	chr4	141391053		OpenSea
cg04309489	0.122993	0.00422082	0.315225	0.0250685	0.0507021	0.00835143	0.0373905	0.00617898	3.40598e-11	1.64693e-08	0.192232	0.209198	0.409117	-0.0133116	chr3	197026179	chr3:197025852-197026105	S_Shore	DLG1-AS1;DLG1;DLG1;DLG1;DLG1	Body;TSS1500;TSS1500;TSS1500;TSS200
cg15031678	0.314621	0.0034881	0.467666	0.0170073	0.792661	0.0124538	0.854688	0.00199331	3.40934e-11	1.64693e-08	0.153045	2.50607e-06	1.60841e-05	0.0620263	chr16	14293298		OpenSea	MKL2;MKL2	Body;Body
cg17470942	0.171357	0.0156712	0.408328	0.0193796	0.0367667	0.0111888	0.0285569	0.00694582	3.40946e-11	1.64693e-08	0.236971	0.520607	0.761859	-0.00820981	chr6	134210279	chr6:134210639-134211218	N_Shore	TCF21;TCF21;TCF21;TCF21	1stExon;5'UTR;1stExon;5'UTR
cg12558519	0.0345712	0.00622456	0.209413	0.0239413	0.0260988	0.00593954	0.0370514	0.00324913	3.41269e-11	1.64743e-08	0.174842	0.253526	0.47279	0.0109525	chr19	18748017		OpenSea	KLHL26	Body
cg09550558	0.0562908	0.0222816	0.269008	0.0144235	0.0682598	0.00431692	0.040075	0.0021812	3.41541e-11	1.64768e-08	0.212717	0.024837	0.0679745	-0.0281848	chr1	20208553	chr1:20208807-20209462	N_Shore	OTUD3	TSS1500
cg14543780	0.213033	0.0191657	0.468965	0.00559597	0.141834	0.0204326	0.155875	0.0188886	3.42886e-11	1.65248e-08	0.255932	0.314757	0.552209	0.0140409	chr4	7768575		OpenSea	AFAP1;AFAP1;LOC84740	Body;Body;Body
cg20767846	0.702725	0.00662765	0.534705	0.00845261	0.803912	0.00496478	0.854966	0.012433	3.42979e-11	1.65248e-08	-0.16802	5.33548e-05	0.000255057	0.051054	chr3	49154824	chr3:49157768-49158463	N_Shelf	USP19;USP19;USP19;USP19	Body;Body;Body;Body
cg08183724	0.0923543	0.00753304	0.325132	0.0135928	0.0495391	0.0166614	0.0505435	0.00716655	3.43842e-11	1.65544e-08	0.232778	0.935778	0.982521	0.0010044	chr20	21497429	chr20:21485932-21496714	S_Shore
cg07255019	0.328192	0.0143357	0.115746	0.0113831	0.0600107	0.0111909	0.0624055	0.00994474	3.4408e-11	1.65544e-08	-0.212446	0.833399	0.948273	0.00239478	chr22	26985192	chr22:26985516-26986264	N_Shore	TPST2	5'UTR
cg21555177	0.324274	0.00341847	0.597235	0.00560693	0.285391	0.0253838	0.255484	0.0300883	3.44375e-11	1.65544e-08	0.272961	0.0565408	0.139662	-0.0299064	chr6	33173024	chr6:33172289-33172823	S_Shore	HSD17B8	Body
cg16672637	0.400922	0.0171907	0.674657	0.0137599	0.350488	0.00553504	0.41546	0.0245366	3.44477e-11	1.65544e-08	0.273735	0.000521117	0.00204317	0.0649723	chr17	74138356	chr17:74135922-74137802	S_Shore	FOXJ1	TSS1500
cg07135614	0.496553	0.0173893	0.231131	0.0316453	0.28519	0.0124309	0.0431143	0.0103598	3.45189e-11	1.6578e-08	-0.265421	1.15236e-10	3.2846e-09	-0.242075	chr3	138663230	chr3:138663718-138666346	N_Shore	FOXL2;FOXL2	1stExon;3'UTR
cg00451194	0.151147	0.0183869	0.362175	0.013951	0.0743458	0.00519211	0.0912472	0.0142112	3.45443e-11	1.65795e-08	0.211028	0.150667	0.316395	0.0169014	chr16	69141250	chr16:69139628-69141900	Island	HAS3;HAS3	5'UTR;TSS200
cg14042143	0.433286	0.0191747	0.706317	0.0166069	0.172213	0.00773788	0.202194	0.0156422	3.46267e-11	1.66028e-08	0.273031	0.0561442	0.138806	0.0299816	chr7	2646782	chr7:2645524-2645765	S_Shore	IQCE;IQCE	Body;Body
cg06925855	0.489767	0.010867	0.25587	0.0157273	0.178084	0.00715749	0.0550898	0.00504948	3.46372e-11	1.66028e-08	-0.233897	1.21511e-07	1.10684e-06	-0.122994	chr1	63792239	chr1:63782394-63790471	S_Shore
cg16491362	0.272466	0.0126845	0.561044	0.0300022	0.261389	0.0057544	0.335515	0.0101527	3.46826e-11	1.66139e-08	0.288578	0.000262773	0.00109334	0.0741267	chr1	19665070	chr1:19665010-19665276	Island
cg15487105	0.47401	0.0154634	0.72437	0.0214923	0.185392	0.00881708	0.0195359	0.00635285	3.47438e-11	1.66326e-08	0.25036	7.03459e-09	9.5772e-08	-0.165856	chr22	19744051	chr22:19742901-19744729	Island	TBX1;TBX1;TBX1	TSS200;TSS200;TSS200
cg26247525	0.0657295	0.0124849	0.236698	0.0116996	0.0381239	0.00462562	0.0511855	0.0160714	3.47867e-11	1.66425e-08	0.170969	0.169179	0.346976	0.0130616	chr8	140643434		OpenSea	KCNK9	Body
cg10908334	0.249489	0.0296457	0.660836	0.0378973	0.888456	0.0212845	0.898451	0.0116673	3.48442e-11	1.66593e-08	0.411347	0.651538	0.856482	0.0099956	chr9	93913894		OpenSea
cg13019868	0.13201	0.0239907	0.461458	0.0217961	0.476658	0.0378662	0.735038	0.00831621	3.49169e-11	1.66834e-08	0.329448	8.2389e-10	1.60601e-08	0.25838	chr11	128694101	chr11:128694084-128694688	Island
cg14987564	0.0676691	0.0089603	0.319602	0.0202628	0.0811017	0.00755303	0.192204	0.0290651	3.5e-11	1.67125e-08	0.251933	9.80337e-07	6.96152e-06	0.111103	chr14	60557946	chr14:60558340-60559176	N_Shore	C14orf135	TSS1500
cg20459499	0.139923	0.0141222	0.407073	0.0102008	0.0554299	0.0100293	0.0284809	0.0037596	3.51524e-11	1.67745e-08	0.26715	0.0766658	0.181134	-0.0269491	chr13	25321419	chr13:25319668-25322255	Island
cg07003941	0.41026	0.0164794	0.731393	0.0226955	0.385939	0.0295042	0.753268	0.0277167	3.53188e-11	1.68432e-08	0.321133	5.99928e-12	3.32413e-10	0.367329	chr22	51016386	chr22:51016253-51017020	Island	CPT1B;CPT1B;CPT1B;CPT1B;CPT1B;CPT1B;CPT1B;CHKB-CPT1B	1stExon;5'UTR;5'UTR;5'UTR;5'UTR;5'UTR;5'UTR;Body
cg23479515	0.104543	0.00809287	0.32971	0.00679703	0.561138	0.00236316	0.514075	0.0254253	3.544e-11	1.68902e-08	0.225167	0.00148132	0.00531031	-0.0470626	chr14	46185982		OpenSea
cg05068206	0.109908	0.0251146	0.36381	0.0158957	0.064155	0.0114017	0.0574782	0.0140885	3.54774e-11	1.6892e-08	0.253902	0.625718	0.839748	-0.00667682	chr6	30095195	chr6:30095173-30095610	Island
cg09848627	0.351013	0.0212895	0.181001	0.00414354	0.248372	0.00293728	0.134241	0.00705535	3.55037e-11	1.6892e-08	-0.170012	6.07698e-09	8.47318e-08	-0.114131	chr14	77330466		OpenSea	LRRC74A	Body
cg27026638	0.299555	0.0168615	0.535445	0.00680581	0.577172	0.00758734	0.467907	0.0208472	3.55115e-11	1.6892e-08	0.23589	5.61332e-07	4.24262e-06	-0.109266	chr4	1900817		OpenSea	WHSC1;WHSC1;WHSC1;WHSC1;WHSC1	5'UTR;5'UTR;5'UTR;5'UTR;5'UTR
cg04578362	0.334363	0.00707562	0.59874	0.00549469	0.723535	0.0141006	0.85651	0.0198533	3.55543e-11	1.69016e-08	0.264377	2.12282e-07	1.8014e-06	0.132974	chr2	145592759		OpenSea
cg10198270	0.123056	0.0031929	0.376631	0.0229214	0.111933	0.0160575	0.0974156	0.0238296	3.56208e-11	1.69225e-08	0.253575	0.296284	0.529267	-0.0145176	chr5	63258311	chr5:63256548-63257886	S_Shore	HTR1A	TSS200
cg26548906	0.700833	0.016485	0.358282	0.0221023	0.908986	0.0157469	0.923163	0.015357	3.56897e-11	1.69415e-08	-0.342551	0.445869	0.694662	0.0141773	chr3	4509526	chr3:4508608-4508964	S_Shore	SUMF1;SUMF1;SUMF1	TSS1500;TSS1500;TSS1500
cg04848137	0.425234	0.0180449	0.729614	0.0272602	0.808843	0.00736792	0.908171	0.011322	3.5706e-11	1.69415e-08	0.30438	2.67987e-05	0.000136434	0.0993279	chr8	38483364		OpenSea
cg14790391	0.15147	0.0232888	0.481725	0.0298293	0.80782	0.0306343	0.921746	0.00995056	3.57618e-11	1.69482e-08	0.330255	1.50669e-05	8.09263e-05	0.113926	chr18	456806		OpenSea	COLEC12	Body
cg06468863	0.424761	0.0212377	0.694073	0.0313088	0.544929	0.00633608	0.82296	0.0189083	3.57654e-11	1.69482e-08	0.269312	2.35248e-11	9.40693e-10	0.278031	chr9	139923554	chr9:139922197-139923447	S_Shore	C9orf139;ABCA2;ABCA2	5'UTR;TSS1500;TSS200
cg17199028	0.126087	0.015547	0.47934	0.0484776	0.0844551	0.0113971	0.0656377	0.00730396	3.59237e-11	1.70124e-08	0.353253	0.330151	0.570751	-0.0188174	chr19	3713334		OpenSea	TJP3	5'UTR
cg03627989	0.0572434	0.0108699	0.282688	0.00848078	0.130576	0.0159978	0.354703	0.027216	3.59781e-11	1.70274e-08	0.225444	3.88549e-11	1.38551e-09	0.224127	chr2	73053289	chr2:73052637-73053227	S_Shore	EXOC6B	TSS200
cg21465451	0.345163	0.0177835	0.686415	0.0262186	0.606806	0.00548699	0.481303	0.0134333	3.60776e-11	1.70637e-08	0.341252	7.66498e-06	4.39288e-05	-0.125503	chr9	100625827		OpenSea
cg10649706	0.394008	0.00822744	0.631564	0.0176582	0.618187	0.0110147	0.661101	0.023017	3.61954e-11	1.71e-08	0.237556	0.00427769	0.0139641	0.042914	chr8	141636798		OpenSea	EIF2C2;EIF2C2	Body;Body
cg07433344	0.0993995	0.0359671	0.507717	0.0516022	0.0521905	0.00483794	0.0680195	0.0136174	3.62232e-11	1.71e-08	0.408317	0.475102	0.722097	0.015829	chr6	33172450	chr6:33172289-33172823	Island	HSD17B8	1stExon
cg20003638	0.389872	0.0090786	0.689272	0.0343192	0.498075	0.0142782	0.955368	0.0111271	3.62439e-11	1.71e-08	0.299399	1.30701e-13	1.95688e-11	0.457293	chr20	44687730	chr20:44685771-44687610	S_Shore	SLC12A5;SLC12A5	3'UTR;3'UTR
cg15154047	0.239396	0.0128436	0.458548	0.0178284	0.421727	0.00628761	0.253281	0.00860619	3.62458e-11	1.71e-08	0.219153	1.10731e-09	2.04925e-08	-0.168446	chr8	143210309		OpenSea
cg02548289	0.517184	0.0222676	0.745265	0.0179464	0.870086	0.0148552	0.941508	0.0052884	3.63061e-11	1.71127e-08	0.22808	4.1257e-05	0.000201876	0.0714221	chr3	15313782		OpenSea	SH3BP5;SH3BP5	Body;5'UTR
cg23968552	0.0779578	0.0185715	0.322125	0.0102948	0.199564	0.0208192	0.549732	0.0158029	3.63184e-11	1.71127e-08	0.244167	3.0425e-13	3.62676e-11	0.350167	chr5	135171179	chr5:135170271-135171156	S_Shore	LOC153328	Body
cg16006492	0.4031	0.00653395	0.618753	0.0127017	0.533238	0.0225597	0.577531	0.0103354	3.64545e-11	1.7166e-08	0.215653	0.00171971	0.006083	0.0442932	chr15	40602451		OpenSea
cg26492368	0.114898	0.0191553	0.362271	0.0190922	0.0515629	0.0180239	0.0402525	0.0206036	3.6833e-11	1.73333e-08	0.247373	0.401923	0.65072	-0.0113104	chr10	22634733	chr10:22634000-22634862	Island	SPAG6;SPAG6	Body;Body
cg07541200	0.380081	0.025381	0.690848	0.0318338	0.0554941	0.00332228	0.0419766	0.0138168	3.69431e-11	1.73674e-08	0.310767	0.424744	0.673989	-0.0135174	chr5	43020238	chr5:43017968-43018668	S_Shore
cg25222010	0.085138	0.0029124	0.296733	0.0234513	0.0700692	0.000579544	0.356644	0.00488152	3.69673e-11	1.73674e-08	0.211595	6.65219e-13	6.43164e-11	0.286575	chr2	71017961	chr2:71017028-71017976	Island	FIGLA	TSS200
cg03606670	0.150538	0.0110011	0.359852	0.0141549	0.758725	0.0124137	0.940107	0.00780456	3.70226e-11	1.73674e-08	0.209315	2.404e-10	5.91079e-09	0.181382	chr1	206306094		OpenSea
cg08435062	0.282542	0.0279279	0.584463	0.0282871	0.913547	0.0101674	0.916427	0.0150867	3.70317e-11	1.73674e-08	0.301921	0.85947	0.958153	0.0028801	chr16	12467603		OpenSea	SNX29	Body
cg23622235	0.629224	0.0152967	0.43288	0.00506307	0.86943	0.0219028	0.900092	0.0113321	3.70349e-11	1.73674e-08	-0.196344	0.0107389	0.0321183	0.0306621	chr1	1064942		OpenSea
cg11791039	0.118918	0.00992978	0.323165	0.00949776	0.0939045	0.00830826	0.179845	0.0198608	3.70447e-11	1.73674e-08	0.204247	1.76268e-06	1.17331e-05	0.0859405	chr11	76757138	chr11:76757052-76757358	Island
cg26375211	0.381449	0.00475525	0.570693	0.00342944	0.687511	0.00588959	0.488248	0.0191464	3.7081e-11	1.73735e-08	0.189243	1.88116e-11	7.90733e-10	-0.199263	chr10	120916416		OpenSea	SFXN4;SFXN4	Body;Body
cg24301765	0.512177	0.0244369	0.786434	0.00557029	0.700101	0.0119162	0.815587	0.0238655	3.71133e-11	1.73778e-08	0.274257	1.75034e-06	1.16588e-05	0.115486	chr15	75103727		OpenSea	LMAN1L	TSS1500
cg07913197	0.568242	0.0029915	0.85554	0.0265808	0.040893	0.00750036	0.0275637	0.0106811	3.715e-11	1.73841e-08	0.287298	0.39551	0.644006	-0.0133293	chr2	200334901	chr2:200335497-200336413	N_Shore	FLJ32063	Body
cg11947395	0.0817965	0.0172569	0.379808	0.030123	0.0461089	0.00538889	0.0501877	0.0339103	3.72087e-11	1.74007e-08	0.298012	0.799664	0.934067	0.00407881	chr12	58088432	chr12:58087531-58088029	S_Shore	OS9;OS9;OS9;OS9	Body;Body;Body;Body
cg22414983	0.0790951	0.0159107	0.285008	0.00407926	0.161512	0.00466319	0.136504	0.0196656	3.72703e-11	1.74184e-08	0.205913	0.0381258	0.099188	-0.0250078	chr19	45311705	chr19:45312059-45312397	N_Shore	BCAM;BCAM	TSS1500;TSS1500
cg16616467	0.161691	0.0102543	0.521539	0.0395419	0.0713067	0.0301636	0.298606	0.0248987	3.7301e-11	1.74184e-08	0.359848	1.36825e-08	1.68202e-07	0.227299	chr16	89642914	chr16:89641053-89643415	Island	CPNE7;CPNE7	Body;Body
cg16303918	0.127745	0.0189919	0.380563	0.0226872	0.18519	0.00823566	0.0494742	0.0129582	3.73165e-11	1.74184e-08	0.252819	1.01402e-07	9.45956e-07	-0.135715	chr2	219848528	chr2:219848919-219850541	N_Shore	FEV	Body
cg11083280	0.0974713	0.00461451	0.37465	0.0252883	0.0762088	0.0186075	0.0592239	0.00418358	3.73675e-11	1.74314e-08	0.277178	0.266669	0.490629	-0.016985	chr6	13925509	chr6:13925099-13925510	Island	RNF182;RNF182;RNF182;RNF182;RNF182	5'UTR;5'UTR;5'UTR;1stExon;5'UTR
cg07876930	0.484266	0.0151761	0.75551	0.0113376	0.850057	0.0145735	0.927038	0.00814155	3.74639e-11	1.74654e-08	0.271244	0.000110466	0.000494897	0.0769812	chr10	134542290	chr10:134539817-134540026	S_Shelf	INPP5A	Body
cg15127733	0.359268	0.00494702	0.609704	0.0260785	0.0748209	0.0103269	0.0373292	0.00499483	3.75814e-11	1.75093e-08	0.250436	0.0137179	0.040012	-0.0374917	chr20	3713584	chr20:3713159-3713515	S_Shore	HSPA12B	5'UTR
cg18114294	0.345614	0.0115822	0.594397	0.0106456	0.753664	0.0185855	0.923684	0.00412067	3.76157e-11	1.75144e-08	0.248783	5.12776e-09	7.35443e-08	0.17002	chr1	180923847	chr1:180922915-180923692	S_Shore
cg06622151	0.118043	0.0241457	0.37208	0.00731284	0.0336648	0.00183762	0.0247811	0.00167089	3.77223e-11	1.75531e-08	0.254037	0.519929	0.761295	-0.00888373	chr2	45168246	chr2:45169505-45171884	N_Shore	SIX3	TSS1500
cg10468369	0.0719558	0.0125898	0.316456	0.0311633	0.0452165	0.00846528	0.0472966	0.00752757	3.77772e-11	1.75585e-08	0.2445	0.874701	0.963453	0.00208017	chr16	70333434		OpenSea	DDX19B;DDX19B;DDX19B	Body;5'UTR;Body
cg13608733	0.73829	0.00673535	0.464215	0.0257483	0.159926	0.00629993	0.0418429	0.00618037	3.77808e-11	1.75585e-08	-0.274075	1.36947e-06	9.36464e-06	-0.118083	chr11	8228022		OpenSea
cg10818339	0.232115	0.00964951	0.0614963	0.0122725	0.11482	0.0119795	0.0908024	0.0160376	3.79206e-11	1.76019e-08	-0.170619	0.0191107	0.0538491	-0.0240174	chr1	206223499	chr1:206223537-206224028	N_Shore	AVPR1B	TSS1500
cg12786570	0.413436	0.0130494	0.690248	0.0267476	0.0235548	0.00697974	0.0226696	0.00774043	3.79212e-11	1.76019e-08	0.276812	0.95273	0.987303	-0.00088523	chr10	30316432		OpenSea	KIAA1462	Body
cg19318393	0.154319	0.0286119	0.521309	0.0343287	0.0804076	0.0150631	0.0904852	0.0269904	3.79787e-11	1.76176e-08	0.36699	0.612489	0.830805	0.0100776	chr1	223936508	chr1:223936342-223937044	Island	CAPN2;CAPN2	Body;Body
cg09667013	0.51966	0.00873346	0.681089	0.0120621	0.425098	0.00329518	0.546385	0.0105829	3.80426e-11	1.76363e-08	0.161429	1.55351e-09	2.71607e-08	0.121288	chr22	42394590	chr22:42394589-42395255	Island	WBP2NL	TSS200
cg13353879	0.870635	0.0191662	0.62904	0.0279236	0.871811	0.0089506	0.911899	0.00791698	3.80842e-11	1.76447e-08	-0.241595	0.00757468	0.0234318	0.0400882	chr19	1012098	chr19:1007551-1012222	Island	C19orf6;C19orf6	Body;Body
cg23792435	0.573767	0.0115013	0.818596	0.0186228	0.530934	0.0304169	0.376569	0.00269611	3.84029e-11	1.7778e-08	0.24483	1.43913e-08	1.756e-07	-0.154365	chr3	49936623	chr3:49940099-49940431	N_Shelf	MST1R;MST1R	Body;Body
cg20418725	0.0458438	0.0127718	0.392029	0.0330312	0.0661468	0.0138695	0.0603118	0.0386701	3.84214e-11	1.7778e-08	0.346185	0.755365	0.914028	-0.00583499	chr2	202122474		OpenSea	CASP8;CASP8;CASP8;CASP8;CASP8	5'UTR;5'UTR;5'UTR;TSS1500;5'UTR
cg03796729	0.107414	0.0140897	0.314297	0.0258998	0.0540047	0.00951669	0.028069	0.00940181	3.84432e-11	1.7778e-08	0.206883	0.0335086	0.0885483	-0.0259357	chr14	29247336	chr14:29247324-29247624	Island	C14orf23;C14orf23	Body;Body
cg25141069	0.0410009	0.00359399	0.21028	0.0178967	0.0267249	0.0145782	0.0281694	0.000450498	3.84809e-11	1.77844e-08	0.169279	0.874512	0.963391	0.00144442	chr6	33172467	chr6:33172289-33172823	Island	HSD17B8	1stExon
cg11343941	0.918281	0.00672717	0.661648	0.033317	0.908142	0.017757	0.885637	0.0113891	3.85643e-11	1.7812e-08	-0.256633	0.12109	0.265135	-0.0225046	chr2	39235194		OpenSea	SOS1	Body
cg06094456	0.11023	0.00580871	0.250757	0.0119557	0.0319013	0.00247379	0.0280277	0.00220915	3.86733e-11	1.78481e-08	0.140526	0.611627	0.830229	-0.00387366	chr3	32464005		OpenSea	CMTM7;CMTM7	Body;Body
cg13748340	0.971334	0.00301773	0.680774	0.0451642	0.963921	0.0044271	0.975817	0.0080724	3.86902e-11	1.78481e-08	-0.29056	0.45343	0.701981	0.0118952	chr17	7486331	chr17:7486285-7487431	Island	MPDU1;MPDU1	TSS1500;TSS1500
cg09308336	0.0577362	0.00971783	0.324319	0.0155381	0.0831655	0.0104443	0.0510411	0.0130097	3.87322e-11	1.78564e-08	0.266583	0.0399211	0.103235	-0.0321245	chr2	211090247	chr2:211089413-211090176	S_Shore	ACADL	TSS200
cg20565980	0.365285	0.0209818	0.58236	0.0135683	0.0268104	0.00240216	0.0276597	0.00322521	3.88419e-11	1.7896e-08	0.217074	0.942289	0.984394	0.00084934	chr5	43019873	chr5:43017968-43018668	S_Shore
cg18901895	0.126559	0.0144158	0.392556	0.0250939	0.24007	0.00993126	0.0511815	0.00816742	3.89232e-11	1.79215e-08	0.265996	3.26069e-09	5.03141e-08	-0.188888	chr14	90168351	chr14:90167782-90168352	Island
cg23889967	0.750881	0.0198857	0.395317	0.0211082	0.779084	0.0064681	0.70144	0.0299266	3.89532e-11	1.79215e-08	-0.355564	0.00111413	0.00409264	-0.0776438	chr10	131568313		OpenSea
cg00400964	0.531642	0.0188765	0.836757	0.0242423	0.685499	0.00878924	0.914068	0.0118407	3.89692e-11	1.79216e-08	0.305114	1.65141e-09	2.857e-08	0.22857	chr22	42325444	chr22:42322043-42322909	S_Shelf
cg15175716	0.586524	0.00439743	0.825539	0.0175319	0.869479	0.0156751	0.869658	0.0269663	3.90832e-11	1.79629e-08	0.239015	0.988919	0.997118	0.0001795	chr11	64120685		OpenSea	CCDC88B	Body
cg19510942	0.877551	0.0325355	0.5357	0.035022	0.946582	0.00247709	0.952143	0.00991322	3.91288e-11	1.79667e-08	-0.341852	0.763946	0.918052	0.0055605	chr7	53154966		OpenSea
cg15656501	0.160662	0.025357	0.545123	0.036577	0.847438	0.0181733	0.910797	0.00320573	3.91394e-11	1.79667e-08	0.384461	0.00800024	0.0246192	0.0633587	chr4	38612762		OpenSea
cg09463047	0.0951688	0.0172957	0.372424	0.0193302	0.0170384	0.00017937	0.0126113	0.00061955	3.91847e-11	1.79765e-08	0.277255	0.768161	0.919995	-0.00442706	chr17	36104218	chr17:36102033-36104766	Island	HNF1B;HNF1B	Body;Body
cg08598804	0.629827	0.0144829	0.797065	0.00551908	0.771496	0.0130333	0.862178	0.00821179	3.92954e-11	1.80162e-08	0.167238	9.41588e-08	8.86687e-07	0.0906816	chr20	24115458		OpenSea
cg11168433	0.219272	0.0116303	0.39821	0.00829314	0.217501	0.0150892	0.244455	0.00324744	3.93811e-11	1.80445e-08	0.178938	0.0135225	0.0394972	0.0269536	chr1	41283979	chr1:41283840-41284591	Island	KCNQ4;KCNQ4	Body;Body
cg05803296	0.270438	0.0280301	0.610956	0.0196702	0.0752132	0.00623118	0.0552989	0.0178173	3.95291e-11	1.80992e-08	0.340518	0.290108	0.521416	-0.0199143	chr7	105319615		OpenSea	ATXN7L1;ATXN7L1	TSS200;Body
cg22921147	0.160851	0.0147772	0.347399	0.0140455	0.0320746	0.00754299	0.0471796	0.0170346	3.95491e-11	1.80992e-08	0.186548	0.150428	0.316003	0.015105	chr12	116958936		OpenSea
cg27052564	0.223489	0.0164256	0.530292	0.0049813	0.691962	0.0132404	0.866261	0.0307032	3.96776e-11	1.81469e-08	0.306803	5.3824e-08	5.46079e-07	0.174299	chr17	27216077		OpenSea	FLOT2	Body
cg22974234	0.894472	0.0171075	0.716323	0.0102542	0.954705	0.00429397	0.924496	0.0150899	3.9735e-11	1.81487e-08	-0.178149	0.0067529	0.021122	-0.03021	chr8	1238522		OpenSea
cg03714842	0.834324	0.0361469	0.469261	0.0136379	0.953622	0.00465387	0.953898	0.00251888	3.97429e-11	1.81487e-08	-0.365063	0.988861	0.997111	0.000275905	chr4	190475000		OpenSea
cg08051523	0.515558	0.0147555	0.720858	0.0212547	0.0229923	0.00458822	0.0240128	0.00133455	3.97744e-11	1.81487e-08	0.205301	0.926859	0.979947	0.00102049	chr13	34083938		OpenSea	STARD13	Body
cg19628708	0.373069	0.00954537	0.596204	0.0121889	0.118388	0.013779	0.0492412	0.00883262	3.97785e-11	1.81487e-08	0.223136	4.91028e-05	0.000236492	-0.0691469	chr3	72131705		OpenSea	LINC00877	Body
cg12533479	0.319521	0.0166239	0.548564	0.00262109	0.604461	0.019239	0.504334	0.0138397	4.00296e-11	1.824e-08	0.229042	1.21945e-06	8.44774e-06	-0.100127	chr10	127464762	chr10:127462230-127462987	S_Shore	MMP21	TSS1500
cg17669781	0.86856	0.0211146	0.590697	0.0118247	0.870337	0.0151447	0.899578	0.00932969	4.00479e-11	1.824e-08	-0.277862	0.0684581	0.16454	0.0292413	chr11	45949435		OpenSea	GYLTL1B;GYLTL1B;GYLTL1B	Body;Body;Body
cg06868580	0.60265	0.01433	0.290509	0.03336	0.854218	0.00316955	0.87883	0.0190384	4.00631e-11	1.824e-08	-0.312141	0.160991	0.333576	0.0246118	chr1	18619817		OpenSea	IGSF21	Body
cg09319070	0.461453	0.00466395	0.776046	0.0305521	0.152899	0.00522199	0.077585	0.0116601	4.01096e-11	1.824e-08	0.314593	0.000534539	0.00209139	-0.0753142	chr15	75639206	chr15:75639595-75640743	N_Shore	NEIL1;NEIL1;NEIL1	TSS1500;TSS1500;TSS200
cg26003804	0.833591	0.0118489	0.619759	0.0103156	0.887206	0.0101065	0.920188	0.012457	4.01129e-11	1.824e-08	-0.213832	0.0119373	0.0353151	0.0329816	chr2	85573592		OpenSea	RETSAT	Body
cg05734077	0.832273	0.0117306	0.541939	0.0364552	0.90885	0.00463709	0.907774	0.0106006	4.01273e-11	1.824e-08	-0.290334	0.945485	0.985296	-0.00107562	chr5	6420611		OpenSea
cg10501728	0.401907	0.0207061	0.608241	0.0159595	0.627208	0.00927173	0.825771	0.0130886	4.01493e-11	1.824e-08	0.206333	6.64067e-11	2.11845e-09	0.198563	chr19	48155212		OpenSea	GLTSCR1	5'UTR
cg22584580	0.57402	0.0129996	0.742168	0.0116553	0.727212	0.00492034	0.87181	0.00735816	4.0371e-11	1.83261e-08	0.168147	2.89209e-10	6.86101e-09	0.144598	chr5	175819705	chr5:175815288-175815847	S_Shelf	CLTB;CLTB	3'UTR;3'UTR
cg10726760	0.581838	0.014657	0.823727	0.00732521	0.743766	0.00544593	0.918296	0.0140508	4.03884e-11	1.83261e-08	0.241889	2.75969e-09	4.37813e-08	0.17453	chr4	17784060	chr4:17782642-17783624	S_Shore	FAM184B	TSS1500
cg20958753	0.171432	0.010705	0.336438	0.00686315	0.163083	0.00655206	0.135955	0.0117727	4.04122e-11	1.83261e-08	0.165007	0.00823807	0.0252806	-0.0271281	chr19	38810162	chr19:38810376-38810949	N_Shore	KCNK6	TSS1500
cg08030282	0.543364	0.0131921	0.709586	0.00975181	0.358661	0.00307479	0.393425	0.0178389	4.05822e-11	1.83865e-08	0.166221	0.00159525	0.00568085	0.0347637	chr1	160967582		OpenSea	F11R	3'UTR
cg06700209	0.528513	0.0137141	0.760047	0.0151619	0.113719	0.0106714	0.0495098	0.00864883	4.05946e-11	1.83865e-08	0.231534	0.000145487	0.000636402	-0.0642091	chr8	72758095	chr8:72755783-72756667	S_Shore	MSC	TSS1500
cg12233679	0.237618	0.00915077	0.390003	0.0049758	0.2544	0.0134127	0.337983	0.0134572	4.06619e-11	1.84049e-08	0.152386	8.45296e-08	8.07287e-07	0.0835833	chr17	7298601	chr17:7296504-7298466	S_Shore	PLSCR3;PLSCR3;TMEM256-PLSCR3	TSS1500;TSS1500;Body
cg21428460	0.345897	0.015132	0.654605	0.0149877	0.419578	0.0174318	0.444917	0.0152628	4.06844e-11	1.84049e-08	0.308709	0.146127	0.308733	0.0253392	chr11	43963367	chr11:43963626-43966048	N_Shore	C11orf96	TSS1500
cg10303842	0.0874583	0.00979786	0.343006	0.0143498	0.0993387	0.0237213	0.0715125	0.00942507	4.09416e-11	1.85101e-08	0.255547	0.0608211	0.148728	-0.0278262	chr5	22853730		OpenSea	CDH12;CDH12	5'UTR;1stExon
cg24535918	0.458778	0.0100678	0.679074	0.0169044	0.72536	0.0137391	0.831739	0.00372913	4.09797e-11	1.85161e-08	0.220296	3.9144e-07	3.08846e-06	0.106379	chr1	52429399		OpenSea	RAB3B	Body
cg17158913	0.133516	0.0154652	0.511696	0.0426737	0.299228	0.0355047	0.027319	0.000323959	4.10388e-11	1.85316e-08	0.378181	2.93103e-09	4.60256e-08	-0.271909	chr1	10764886	chr1:10764449-10764925	Island	CASZ1;CASZ1	5'UTR;5'UTR
cg02362620	0.957661	0.00489629	0.702463	0.0347417	0.926419	0.0174991	0.97164	0.00620488	4.11084e-11	1.85519e-08	-0.255198	0.00518263	0.0166124	0.0452206	chr8	109144230		OpenSea
cg11468148	0.165748	0.0489414	0.503295	0.0159612	0.951247	0.00317738	0.969748	0.0024289	4.11687e-11	1.85678e-08	0.337547	0.32167	0.560553	0.0185016	chr10	670815	chr10:669070-669336	S_Shore	DIP2C	Body
cg09556826	0.0792501	0.0084419	0.265765	0.00993391	0.0431104	0.00153499	0.0351474	0.00190502	4.1283e-11	1.86081e-08	0.186515	0.436947	0.686062	-0.00796298	chr6	28956259	chr6:28956106-28956578	Island
cg22998028	0.0744783	0.0133819	0.282405	0.0075636	0.36057	0.0113638	0.528357	0.0149973	4.13076e-11	1.86081e-08	0.207927	6.7317e-10	1.36192e-08	0.167787	chr17	42247910		OpenSea	ASB16	TSS200
cg03078486	0.735926	0.00518394	0.897011	0.0103807	0.614012	0.0080416	0.528583	0.0117948	4.14918e-11	1.86798e-08	0.161085	1.29463e-07	1.16989e-06	-0.0854286	chr6	31148474	chr6:31148369-31148577	Island
cg08535779	0.336593	0.012521	0.547888	0.0153041	0.639211	0.0118037	0.716086	0.0069331	4.15382e-11	1.86895e-08	0.211296	9.66318e-06	5.417e-05	0.0768749	chr1	2475961	chr1:2477563-2478363	N_Shore
cg09476130	0.394479	0.0169861	0.706175	0.0323191	0.109396	0.00127869	0.0489951	0.0167561	4.16254e-11	1.87174e-08	0.311696	0.00283525	0.00959815	-0.0604008	chr1	159870086	chr1:159869901-159870143	Island	CCDC19	TSS200
cg08468599	0.647931	0.000356743	0.831341	0.0103812	0.913828	0.0108678	0.960942	0.015538	4.17021e-11	1.87407e-08	0.183411	0.00029772	0.00122526	0.0471141	chr1	2182126		OpenSea	SKI	Body
cg10658072	0.162046	0.0133525	0.513927	0.043561	0.0255488	0.00312129	0.203515	0.0188597	4.17811e-11	1.87578e-08	0.351882	2.30164e-07	1.93399e-06	0.177966	chr19	45260756	chr19:45260352-45261809	Island	MIR8085;BCL3	TSS1500;Body
cg10648415	0.117562	0.0303453	0.380016	0.0116025	0.0765726	0.0199428	0.0304638	0.00790878	4.18029e-11	1.87578e-08	0.262454	0.00552557	0.0176085	-0.0461089	chr14	36990818	chr14:36986362-36990576	S_Shore	NKX2-1-AS1;NKX2-1	Body;TSS1500
cg04767442	0.0504331	0.0107248	0.24159	0.022936	0.0495031	0.00817626	0.0467158	0.0081984	4.18582e-11	1.87578e-08	0.191157	0.788768	0.92918	-0.00278726	chr6	49817519		OpenSea	CRISP1;CRISP1	Body;Body
cg11762306	0.0994359	0.0121747	0.302633	0.0122066	0.0931562	0.00908128	0.0804631	0.0171072	4.18588e-11	1.87578e-08	0.203197	0.261853	0.484165	-0.0126931	chr17	35303488	chr17:35303284-35303572	Island
cg24599651	0.482261	0.0292786	0.694127	0.00699018	0.163439	0.00544533	0.0605768	0.00712692	4.18656e-11	1.87578e-08	0.211866	3.7438e-07	2.96864e-06	-0.102863	chr17	1521034		OpenSea	SLC43A2;SLC43A2	Body;Body
cg17677653	0.216598	0.0110256	0.38885	0.0100253	0.152428	0.0126677	0.113832	0.00931284	4.21686e-11	1.88823e-08	0.172252	0.000952024	0.00354417	-0.0385969	chr19	1039656	chr19:1039764-1040254	N_Shore	ABCA7	TSS1500
cg26391277	0.146729	0.00432484	0.351408	0.020885	0.0755379	0.0205127	0.026641	0.00679441	4.22943e-11	1.89272e-08	0.204679	0.000563082	0.0021934	-0.0488968	chr17	48071845	chr17:48070698-48072654	Island	DLX3	Body
cg25482293	0.304896	0.0142807	0.11565	0.0136814	0.299911	0.0203147	0.703905	0.00261222	4.23412e-11	1.89359e-08	-0.189246	1.69892e-15	1.00729e-12	0.403994	chr11	92619520	chr11:92615835-92616668	S_Shelf	FAT3	Body
cg00407245	0.0529136	0.00614816	0.260201	0.0117635	0.0244925	0.00409804	0.149794	0.0290989	4.23642e-11	1.89358e-08	0.207288	2.66648e-08	2.97813e-07	0.125302	chr19	55598874	chr19:55597977-55598887	Island	EPS8L1;EPS8L1	Body;Body
cg20741479	0.0813449	0.0138864	0.342885	0.0226364	0.891051	0.0100113	0.923307	0.00232441	4.2409e-11	1.89446e-08	0.26154	0.0372201	0.0971191	0.0322563	chr11	12768311		OpenSea	TEAD1	5'UTR
cg17890684	0.754738	0.0250262	0.380327	0.0439513	0.746605	0.0085055	0.893892	0.0194597	4.24366e-11	1.89456e-08	-0.374412	4.20466e-06	2.55781e-05	0.147287	chr17	34931841		OpenSea	GGNBP2	Body
cg00986742	0.142307	0.00792473	0.339535	0.00322049	0.0619053	0.00256923	0.039964	0.0111546	4.25306e-11	1.89762e-08	0.197228	0.0567153	0.140036	-0.0219413	chr1	165513318		OpenSea	LOC400794;LRRC52	Body;TSS200
cg10372476	0.100892	0.013751	0.519699	0.0360109	0.237523	0.0194903	0.627077	0.0187982	4.27122e-11	1.90459e-08	0.418807	1.10176e-10	3.16656e-09	0.389554	chr1	236849473	chr1:236849472-236850323	Island	ACTN2	TSS1500
cg19014036	0.42943	0.0116251	0.238134	0.0250028	0.55106	0.00478818	0.390193	0.00620235	4.28695e-11	1.91009e-08	-0.191296	4.09932e-10	9.10578e-09	-0.160867	chr22	17647473		OpenSea	CECR5	TSS1500
cg13195837	0.204089	0.00181764	0.385189	0.00941687	0.0518022	0.0125188	0.0333673	0.0124913	4.28866e-11	1.91009e-08	0.1811	0.0782727	0.184335	-0.0184349	chr11	10326796	chr11:10326048-10326590	S_Shore	ADM	5'UTR
cg12904262	0.294982	0.00354053	0.583271	0.0148744	0.832647	0.029809	0.829786	0.0197469	4.29632e-11	1.91147e-08	0.288289	0.855498	0.956748	-0.0028608	chr16	10937069		OpenSea
cg12187747	0.358253	0.00737054	0.608619	0.0177255	0.155189	0.0227471	0.0810307	0.0243522	4.29687e-11	1.91147e-08	0.250366	8.10542e-05	0.000373301	-0.0741578	chr1	204415673		OpenSea	PIK3C2B	Body
cg23282559	0.115999	0.0195678	0.329917	0.0109272	0.0941179	0.0119779	0.122229	0.0100879	4.30369e-11	1.91233e-08	0.213918	0.0280925	0.075803	0.0281106	chr13	33591130	chr13:33589928-33591428	Island	KL	1stExon
cg15463803	0.0847915	0.0140651	0.26616	0.00669982	0.0551155	0.0127362	0.0737422	0.00910759	4.30391e-11	1.91233e-08	0.181368	0.0760105	0.179815	0.0186266	chr4	113436765	chr4:113435898-113438002	Island	NEUROG2	5'UTR
cg06014958	0.185888	0.0104051	0.339473	0.0059953	0.0296454	0.000741726	0.0325515	0.00814461	4.31788e-11	1.91718e-08	0.153584	0.728947	0.900472	0.00290607	chr6	10425553	chr6:10426200-10426638	N_Shore
cg06529528	0.298489	0.00614932	0.524854	0.00677113	0.32603	0.0117872	0.376274	0.0199509	4.31996e-11	1.91718e-08	0.226365	0.001042	0.00384969	0.0502445	chr20	24776358		OpenSea
cg19697239	0.11406	0.0117024	0.317709	0.0232223	0.0436297	0.0105081	0.0801103	0.00418901	4.32317e-11	1.91747e-08	0.203648	0.0049492	0.0159333	0.0364805	chr12	752646	chr12:752208-752655	Island	NINJ2	Body
cg16245431	0.216049	0.0174433	0.441016	0.0218244	0.837009	0.0201578	0.934536	0.00246678	4.33119e-11	1.91989e-08	0.224967	1.43706e-06	9.77571e-06	0.0975274	chr7	1005089	chr7:1007159-1007558	N_Shelf	COX19	3'UTR
cg27321913	0.395035	0.00432875	0.64021	0.0169574	0.360121	0.0162005	0.0908667	0.00194308	4.33651e-11	1.92111e-08	0.245175	1.26374e-11	5.8079e-10	-0.269254	chr6	35265379		OpenSea	DEF6	TSS1500
cg26310429	0.604371	0.0126776	0.92986	0.0100325	0.981293	0.00056099	0.98123	0.00261457	4.3436e-11	1.92311e-08	0.325489	0.997193	0.999375	-6.24e-05	chr17	71024449		OpenSea	SLC39A11;SLC39A11	Body;Body
cg11348389	0.170656	0.0049649	0.325838	0.00815256	0.114512	0.010007	0.0297976	0.00625255	4.3927e-11	1.9437e-08	0.155183	9.61675e-08	9.03226e-07	-0.0847147	chr2	75426336	chr2:75426592-75428030	N_Shore	TACR1;TACR1;TACR1;TACR1	1stExon;1stExon;5'UTR;5'UTR
cg06303171	0.5502	0.0111999	0.835684	0.00716589	0.915234	0.015255	0.917224	0.00765331	4.3984e-11	1.94444e-08	0.285484	0.898357	0.97138	0.00199011	chr13	107843983		OpenSea	FAM155A	Body
cg18764836	0.581143	0.0156441	0.790528	0.0174403	0.810179	0.0125761	0.811696	0.00745951	4.39956e-11	1.94444e-08	0.209386	0.894349	0.970073	0.0015176	chr4	6306335	chr4:6303533-6304210	S_Shelf
cg13699808	0.14786	0.0118176	0.410376	0.039052	0.0486032	0.00356981	0.0372302	0.00363984	4.40835e-11	1.94717e-08	0.262516	0.432624	0.681794	-0.0113729	chr20	45985339		OpenSea	ZMYND8;ZMYND8;ZMYND8	Body;Body;Body
cg25539045	0.0214035	0.00386999	0.12739	0.0112801	0.0178312	0.00331358	0.0212499	0.00264398	4.41789e-11	1.94958e-08	0.105987	0.55709	0.790724	0.00341863	chr10	129535186	chr10:129534410-129537366	Island	FOXI2	TSS1500
cg22632756	0.408004	0.0274448	0.114676	0.0203658	0.492821	0.00881294	0.222598	0.013722	4.41902e-11	1.94958e-08	-0.293328	1.29231e-10	3.59698e-09	-0.270223	chr8	28174192		OpenSea	PNOC	TSS1500
cg06339053	0.591172	0.0253658	0.835167	0.0146563	0.68145	0.0166816	0.881691	0.00766546	4.44172e-11	1.95844e-08	0.243995	5.81672e-10	1.21015e-08	0.200241	chr14	24457563	chr14:24457864-24458100	N_Shore	DHRS4L2;DHRS4L2;DHRS4L2;DHRS4L2	TSS1500;5'UTR;5'UTR;Body
cg26879578	0.0408733	0.00461285	0.208212	0.0229269	0.0452664	0.0105383	0.032259	0.00441838	4.4468e-11	1.95953e-08	0.167339	0.169735	0.347879	-0.0130074	chr1	95700272	chr1:95699725-95700142	S_Shore	RWDD3;RWDD3	Body;Body
cg24435879	0.116594	0.0097371	0.440039	0.043562	0.0529312	0.0116703	0.0585902	0.0126221	4.46639e-11	1.967e-08	0.323445	0.749195	0.910971	0.00565899	chr7	155166205	chr7:155164557-155167854	Island
cg19735538	0.301471	0.0292847	0.662023	0.0161885	0.342375	0.0303665	0.710013	0.0211126	4.47118e-11	1.96795e-08	0.360552	3.463e-11	1.26775e-09	0.367639	chr6	33560953	chr6:33560892-33561189	Island	C6orf227	Body
cg02146026	0.438628	0.0178597	0.649219	0.0180333	0.713682	0.0108225	0.169398	0.0107264	4.47491e-11	1.96844e-08	0.210591	1.35907e-16	1.93248e-13	-0.544284	chr8	143486036	chr8:143484018-143485051	S_Shore	TSNARE1	TSS1500
cg24783211	0.0435017	0.00924186	0.249382	0.0167704	0.0396754	0.0125906	0.0403963	0.0176125	4.48344e-11	1.97103e-08	0.20588	0.948909	0.986175	0.00072083	chr4	55093038	chr4:55092961-55093242	Island
cg00941314	0.416504	0.0164154	0.6504	0.00259264	0.623852	0.0187367	0.435707	0.0105828	4.48842e-11	1.97185e-08	0.233896	7.6075e-10	1.50357e-08	-0.188146	chr19	3470022		OpenSea
cg10038185	0.617039	0.0239024	0.336494	0.00834178	0.52915	0.0261401	0.0292475	0.00563629	4.49211e-11	1.97185e-08	-0.280546	2.05737e-14	5.37128e-12	-0.499903	chr1	68517273	chr1:68517254-68517474	Island	DIRAS3	TSS1500
cg03910196	0.363756	0.00455328	0.171158	0.0238866	0.580392	0.0141849	0.804435	0.00768347	4.49322e-11	1.97185e-08	-0.192598	6.12022e-12	3.37341e-10	0.224043	chr16	2256384	chr16:2255168-2255828	S_Shore	MLST8	Body
cg18851960	0.512901	0.0145394	0.780752	0.011255	0.179592	0.0102648	0.141147	0.0334542	4.50607e-11	1.97634e-08	0.267851	0.0184985	0.0523046	-0.0384453	chr19	43979739	chr19:43979359-43979684	S_Shore	PHLDB3	Body
cg05016408	0.0512817	0.00940459	0.251894	0.0217187	0.0451738	0.0184482	0.0588121	0.00851209	4.51049e-11	1.97712e-08	0.200613	0.2265	0.434662	0.0136384	chr5	150326174	chr5:150325904-150326194	Island	LOC134466	TSS200
cg02103771	0.273672	0.00737744	0.421154	0.0120303	0.108748	0.000591255	0.0673706	0.0108766	4.52116e-11	1.97979e-08	0.147482	0.00014094	0.000618354	-0.0413773	chr12	113531238	chr12:113530914-113531476	Island	DTX1	Body
cg22964184	0.180463	0.009073	0.474443	0.0249293	0.0388434	0.0153515	0.0239793	0.00690724	4.5219e-11	1.9798e-08	0.29398	0.362642	0.60805	-0.0148642	chr2	177508658		OpenSea	LINC01117	Body
cg04558084	0.288805	0.00793574	0.529046	0.0133852	0.321511	0.0165311	0.461202	0.0286474	4.5342e-11	1.9829e-08	0.240241	4.58654e-08	4.75831e-07	0.139691	chr3	179660438		OpenSea	PEX5L;PEX5L;PEX5L;PEX5L;PEX5L;PEX5L;PEX5L;PEX5L	5'UTR;5'UTR;5'UTR;Body;Body;Body;Body;Body
cg11296498	0.0195185	0.00375951	0.135583	0.0140566	0.031001	0.00125916	0.0225986	0.0033505	4.5343e-11	1.9829e-08	0.116065	0.199551	0.394626	-0.00840243	chr20	61447036	chr20:61447685-61448891	N_Shore	COL9A3	TSS1500
cg05622862	0.568101	0.0169193	0.889072	0.0102002	0.821892	0.00745745	0.911859	0.0165847	4.54289e-11	1.9855e-08	0.320971	0.000142662	0.000625258	0.089967	chr4	2292692		OpenSea	ZFYVE28;ZFYVE28;ZFYVE28	Body;Body;Body
cg00247530	0.68147	0.0147578	0.479276	0.00723332	0.87422	0.017795	0.901883	0.014207	4.55816e-11	1.99101e-08	-0.202194	0.0236526	0.0651062	0.0276625	chr1	48694626		OpenSea	SLC5A9;SLC5A9;SLC5A9;SLC5A9	ExonBnd;ExonBnd;Body;Body
cg00497172	0.552208	0.00559483	0.74104	0.0193187	0.364911	0.00506881	0.77652	0.0151645	4.56409e-11	1.99244e-08	0.188832	1.38494e-15	8.70816e-13	0.411609	chr1	156878518	chr1:156877769-156878649	Island	PEAR1	Body
cg13756273	0.408171	0.00873948	0.646101	0.00539609	0.847879	0.0213058	0.933337	0.0105417	4.57113e-11	1.99435e-08	0.23793	1.19834e-05	6.57715e-05	0.0854577	chr20	57594513		OpenSea	TUBB1;TUBB1	5'UTR;1stExon
cg04007514	0.622116	0.0136419	0.890244	0.0120879	0.805337	0.0240448	0.934201	0.0117892	4.59035e-11	2.00157e-08	0.268128	4.58205e-07	3.54775e-06	0.128865	chr4	87872115		OpenSea	AFF1	Body
cg11282936	0.0477936	0.012504	0.281411	0.0332088	0.0208723	0.00206449	0.0220822	0.00511698	4.59566e-11	2.00271e-08	0.233617	0.924632	0.979277	0.00120995	chr19	17007648	chr19:17007101-17008857	Island	CPAMD8	Body
cg27612665	0.90653	0.00709139	0.678007	0.027244	0.873693	0.0116022	0.873197	0.0115826	4.61957e-11	2.01196e-08	-0.228523	0.968423	0.991549	-0.0004954	chr15	74703165	chr15:74703053-74703255	Island	SEMA7A;SEMA7A;SEMA7A	Body;Body;Body
cg00067742	0.46986	0.00338839	0.170386	0.0260358	0.772894	0.0135567	0.538179	0.0284227	4.62564e-11	2.01344e-08	-0.299475	1.09437e-09	2.02953e-08	-0.234715	chr2	1926888		OpenSea	MYT1L	Body
cg00702988	0.078581	0.0102571	0.292402	0.0209294	0.0832751	0.00315133	0.0643233	0.0129526	4.63438e-11	2.01607e-08	0.213821	0.122221	0.267153	-0.0189518	chr8	11565658	chr8:11565217-11567212	Island	GATA4;GATA4;GATA4;GATA4	5'UTR;5'UTR;1stExon;5'UTR
cg06530338	0.0990043	0.0284018	0.366847	0.028809	0.0316019	0.00896785	0.0372715	0.00978092	4.63875e-11	2.01679e-08	0.267842	0.699988	0.884874	0.00566956	chr2	19561612	chr2:19560963-19561650	Island
cg10724867	0.453194	0.00562719	0.791095	0.0142976	0.0285077	0.00716399	0.0183992	0.00438863	4.64328e-11	2.01759e-08	0.337901	0.587105	0.813069	-0.0101085	chr7	27218867	chr7:27219309-27219750	N_Shore	HOXA10	Body
cg12741900	0.352857	0.0154941	0.569453	0.0164471	0.434672	0.0161409	0.401828	0.0119797	4.66069e-11	2.02357e-08	0.216596	0.0139907	0.0407257	-0.0328441	chr1	155165786	chr1:155164199-155165160	S_Shore	THBS3;THBS3;THBS3;THBS3;THBS3;THBS3;THBS3;THBS3	ExonBnd;ExonBnd;ExonBnd;ExonBnd;Body;Body;Body;Body
cg00146004	0.115131	0.0192877	0.365801	0.0152131	0.0410416	0.0194173	0.033485	0.00575173	4.66305e-11	2.02358e-08	0.25067	0.584385	0.811115	-0.00755664	chr16	3241434	chr16:3242622-3242912	N_Shore
cg04572259	0.0526149	0.0141849	0.262761	0.0239941	0.0398774	0.0062987	0.0440639	0.00684412	4.66516e-11	2.02358e-08	0.210146	0.716894	0.894186	0.00418641	chr7	56032112	chr7:56032046-56032903	Island	GBAS	TSS200
cg12634591	0.382891	0.0114716	0.652245	0.00608011	0.63997	0.0241768	0.360698	0.0291717	4.68024e-11	2.02894e-08	0.269355	2.91124e-11	1.10799e-09	-0.279271	chr2	177028606	chr2:177029413-177029941	N_Shore	HOXD3	TSS200
cg14103000	0.2832	0.0132241	0.553519	0.0203475	0.295353	0.0242723	0.0937994	0.0179258	4.69026e-11	2.03211e-08	0.27032	2.10019e-09	3.48838e-08	-0.201554	chr1	213090409		OpenSea
cg04902302	0.108136	0.012756	0.323534	0.00627153	0.0866007	0.00572417	0.444903	0.0245529	4.69935e-11	2.03424e-08	0.215398	5.42756e-14	1.05292e-11	0.358302	chr2	175594739	chr2:175594518-175595255	Island
cg13638420	0.116808	0.0230579	0.376695	0.0264075	0.10908	0.0104287	0.0346016	0.00194152	4.70063e-11	2.03424e-08	0.259887	0.000118688	0.000528448	-0.0744784	chr11	32448293	chr11:32448261-32449744	Island	WT1;WT1;WT1;WT1	Body;Body;Body;Body
cg00008369	0.370983	0.000504834	0.154449	0.00661058	0.705376	0.00531923	0.513627	0.0118598	4.70831e-11	2.03639e-08	-0.216534	2.30158e-10	5.7047e-09	-0.191749	chr22	41635793	chr22:41633520-41634842	S_Shore	CHADL	Body
cg11331344	0.0657074	0.0168139	0.27333	0.00668544	0.286616	0.0243022	0.54683	0.0132077	4.71417e-11	2.03774e-08	0.207623	2.39016e-12	1.65902e-10	0.260215	chr17	73629463	chr17:73627542-73627824	S_Shore	RECQL5;LOC643008	Body;TSS200
cg16298760	0.272942	0.0162127	0.61766	0.0124237	0.0702074	0.00404247	0.0243497	0.0107723	4.72852e-11	2.04277e-08	0.344718	0.027429	0.0742102	-0.0458577	chr2	66805513	chr2:66802890-66804831	S_Shore
cg11784799	0.506007	0.00960577	0.249577	0.0246666	0.950232	0.0126522	0.610993	0.011826	4.75571e-11	2.05333e-08	-0.256431	1.17489e-12	9.75367e-11	-0.339238	chr8	143262091		OpenSea
cg01990593	0.137058	0.0182532	0.451026	0.0392946	0.11331	0.0126014	0.0275496	0.00721014	4.76162e-11	2.05469e-08	0.313968	0.000187342	0.000802073	-0.0857603	chr5	33890324	chr5:33892191-33892403	N_Shore	ADAMTS12	Body
cg07920930	0.160668	0.022132	0.514365	0.0188914	0.551762	0.0230996	0.0908676	0.0294123	4.76553e-11	2.0552e-08	0.353697	1.43982e-12	1.13535e-10	-0.460895	chr7	158381884	chr7:158379328-158381221	S_Shore	PTPRN2;PTPRN2;PTPRN2	TSS1500;TSS1500;TSS1500
cg04775204	0.548019	0.00879208	0.774348	0.0125781	0.751434	0.00663749	0.87275	0.00513305	4.79576e-11	2.06704e-08	0.226329	1.30061e-07	1.1744e-06	0.121316	chr15	41813294		OpenSea	RPAP1	Body
cg08382193	0.0748564	0.0162146	0.385709	0.0150984	0.156947	0.0145824	0.49264	0.0304385	4.82193e-11	2.07712e-08	0.310852	1.75493e-11	7.48853e-10	0.335693	chr11	116371388	chr11:116371182-116371606	Island
cg04066351	0.46881	0.0116042	0.703299	0.0257616	0.110819	0.00509645	0.0529621	0.00880292	4.82984e-11	2.07834e-08	0.23449	0.00046641	0.00184709	-0.0578569	chr2	74875399	chr2:74875128-74875562	Island	M1AP;M1AP;M1AP;M1AP;M1AP	TSS1500;1stExon;1stExon;5'UTR;5'UTR
cg02932204	0.138445	0.00984927	0.401591	0.0300548	0.186418	0.0166618	0.0245109	0.00371101	4.83031e-11	2.07834e-08	0.263146	2.42394e-08	2.7444e-07	-0.161907	chr10	102773013		OpenSea	PDZD7	Body
cg14568422	0.532933	0.0226795	0.144349	0.0293964	0.0617451	0.027282	0.0725004	0.016163	4.85065e-11	2.08484e-08	-0.388584	0.616254	0.833432	0.0107553	chr18	53069269		OpenSea	TCF4;TCF4;TCF4;TCF4;TCF4;TCF4;TCF4;TCF4;TCF4;TCF4;TCF4	Body;Body;Body;Body;Body;Body;Body;Body;Body;Body;5'UTR
cg00102896	0.119402	0.0271793	0.362863	0.0102806	0.102101	0.0141149	0.0397697	0.00304673	4.8533e-11	2.08484e-08	0.243461	0.000339608	0.00138173	-0.062331	chr8	40746170		OpenSea	ZMAT4;ZMAT4	5'UTR;5'UTR
cg21767912	0.0394549	0.00437114	0.250446	0.0282746	0.102252	0.0143558	0.0337698	0.00535882	4.85376e-11	2.08484e-08	0.210991	3.59262e-05	0.000178023	-0.0684827	chr12	124069967	chr12:124068935-124069699	S_Shore	LOC101927415;TMED2	TSS1500;Body
cg15079934	0.0960705	0.0373112	0.450015	0.0221699	0.772151	0.00971416	0.69425	0.0344701	4.86095e-11	2.08502e-08	0.353944	0.00119594	0.00436679	-0.0779014	chr11	1892307	chr11:1892037-1892556	Island	LSP1;LSP1;LSP1;LSP1;LSP1	5'UTR;5'UTR;Body;1stExon;5'UTR
cg18358869	0.325409	0.00782702	0.526788	0.0147442	0.0879003	0.00921323	0.0861919	0.0158079	4.86453e-11	2.08502e-08	0.201379	0.877418	0.964382	-0.00170842	chr10	102808077	chr10:102807774-102808271	Island
cg16934445	0.437619	0.0294146	0.200343	0.0115564	0.206116	0.00354775	0.0337866	0.0058747	4.86498e-11	2.08502e-08	-0.237275	3.0402e-09	4.74501e-08	-0.172329	chr2	86563257	chr2:86564242-86565068	N_Shore	REEP1;REEP1;REEP1;REEP1	Body;Body;Body;Body
cg07016075	0.444875	0.0102202	0.28691	0.0074113	0.486675	0.0184426	0.844363	0.00918813	4.86533e-11	2.08502e-08	-0.157966	8.84835e-16	6.51003e-13	0.357688	chr17	80337600	chr17:80332182-80333671	S_Shelf
cg20816361	0.34463	0.00468818	0.609438	0.00624855	0.385685	0.00477579	0.359086	0.0364425	4.87475e-11	2.08786e-08	0.264807	0.0845499	0.196731	-0.0265996	chr1	2467100	chr1:2466934-2467212	Island
cg11113436	0.244673	0.0204971	0.449695	0.0007642	0.0276039	0.0100608	0.0215471	0.00721052	4.88893e-11	2.09273e-08	0.205022	0.593169	0.817438	-0.0060568	chr17	63071046		OpenSea
cg26408007	0.289462	0.00254417	0.502325	0.00944885	0.81276	0.0106051	0.837112	0.0117809	4.89381e-11	2.09363e-08	0.212864	0.0530672	0.132216	0.0243516	chr2	206616845		OpenSea	NRP2;NRP2;NRP2;NRP2;NRP2	Body;Body;Body;Body;Body
cg26957811	0.58857	0.00584021	0.381829	0.017389	0.889974	0.0138967	0.911663	0.0225251	4.90477e-11	2.09711e-08	-0.20674	0.0730985	0.173965	0.0216885	chr19	17366455		OpenSea	USHBP1;USHBP1	Body;Body
cg10709220	0.0502581	0.00922081	0.250982	0.0125267	0.0846363	0.0109706	0.0981046	0.0204251	4.92726e-11	2.1054e-08	0.200724	0.235267	0.447222	0.0134683	chr9	96337635	chr9:96338040-96339836	N_Shore	PHF2	TSS1500
cg04055490	0.13971	0.0165868	0.397014	0.0190116	0.308544	0.0222812	0.363216	0.0210256	4.93033e-11	2.1054e-08	0.257304	0.0015832	0.00564168	0.0546716	chr17	8059012	chr17:8059556-8060237	N_Shore
cg23729020	0.0564693	0.0113835	0.26019	0.0228197	0.0300949	0.00796402	0.0330836	0.00612128	4.9326e-11	2.1054e-08	0.20372	0.790079	0.929792	0.00298868	chr1	207925081	chr1:207925171-207925964	N_Shore	CD46;CD46;CD46;CD46;CD46;CD46;CD46;CD46;CD46;CD46;CD46;CD46;CD46;CD46	TSS1500;TSS1500;TSS1500;TSS1500;TSS1500;TSS1500;TSS1500;TSS1500;TSS1500;TSS1500;TSS1500;TSS1500;TSS1500;TSS1500
cg08100159	0.315012	0.0274156	0.841928	0.015473	0.9399	0.00192757	0.941979	0.00463712	4.94966e-11	2.11148e-08	0.526917	0.942869	0.984545	0.002079	chr2	9560753	chr2:9563126-9564282	N_Shelf	ITGB1BP1;ITGB1BP1	5'UTR;5'UTR
cg15443628	0.092941	0.00694045	0.302109	0.00713993	0.431108	0.0221125	0.460394	0.0202533	4.96254e-11	2.11577e-08	0.209168	0.0217875	0.0605226	0.0292858	chr3	125985645	chr3:125986044-125986727	N_Shore
cg13102028	0.52491	0.0104501	0.7263	0.00612126	0.618187	0.0180506	0.591108	0.0123979	4.96617e-11	2.11611e-08	0.20139	0.0265394	0.0720948	-0.0270791	chr17	78668008		OpenSea	RPTOR;RPTOR	Body;Body
cg09921507	0.409513	0.00545546	0.160633	0.0270913	0.747456	0.014675	0.838098	0.00825744	4.9743e-11	2.11834e-08	-0.24888	1.10698e-05	6.12303e-05	0.0906417	chr19	42186380		OpenSea	CEACAM7;CEACAM7	Body;Body
cg00210288	0.522452	0.00547922	0.648655	0.016836	0.813449	0.00400631	0.880002	0.00148121	4.97932e-11	2.11834e-08	0.126203	1.63783e-07	1.43519e-06	0.0665533	chr22	19044753		OpenSea	DGCR2;DGCR2;DGCR2;DGCR2;DGCR2	Body;Body;Body;Body;Body
cg21090750	0.258849	0.0211859	0.478642	0.00143839	0.853182	0.00520085	0.901262	0.0170229	4.97989e-11	2.11834e-08	0.219793	0.00127271	0.00462069	0.0480805	chr16	66621968		OpenSea	CMTM2;CMTM2	Body;Body
cg06239726	0.176833	0.0276427	0.470367	0.0149059	0.258704	0.0127408	0.0298161	0.0113911	4.98371e-11	2.1186e-08	0.293534	1.25681e-09	2.27814e-08	-0.228888	chr7	50517434	chr7:50517627-50518668	N_Shore	FIGNL1;FIGNL1	5'UTR;5'UTR
cg27248741	0.455898	0.0221324	0.686966	0.0146874	0.830738	0.0172963	0.869171	0.0187812	4.98617e-11	2.1186e-08	0.231068	0.00846	0.0258913	0.0384331	chr2	3488627		OpenSea
cg20181600	0.835607	0.010659	0.602085	0.0221316	0.967828	0.00366335	0.969342	0.00436052	5.00156e-11	2.12394e-08	-0.233523	0.906364	0.973905	0.0015137	chr6	169726368		OpenSea
cg09200628	0.580328	0.00649921	0.786048	0.0148206	0.411042	0.00923815	0.495049	0.0256463	5.00694e-11	2.12501e-08	0.20572	3.19536e-06	1.99895e-05	0.084007	chr9	133376127		OpenSea	ASS1;ASS1	Body;Body
cg16407092	0.459834	0.0104628	0.686678	0.00932545	0.197717	0.00288092	0.33896	0.0306245	5.01278e-11	2.12628e-08	0.226844	2.16604e-08	2.49081e-07	0.141242	chr3	46505093	chr3:46506161-46506416	N_Shore	LTF;LTF;LTF	5'UTR;1stExon;Body
cg26780138	0.226493	0.0188016	0.535995	0.0334055	0.21965	0.00901552	0.0272763	0.00575277	5.02908e-11	2.13199e-08	0.309502	2.22014e-08	2.54508e-07	-0.192373	chr16	477087	chr16:474922-476815	S_Shore	RAB11FIP3	Body
cg26367848	0.759436	0.0134317	0.536007	0.0128411	0.926493	0.0120669	0.928239	0.0128131	5.04302e-11	2.13669e-08	-0.22343	0.887293	0.967726	0.0017464	chr1	31932221		OpenSea
cg26576597	0.25014	0.00748997	0.421843	0.00674852	0.185558	0.00823139	0.129395	0.00267849	5.07151e-11	2.14754e-08	0.171703	3.437e-05	0.000171006	-0.0561626	chr2	105719478		OpenSea	UTAT33	TSS200
cg18588504	0.0541594	0.0149347	0.231844	0.0158038	0.0312979	0.0104487	0.0214046	0.00587579	5.08618e-11	2.15254e-08	0.177684	0.321869	0.560793	-0.00989328	chr15	42868443	chr15:42867337-42868254	S_Shore	STARD9	Body
cg20752312	0.316251	0.00835069	0.590923	0.0217168	0.10942	0.0233941	0.182627	0.0146751	5.10525e-11	2.15878e-08	0.274672	0.000245775	0.00102833	0.0732073	chr19	6372363	chr19:6372722-6373218	N_Shore	ALKBH7	TSS200
cg20743365	0.243197	0.037354	0.739733	0.0162885	0.078812	0.0195005	0.0925545	0.0338457	5.10669e-11	2.15878e-08	0.496536	0.61764	0.834371	0.0137425	chr1	197887714	chr1:197887088-197887791	Island	LHX9;LHX9	Body;Body
cg22354583	0.264751	0.00391914	0.62271	0.00865289	0.145693	0.0209583	0.0746292	0.0284965	5.11755e-11	2.16136e-08	0.357959	0.00266972	0.00908575	-0.071064	chr1	33358590	chr1:33358469-33359449	Island	HPCA	Body
cg17767099	0.430359	0.0244816	0.657803	0.0164394	0.714479	0.00655742	0.825633	0.0149888	5.12057e-11	2.16136e-08	0.227444	4.15203e-07	3.25294e-06	0.111154	chr19	1009048	chr19:1007551-1012222	Island	GRIN3B	Body
cg09093931	0.169981	0.00440234	0.444331	0.022359	0.276436	0.023904	0.0910784	0.0137568	5.12146e-11	2.16136e-08	0.27435	7.96901e-09	1.06329e-07	-0.185358	chr8	98880926	chr8:98881311-98881843	N_Shore	MATN2;MATN2	TSS1500;TSS1500
cg26153784	0.547355	0.028811	0.804162	0.0132778	0.768679	0.0102998	0.855917	0.0155057	5.1453e-11	2.17019e-08	0.256807	2.36066e-05	0.000121589	0.0872387	chr1	10999921		OpenSea
cg20264966	0.0831447	0.0122579	0.286586	0.0100398	0.0774203	0.00700989	0.0257227	0.000755708	5.15399e-11	2.17263e-08	0.203441	0.000377377	0.00152184	-0.0516976	chr10	68688049		OpenSea	CTNNA3;LRRTM3;CTNNA3	Body;Body;Body
cg11539857	0.363652	0.0260551	0.134897	0.00770019	0.975427	0.00309096	0.964005	0.00912751	5.1575e-11	2.17289e-08	-0.228755	0.373123	0.619597	-0.0114222	chr6	436594		OpenSea
cg08725083	0.367231	0.00736151	0.569878	0.0180329	0.564127	0.0243869	0.920018	0.0100638	5.17079e-11	2.17726e-08	0.202647	2.88851e-14	6.82015e-12	0.355891	chr2	86790844	chr2:86789974-86790642	S_Shore	VPS24;VPS24	TSS1500;TSS1500
cg26616640	0.529034	0.0193655	0.768486	0.00530625	0.123454	0.00460658	0.078606	0.0132503	5.18121e-11	2.18042e-08	0.239452	0.00403118	0.0132275	-0.0448482	chr12	58013458	chr12:58013171-58013652	Island	SLC26A10	TSS1500
cg23900203	0.155916	0.0357905	0.497594	0.0209709	0.0632398	0.00275454	0.433374	0.00970835	5.19156e-11	2.18248e-08	0.341678	1.81405e-11	7.68295e-10	0.370135	chr12	127765331	chr12:127765276-127765515	Island
cg15824056	0.483127	0.0125306	0.665928	0.00575491	0.407866	0.0149233	0.564427	0.0122167	5.19334e-11	2.18248e-08	0.182802	3.90982e-10	8.76709e-09	0.156561	chr6	158402261	chr6:158402072-158403444	Island	SYNJ2	TSS1500
cg21116900	0.0596841	0.0110357	0.226263	0.0111164	0.175425	0.00687755	0.10534	0.0131701	5.19506e-11	2.18248e-08	0.166579	2.3605e-06	1.52433e-05	-0.0700854	chr12	100750760		OpenSea	SLC17A8;SLC17A8	TSS200;TSS200
cg07509935	0.0199795	0.00700253	0.199967	0.00547378	0.0742219	0.0261734	0.0237316	0.00240336	5.19777e-11	2.18248e-08	0.179987	0.000155822	0.000677526	-0.0504903	chr14	24780167	chr14:24779874-24780932	Island	LTB4R2;LTB4R2;LTB4R2;LTB4R;CIDEB;CIDEB	1stExon;1stExon;Body;TSS1500;1stExon;5'UTR
cg03464847	0.119933	0.022904	0.318752	0.0128114	0.124891	0.00542789	0.460043	0.00682654	5.20614e-11	2.18477e-08	0.198819	5.04209e-14	9.99391e-12	0.335152	chr17	11501580	chr17:11501631-11502328	N_Shore	DNAH9	TSS200
cg18419271	0.191369	0.0422486	0.744911	0.0353168	0.146916	0.0428731	0.719222	0.0510641	5.21911e-11	2.18899e-08	0.553543	3.36987e-11	1.24046e-09	0.572306	chr6	32116016	chr6:32116590-32117229	N_Shore
cg13426891	0.570939	0.0181896	0.767368	0.0148045	0.690621	0.0183992	0.796166	0.00446398	5.24924e-11	2.20039e-08	0.196429	1.37253e-07	1.23066e-06	0.105545	chr19	16646901	chr19:16643273-16643599	S_Shelf	CHERP	Body
cg11226284	0.522815	0.0117235	0.282627	0.0215159	0.62687	0.0189939	0.659643	0.0233858	5.26104e-11	2.2041e-08	-0.240188	0.0252674	0.0690156	0.0327729	chr20	62909882		OpenSea
cg17812917	0.229076	0.00945605	0.493542	0.0210968	0.822887	0.0251665	0.754985	0.00183853	5.26864e-11	2.20605e-08	0.264466	0.000349932	0.00142022	-0.067902	chr3	72417721		OpenSea
cg16442115	0.306523	0.0146391	0.558716	0.0115014	0.0765378	0.0105498	0.0627473	0.0141356	5.2765e-11	2.20771e-08	0.252192	0.331599	0.572474	-0.0137906	chr16	84228422	chr16:84224731-84225085	S_Shelf	ADAD2;ADAD2	Body;Body
cg06044672	0.255933	0.0162754	0.497421	0.00782963	0.703324	0.007772	0.803304	0.0271759	5.27851e-11	2.20771e-08	0.241488	2.86641e-06	1.81397e-05	0.0999798	chr1	203737885		OpenSea	LAX1;LAX1;LAX1	TSS1500;Body;Body
cg01724257	0.427918	0.00808554	0.770529	0.0283357	0.853973	0.0146553	0.866816	0.0150203	5.2916e-11	2.21154e-08	0.342611	0.501775	0.745791	0.0128431	chr9	79114885		OpenSea	GCNT1;GCNT1;GCNT1;GCNT1;GCNT1	TSS1500;5'UTR;5'UTR;5'UTR;5'UTR
cg16514513	0.927994	0.0101635	0.655867	0.0221602	0.935987	0.00548133	0.899672	0.0212768	5.29357e-11	2.21154e-08	-0.272127	0.0281422	0.0759216	-0.0363151	chr17	48263159		OpenSea	COL1A1	Body
cg08786973	0.293329	0.0290359	0.583487	0.0141346	0.709018	0.00768391	0.715472	0.0265853	5.30496e-11	2.21284e-08	0.290158	0.68863	0.878669	0.0064542	chr19	48896222	chr19:48894463-48894927	S_Shore	KDELR1	TSS1500
cg08215302	0.535183	0.0156014	0.775915	0.0160156	0.902875	0.00358034	0.929825	0.00672577	5.30518e-11	2.21284e-08	0.240732	0.0590299	0.144965	0.0269503	chr18	7902523		OpenSea	PTPRM;PTPRM	Body;Body
cg19092368	0.321597	0.0139344	0.484411	0.00413935	0.340427	0.00176052	0.30943	0.016549	5.30555e-11	2.21284e-08	0.162814	0.00365118	0.0120869	-0.0309962	chr1	41444829	chr1:41444870-41446116	N_Shore	CTPS	TSS200
cg07455754	0.744792	0.0198666	0.491879	0.0195598	0.718442	0.0195243	0.480255	0.0205662	5.31188e-11	2.21424e-08	-0.252913	1.16398e-10	3.31136e-09	-0.238187	chr9	118956415		OpenSea	PAPPA	Body
cg06758255	0.759035	0.03351	0.347945	0.00998396	0.0490359	0.016104	0.0413792	0.00391126	5.31762e-11	2.2154e-08	-0.41109	0.737039	0.904763	-0.00765678	chr16	52532750		OpenSea	TOX3;TOX3	Body;Body
cg04054100	0.0582694	0.0143213	0.22772	0.0104557	0.0908695	0.012337	0.0460214	0.00652613	5.32983e-11	2.21925e-08	0.16945	0.000269526	0.00111888	-0.0448481	chr22	40216545		OpenSea	ENTHD1	Body
cg11897577	0.211938	0.0105989	0.407255	0.0139402	0.0487398	0.0125814	0.052477	0.0118676	5.34185e-11	2.22302e-08	0.195317	0.730257	0.901166	0.00373719	chr11	31833731	chr11:31831620-31839038	Island	PAX6;PAX6;PAX6;PAX6;PAX6;PAX6;PAX6;PAX6;PAX6	5'UTR;1stExon;TSS200;5'UTR;5'UTR;TSS1500;TSS1500;TSS1500;TSS1500
cg12727256	0.447241	0.0123435	0.610369	0.00830732	0.708964	0.00817441	0.894119	0.0157323	5.35087e-11	2.22554e-08	0.163128	1.01039e-11	4.90965e-10	0.185155	chr22	24838292		OpenSea	C22orf45;ADORA2A;C22orf45	Body;3'UTR;Body
cg09803002	0.578352	0.0172672	0.770307	0.0185657	0.679958	0.0129238	0.79413	0.0072794	5.35512e-11	2.22607e-08	0.191955	4.05786e-08	4.28112e-07	0.114172	chr11	119039103	chr11:119039429-119039944	N_Shore	NLRX1;NLRX1	TSS1500;TSS1500
cg25439798	0.236558	0.0124376	0.580713	0.00718356	0.96758	0.00263525	0.971949	0.00254383	5.36797e-11	2.23017e-08	0.344155	0.818899	0.942229	0.0043691	chr21	47456315	chr21:47456271-47456530	Island
cg15829006	0.124722	0.00956566	0.290002	0.00389051	0.0654944	0.0209484	0.0763057	0.00822091	5.38008e-11	2.23396e-08	0.16528	0.249658	0.467458	0.0108113	chr9	137967652	chr9:137967110-137967727	Island	OLFM1;OLFM1	Body;Body
cg03770646	0.116414	0.0128541	0.341533	0.0204299	0.319559	0.0166169	0.0689371	0.0135338	5.38996e-11	2.23682e-08	0.225119	1.31395e-11	5.9828e-10	-0.250622	chr19	17504972	chr19:17504681-17505076	Island
cg05660764	0.066891	0.00278923	0.26656	0.0252968	0.0588552	0.000763295	0.0588989	0.00725441	5.3999e-11	2.2397e-08	0.199669	0.996849	0.999235	4.37033e-05	chr11	30038013	chr11:30037672-30037944	S_Shore	KCNA4	5'UTR
cg14386951	0.0655425	0.00366235	0.428408	0.0244302	0.338648	0.0504998	0.955686	0.0092895	5.40449e-11	2.24037e-08	0.362865	4.66097e-14	9.48213e-12	0.617038	chr6	5999186	chr6:5999149-5999787	Island	NRN1	3'UTR
cg01119319	0.303698	0.0175144	0.662216	0.0310282	0.898059	0.0124292	0.887334	0.0419745	5.41397e-11	2.24286e-08	0.358518	0.591438	0.816159	-0.0107247	chr7	38356808		OpenSea
cg06738379	0.715625	0.0141817	0.467588	0.00940752	0.734879	0.0196006	0.500941	0.0298514	5.41649e-11	2.24286e-08	-0.248037	1.16424e-10	3.31177e-09	-0.233939	chr6	167062104		OpenSea	RPS6KA2	Body
cg24520342	0.573445	0.0238897	0.848382	0.0250226	0.0867067	0.00888881	0.111732	0.0157199	5.43281e-11	2.24837e-08	0.274937	0.117322	0.258357	0.0250258	chr19	15344265	chr19:15344091-15344419	Island	EPHX3;EPHX3	TSS1500;TSS1500
cg19073502	0.118459	0.0127202	0.343417	0.0231092	0.131012	0.0191415	0.0476662	0.0099454	5.43961e-11	2.24994e-08	0.224959	9.91484e-06	5.54391e-05	-0.083346	chr11	132047193		OpenSea	NTM;NTM;NTM;NTM	Body;Body;Body;Body
cg04471498	0.177256	0.0207465	0.563931	0.0516235	0.422335	0.0238023	0.112861	0.0130558	5.4547e-11	2.25486e-08	0.386675	9.82857e-10	1.858e-08	-0.309474	chr6	36818903		OpenSea
cg15818671	0.0703539	0.01435	0.255607	0.0151788	0.147772	0.00876197	0.237318	0.0116176	5.4587e-11	2.25486e-08	0.185253	5.00267e-07	3.83458e-06	0.0895456	chr7	152622022	chr7:152621916-152622149	Island
cg03850986	0.411662	0.00959951	0.111437	0.0220028	0.0401659	0.00415351	0.0404359	0.00954155	5.4631e-11	2.25486e-08	-0.300226	0.987063	0.996679	0.000270017	chr10	116408382		OpenSea	ABLIM1;ABLIM1;ABLIM1	Body;Body;Body
cg15951188	0.351859	0.00958995	0.565442	0.0147409	0.385447	0.0111615	0.753758	0.0206164	5.46356e-11	2.25486e-08	0.213583	3.9056e-14	8.38325e-12	0.368311	chr17	7832680	chr17:7832532-7833164	Island	KCNAB3	1stExon
cg15243163	0.0706496	0.00357479	0.174422	0.0103608	0.0312207	0.00791333	0.0230006	0.000167803	5.46891e-11	2.25582e-08	0.103773	0.168501	0.345832	-0.00822012	chr11	125050755		OpenSea	PKNOX2	5'UTR
cg00832476	0.569537	0.018297	0.778665	0.00573861	0.6419	0.012753	0.513477	0.0147442	5.47376e-11	2.25658e-08	0.209127	2.79377e-08	3.0997e-07	-0.128423	chr1	31711088	chr1:31712078-31712812	N_Shore
cg13992500	0.303005	0.0144617	0.593209	0.0187393	0.903281	0.00945844	0.886514	0.0125416	5.48011e-11	2.25766e-08	0.290204	0.307308	0.543099	-0.0167665	chr14	93186100		OpenSea	LGMN;LGMN	Body;Body
cg19657945	0.908347	0.0130881	0.641101	0.0191124	0.96028	0.00322591	0.962893	0.0119908	5.48243e-11	2.25766e-08	-0.267246	0.860207	0.958408	0.0026127	chr8	144367392	chr8:144365642-144366028	S_Shore
cg27208052	0.171087	0.0227894	0.407363	0.0130556	0.0472564	0.0114311	0.0395012	0.00918024	5.49761e-11	2.26267e-08	0.236276	0.556789	0.790505	-0.00775525	chr16	58058642	chr16:58058712-58058928	N_Shore	MMP15	TSS1500
cg13941669	0.296894	0.015438	0.510973	0.0176529	0.132627	0.015432	0.0972201	0.0128652	5.50692e-11	2.26473e-08	0.214079	0.00915726	0.0278196	-0.0354071	chr5	156886982	chr5:156886969-156887440	Island	NIPAL4	TSS200
cg00878602	0.461635	0.006999	0.767123	0.0299568	0.807755	0.0294796	0.854289	0.0161325	5.51166e-11	2.26472e-08	0.305488	0.0146363	0.0424136	0.0465344	chr10	124050604		OpenSea	BTBD16;BTBD16	ExonBnd;Body
cg27609721	0.343299	0.0157988	0.562727	0.00734657	0.428035	0.00854711	0.394927	0.018248	5.51168e-11	2.26473e-08	0.219428	0.0154122	0.0444257	-0.0331076	chr16	69271235		OpenSea	SNTB2	Body
cg12054820	0.250867	0.00610331	0.438535	0.0222915	0.0681575	0.00676786	0.0688821	0.00914844	5.52319e-11	2.26821e-08	0.187668	0.944556	0.985032	0.00072457	chr5	76934638	chr5:76934581-76935296	Island	OTP	TSS200
cg24225517	0.0905702	0.00822052	0.296322	0.011383	0.0507736	0.0160688	0.0533031	0.00652628	5.56138e-11	2.28264e-08	0.205752	0.824985	0.944836	0.00252944	chr6	108487063	chr6:108485671-108490539	Island	NR2E1	TSS200
cg02939879	0.462699	0.0209101	0.727907	0.00747272	0.551701	0.0311347	0.717782	0.00519145	5.56786e-11	2.28405e-08	0.265208	2.22783e-08	2.55221e-07	0.166081	chr11	68762243		OpenSea
cg07860213	0.269321	0.0279644	0.498572	0.00916705	0.0152301	0.00418431	0.0290012	0.00606314	5.57213e-11	2.28455e-08	0.229251	0.289829	0.521048	0.0137711	chr8	70982039	chr8:70981873-70984888	Island	PRDM14	Body
cg14511698	0.333171	0.0011573	0.523434	0.0173035	0.0785199	0.00807337	0.0733647	0.0103952	5.58813e-11	2.28985e-08	0.190263	0.627333	0.840758	-0.00515522	chr14	60976898	chr14:60975732-60978180	Island	SIX6	Body
cg04640842	0.0315473	0.00609714	0.329679	0.0470317	0.0292104	0.01527	0.0190865	0.00556543	5.59382e-11	2.2902e-08	0.298132	0.543938	0.780703	-0.010124	chr8	95651831	chr8:95651206-95651760	S_Shore	LOC100288748	TSS200
cg16720619	0.0582007	0.00814936	0.212711	0.00713096	0.0212202	0.00494404	0.0230816	0.00312988	5.59905e-11	2.2902e-08	0.154511	0.828524	0.946259	0.00186137	chr4	85423302	chr4:85422929-85423190	S_Shore
cg22738812	0.172501	0.0113747	0.351641	0.00477977	0.0700845	0.0101769	0.334896	0.0156031	5.60076e-11	2.2902e-08	0.17914	3.15559e-13	3.72479e-11	0.264812	chr12	122711203	chr12:122710054-122711371	Island	DIABLO;DIABLO;LOC101593348;DIABLO;DIABLO;DIABLO;DIABLO;DIABLO	5'UTR;TSS1500;Body;TSS200;TSS200;TSS200;TSS200;ExonBnd
cg12758090	0.334206	0.0162107	0.603525	0.0144962	0.458217	0.0077181	0.555982	0.0325334	5.60367e-11	2.2902e-08	0.269318	1.26244e-05	6.89583e-05	0.0977649	chr15	80543408	chr15:80544014-80544662	N_Shore
cg27042226	0.47858	0.0197526	0.719367	0.0134787	0.722314	0.022588	0.81401	0.00591961	5.60429e-11	2.2902e-08	0.240786	7.55951e-06	4.33842e-05	0.0916957	chr1	36591913	chr1:36590761-36591121	S_Shore
cg06474661	0.391935	0.0193717	0.653641	0.00684979	0.631771	0.0218029	0.678286	0.0169984	5.61414e-11	2.29297e-08	0.261705	0.00592574	0.0187654	0.0465146	chr17	48239271	chr17:48238772-48239073	S_Shore
cg17426084	0.369953	0.0118108	0.17332	0.016262	0.555123	0.0164356	0.3586	0.00348315	5.61997e-11	2.2941e-08	-0.196633	5.66155e-11	1.86576e-09	-0.196522	chr11	2293552	chr11:2290104-2292932	S_Shore	ASCL2	TSS1500
cg12441893	0.35736	0.0121275	0.125175	0.0190155	0.358494	0.0156227	0.228466	0.00756981	5.62859e-11	2.29637e-08	-0.232185	8.87446e-08	8.42135e-07	-0.130028	chr19	59092825	chr19:59092691-59093273	Island	CENPBD1P1	Body
cg21811544	0.384651	0.0168678	0.127242	0.0269029	0.779427	0.00760833	0.797182	0.0227897	5.63812e-11	2.29821e-08	-0.25741	0.227618	0.436269	0.0177549	chr3	194030528	chr3:194033392-194033697	N_Shelf	LINC00887	Body
cg09970055	0.197237	0.0175851	0.390279	0.0168325	0.0341587	0.00470384	0.0297343	0.00763919	5.64109e-11	2.29821e-08	0.193042	0.681155	0.874311	-0.00442438	chr19	1455020	chr19:1456885-1457312	N_Shore	APC2	Body
cg01583131	0.142025	0.0202434	0.310466	0.00423829	0.0791341	0.00247565	0.0882312	0.00666433	5.64258e-11	2.29821e-08	0.168441	0.339786	0.582125	0.00909711	chr11	27744675	chr11:27743472-27744564	S_Shore	BDNF	TSS1500
cg21908557	0.102925	0.0198715	0.302104	0.00454497	0.0999225	0.0120247	0.0384625	0.00915558	5.6454e-11	2.29821e-08	0.199179	6.66546e-05	0.000312218	-0.06146	chr5	140762305	chr5:140762401-140762768	N_Shore	PCDHGA4;PCDHGA6;PCDHGA1;PCDHGA7;PCDHGA5;PCDHGB1;PCDHGA3;PCDHGA7;PCDHGA2;PCDHGB2;PCDHGB3	Body;Body;Body;TSS200;Body;Body;Body;TSS200;Body;Body;Body
cg03283282	0.0566931	0.00688188	0.236675	0.0178462	0.040997	0.0117996	0.0276864	0.00379738	5.65141e-11	2.29941e-08	0.179982	0.197638	0.391728	-0.0133106	chr4	40579075		OpenSea	RBM47	5'UTR
cg04316973	0.0819083	0.0122257	0.320909	0.0325471	0.439607	0.00900676	0.20375	0.00577244	5.65973e-11	2.30155e-08	0.239001	6.73134e-11	2.14108e-09	-0.235857	chr12	53730119		OpenSea	SP7;SP7;SP7;SP7	5'UTR;5'UTR;TSS1500;1stExon
cg05511503	0.0723988	0.000996336	0.33008	0.0298054	0.0795551	0.0119057	0.0659779	0.0136258	5.66586e-11	2.30278e-08	0.257681	0.351453	0.595396	-0.0135772	chr3	155462991	chr3:155461917-155462561	S_Shore
cg10344369	0.221776	0.0146603	0.517175	0.0312267	0.0952238	0.0175811	0.0392218	0.00922989	5.67754e-11	2.30628e-08	0.295399	0.00389274	0.0128141	-0.056002	chr11	31846622	chr11:31847132-31847958	N_Shore
cg14065446	0.15551	0.00797892	0.450164	0.0244078	0.673837	0.0198368	0.802813	0.0249435	5.68795e-11	2.30925e-08	0.294654	1.63141e-06	1.09493e-05	0.128977	chr9	133818825	chr9:133813631-133815781	S_Shelf
cg20211056	0.0557696	0.00986647	0.258442	0.0157746	0.164428	0.0197716	0.0333375	0.00582888	5.74858e-11	2.3326e-08	0.202672	1.53598e-08	1.85706e-07	-0.13109	chr2	74648306	chr2:74648512-74649419	N_Shore	WDR54	TSS1500
cg14398464	0.260529	0.0229509	0.0810414	0.0147125	0.281433	0.00454599	0.351422	0.00277232	5.75335e-11	2.33328e-08	-0.179487	5.97441e-06	3.50601e-05	0.0699891	chr22	38082108	chr22:38082302-38082796	N_Shore	NOL12	TSS1500
cg15124757	0.0552724	0.0125129	0.409987	0.0561186	0.0441379	0.00178047	0.0602738	0.00671287	5.76168e-11	2.33539e-08	0.354714	0.4198	0.668982	0.016136	chr2	17699904		OpenSea	RAD51AP2	TSS200
cg01211639	0.478669	0.00874464	0.802937	0.0336764	0.624496	0.0210121	0.490026	0.0312978	5.76653e-11	2.33609e-08	0.324268	3.03521e-06	1.90931e-05	-0.13447	chr1	202044624		OpenSea
cg21222911	0.218658	0.0329081	0.762979	0.011652	0.463983	0.0503261	0.0947331	0.0348366	5.77436e-11	2.33799e-08	0.544322	8.49712e-09	1.12324e-07	-0.369249	chr11	22851905	chr11:22850765-22851367	S_Shore	SVIP	TSS1500
cg24730820	0.0462518	0.00462038	0.210518	0.0200763	0.339141	0.0075283	0.0275416	0.00411992	5.78137e-11	2.33957e-08	0.164267	1.14917e-14	3.6653e-12	-0.311599	chr11	113376948		OpenSea
cg21453831	0.127103	0.00776864	0.312251	0.0114774	0.0527586	0.0159054	0.0485418	0.015694	5.80391e-11	2.34661e-08	0.185148	0.683688	0.875766	-0.00421675	chr1	228645045	chr1:228645196-228646434	N_Shore	HIST3H2BB	TSS1500
cg20501518	0.176788	0.00425671	0.368838	0.0252571	0.0356755	0.0061908	0.0308342	0.00197379	5.80504e-11	2.34661e-08	0.19205	0.652245	0.856945	-0.00484129	chr3	157821919	chr3:157822973-157823836	N_Shore	SHOX2;SHOX2;SHOX2	Body;Body;Body
cg09138727	0.468286	0.00687476	0.609382	0.00755102	0.815917	0.00617728	0.839232	0.0115646	5.82993e-11	2.35539e-08	0.141096	0.00944846	0.0286167	0.0233147	chr17	18063940		OpenSea	MYO15A	Body
cg16454902	0.446173	0.0084834	0.751208	0.0301403	0.681172	0.0138114	0.574448	0.0341403	5.87461e-11	2.37217e-08	0.305035	1.9312e-05	0.00010134	-0.106723	chr16	27414272		OpenSea	IL21R;IL21R	TSS200;5'UTR
cg08848259	0.0974739	0.0179486	0.315184	0.0237403	0.0640762	0.0152649	0.0520715	0.00468569	5.87981e-11	2.37299e-08	0.217711	0.331564	0.572433	-0.0120047	chr22	36618034		OpenSea
cg21525032	0.081351	0.0189224	0.293411	0.0137695	0.161149	0.0159902	0.0558364	0.00896367	5.88413e-11	2.37345e-08	0.21206	3.89416e-07	3.07412e-06	-0.105312	chr17	80372493	chr17:80373276-80373490	N_Shore	C17orf101;C17orf101	Body;Body
cg11161837	0.457688	0.0159217	0.676004	0.027278	0.599517	0.00320089	0.482494	0.0118525	5.89686e-11	2.3773e-08	0.218316	1.57223e-07	1.38509e-06	-0.117022	chr1	110010384	chr1:110008962-110010124	S_Shore	SYPL2	Body
cg25890827	0.546567	0.0307778	0.859528	0.0168909	0.597857	0.00948924	0.720206	0.0148418	5.91561e-11	2.37957e-08	0.312961	5.94562e-06	3.4905e-05	0.122349	chr6	130704571		OpenSea	TMEM200A;TMEM200A	5'UTR;5'UTR
cg14899522	0.89714	0.0126086	0.633203	0.0119597	0.959553	0.00433363	0.958282	0.0114602	5.91616e-11	2.37957e-08	-0.263936	0.931216	0.981313	-0.0012715	chr10	6472750		OpenSea	PRKCQ	Body
cg01885071	0.0341437	0.00971944	0.347245	0.0263911	0.145889	0.0443659	0.0360421	0.0103275	5.91668e-11	2.37957e-08	0.313101	1.88739e-05	9.92482e-05	-0.109847	chr14	90168304	chr14:90167782-90168352	Island
cg00119186	0.465241	0.0181973	0.140676	0.0250949	0.769607	0.0137004	0.605641	0.0288765	5.9197e-11	2.37957e-08	-0.324565	3.19869e-07	2.58307e-06	-0.163966	chr1	158670124		OpenSea	OR6K2	1stExon
cg19749224	0.440412	0.0200949	0.649462	0.0200547	0.37368	0.00764602	0.254676	0.00451044	5.92128e-11	2.37957e-08	0.20905	7.62363e-08	7.3784e-07	-0.119004	chr1	43296467		OpenSea	ERMAP;ERMAP	Body;Body
cg04213900	0.449178	0.00482152	0.256602	0.00695472	0.956564	0.0059714	0.972857	0.00361966	5.92462e-11	2.37957e-08	-0.192576	0.145518	0.307714	0.0162932	chr14	104687257	chr14:104687157-104687375	Island
cg04524274	0.701054	0.0117247	0.239547	0.0623688	0.880958	0.00864141	0.919388	0.0157491	5.92475e-11	2.37957e-08	-0.461507	0.15149	0.31777	0.0384304	chr11	62921318		OpenSea
cg19480198	0.592501	0.0106652	0.872477	0.0222058	0.150721	0.00930697	0.512569	0.0221569	5.93058e-11	2.38064e-08	0.279976	2.00493e-12	1.45521e-10	0.361849	chr19	18896853	chr19:18896515-18896860	Island	COMP	Body
cg11530995	0.267337	0.0198886	0.442664	0.0106525	0.119498	0.00519623	0.0883293	0.0104653	5.94109e-11	2.38322e-08	0.175327	0.00608303	0.019219	-0.0311689	chr15	68497992		OpenSea	CALML4;CALML4;CALML4;CALML4	1stExon;5'UTR;5'UTR;1stExon
cg15264806	0.0362758	0.00837247	0.149174	0.00812593	0.0295008	0.00220721	0.0541656	0.00661724	5.94949e-11	2.38322e-08	0.112898	0.00142814	0.0051361	0.0246648	chr18	59000800	chr18:59000683-59001692	Island
cg24378730	0.580436	0.012067	0.328837	0.0215222	0.659306	0.0171285	0.797965	0.0137734	5.94973e-11	2.38322e-08	-0.251599	1.13449e-07	1.0431e-06	0.138659	chr13	45343075		OpenSea
cg16912563	0.489762	0.0290123	0.757544	0.00245429	0.113857	0.0126488	0.0756125	0.00662853	5.94977e-11	2.38322e-08	0.267782	0.0211408	0.0589216	-0.0382445	chr10	77157423	chr10:77155128-77169600	Island
cg12466071	0.73849	0.0085665	0.850862	0.00338275	0.916045	0.00651574	0.920344	0.0108392	5.97724e-11	2.39295e-08	0.112372	0.497064	0.741687	0.0042995	chr13	29070800	chr13:29067788-29069977	S_Shore
cg27292503	0.0844307	0.0172036	0.344232	0.0157723	0.320125	0.0154119	0.416747	0.0202664	5.99644e-11	2.39922e-08	0.259802	1.03081e-05	5.74065e-05	0.0966218	chr2	241749846		OpenSea	KIF1A	5'UTR
cg26127778	0.634499	0.00399642	0.849504	0.013911	0.901085	0.00202583	0.957977	0.0114532	5.99933e-11	2.39922e-08	0.215005	0.000292743	0.00120635	0.0568914	chr15	93617141	chr15:93615622-93617185	Island	RGMA;RGMA;RGMA;RGMA;RGMA;RGMA;RGMA	1stExon;TSS1500;Body;5'UTR;TSS1500;5'UTR;TSS1500
cg06134860	0.471714	0.00829132	0.677023	0.0190611	0.908521	0.0103698	0.948383	0.0167176	6.0031e-11	2.39929e-08	0.205309	0.00340249	0.0113379	0.0398622	chr16	67977992		OpenSea	SLC12A4;SLC12A4;SLC12A4;LCAT;SLC12A4;SLC12A4	3'UTR;3'UTR;3'UTR;1stExon;3'UTR;3'UTR
cg04493558	0.149369	0.00624385	0.296938	0.00651446	0.0979031	0.0169371	0.327581	0.0107239	6.00592e-11	2.39929e-08	0.147569	1.70103e-13	2.37844e-11	0.229678	chr13	100635730	chr13:100637112-100637472	N_Shore	ZIC2	Body
[truncated: 379,675+ more rows]
