# Supplementary material for: Genome-Wide Methylation Changes Associated with Replicative Senescence and Differentiation in Endothelial and Bone Marrow Mesenchymal Stromal Cells
Source: Cells. 2023 Jan 11;12(2):285. doi: 10.3390/cells12020285 (PMC9857206; doi:10.3390/cells12020285)
Supplement: Supplementary file 1 [file cells-12-00285-s001.zip › Supplementary Files/Supplementary File S2.xlsx]

## Sheet: EPIC_OLIVIERI_MSC_PLUS_HUVEC_DM
ID_REF	HUVEC early mean	HUVEC early sd	HUVEC late mean	HUVEC late sd	MSC early mean	MSC early sd	MSC late mean	MSC late sd	P.Value MSC late vs MSC early	adj.P.Val MSC late vs MSC early	MSC late mean vs MSC early mean	P.Value HUVEC late vs HUVEC early	adj.P.Val HUVEC late vs HUVEC early	HUVEC late mean vs HUVEC early mean	chr	pos	Islands_Name	Relation_to_Island	UCSC_RefGene_Name	UCSC_RefGene_Group
cg25098208	0.0226689	0.00556111	0.871738	0.00898059	0.0210072	0.00500734	0.0400236	0.0101576	0.00821588	0.0283466	0.0190164	8.59955e-23	6.43453e-17	0.849069	chr11	8190659	chr11:8190226-8190671	Island	RIC3;RIC3	TSS200;TSS200
cg03342084	0.0178307	0.00395443	0.546346	0.00573458	0.0158894	0.00343548	0.016372	0.000610356	0.914067	0.972392	0.000482602	5.49089e-22	1.82938e-16	0.528515	chr11	43902343	chr11:43902254-43902528	Island	ALKBH3	TSS200
cg14755254	0.0368221	0.00432646	0.693492	0.0129155	0.0315447	0.00182533	0.026472	0.00167865	0.388775	0.625847	-0.00507275	9.93364e-22	1.82938e-16	0.656669	chr8	637813	chr8:637393-638251	Island	ERICH1;ERICH1	Body;Body
cg20786514	0.266039	0.00932591	0.85959	0.00352689	0.0253062	0.00510189	0.0233407	0.000108939	0.710864	0.880765	-0.00196553	1.10979e-21	1.82938e-16	0.593551	chr2	20189208	chr2:20189588-20190229	N_Shore	WDR35;WDR35	Body;Body
cg24302235	0.126246	0.0092755	0.766466	0.00404417	0.0282889	0.00543738	0.0302443	0.00380978	0.734137	0.893707	0.00195544	1.22246e-21	1.82938e-16	0.64022	chr3	170746073	chr3:170746072-170746292	Island	SLC2A2	TSS1500
cg00661399	0.506656	0.00425802	0.0167917	0.00303832	0.0159545	0.00222922	0.0137116	0.00199095	0.629151	0.829838	-0.00224285	2.42978e-21	3.0301e-16	-0.489864	chr6	32049177	chr6:32046815-32047094	S_Shelf	TNXB	Body
cg25029561	0.0340097	0.00415873	0.559404	0.00842867	0.0192723	0.00417165	0.0206785	0.00226518	0.78205	0.917919	0.00140622	3.33083e-21	3.56037e-16	0.525395	chr2	27194315	chr2:27193273-27193864	S_Shore	MAPRE3	5'UTR
cg20034792	0.0189564	0.00551154	0.695761	0.00587603	0.0274433	0.00698963	0.0470974	0.0100622	0.010211	0.034088	0.019654	4.81419e-21	4.28649e-16	0.676804	chr6	29521781	chr6:29521110-29521833	Island
cg04187185	0.0564572	0.00982609	0.907176	0.00959347	0.0909492	0.00881832	0.04126	0.00244603	4.18237e-05	0.00035238	-0.0496892	5.63415e-21	4.28649e-16	0.850719	chr5	43396953	chr5:43396897-43397364	Island	CCL28	Body
cg08323989	0.751861	0.00766568	0.0603579	0.00516316	0.0767045	0.00913994	0.0843227	0.00577715	0.283735	0.505656	0.0076182	5.72875e-21	4.28649e-16	-0.691503	chr19	31723793		OpenSea
cg01476568	0.158535	0.00303367	0.890858	0.0184028	0.025927	0.00187101	0.0185613	0.0039474	0.344727	0.578054	-0.00736567	9.87045e-21	6.10304e-16	0.732323	chr10	5734716		OpenSea	C10orf18	5'UTR
cg14473344	0.116457	0.0132496	0.918616	0.00922381	0.185968	0.00638285	0.184928	0.00293475	0.901596	0.967927	-0.0010399	1.00803e-20	6.10304e-16	0.802159	chr3	142840240	chr3:142837885-142840838	Island	CHST2	Body
cg10302973	0.0346318	0.00577462	0.499602	0.00213204	0.019563	0.00220461	0.026073	0.00626936	0.197355	0.388108	0.00650998	1.06035e-20	6.10304e-16	0.464971	chr19	50936058	chr19:50934904-50935677	S_Shore	MYBPC2	TSS200
cg22797031	0.123122	0.0117162	0.739609	0.00972753	0.966068	0.00347321	0.976901	0.00166916	0.116164	0.257793	0.0108328	1.2773e-20	6.52942e-16	0.616487	chr1	170630070	chr1:170630456-170630851	N_Shore
cg12799885	0.0167605	0.00137172	0.547658	0.0135071	0.0178465	0.000788287	0.0155143	0.000843836	0.682064	0.864107	-0.00233222	1.31667e-20	6.52942e-16	0.530897	chr10	74020976	chr10:74020773-74021023	Island
cg09785344	0.0232851	0.00418623	0.551861	0.0121942	0.0168039	0.00337468	0.0162536	0.002505	0.922769	0.975393	-0.00055025	1.39622e-20	6.52942e-16	0.528576	chr15	101389974	chr15:101389732-101390260	Island
cg15896696	0.303926	0.0101175	0.930725	0.00716213	0.944899	0.00635761	0.978586	0.00349361	0.00019558	0.00122856	0.0336873	1.61248e-20	6.615e-16	0.6268	chr7	2059921	chr7:2059907-2060131	Island	MAD1L1;MAD1L1;MAD1L1	Body;Body;Body
cg14859874	0.647799	0.0152775	0.0194273	0.00861149	0.0186985	0.00130411	0.018804	0.00154757	0.987666	0.996097	0.00010544	1.62133e-20	6.615e-16	-0.628371	chr1	154238265		OpenSea	UBAP2L	Body
cg06957820	0.18891	0.0147557	0.924474	0.0116395	0.0507102	0.00083845	0.0422921	0.00995231	0.304078	0.530584	-0.00841808	1.74445e-20	6.615e-16	0.735564	chr5	133706474	chr5:133707020-133707892	N_Shore	UBE2B	TSS1500
cg18089380	0.820061	0.00580364	0.0691809	0.0165068	0.0353143	0.0020464	0.0244327	0.0132782	0.198703	0.390131	-0.0108816	1.76815e-20	6.615e-16	-0.75088	chr3	55232663		OpenSea
cg01860370	0.0491607	0.00406163	0.853568	0.0178129	0.044459	0.00373894	0.0472578	0.0101747	0.759254	0.906738	0.00279886	2.91225e-20	1.03765e-15	0.804407	chr7	158785768	chr7:158785261-158785771	Island
cg06805557	0.182741	0.0106427	0.90973	0.0159617	0.0640393	0.00865474	0.038502	0.0066589	0.007458	0.0261091	-0.0255373	3.13376e-20	1.06582e-15	0.726989	chr11	6440931	chr11:6439863-6440732	S_Shore	APBB1;APBB1	TSS1500;TSS1500
cg23049737	0.21691	0.00625179	0.883678	0.0127835	0.927323	0.00803882	0.936139	0.011666	0.264935	0.481577	0.0088156	3.90885e-20	1.27164e-15	0.666769	chr1	8412697		OpenSea	RERE;RERE;RERE	3'UTR;3'UTR;3'UTR
cg22625220	0.0505077	0.013828	0.901772	0.00865558	0.0339333	0.0136892	0.0703376	0.0190349	0.00230804	0.00965625	0.0364043	4.24029e-20	1.32198e-15	0.851264	chr17	16119441	chr17:16118275-16119510	Island	NCOR1;PIGL	TSS1500;TSS1500
cg22044028	0.038086	0.0114091	0.546921	0.00845274	0.0148877	0.000845426	0.0169009	0.0030245	0.736937	0.895233	0.00201326	4.77388e-20	1.4288e-15	0.508835	chr1	1015392	chr1:1016863-1017439	N_Shore
cg03120555	0.845449	0.0209574	0.100172	0.0124848	0.0245041	0.00445069	0.0283999	0.00301461	0.660134	0.850377	0.0038958	5.29797e-20	1.52468e-15	-0.745277	chr7	630473	chr7:631836-632135	N_Shore	PRKAR1B;PRKAR1B;PRKAR1B;PRKAR1B;PRKAR1B;PRKAR1B	Body;Body;Body;Body;Body;Body
cg14444715	0.52524	0.00214023	0.0640954	0.0109225	0.0819567	0.00169635	0.049444	0.00299343	3.44658e-05	0.000301983	-0.0325128	5.59155e-20	1.54956e-15	-0.461145	chr14	27342359		OpenSea	LOC101927081	Body
cg03533472	0.0658038	0.0188657	0.815986	0.00544605	0.0504602	0.00359145	0.0286681	0.0019017	0.0270494	0.0777145	-0.0217921	5.93685e-20	1.5865e-15	0.750182	chr16	46919112	chr16:46917849-46918957	S_Shore	GPT2;GPT2;GPT2	Body;1stExon;5'UTR
cg14312334	0.522254	0.00667548	0.964954	0.00361897	0.0209413	0.00115258	0.0246479	0.00821687	0.490668	0.723521	0.00370668	6.60978e-20	1.60421e-15	0.4427	chr12	120242156	chr12:120241921-120242233	Island	CIT	Body
cg03151275	0.692558	0.00404057	0.102242	0.0153297	0.0380706	0.0036514	0.0399438	0.0029766	0.79257	0.922939	0.00187325	6.70333e-20	1.60421e-15	-0.590316	chr1	212643622		OpenSea
cg11445109	0.553166	0.00841735	0.106778	0.00706205	0.0162238	0.00163373	0.0191402	0.00361582	0.590687	0.803014	0.00291637	6.92917e-20	1.60421e-15	-0.446389	chr10	135343248	chr10:135341255-135342561	S_Shore	CYP2E1	Body
cg06989968	0.644614	0.0139208	0.128392	0.00398832	0.0241543	0.00381153	0.0244136	0.00165679	0.966856	0.989837	0.000259292	6.98525e-20	1.60421e-15	-0.516222	chr1	224823309		OpenSea	CNIH3	Body
cg17222645	0.0272549	0.00403833	0.455875	0.00629592	0.0248511	0.00295261	0.0286968	0.000866424	0.462939	0.698724	0.00384577	7.07512e-20	1.60421e-15	0.42862	chr3	197808017	chr3:197807029-197808734	Island	LOC348840	TSS1500
cg17031787	0.672795	0.0194463	0.0277862	0.00539739	0.0181856	0.00247637	0.0226189	0.00661176	0.575741	0.791982	0.00443333	8.00098e-20	1.76078e-15	-0.645009	chr6	32049235	chr6:32046815-32047094	S_Shelf	TNXB	Body
cg23537887	0.13765	0.0136139	0.913443	0.0036829	0.126499	0.00642857	0.0457183	0.0103268	7.18532e-07	1.56489e-05	-0.0807808	9.08385e-20	1.94197e-15	0.775793	chr3	54157647	chr3:54155239-54157025	S_Shore	CACNA2D3	Body
cg11765003	0.325444	0.00483486	0.911558	0.0033195	0.062892	0.000629042	0.0667104	0.00942929	0.601324	0.810624	0.00381844	9.91969e-20	2.06175e-15	0.586114	chr2	220024730	chr2:220024750-220025510	N_Shore	NHEJ1	5'UTR
cg10806586	0.577723	0.00582579	0.0754402	0.00318124	0.0629824	0.00667091	0.0434015	0.00465119	0.00691222	0.0244806	-0.0195809	1.09113e-19	2.20656e-15	-0.502283	chr14	45366116	chr14:45366387-45367108	N_Shore	C14orf28	TSS1500
cg14699004	0.0501562	0.00362686	0.48342	0.00752121	0.0365523	0.0012611	0.041101	0.00460844	0.40811	0.645768	0.00454871	1.13419e-19	2.23329e-15	0.433264	chr4	84405660	chr4:84405696-84406521	N_Shore	FAM175A	Body
cg09860783	0.607407	0.00711154	0.975985	0.00471757	0.978398	0.00175516	0.976707	0.00159661	0.716204	0.883807	-0.0016914	1.21535e-19	2.28715e-15	0.368579	chr6	149777984	chr6:149777792-149778189	Island	ZC3H12D	Body
cg08118417	0.431873	0.00329006	0.872473	0.0121611	0.0207477	0.00294302	0.0204012	0.0014113	0.950224	0.984414	-0.0003465	1.22268e-19	2.28715e-15	0.4406	chr11	126188170		OpenSea	DCPS	Body
cg20000688	0.611988	0.00846721	0.0353357	0.0110538	0.0305139	0.00700255	0.0356093	0.0103574	0.489728	0.722722	0.00509546	1.33257e-19	2.39269e-15	-0.576653	chr4	13923646		OpenSea	LINC01182	Body
cg18838367	0.678928	0.00956772	0.0728109	0.0125382	0.0453393	0.00367473	0.0358461	0.00704119	0.229734	0.434467	-0.00949321	1.34527e-19	2.39269e-15	-0.606117	chr15	41896680		OpenSea
cg20439347	0.865771	0.0206611	0.0642318	0.00907821	0.922296	0.00435311	0.924657	0.00740056	0.817033	0.934118	0.0023603	1.38689e-19	2.39269e-15	-0.801539	chr11	126763487		OpenSea	KIRREL3;KIRREL3	Body;Body
cg21130861	0.0216687	0.00421606	0.576482	0.0135272	0.0187375	0.00257388	0.014238	0.00239536	0.527425	0.754237	-0.00449943	1.41955e-19	2.39269e-15	0.554814	chr5	118603938	chr5:118604471-118604834	N_Shore	TNFAIP8	TSS1500
cg14762973	0.0616222	0.00525119	0.508782	0.0112807	0.0189533	0.00068583	0.0191813	0.00257666	0.9681	0.990174	0.00022799	1.43899e-19	2.39269e-15	0.447159	chr2	187714068	chr2:187713846-187714069	Island	ZSWIM2	TSS200
cg20009641	0.0191585	0.00479569	0.522216	0.0134819	0.0163268	0.00440616	0.0172423	0.00688147	0.886951	0.962693	0.00091545	1.51232e-19	2.45995e-15	0.503058	chr11	43902290	chr11:43902254-43902528	Island	ALKBH3	TSS200
cg14137381	0.586551	0.00899878	0.971695	0.00108866	0.0232679	0.00121604	0.0201177	0.00193207	0.526707	0.753712	-0.00315029	1.55675e-19	2.47834e-15	0.385143	chr5	502291	chr5:500388-500612	S_Shore	SLC9A3	Body
cg17704189	0.0567408	0.0178022	0.905751	0.0189245	0.0420731	0.0149051	0.0218542	0.00414781	0.0809046	0.192837	-0.0202189	1.62614e-19	2.48458e-15	0.84901	chr7	121945445	chr7:121945345-121946235	Island	FEZF1;FEZF1	TSS1500;TSS1500
cg18329218	0.403966	0.010493	0.928816	0.011861	0.0309894	0.00345114	0.0275298	0.0032172	0.610151	0.816915	-0.00345965	1.62707e-19	2.48458e-15	0.52485	chr2	66664466	chr2:66660452-66660794	S_Shelf	MEIS1	Body
cg06034127	0.382925	0.0114889	0.929452	0.0102097	0.0452401	0.00566566	0.03475	0.00486425	0.152854	0.319534	-0.0104901	1.70726e-19	2.55488e-15	0.546527	chr13	24844852		OpenSea	SPATA13;SPATA13	Body;Body
cg14394943	0.734213	0.00743173	0.0550422	0.016265	0.0487267	0.00719452	0.0500974	0.00538048	0.876139	0.95881	0.00137065	1.7642e-19	2.57654e-15	-0.679171	chr6	150848391		OpenSea
cg26437126	0.821278	0.0172081	0.0721227	0.00350509	0.917935	0.0137634	0.928969	0.00984185	0.266834	0.484104	0.0110342	1.7906e-19	2.57654e-15	-0.749155	chr18	33046335		OpenSea
cg24524379	0.272178	0.0199727	0.965519	0.00548571	0.0565107	0.0125949	0.0220093	0.00168167	0.00169229	0.00742984	-0.0345015	1.87921e-19	2.62217e-15	0.693341	chr3	46600244		OpenSea	LRRC2;LRRC2	5'UTR;5'UTR
cg14871035	0.0365676	0.00510619	0.488335	0.0107846	0.0289265	0.00306802	0.0258239	0.0011533	0.600225	0.809829	-0.00310255	1.9466e-19	2.62217e-15	0.451768	chr19	3404252		OpenSea	NFIC;NFIC;NFIC;NFIC;NFIC	Body;Body;Body;Body;Body
cg08985785	0.582118	0.0147091	0.0700821	0.00683773	0.0253982	0.00260808	0.0225663	0.000735359	0.672594	0.858269	-0.0028319	1.96144e-19	2.62217e-15	-0.512036	chr6	39196340	chr6:39196817-39197517	N_Shore	KCNK5	Body
cg08058544	0.279276	0.0152206	0.950791	0.00554124	0.0251683	0.00398011	0.0609096	0.0185525	0.00103816	0.00491914	0.0357413	1.99209e-19	2.62217e-15	0.671515	chr2	237080267	chr2:237080188-237080432	Island
cg09061733	0.704118	0.00951876	0.0613684	0.0173052	0.0572521	0.00576189	0.0706568	0.0117548	0.126811	0.276282	0.0134047	1.99754e-19	2.62217e-15	-0.64275	chr11	57364841		OpenSea	SERPING1;SERPING1	TSS1500;TSS200
cg01066936	0.274298	0.0150087	0.908235	0.00532488	0.0630338	0.0108374	0.0389671	0.00714504	0.0117063	0.0382721	-0.0240667	2.52528e-19	3.25779e-15	0.633937	chr22	41776843	chr22:41777430-41778281	N_Shore	TEF;TEF	Body;TSS1500
cg16402387	0.753046	0.00956212	0.07864	0.020745	0.0524773	0.00617898	0.0353628	0.00617617	0.0753805	0.182014	-0.0171145	2.904e-19	3.66072e-15	-0.674406	chr1	182028676	chr1:182025604-182026511	S_Shelf	ZNF648	5'UTR
cg05649108	0.0359843	0.00419019	0.653203	0.0226734	0.0268593	0.00187216	0.0275176	0.00130408	0.93679	0.979995	0.000658301	2.96684e-19	3.66072e-15	0.617219	chr18	34854722	chr18:34854247-34855163	Island	BRUNOL4;BRUNOL4;BRUNOL4;BRUNOL4	Body;Body;Body;Body
cg05414754	0.243563	0.00488989	0.851984	0.0148233	0.0493731	0.00174639	0.0302675	0.01033	0.0327039	0.0911646	-0.0191056	2.98439e-19	3.66072e-15	0.608421	chr12	41582067	chr12:41582155-41582975	N_Shore	PDZRN4	TSS200
cg03841065	0.443132	0.00813461	0.024594	0.00113006	0.027557	0.00258202	0.0431225	0.00915367	0.0143848	0.0455739	0.0155655	3.15357e-19	3.80585e-15	-0.418538	chr20	35274627		OpenSea	SLA2;SLA2	TSS200;TSS200
cg11398158	0.0550579	0.00155811	0.438646	0.00793469	0.0391591	0.00397833	0.0489594	0.00232955	0.0772647	0.185721	0.0098003	3.509e-19	4.11903e-15	0.383588	chr20	37590618	chr20:37590617-37591184	Island	DHX35	TSS1500
cg10373733	0.0328812	0.00197984	0.455329	0.0108833	0.0318593	0.0033241	0.030176	0.00499315	0.77019	0.912174	-0.00168337	3.52317e-19	4.11903e-15	0.422448	chr6	25993375	chr6:25992181-25993164	S_Shore
cg17435929	0.114249	0.0128622	0.871213	0.0139148	0.0545614	0.00458878	0.0520276	0.0216363	0.807353	0.929788	-0.00253375	3.86399e-19	4.44799e-15	0.756964	chr11	66327250	chr11:66326639-66326840	S_Shore	ACTN3	Body
cg13080575	0.700505	0.00608249	0.119281	0.00608941	0.0480535	0.0138411	0.041757	0.00791028	0.435627	0.673008	-0.0062965	3.95848e-19	4.46487e-15	-0.581224	chr20	57854364		OpenSea
cg08872554	0.184877	0.0143237	0.849467	0.00533437	0.0617569	0.00270626	0.0546408	0.0072049	0.441177	0.678249	-0.00711612	3.998e-19	4.46487e-15	0.66459	chr15	50108431		OpenSea
cg01719405	0.489652	0.0127318	0.0357003	0.00565883	0.0339207	0.00286303	0.0257789	0.00470555	0.209094	0.405261	-0.00814182	4.44714e-19	4.89343e-15	-0.453951	chr14	62401258		OpenSea
cg03730529	0.447526	0.00805647	0.0384928	0.00692909	0.0349464	0.00161878	0.0291877	0.00195394	0.321365	0.551313	-0.00575879	4.80495e-19	5.13859e-15	-0.409034	chr14	89892521		OpenSea	FOXN3	5'UTR
cg03486986	0.146559	0.00217172	0.968	0.00282665	0.198801	0.0317426	0.0749243	0.00480097	3.69203e-08	1.88068e-06	-0.123877	4.80729e-19	5.13859e-15	0.82144	chr13	112986285	chr13:112984966-112985733	S_Shore
cg23120963	0.552274	0.00312329	0.921741	0.00203925	0.0383862	0.00617282	0.0338404	0.00218121	0.385888	0.622786	-0.00454582	5.06447e-19	5.27118e-15	0.369467	chr6	137562794		OpenSea
cg04729312	0.690135	0.0118644	0.0513602	0.0181294	0.0283488	0.00941463	0.0453114	0.00659275	0.0743682	0.180052	0.0169626	5.09555e-19	5.27118e-15	-0.638775	chr9	37693179		OpenSea	FRMPD1	Body
cg02315732	0.76538	0.0225165	0.0556789	0.00603018	0.0725558	0.0076555	0.0629591	0.00350495	0.342743	0.575916	-0.00959677	5.17511e-19	5.27118e-15	-0.709701	chr11	61732658	chr11:61734760-61735932	N_Shelf	FTH1	Body
cg11111935	0.482286	0.00487539	0.045629	0.00751552	0.0411308	0.00731952	0.0445238	0.00844337	0.582049	0.79668	0.00339307	5.3122e-19	5.27118e-15	-0.436657	chr7	104498349		OpenSea	LHFPL3	Body
cg14384014	0.585122	0.0197155	0.0226304	0.00476263	0.931881	0.00460041	0.930733	0.00493188	0.88444	0.961784	-0.0011488	5.36074e-19	5.27118e-15	-0.562492	chr6	19670306		OpenSea
cg02505812	0.077338	0.014407	0.691849	0.00445474	0.902038	0.00549346	0.906359	0.00982224	0.618562	0.822825	0.00432163	5.42309e-19	5.27118e-15	0.614511	chr19	46318767	chr19:46318490-46319266	Island	RSPH6A;SYMPK	TSS200;3'UTR
cg17946690	0.173004	0.0154871	0.897108	0.0192421	0.0508574	0.00808637	0.0406501	0.00690615	0.324957	0.555592	-0.0102073	5.42447e-19	5.27118e-15	0.724104	chr14	61965603		OpenSea	PRKCH	Body
cg24270542	0.37772	0.015515	0.934005	0.0115546	0.0417938	0.00693599	0.0379154	0.00218851	0.623004	0.825823	-0.00387835	5.73783e-19	5.5042e-15	0.556286	chr13	24844846		OpenSea	SPATA13;SPATA13	Body;Body
cg18924222	0.055808	0.00990953	0.526484	0.0118234	0.0326328	0.00711809	0.029747	0.0035958	0.666525	0.854468	-0.00288576	6.08119e-19	5.75947e-15	0.470676	chr12	104444128		OpenSea	GLT8D2	TSS1500
cg17884698	0.320251	0.0188054	0.894158	0.0122666	0.0300605	0.00350487	0.0223472	0.000755019	0.351572	0.585635	-0.00771321	6.15788e-19	5.75947e-15	0.573907	chr7	130606228		OpenSea
cg08817764	0.440641	0.0015087	0.93374	0.00636041	0.940885	0.0133275	0.943526	0.00918019	0.707161	0.878673	0.0026408	6.31734e-19	5.83567e-15	0.4931	chr9	97857620		OpenSea
cg19761594	0.208439	0.0274142	0.930051	0.00962957	0.0375762	0.00420974	0.0335759	0.00562683	0.697997	0.8734	-0.00400027	6.48872e-19	5.92089e-15	0.721612	chr12	54695016		OpenSea	NFE2	TSS1500
cg01132048	0.459025	0.00351531	0.0591889	0.00366208	0.0261083	0.00181621	0.0255872	0.00483529	0.927282	0.976849	-0.000521058	6.68372e-19	6.02534e-15	-0.399836	chr2	45139935		OpenSea
cg15425541	0.0564421	0.00409466	0.706364	0.0170971	0.940523	0.0164911	0.9497	0.00975513	0.334272	0.566397	0.0091767	7.27138e-19	6.47708e-15	0.649922	chr14	61118751	chr14:61114102-61116552	S_Shelf
cg06872599	0.538335	0.00328395	0.10477	0.00404499	0.0598133	0.00573566	0.0300508	0.00724296	0.000275617	0.00162982	-0.0297625	7.47274e-19	6.57813e-15	-0.433565	chr22	46008424		OpenSea
cg00603871	0.310577	0.00983599	0.829003	0.014967	0.0304705	0.00277501	0.0262424	0.00744705	0.574908	0.791345	-0.00422808	7.90933e-19	6.8815e-15	0.518426	chr13	24844861		OpenSea	SPATA13;SPATA13	Body;Body
cg10021351	0.0938496	0.014559	0.644292	0.00867769	0.0366634	0.00235199	0.0365558	0.00181453	0.989232	0.996598	-0.00010759	8.12361e-19	6.98668e-15	0.550442	chr19	3404767		OpenSea	NFIC;NFIC;NFIC;NFIC;NFIC	Body;Body;Body;Body;Body
cg07639376	0.0683254	0.00200457	0.622176	0.010804	0.323355	0.00527285	0.180591	0.00119012	6.63771e-11	2.56275e-08	-0.142763	8.336e-19	7.08788e-15	0.553851	chr16	1584516	chr16:1583809-1584641	Island	IFT140;TMEM204	Body;1stExon
cg27221688	0.0176447	0.00262821	0.410225	0.010118	0.0265893	0.00717963	0.0205129	0.00166956	0.297054	0.522033	-0.00607646	8.55093e-19	7.18894e-15	0.392581	chr17	56769904	chr17:56769865-56770295	Island	TEX14;RAD51C;TEX14;RAD51C	TSS1500;TSS200;TSS1500;TSS200
cg21731382	0.597579	0.00306002	0.04692	0.00512996	0.0513586	0.0120181	0.0327384	0.00420613	0.0335073	0.0930442	-0.0186202	8.76501e-19	7.28705e-15	-0.550659	chr3	112995144		OpenSea	BOC;BOC	Body;Body
cg13551074	0.530818	0.00784683	0.0330303	0.0135865	0.0316534	0.00419493	0.0344583	0.00737185	0.701673	0.875478	0.0028049	9.65031e-19	7.9349e-15	-0.497787	chr2	243017952		OpenSea
cg16113156	0.54071	0.0116935	0.952685	0.00827568	0.0200095	0.00367937	0.0167641	0.00260751	0.593695	0.805166	-0.00324538	9.81051e-19	7.97894e-15	0.411975	chr18	76266265	chr18:76266230-76266453	Island
cg18221341	0.363591	0.00330062	0.0453944	0.00579612	0.0256467	0.00292049	0.0252102	0.0028162	0.92601	0.97644	-0.00043655	1.06033e-18	8.51081e-15	-0.318197	chr13	30607830		OpenSea
cg05964640	0.329107	0.00592372	0.0303651	0.00365423	0.0220657	0.00108572	0.027861	0.0019272	0.203212	0.396733	0.0057953	1.0692e-18	8.51081e-15	-0.298742	chr16	84390897		OpenSea
cg22861340	0.0391981	0.00325289	0.716657	0.0159353	0.0636462	0.0141934	0.0565502	0.00873942	0.483356	0.7171	-0.00709596	1.0938e-18	8.60054e-15	0.677459	chr1	29101849	chr1:29101790-29102069	Island
cg22775310	0.775716	0.0232414	0.0737404	0.00985852	0.0786669	0.0136969	0.0536806	0.00262349	0.0286446	0.0815655	-0.0249863	1.10346e-18	8.60054e-15	-0.701976	chr3	137833648	chr3:137833848-137834592	N_Shore	DZIP1L;DZIP1L	5'UTR;TSS1500
cg20663376	0.150582	0.0175922	0.957959	0.00670434	0.217338	0.0154077	0.257782	0.0236689	0.00413092	0.0157952	0.0404442	1.11747e-18	8.62e-15	0.807377	chr15	31372997		OpenSea	TRPM1	5'UTR
cg20704777	0.59076	0.0110112	0.0347731	0.0049439	0.9256	0.00363074	0.915556	0.0129622	0.23884	0.446944	-0.0100442	1.23248e-18	9.41011e-15	-0.555987	chr12	70084258		OpenSea	BEST3;BEST3	Body;TSS1500
cg03617986	0.392343	0.00523847	0.905209	0.0102221	0.0402454	0.00841583	0.0319395	0.00771416	0.289165	0.512413	-0.00830591	1.25403e-18	9.47794e-15	0.512866	chr15	96960998	chr15:96959341-96960531	S_Shore
cg10713220	0.426235	0.0035903	0.0414709	0.00721063	0.0315822	0.00505403	0.0407742	0.00213707	0.126989	0.276592	0.009192	1.2701e-18	9.50341e-15	-0.384764	chr7	36640882		OpenSea	AOAH-IT1;AOAH;AOAH;AOAH	TSS1500;Body;Body;Body
cg12729623	0.791267	0.00794202	0.0732433	0.012586	0.085208	0.0198538	0.0613488	0.00672679	0.0411644	0.110543	-0.0238592	1.31446e-18	9.71085e-15	-0.718024	chr4	101816814		OpenSea
cg11685316	0.0248806	0.00198455	0.384728	0.0115233	0.0223249	0.00189617	0.0218229	0.0013613	0.925994	0.976435	-0.00050195	1.32378e-18	9.71085e-15	0.359847	chr17	8702564	chr17:8702342-8702824	Island	MFSD6L;MFSD6L	5'UTR;1stExon
cg04872541	0.308703	0.00165168	0.847028	0.0124129	0.083579	0.00847021	0.0438034	0.00357522	0.000208974	0.00129718	-0.0397756	1.33687e-18	9.71165e-15	0.538325	chr10	102090406		OpenSea	PKD2L1	TSS200
cg25092838	0.0197756	0.00234878	0.337493	0.00760379	0.0240769	0.000717441	0.0288381	0.00324146	0.327956	0.559045	0.00476122	1.35693e-18	9.7626e-15	0.317717	chr14	57279115	chr14:57278709-57279116	Island	OTX2OS1	TSS1500
cg12249234	0.506353	0.0124555	0.917404	0.000370667	0.026749	0.00514077	0.0226556	0.00724837	0.513313	0.742837	-0.0040934	1.44353e-18	9.99591e-15	0.411052	chr17	25867613		OpenSea	KSR1	5'UTR
cg00712799	0.817187	0.00879475	0.04784	0.0203038	0.0502755	0.0150194	0.0367993	0.00317946	0.258165	0.47277	-0.0134761	1.45179e-18	9.9959e-15	-0.769347	chr20	55993777		OpenSea
cg23245942	0.553347	0.00941583	0.043407	0.00234449	0.0447847	0.00650099	0.0478076	0.0159631	0.69589	0.872193	0.00302289	1.45783e-18	9.99591e-15	-0.50994	chr17	46698973	chr17:46698880-46699083	Island	HOXB9	3'UTR
cg17649385	0.302522	0.0238386	0.911937	0.00472545	0.0503228	0.00235516	0.0453353	0.00303642	0.590416	0.802809	-0.0049875	1.45796e-18	9.99591e-15	0.609415	chr8	91997985	chr8:91997230-91997906	S_Shore
cg00889210	0.182331	0.00533501	0.630514	0.0148363	0.0303786	0.00214925	0.0328119	0.00642711	0.720342	0.886078	0.0024333	1.46661e-18	9.9959e-15	0.448183	chr16	14280183		OpenSea	MKL2;MKL2	Body;Body
cg19711530	0.510064	0.014828	0.974432	0.00149636	0.0227728	0.00484265	0.0294589	0.0075133	0.349359	0.583109	0.00668608	1.46951e-18	9.99591e-15	0.464368	chr17	44847427	chr17:44847139-44847463	Island	WNT3	Body
cg26129310	0.0193928	0.00298244	0.326531	0.00586179	0.0170307	0.00261522	0.0196049	0.00368427	0.582709	0.797168	0.00257421	1.5182e-18	1.02341e-14	0.307138	chr6	37664451	chr6:37663761-37667102	Island	MDGA1	Body
cg22522598	0.209905	0.0314379	0.947055	0.00875009	0.0264069	0.000199914	0.0270947	0.00248505	0.951068	0.984666	0.00068773	1.56631e-18	1.04313e-14	0.73715	chr19	15360953		OpenSea	BRD4;BRD4	Body;Body
cg11085762	0.447079	0.0136135	0.92585	0.00415221	0.938173	0.0035369	0.938369	0.00912591	0.978533	0.993472	0.0001959	1.57534e-18	1.04313e-14	0.478771	chr19	17942317	chr19:17942061-17942567	Island	JAK3	Body
cg09782493	0.355431	0.0209717	0.930504	0.00447249	0.031238	0.00985414	0.0260655	0.0025886	0.557852	0.77841	-0.00517253	1.63208e-18	1.07122e-14	0.575073	chr9	97684561		OpenSea	C9orf3;C9orf3;C9orf3	Body;Body;Body
cg21649580	0.215947	0.0181279	0.722406	0.00729024	0.0296211	0.00293311	0.0189675	0.00137661	0.183282	0.367087	-0.0106536	1.67899e-18	1.09243e-14	0.506458	chr22	50682691	chr22:50682860-50683640	N_Shore	TUBGCP6	1stExon
cg19466046	0.410794	0.00398722	0.0393527	0.00887252	0.046804	0.00434658	0.0364076	0.00692403	0.0847936	0.200315	-0.0103964	1.76201e-18	1.13656e-14	-0.371442	chr12	118745138		OpenSea	TAOK3	5'UTR
cg27297025	0.578923	0.00460515	0.966026	0.00789092	0.969716	0.00357414	0.963425	0.00724331	0.299636	0.525186	-0.0062916	1.78835e-18	1.14369e-14	0.387103	chr19	47259588	chr19:47258809-47260224	Island	FKRP;FKRP	Body;Body
cg13980607	0.404088	0.00797057	0.916101	0.0074855	0.082156	0.00961962	0.136581	0.0138309	6.88297e-06	8.54621e-05	0.0544247	1.83113e-18	1.15993e-14	0.512012	chr3	150966950		OpenSea	P2RY14;P2RY14;MED12L;P2RY14	1stExon;5'UTR;Body;5'UTR
cg20416446	0.507408	0.00434992	0.0416332	0.0141984	0.0491766	0.00572578	0.0443848	0.00689983	0.507297	0.737722	-0.00479182	1.84475e-18	1.15993e-14	-0.465775	chr6	88718410		OpenSea
cg00794648	0.620306	0.0123594	0.0556545	0.00540651	0.0548598	0.00953847	0.0404463	0.00248528	0.114435	0.254767	-0.0144134	1.88848e-18	1.17753e-14	-0.564652	chr1	222800850		OpenSea	MIA3	Body
cg17929959	0.804871	0.0154849	0.256014	0.00611211	0.052321	0.00429485	0.0583329	0.00617421	0.481908	0.715855	0.00601192	1.91651e-18	1.18513e-14	-0.548857	chr18	19873627		OpenSea
cg01206911	0.115909	0.0170328	0.707785	0.0164142	0.0330797	0.00507263	0.0337806	0.00499574	0.938934	0.980718	0.000700905	1.9606e-18	1.20246e-14	0.591876	chr7	105163001	chr7:105161982-105162889	S_Shore	PUS7	TSS1500
cg09462924	0.0912288	0.0138643	0.538503	0.00658286	0.0325485	0.00556049	0.0371675	0.00732772	0.508161	0.738486	0.00461899	1.9975e-18	1.20988e-14	0.447274	chr2	66666470		OpenSea	MEIS1	Body
cg18478319	0.0414083	0.0118754	0.406713	0.00558896	0.0257079	0.000134415	0.0228621	0.00256648	0.616509	0.821367	-0.00284582	2.00505e-18	1.20988e-14	0.365304	chr13	99405122	chr13:99404482-99405103	S_Shore	SLC15A1	TSS200
cg01118599	0.0460031	0.00643346	0.583645	0.0216157	0.0317793	0.00214284	0.028225	0.00380237	0.671153	0.857375	-0.0035543	2.06956e-18	1.22743e-14	0.537642	chr6	53214095	chr6:53212617-53214043	S_Shore	ELOVL5;ELOVL5;ELOVL5;ELOVL5;ELOVL5	TSS200;TSS200;TSS200;TSS200;TSS1500
cg13601435	0.0990464	0.0158325	0.631963	0.0160873	0.0170545	0.00394996	0.0177558	0.00223425	0.932454	0.978516	0.00070123	2.07805e-18	1.22743e-14	0.532916	chr9	120507431	chr9:120507227-120507642	Island
cg25110341	0.618792	0.0126676	0.150187	0.00150016	0.0453283	0.00668989	0.0423735	0.00588142	0.685565	0.866233	-0.0029548	2.08333e-18	1.22743e-14	-0.468604	chr5	121836326		OpenSea
cg05296643	0.0382033	0.00678335	0.388008	0.00637529	0.0316209	0.0034773	0.0244998	0.0051212	0.205251	0.399699	-0.00712115	2.19407e-18	1.28125e-14	0.349804	chr12	54410526	chr12:54411709-54412131	N_Shore	HOXC4;HOXC6;HOXC5	TSS200;TSS200;TSS200
cg00929798	0.14446	0.0282444	0.898254	0.0182227	0.0517786	0.00165788	0.0425705	0.00761625	0.438615	0.675787	-0.00920805	2.20893e-18	1.28125e-14	0.753794	chr10	135150139	chr10:135148196-135150565	Island	CALY	5'UTR
cg27435133	0.325231	0.00159291	0.808376	0.0139209	0.0918105	0.00956731	0.0528921	0.00419489	0.00013777	0.000922918	-0.0389185	2.33936e-18	1.34647e-14	0.483145	chr16	89034778	chr16:89033529-89033786	S_Shore	CBFA2T3	Body
cg05091135	0.571228	0.0107282	0.932231	0.00340571	0.0278835	0.00249482	0.0266881	0.00555433	0.833321	0.941213	-0.00119539	2.46992e-18	1.41076e-14	0.361004	chr13	51103373		OpenSea
cg08551532	0.318843	0.00386911	0.0274442	0.00230158	0.0219382	0.00285232	0.0192989	0.00262145	0.567237	0.785639	-0.00263927	2.49392e-18	1.41368e-14	-0.291399	chr19	39998270	chr19:39997590-39998291	Island	DLL3;DLL3	Body;Body
cg04216262	0.348153	0.0162363	0.938249	0.00629416	0.92608	0.0132684	0.922103	0.0075064	0.67051	0.856958	-0.00397684	2.61117e-18	1.46901e-14	0.590096	chr20	45299651		OpenSea	SLC13A3;SLC13A3	5'UTR;5'UTR
cg24929264	0.599319	0.0014548	0.0552674	0.0174912	0.0731491	0.00675676	0.0377116	0.00483124	0.000957824	0.00460168	-0.0354375	2.68862e-18	1.50129e-14	-0.544052	chr17	34325375		OpenSea	CCL15;CCL14-CCL15;CCL14-CCL15	Body;Body;Body
cg09554300	0.0552588	0.0058786	0.476612	0.00923734	0.0428632	0.00704722	0.0445774	0.00655378	0.797423	0.925145	0.00171425	2.71173e-18	1.50298e-14	0.421353	chr1	201123894	chr1:201123245-201123746	S_Shore	TMEM9	TSS1500
cg06033488	0.40703	0.00515102	0.926639	0.0106637	0.944324	0.0113192	0.943986	0.00859317	0.967359	0.989993	-0.000337745	2.83865e-18	1.55756e-14	0.519609	chr3	71057560		OpenSea	FOXP1	Body
cg21547037	0.663007	0.00708688	0.136948	0.0175658	0.0352097	0.00140231	0.0466094	0.00649805	0.187144	0.372918	0.0113997	2.85301e-18	1.55756e-14	-0.526059	chr16	13929362		OpenSea
cg03723497	0.0342656	0.00121468	0.605161	0.0233227	0.0458714	0.00167268	0.0362503	0.00438393	0.299109	0.524556	-0.00962113	2.87789e-18	1.55756e-14	0.570896	chr5	118603908	chr5:118604471-118604834	N_Shore	TNFAIP8	TSS1500
cg14362630	0.0296019	0.00624129	0.51455	0.0189168	0.0182842	0.00255141	0.0215623	0.0039248	0.672063	0.857934	0.00327801	2.91205e-18	1.55756e-14	0.484948	chr9	133308669	chr9:133308593-133309448	Island
cg02145102	0.0425168	0.00741701	0.452273	0.0143305	0.0175591	0.00208397	0.0173074	0.00369902	0.96922	0.990505	-0.000251638	2.91428e-18	1.55756e-14	0.409756	chr6	31276418	chr6:31276241-31276526	Island
cg03639671	0.446559	0.0134869	0.938016	0.00719793	0.119711	0.00960254	0.09667	0.00592547	0.0100416	0.0336041	-0.023041	3.08054e-18	1.63474e-14	0.491457	chr4	145430689		OpenSea
cg26277026	0.886748	0.0195352	0.111989	0.0261215	0.929165	0.00623498	0.929662	0.00788937	0.968035	0.990161	0.0004969	3.14636e-18	1.65791e-14	-0.774758	chr12	22486029	chr12:22486835-22488666	N_Shore	ST8SIA1	Body
cg06912965	0.729762	0.00503929	0.208775	0.00988158	0.0617924	0.00855382	0.0527076	0.0164922	0.288704	0.511827	-0.00908479	3.37051e-18	1.7636e-14	-0.520987	chr21	36422112		OpenSea	RUNX1	TSS1500
cg15653478	0.494567	0.0123128	0.0365808	0.0101741	0.0409609	0.00318282	0.0371339	0.00632275	0.609077	0.816141	-0.00382703	3.89622e-18	2.01366e-14	-0.457986	chr11	92116826		OpenSea	FAT3	Body
cg26261673	0.337118	0.00834068	0.808899	0.00740831	0.276674	0.00609588	0.26604	0.0116822	0.180444	0.362741	-0.0106347	3.90222e-18	2.01366e-14	0.471781	chr22	27428279		OpenSea
cg18965179	0.126037	0.0023127	0.87672	0.00840204	0.362052	0.0162947	0.30778	0.0194125	0.000510153	0.00271675	-0.0542712	3.93133e-18	2.01479e-14	0.750683	chr7	101500514		OpenSea	CUX1;CUX1;CUX1	Body;Body;Body
cg23201830	0.811273	0.0281268	0.0481736	0.0105756	0.90675	0.00782943	0.912312	0.00827112	0.655891	0.847655	0.0055623	4.0197e-18	2.04606e-14	-0.7631	chr2	228735790	chr2:228736230-228736544	N_Shore	WDR69	TSS1500
cg19224164	0.106116	0.0125833	0.566673	0.00724137	0.0408777	0.0035242	0.0370563	0.00769049	0.612686	0.818684	-0.00382144	4.06645e-18	2.05587e-14	0.460558	chr4	2966384	chr4:2964459-2966014	S_Shore	GRK4;NOP14;GRK4;GRK4	Body;TSS1500;Body;Body
cg26537248	0.0230309	0.00312299	0.477575	0.0184981	0.0221969	0.00166935	0.0236203	0.00303812	0.848136	0.947576	0.00142342	4.17223e-18	2.09519e-14	0.454544	chr12	56075465		OpenSea	METTL7B;METTL7B	1stExon;5'UTR
cg02239137	0.612797	0.0120228	0.106709	0.0154018	0.0304237	0.00191554	0.0274706	0.0013813	0.721935	0.886948	-0.00295311	4.2276e-18	2.10884e-14	-0.506088	chr19	7804481		OpenSea
cg06220178	0.0217827	0.00517939	0.54725	0.0233189	0.978342	0.00427166	0.978679	0.00151414	0.968828	0.99041	0.000336783	4.3812e-18	2.17099e-14	0.525467	chr9	140248350	chr9:140248250-140248615	Island	EXD3	Body
cg06796713	0.494825	0.0102266	0.911506	0.00128401	0.0377279	0.008089	0.0236046	0.00410179	0.0545909	0.139691	-0.0141233	4.43524e-18	2.18331e-14	0.41668	chr2	66664871	chr2:66661118-66661657	S_Shelf	MEIS1	Body
cg01678172	0.0171088	0.00158992	0.337016	0.0106336	0.016274	0.00214719	0.0169806	0.00205494	0.89316	0.965008	0.000706534	4.52025e-18	2.21061e-14	0.319907	chr14	59932146	chr14:59930634-59932251	Island	GPR135	TSS200
cg12581627	0.0774578	0.00996265	0.557686	0.0121134	0.214715	0.0050424	0.119842	0.0100203	1.02424e-08	7.77733e-07	-0.0948725	4.61929e-18	2.21692e-14	0.480228	chr13	61987935		OpenSea	PCDH20	Body
cg04342955	0.0425523	0.00499373	0.479088	0.017596	0.0448947	0.00350096	0.0426015	0.00454446	0.750178	0.90219	-0.00229325	4.62831e-18	2.21692e-14	0.436536	chr16	12995296	chr16:12994574-12997690	Island	SHISA9;SHISA9	TSS200;TSS200
cg01496151	0.615298	0.00782904	0.0876147	0.0135641	0.936809	0.00579294	0.936457	0.0172906	0.96777	0.99009	-0.000351149	4.63562e-18	2.21692e-14	-0.527683	chr18	47212479		OpenSea
cg15768901	0.60409	0.00378952	0.904753	0.00565481	0.0211642	0.00282158	0.0155303	0.00241903	0.266571	0.483748	-0.00563389	4.65165e-18	2.21692e-14	0.300664	chr19	41120329	chr19:41119031-41120394	Island	LTBP4;LTBP4;LTBP4	Body;Body;Body
cg26094599	0.1646	0.0147478	0.879023	0.013777	0.0997769	0.0160287	0.129884	0.0147204	0.0216264	0.0643641	0.0301067	4.94569e-18	2.34213e-14	0.714424	chr2	219748780	chr2:219748276-219748805	Island	WNT10A	Body
cg12679308	0.103055	0.0141801	0.75977	0.00893978	0.152393	0.0176349	0.0519758	0.0136373	2.56064e-07	7.38484e-06	-0.100417	5.0678e-18	2.37052e-14	0.656715	chr7	101500014		OpenSea	CUX1;CUX1;CUX1	Body;Body;Body
cg00580965	0.0639138	0.0146502	0.915522	0.0263079	0.0361483	0.00768304	0.114948	0.0283524	6.3158e-05	0.000490232	0.0788001	5.08967e-18	2.37052e-14	0.851608	chr8	144822283	chr8:144822011-144822805	Island
cg06531701	0.348352	0.00789162	0.0235614	0.00113601	0.0273667	0.00657937	0.0225061	0.00262083	0.374168	0.610349	-0.00486061	5.11195e-18	2.37052e-14	-0.324791	chr21	39661956		OpenSea	KCNJ15;KCNJ15;KCNJ15;KCNJ15;KCNJ15;KCNJ15;KCNJ15;KCNJ15	5'UTR;5'UTR;5'UTR;5'UTR;5'UTR;5'UTR;5'UTR;5'UTR
cg08061524	0.618883	0.0253674	0.0462411	0.00530043	0.0334139	0.00390564	0.0359388	0.00371723	0.790719	0.92211	0.00252497	5.13235e-18	2.37052e-14	-0.572642	chr22	46472568		OpenSea
cg00601042	0.393336	0.0138394	0.935632	0.0129444	0.0902086	0.00368307	0.0673566	0.00300206	0.021984	0.0652634	-0.022852	5.16776e-18	2.37223e-14	0.542296	chr12	132900274	chr12:132900224-132901089	Island	GALNT9	Body
cg06438531	0.613249	0.0109753	0.147431	0.00970822	0.0367606	0.00445419	0.0415932	0.0141136	0.53556	0.760717	0.00483259	5.26141e-18	2.40049e-14	-0.465818	chr9	101760846		OpenSea	COL15A1	Body
cg01421380	0.16984	0.0238523	0.868774	0.0220935	0.0277455	0.00343087	0.0299274	0.0095863	0.851252	0.948783	0.00218189	5.31579e-18	2.4106e-14	0.698933	chr11	62446817	chr11:62446038-62446613	S_Shore	UBXN1	TSS1500
cg20421446	0.417147	0.0169777	0.936299	0.00288386	0.940336	0.00768765	0.941276	0.00604606	0.913469	0.972181	0.0009398	5.40564e-18	2.43418e-14	0.519152	chr6	5994588	chr6:5994909-5995203	N_Shore
cg02524346	0.648282	0.00945039	0.961769	0.0036009	0.973649	0.0032215	0.964505	0.00373426	0.0970017	0.22327	-0.00914369	5.44968e-18	2.43418e-14	0.313488	chr8	600233	chr8:599904-600309	Island
cg07234876	0.517837	0.00291593	0.946855	0.0144465	0.95919	0.00277031	0.958077	0.00512115	0.876384	0.958881	-0.00111302	5.46538e-18	2.43418e-14	0.429017	chr8	600039	chr8:599904-600309	Island
cg27337894	0.114894	0.0231856	0.870595	0.0147282	0.0838504	0.00942348	0.128462	0.00773712	0.00301978	0.0121212	0.0446119	5.59242e-18	2.47602e-14	0.755702	chr2	85359745	chr2:85359956-85362593	N_Shore	TCF7L1	TSS1500
cg21347874	0.323317	0.00616827	0.0172025	0.00242103	0.0183681	0.00632465	0.014665	0.00206895	0.473889	0.708665	-0.00370302	5.72352e-18	2.51454e-14	-0.306115	chr17	77122733		OpenSea	HRNBP3	5'UTR
cg22071951	0.0547878	0.0067603	0.485434	0.0122895	0.0601568	0.00407144	0.0405791	0.00478722	0.0154558	0.0484474	-0.0195777	5.74662e-18	2.51454e-14	0.430646	chr2	677898	chr2:676651-677678	S_Shore	TMEM18	TSS1500
cg07913153	0.167612	0.019182	0.83704	0.0125971	0.0783414	0.00712275	0.072229	0.0193004	0.588144	0.801077	-0.0061124	5.91322e-18	2.57239e-14	0.669427	chr1	236680761		OpenSea	LGALS8	TSS1500
cg05746318	0.234699	0.0101016	0.920294	0.0110813	0.0632509	0.0122519	0.0765145	0.0232831	0.260414	0.475753	0.0132636	5.96977e-18	2.58198e-14	0.685596	chr13	79179288	chr13:79175610-79177985	S_Shore	RNF219-AS1	Body
cg26793720	0.418099	0.0100484	0.0248024	0.000797616	0.0248526	0.00423645	0.0247026	0.00557261	0.981933	0.994416	-0.00015001	6.28272e-18	2.6927e-14	-0.393297	chr8	98532008		OpenSea
cg22536580	0.116356	0.00484573	0.505498	0.0113189	0.0362605	0.00865384	0.0311091	0.00312576	0.437242	0.674516	-0.0051514	6.29773e-18	2.6927e-14	0.389142	chr11	15095822	chr11:15094957-15095872	Island	CALCB	5'UTR
cg00732348	0.225955	0.00242989	0.883019	0.0210109	0.12658	0.0196955	0.0836495	0.0152686	0.00158219	0.00701802	-0.04293	6.69027e-18	2.84422e-14	0.657064	chr10	135149697	chr10:135148196-135150565	Island	CALY	5'UTR
cg23946695	0.225153	0.0077813	0.78324	0.00621226	0.056873	0.00201578	0.0583073	0.0023627	0.879386	0.960012	0.00143424	6.72814e-18	2.84422e-14	0.558087	chr6	1609223	chr6:1604606-1615866	Island	FOXC1	TSS1500
cg21541534	0.621582	0.00579459	0.0374918	0.00793471	0.906411	0.0113901	0.925865	0.00319239	0.065604	0.162472	0.0194543	6.80521e-18	2.85179e-14	-0.58409	chr4	86684656		OpenSea	ARHGAP24	Body
cg26031954	0.063799	0.00414318	0.489083	0.0189262	0.0202599	0.000437661	0.0227489	0.000962096	0.730395	0.891665	0.002489	6.82228e-18	2.85179e-14	0.425284	chr1	2139327	chr1:2136808-2137351	S_Shore	C1orf86	TSS200
cg15576492	0.157384	0.0173571	0.61997	0.00648141	0.0212637	0.0042236	0.0217699	0.0049284	0.948546	0.983906	0.00050623	6.8851e-18	2.85926e-14	0.462586	chr1	1015447	chr1:1016863-1017439	N_Shore
cg10041216	0.138579	0.0107825	0.542318	0.00576198	0.0883308	0.00788366	0.0749381	0.00344948	0.0668656	0.165028	-0.0133927	6.91656e-18	2.85926e-14	0.403739	chr2	96930860	chr2:96930859-96932291	Island	CIAO1;TMEM127	TSS1500;Body
cg07174121	0.46877	0.0116043	0.0618278	0.00505223	0.0298439	0.00521771	0.0277142	0.00981485	0.758941	0.906576	-0.00212962	7.25841e-18	2.98369e-14	-0.406942	chr7	25931317		OpenSea
cg11874760	0.106857	0.0311091	0.930479	0.0176461	0.0737515	0.0166874	0.053402	0.00277181	0.162267	0.334603	-0.0203495	7.29731e-18	2.98369e-14	0.823622	chr6	14118415	chr6:14117616-14118206	S_Shore	CD83;CD83	Body;Body
cg02023138	0.627925	0.015679	0.0454071	0.0078499	0.0423694	0.0077828	0.0341717	0.00684764	0.415526	0.65314	-0.00819764	7.51809e-18	3.05725e-14	-0.582518	chr12	51701979		OpenSea	BIN2	Body
cg10084297	0.0324013	0.0101179	0.375189	0.00630323	0.0325804	0.00137671	0.0314471	0.00326154	0.846732	0.947015	-0.00113337	7.67614e-18	3.09017e-14	0.342787	chr19	10400455	chr19:10399844-10405375	Island	ICAM5	TSS200
cg19244790	0.424261	0.00826488	0.0513811	0.00924727	0.0296353	0.00657665	0.027617	0.00558858	0.751969	0.903096	-0.00201834	7.68163e-18	3.09017e-14	-0.37288	chr2	192111082	chr2:192109828-192110940	S_Shore	MYO1B;MYO1B;MYO1B	5'UTR;5'UTR;5'UTR
cg22641201	0.44154	0.0123108	0.0476367	0.000524465	0.0362524	0.00446027	0.0352277	0.00732004	0.879235	0.959966	-0.0010247	7.80028e-18	3.12112e-14	-0.393904	chr10	60401105		OpenSea	BICC1	Body
cg06572480	0.602005	0.0114168	0.0610022	0.020448	0.936689	0.00421169	0.943324	0.00621994	0.478124	0.712505	0.00663467	7.86758e-18	3.12131e-14	-0.541003	chr17	76335037	chr17:76337725-76338582	N_Shelf
cg08513622	0.703256	0.00526151	0.97258	0.00536214	0.973344	0.00225409	0.972798	0.0041868	0.905726	0.969462	-0.0005465	7.88418e-18	3.12131e-14	0.269324	chr7	1889785	chr7:1890830-1891088	N_Shore	MAD1L1;MAD1L1;MAD1L1	Body;Body;Body
cg11073773	0.652515	0.0181941	0.076612	0.00908302	0.0584038	0.0136108	0.0428973	0.00798743	0.133308	0.287318	-0.0155065	8.19349e-18	3.22634e-14	-0.575903	chr7	25897512	chr7:25898237-25898771	N_Shore
cg16912343	0.298771	0.0142817	0.895624	0.0209204	0.0574491	0.006291	0.0571722	0.00596126	0.97846	0.993443	-0.0002769	8.23572e-18	3.22634e-14	0.596853	chr1	179850820	chr1:179851482-179852371	N_Shore	TOR1AIP1;TOR1AIP1	TSS1500;TSS1500
cg15809217	0.579369	0.00375837	0.0649695	0.0164649	0.0596218	0.00645963	0.0366622	0.00355637	0.019871	0.0599018	-0.0229596	8.58324e-18	3.34496e-14	-0.514399	chr6	31607648		OpenSea	BAT3;BAT3;BAT3;BAT3	Body;Body;Body;Body
cg24631482	0.165779	0.00271454	0.448651	0.00769422	0.0179872	0.000510787	0.0191296	0.00106584	0.815012	0.933182	0.00114246	8.64678e-18	3.35227e-14	0.282872	chr2	42329446	chr2:42329439-42329653	Island
cg00846995	0.628802	0.0191831	0.0786415	0.0138244	0.150697	0.00812539	0.0665343	0.00679857	4.08845e-07	1.03703e-05	-0.0841623	8.71132e-18	3.35988e-14	-0.550161	chr17	46702028	chr17:46702280-46704166	N_Shore	HOXB9	Body
cg09181644	0.244829	0.00742878	0.885933	0.00621776	0.103397	0.0109539	0.0594057	0.00669804	0.00126982	0.00582868	-0.0439916	8.82846e-18	3.3714e-14	0.641104	chr4	141490428	chr4:141489962-141490378	S_Shore	UCP1	TSS1500
cg27255329	0.624197	0.0187919	0.0417529	0.011507	0.0423908	0.00831829	0.0758362	0.0125542	0.00459702	0.0173039	0.0334454	8.83132e-18	3.3714e-14	-0.582444	chr6	51814354		OpenSea	PKHD1;PKHD1	Body;Body
cg05500125	0.0329205	0.0132657	0.572681	0.0162907	0.0428066	0.0138918	0.0241765	0.0026567	0.0621145	0.155326	-0.01863	9.00955e-18	3.42199e-14	0.53976	chr15	101390023	chr15:101389732-101390260	Island
cg07911944	0.0548075	0.00765807	0.357994	0.00689021	0.0301949	0.00185802	0.0262199	0.00485423	0.453619	0.690041	-0.00397495	9.09584e-18	3.43731e-14	0.303187	chr9	90340723	chr9:90340715-90341542	Island	CTSL;CTSL;CTSL;CTSL;CTSL	TSS1500;TSS1500;TSS1500;TSS1500;TSS1500
cg20389678	0.473358	0.00897746	0.0494461	0.00920365	0.0335348	0.00800645	0.0352359	0.00505374	0.817236	0.934207	0.00170105	9.36278e-18	3.52041e-14	-0.423912	chr2	119426116		OpenSea
cg24180402	0.204538	0.0235302	0.848305	0.0225302	0.0352915	0.000641563	0.0347365	0.00255778	0.960403	0.987749	-0.00055499	9.49087e-18	3.55073e-14	0.643767	chr17	43221464	chr17:43221927-43222388	N_Shore	ACBD4;ACBD4;ACBD4;ACBD4	3'UTR;3'UTR;3'UTR;3'UTR
cg16269209	0.665173	0.0190913	0.0518446	0.0132404	0.927327	0.0150986	0.931693	0.0133093	0.683003	0.864637	0.0043665	9.60294e-18	3.57479e-14	-0.613328	chr4	55437740		OpenSea
cg16228936	0.591842	0.00195644	0.212853	0.00515358	0.0283444	0.0104994	0.0310325	0.0028306	0.684413	0.865524	0.0026882	9.74106e-18	3.60825e-14	-0.378989	chr10	50348103		OpenSea	FAM170B-AS1	Body
cg03784829	0.76092	0.0114467	0.049663	0.0115581	0.915014	0.0123374	0.915025	0.0112483	0.999291	0.999781	1.10086e-05	9.8447e-18	3.62867e-14	-0.711257	chr12	118796789		OpenSea	TAOK3	5'UTR
cg02915920	0.434879	0.00967575	0.0310246	0.00737426	0.0324769	0.0103321	0.030577	0.00500043	0.787483	0.920568	-0.00189983	9.96648e-18	3.65555e-14	-0.403855	chr9	133736469	chr9:133738154-133738408	N_Shore	ABL1;ABL1	Body;Body
cg04143750	0.0945993	0.0106509	0.490079	0.00261637	0.0567348	0.00314482	0.0462739	0.00782648	0.145475	0.307586	-0.0104609	1.01229e-17	3.69483e-14	0.39548	chr2	233497656	chr2:233497826-233499727	N_Shore	EFHD1;EFHD1	TSS1500;Body
cg06862136	0.350847	0.0124627	0.888039	0.00909869	0.0786003	0.0161818	0.0605485	0.00568927	0.0708191	0.172998	-0.0180518	1.02543e-17	3.70856e-14	0.537192	chr11	112370277		OpenSea
cg02717339	0.340212	0.0161847	0.890751	0.00852805	0.03188	0.00579888	0.0866381	0.0195183	5.15865e-05	0.000416932	0.054758	1.02597e-17	3.70856e-14	0.550539	chr2	97524767	chr2:97523356-97524186	S_Shore	ANKRD39	TSS1500
cg10190416	0.554437	0.0163595	0.0429111	0.00669211	0.0846339	0.00937042	0.0515472	0.0100582	0.00222413	0.00935843	-0.0330867	1.08316e-17	3.88761e-14	-0.511526	chr19	40168876		OpenSea	LOC400696	TSS1500
cg26047066	0.135035	0.015509	0.685477	0.0211696	0.972197	0.00479313	0.972427	0.00724999	0.980986	0.994158	0.0002301	1.0859e-17	3.88761e-14	0.550442	chr1	221069136	chr1:221068782-221069159	Island
cg10061117	0.048011	0.0127995	0.447994	0.0126973	0.0365854	0.00290518	0.0224367	0.0028257	0.0598021	0.150537	-0.0141487	1.09434e-17	3.89766e-14	0.399983	chr11	121322622	chr11:121322538-121323302	Island	SORL1	TSS1500
cg22806078	0.703216	0.00359834	0.959055	0.00624013	0.967811	0.00183824	0.969121	0.00124411	0.77088	0.912491	0.0013102	1.10329e-17	3.89766e-14	0.255838	chr20	826057	chr20:825267-826276	Island	FAM110A;FAM110A;FAM110A;FAM110A;FAM110A;FAM110A	1stExon;Body;Body;Body;Body;Body
cg06941557	0.376126	0.00629861	0.904788	0.0178983	0.944185	0.00645279	0.928646	0.0116814	0.110927	0.248554	-0.0155385	1.10433e-17	3.89766e-14	0.528662	chr17	7757543	chr17:7756572-7757652	Island	KDM6B;TMEM88	3'UTR;TSS1500
cg23963540	0.211967	0.00350849	0.889863	0.00340618	0.29826	0.00570801	0.348501	0.010901	0.000790026	0.00391705	0.0502413	1.12054e-17	3.93632e-14	0.677896	chr3	157820784	chr3:157821232-157821604	N_Shore	SHOX2;SHOX2;SHOX2	Body;Body;Body
cg22786472	0.410143	0.0127229	0.029627	0.00774592	0.0265957	0.00449189	0.0287958	0.000866889	0.743212	0.898506	0.00220009	1.15157e-17	4.02641e-14	-0.380516	chr4	26198975		OpenSea
cg25436634	0.62705	0.0073482	0.0942386	0.0175686	0.0472824	0.00504532	0.0416646	0.00967117	0.554479	0.775862	-0.00561778	1.25051e-17	4.35201e-14	-0.532812	chr3	181045270		OpenSea
cg20029881	0.558993	0.00650706	0.089736	0.018581	0.0295188	0.0053338	0.0262602	0.00747252	0.696411	0.872513	-0.00325856	1.27529e-17	4.41772e-14	-0.469257	chr12	57545877		OpenSea	LRP1	Body
cg14830371	0.669641	0.0292418	0.0530717	0.00362741	0.0316398	0.00969865	0.0284257	0.00381934	0.769464	0.911804	-0.00321406	1.28638e-17	4.4356e-14	-0.61657	chr8	25991602		OpenSea
cg25153340	0.0356798	0.000451168	0.425149	0.0113556	0.0387091	0.0120637	0.0405719	0.00285116	0.788133	0.920887	0.00186277	1.30174e-17	4.46796e-14	0.38947	chr10	64029004	chr10:64028041-64028706	S_Shore	RTKN2	TSS1500
cg18467551	0.156186	0.00884106	0.835752	0.020312	0.0656021	0.0135207	0.107798	0.00926828	0.00330611	0.0130855	0.0421956	1.321e-17	4.51337e-14	0.679566	chr22	23484600	chr22:23483997-23484309	S_Shore	RTDR1	TSS1500
cg14062002	0.341925	0.0271127	0.914863	0.00535107	0.0359074	0.00367452	0.0293449	0.00233291	0.523438	0.751062	-0.00656245	1.342e-17	4.55602e-14	0.572938	chr6	139117468	chr6:139116946-139117469	Island
cg05280794	0.793506	0.0260406	0.032647	0.00727191	0.900324	0.0122393	0.91223	0.00742443	0.386567	0.623485	0.0119064	1.34566e-17	4.55602e-14	-0.760859	chr17	1040653		OpenSea	ABR;ABR	Body;5'UTR
cg11938865	0.556252	0.00650423	0.039507	0.00882803	0.336058	0.0119424	0.160717	0.00529667	2.67967e-11	1.413e-08	-0.175341	1.35588e-17	4.56993e-14	-0.516745	chr1	20445793		OpenSea	PLA2G2D;PLA2G2D	Body;Body
cg02221347	0.053877	0.00672773	0.363631	0.00829116	0.0173572	0.00337848	0.015496	0.00318059	0.736991	0.895249	-0.00186123	1.38361e-17	4.64249e-14	0.309754	chr2	136743422	chr2:136742687-136743595	Island	DARS	TSS1500
cg23762465	0.343942	0.010623	0.860405	0.00879775	0.284554	0.00469675	0.343243	0.00880697	1.67903e-05	0.000170951	0.0586888	1.4053e-17	4.69422e-14	0.516463	chr22	50360628	chr22:50353596-50357215	S_Shelf
cg05624244	0.0688357	0.00526734	0.564231	0.0194109	0.0454579	0.00728647	0.0443521	0.00481623	0.900693	0.967632	-0.0011058	1.41469e-17	4.70458e-14	0.495395	chr14	21492736	chr14:21492735-21494270	Island	NDRG2;NDRG2;NDRG2;NDRG2;NDRG2;NDRG2;NDRG2;NDRG2	5'UTR;5'UTR;5'UTR;5'UTR;5'UTR;5'UTR;5'UTR;5'UTR
cg05496203	0.477138	0.0122878	0.94534	0.00341337	0.0660002	0.0158254	0.0275708	0.000392017	0.000389872	0.00217313	-0.0384294	1.4363e-17	4.71722e-14	0.468202	chr2	66664798	chr2:66661118-66661657	S_Shelf	MEIS1	Body
cg24617723	0.106372	0.00939292	0.500598	0.00854321	0.0273855	0.00508069	0.0289642	0.00993008	0.823217	0.936862	0.00157873	1.4423e-17	4.71722e-14	0.394226	chr2	187714003	chr2:187713846-187714069	Island	ZSWIM2	TSS200
cg22602349	0.685996	0.0170552	0.0983483	0.00932392	0.899383	0.0117828	0.896312	0.00701498	0.770969	0.912533	-0.0030702	1.45324e-17	4.71722e-14	-0.587648	chr1	240693717		OpenSea	GREM2;MIR1273E	5'UTR;Body
cg05283379	0.540193	0.0129518	0.110387	0.0146249	0.0276779	0.00358238	0.0277941	0.00272079	0.987957	0.996174	0.000116287	1.45994e-17	4.71722e-14	-0.429806	chr7	68157097		OpenSea
cg04872848	0.550854	0.0102505	0.949622	0.00111892	0.0791309	0.00421839	0.0774474	0.0106266	0.814011	0.932782	-0.0016835	1.46255e-17	4.71722e-14	0.398767	chr14	76045543	chr14:76044590-76045102	S_Shore	FLVCR2	1stExon
cg20939662	0.15124	0.0250287	0.910352	0.0124396	0.906531	0.0198644	0.90709	0.0128121	0.96722	0.989938	0.0005594	1.4669e-17	4.71722e-14	0.759112	chr9	126777160	chr9:126773246-126780953	Island	LHX2	Body
cg05730769	0.505893	0.00982677	0.936565	0.00802122	0.94028	0.00802182	0.943315	0.00835377	0.695189	0.871786	0.00303483	1.46868e-17	4.71722e-14	0.430672	chr20	36631021		OpenSea	TTI1;TTI1;TTI1;TTI1	ExonBnd;ExonBnd;Body;Body
cg04811414	0.440393	0.00114141	0.0438608	0.0127985	0.0502355	0.00768646	0.0473706	0.00630238	0.687932	0.867641	-0.00286489	1.46893e-17	4.71722e-14	-0.396532	chr12	7869228		OpenSea	DPPA3	Body
cg03111560	0.733559	0.021926	0.156319	0.0118008	0.0681843	0.0106335	0.119481	0.00427326	0.000195881	0.00123002	0.0512965	1.48165e-17	4.73128e-14	-0.57724	chr20	19590642		OpenSea	SLC24A3	Body
cg14439762	0.154189	0.00759932	0.725082	0.0243211	0.1043	0.00864075	0.0868964	0.00798712	0.106323	0.240312	-0.0174039	1.49141e-17	4.73127e-14	0.570892	chr2	105653907	chr2:105654249-105654771	N_Shore	MRPS9;LOC102724691	TSS1500;Body
cg22513846	0.467674	0.00705961	0.0664416	0.0172539	0.022559	0.00283559	0.0262296	0.00212293	0.612179	0.818341	0.00367066	1.49725e-17	4.73127e-14	-0.401232	chr2	161693503		OpenSea
cg02242566	0.715282	0.00236401	0.111803	0.0181735	0.536831	0.0102454	0.464793	0.0201121	1.0491e-05	0.000118462	-0.0720384	1.49941e-17	4.73128e-14	-0.603478	chr10	130122679		OpenSea
cg18161135	0.0587632	0.00583824	0.471297	0.0144336	0.0805771	0.00263672	0.0496712	0.00245593	0.000865453	0.00422669	-0.0309058	1.50934e-17	4.73127e-14	0.412533	chr14	88480328		OpenSea	GPR65	3'UTR
cg24721873	0.415094	0.00426183	0.0448349	0.00814062	0.0442035	0.00517918	0.0373821	0.00640159	0.314592	0.543307	-0.00682137	1.51124e-17	4.73127e-14	-0.370259	chr10	135334122	chr10:135333722-135334062	S_Shore
cg06351537	0.740114	0.017031	0.202088	0.00543644	0.0710866	0.0152931	0.05617	0.00557036	0.139217	0.297264	-0.0149166	1.52039e-17	4.74008e-14	-0.538026	chr22	49798750	chr22:49798570-49798784	Island
cg09977449	0.0226035	0.00434533	0.31933	0.00902038	0.0321997	0.00354434	0.024917	0.00116769	0.187602	0.373609	-0.0072827	1.5651e-17	4.85922e-14	0.296727	chr17	50236098	chr17:50235175-50236466	Island	CA10;CA10;CA10;CA10	1stExon;5'UTR;5'UTR;5'UTR
cg19725972	0.359692	0.00342331	0.877016	0.00203025	0.120884	0.00354907	0.0701541	0.00569488	8.0798e-05	0.000598134	-0.0507299	1.57381e-17	4.86607e-14	0.517323	chr14	96890445	chr14:96890430-96890633	Island	AK7	Body
cg24843609	0.577478	0.00882913	0.17228	0.0145543	0.0215404	0.00108463	0.0442584	0.0096087	0.00706967	0.0249509	0.022718	1.58154e-17	4.86984e-14	-0.405198	chr1	156211434	chr1:156215368-156215899	N_Shelf	BGLAP	TSS1500
cg18697803	0.465409	0.01822	0.924853	0.00763428	0.0399895	0.00602297	0.0334287	0.00832983	0.433917	0.671399	-0.00656078	1.58985e-17	4.87537e-14	0.459444	chr3	38823996		OpenSea	SCN10A;SCN10A;SCN10A	Body;Body;Body
cg24427504	0.0189958	0.0107246	0.392207	0.00905894	0.0238502	0.00856873	0.0248002	0.00138754	0.887898	0.963043	0.00095003	1.6064e-17	4.88739e-14	0.373212	chr12	133481520	chr12:133484658-133485739	N_Shelf
cg19500764	0.273482	0.00748487	0.822653	0.0134178	0.0437313	0.012564	0.0304712	0.00569299	0.195289	0.385072	-0.0132601	1.61069e-17	4.88739e-14	0.549171	chr2	41370011		OpenSea
cg12409409	0.558196	0.00780128	0.0704973	0.0170025	0.931264	0.0113739	0.931875	0.00814474	0.944685	0.982598	0.0006111	1.61358e-17	4.88739e-14	-0.487699	chr7	130125963	chr7:130126017-130126801	N_Shore	MEST;MEST;MEST	TSS1500;TSS200;TSS200
cg07599327	0.5988	0.00573532	0.124981	0.011948	0.0791689	0.0168472	0.0474993	0.00265832	0.00218473	0.00921879	-0.0316696	1.63414e-17	4.88739e-14	-0.473819	chr4	143338188		OpenSea	INPP4B;INPP4B	Body;Body
cg25148758	0.569824	0.0218699	0.0393756	0.00337671	0.0513214	0.00869575	0.048148	0.000638043	0.741165	0.897405	-0.00317342	1.63437e-17	4.88739e-14	-0.530448	chr1	96881853		OpenSea
cg24417771	0.577577	0.0164276	0.0467559	0.0177856	0.0497551	0.000872122	0.0364376	0.00464191	0.180054	0.362123	-0.0133175	1.64266e-17	4.88739e-14	-0.530821	chr22	26559239		OpenSea
cg06648277	0.0451845	0.0199125	0.499803	0.0111319	0.0156395	0.00245025	0.0147904	0.00162978	0.917763	0.973653	-0.0008491	1.64786e-17	4.88739e-14	0.454618	chr10	134600489	chr10:134597357-134602649	Island	NKX6-2	TSS1500
cg11740770	0.416623	0.0148792	0.0363417	0.0099565	0.0265346	0.00185191	0.02484	0.00091614	0.805612	0.928969	-0.00169461	1.65026e-17	4.88739e-14	-0.380281	chr9	114049606		OpenSea
cg15617640	0.43084	0.013839	0.794893	0.00555909	0.0424122	0.00383804	0.174891	0.00450015	1.29259e-11	8.73034e-09	0.132479	1.65256e-17	4.88739e-14	0.364052	chr1	162368438		OpenSea	SH2D1B	Body
cg12132133	0.368705	0.0260202	0.920774	0.00493215	0.0346654	0.00904387	0.0267325	0.00640383	0.432543	0.670034	-0.00793283	1.66002e-17	4.89014e-14	0.552069	chr2	66664345	chr2:66660452-66660794	S_Shelf	MEIS1	Body
cg13758543	0.13632	0.0171101	0.847823	0.0267954	0.115211	0.00682512	0.0650343	0.00946625	0.00147731	0.00662111	-0.0501772	1.66747e-17	4.89283e-14	0.711503	chr13	79169714	chr13:79170114-79171231	N_Shore
cg03179401	0.790037	0.0112365	0.052876	0.0100803	0.071587	0.0231567	0.0832864	0.00929108	0.387522	0.624538	0.0116994	1.67521e-17	4.89633e-14	-0.737161	chr6	108871173		OpenSea
cg06521647	0.785583	0.0194386	0.219321	0.0136941	0.936686	0.00534189	0.937673	0.00586516	0.923406	0.975609	0.000986689	1.69145e-17	4.92457e-14	-0.566262	chr17	70341791		OpenSea
cg27041096	0.551144	0.0114532	0.931401	0.00413614	0.932509	0.00154791	0.931037	0.0108788	0.831065	0.940241	-0.0014721	1.70466e-17	4.94378e-14	0.380257	chr8	120079173		OpenSea	COLEC10	TSS1500
cg20979153	0.567717	0.00655566	0.921421	0.0118232	0.0306997	0.00733709	0.0277211	0.00251567	0.643875	0.839814	-0.00297864	1.72031e-17	4.9699e-14	0.353704	chr20	52199748	chr20:52198058-52198400	S_Shore	ZNF217	TSS200
cg16580759	0.183682	0.0293244	0.901543	0.0102768	0.173039	0.00254486	0.0832506	0.0109211	7.30762e-06	8.95563e-05	-0.089788	1.78965e-17	5.15035e-14	0.717861	chr8	6693379	chr8:6691833-6693135	S_Shore	XKR5	TSS1500
cg07569385	0.157622	0.00933288	0.817112	0.0214149	0.456516	0.0116098	0.397022	0.00948954	0.000195553	0.00122847	-0.0594941	1.81202e-17	5.19474e-14	0.65949	chr13	20766226	chr13:20766208-20767779	Island	GJB2	5'UTR
cg20406246	0.0575108	0.0102182	0.399537	0.00863775	0.0309952	0.00350298	0.0318847	0.00531814	0.886526	0.962537	0.0008895	1.81904e-17	5.19498e-14	0.342026	chr2	157749353		OpenSea
cg04876069	0.466524	0.0127759	0.962509	0.00657016	0.499708	0.00528281	0.455952	0.0176424	0.000240921	0.00145835	-0.0437562	1.82788e-17	5.20037e-14	0.495985	chr12	132293656	chr12:132293443-132293816	Island
cg19944656	0.332545	0.003738	0.0288658	0.00745573	0.0314646	0.00427579	0.0321342	0.00409488	0.903867	0.968784	0.00066961	1.86501e-17	5.26706e-14	-0.30368	chr17	76876040		OpenSea	TIMP2	Body
cg17868772	0.797801	0.0127285	0.139473	0.0208526	0.893114	0.0169814	0.89311	0.0154266	0.999755	0.999919	-3.7e-06	1.8654e-17	5.26706e-14	-0.658328	chr3	57313937		OpenSea	ASB14;ASB14	TSS1500;Body
cg20310894	0.0596633	0.0078584	0.724702	0.0214719	0.712889	0.0110234	0.819228	0.013332	4.73896e-07	1.15603e-05	0.106339	1.88057e-17	5.28993e-14	0.665039	chr14	100125898	chr14:100125671-100126694	Island	HHIPL1;HHIPL1	Body;Body
cg03957845	0.204188	0.0100086	0.548708	0.00946025	0.0349986	0.00336402	0.0270548	0.000861453	0.220271	0.421261	-0.00794375	1.90096e-17	5.32724e-14	0.34452	chr3	42307694	chr3:42306149-42307520	S_Shore	CCK	TSS200
cg15212210	0.393609	0.0114573	0.925696	0.00875195	0.827843	0.0133293	0.906801	0.0154029	1.16464e-06	2.23474e-05	0.0789576	1.95237e-17	5.45091e-14	0.532087	chr11	118986793		OpenSea	C2CD2L	Body
cg04585364	0.165404	0.0250073	0.880568	0.0110168	0.0812022	0.0194911	0.0469408	0.00380438	0.0189897	0.0576525	-0.0342614	1.98539e-17	5.5225e-14	0.715164	chr2	171628203	chr2:171627225-171628062	S_Shore
cg13648937	0.691386	0.0114358	0.0629927	0.0148897	0.0782279	0.0146095	0.178165	0.011441	5.3098e-07	1.25355e-05	0.099937	1.99296e-17	5.52302e-14	-0.628393	chr12	25204249		OpenSea	LRMP;LRMP;LRMP	TSS1500;TSS1500;TSS1500
cg27576485	0.507587	0.0116719	0.933524	0.0139563	0.0624366	0.00533797	0.0552005	0.00739358	0.362872	0.598045	-0.00723615	2.04936e-17	5.65837e-14	0.425936	chr17	40558063	chr17:40558005-40558274	Island	PTRF	Body
cg06580966	0.330477	0.00358236	0.0357002	0.00307328	0.029494	0.00946937	0.028996	0.00193746	0.926842	0.976706	-0.000497994	2.07609e-17	5.71109e-14	-0.294777	chr16	7684063		OpenSea	A2BP1;A2BP1;A2BP1;A2BP1;A2BP1;A2BP1	Body;Body;Body;Body;Body;Body
cg05775862	0.596238	0.0210421	0.0814734	0.0103472	0.0474273	0.0054373	0.03757	0.00457705	0.307737	0.535099	-0.00985735	2.08959e-17	5.72716e-14	-0.514765	chr10	31026101		OpenSea
cg08170955	0.603326	0.00898969	0.150794	0.0102533	0.042848	0.00924033	0.0463563	0.00429533	0.675079	0.859835	0.00350827	2.13216e-17	5.81689e-14	-0.452532	chr18	47688742		OpenSea	MYO5B	Body
cg07218663	0.0161261	0.000479628	0.287526	0.0101673	0.013746	0.000946727	0.0128767	0.00125191	0.862182	0.953162	-0.000869214	2.1413e-17	5.81689e-14	0.2714	chr6	146350618	chr6:146350522-146350780	Island	GRM1;GRM1	5'UTR;5'UTR
cg09963645	0.561741	0.0107789	0.10584	0.00328387	0.0537297	0.0173148	0.054866	0.00938929	0.892533	0.964796	0.00113628	2.14703e-17	5.81689e-14	-0.455901	chr4	102314547		OpenSea
cg22171607	0.488221	0.0159573	0.0567735	0.00885063	0.0548992	0.00150443	0.0485073	0.00858637	0.427553	0.665043	-0.00639188	2.16076e-17	5.81689e-14	-0.431447	chr1	8137564		OpenSea
cg17552357	0.442361	0.0182863	0.0254934	0.00553514	0.0262593	0.00153276	0.0271272	0.00233633	0.910181	0.970981	0.00086796	2.16287e-17	5.81689e-14	-0.416868	chr17	76932332		OpenSea
cg24985030	0.262087	0.00946359	0.883072	0.0203487	0.247344	0.00872014	0.266236	0.00983204	0.115987	0.257492	0.0188918	2.16897e-17	5.81689e-14	0.620984	chr1	115397411	chr1:115397448-115397942	N_Shore	SYCP1;SYCP1;SYCP1;SYCP1	TSS200;TSS200;TSS200;TSS200
cg12637784	0.890608	0.00169406	0.414298	0.0151901	0.883382	0.0125304	0.927712	0.00603242	0.000166921	0.00107989	0.0443295	2.18918e-17	5.84546e-14	-0.47631	chr8	126396741		OpenSea
cg17871011	0.339642	0.00857743	0.034663	0.00593288	0.0381523	0.00439809	0.0340944	0.00556115	0.475626	0.71025	-0.00405789	2.19525e-17	5.84546e-14	-0.304979	chr2	25326246		OpenSea	EFR3B	Body
cg14145591	0.111728	0.00703819	0.52966	0.0146059	0.0385052	0.00534143	0.0394574	0.00308871	0.902015	0.968104	0.00095217	2.23971e-17	5.92091e-14	0.417932	chr11	126139433	chr11:126138359-126139166	S_Shore	SRPR;SRPR;FOXRED1;FOXRED1;FOXRED1	TSS1500;TSS1500;Body;Body;Body
cg13228701	0.742327	0.00357919	0.971712	0.000405656	0.970148	0.000531999	0.970251	0.00115738	0.980787	0.994106	0.0001022	2.24583e-17	5.92091e-14	0.229385	chr11	78614522	chr11:78614205-78614597	Island	ODZ4	Body
cg26633259	0.0695646	0.0106616	0.409022	0.00484529	0.040249	0.00859444	0.0360677	0.00194223	0.509231	0.739391	-0.00418135	2.2539e-17	5.92091e-14	0.339458	chr16	31044110	chr16:31044353-31045495	N_Shore	STX4;STX4;STX4	TSS1500;TSS1500;TSS1500
cg14399930	0.076989	0.00190568	0.636228	0.0176238	0.0910152	0.0132105	0.0385093	0.001992	0.000157053	0.00102744	-0.0525059	2.25524e-17	5.92091e-14	0.559239	chr17	37123669		OpenSea	FBXO47	TSS200
cg18814344	0.458707	0.0174477	0.0697118	0.00601127	0.04282	0.00262777	0.0399284	0.0047436	0.688986	0.868222	-0.00289162	2.26778e-17	5.93303e-14	-0.388995	chr5	139040546	chr5:139040819-139041028	N_Shore	CXXC5	5'UTR
cg13763181	0.219359	0.00191984	0.756047	0.0100619	0.0740212	0.00477063	0.173393	0.0189324	9.83036e-08	3.72958e-06	0.099372	2.29982e-17	5.99251e-14	0.536688	chr10	71087979		OpenSea	HK1;HK1;HK1;HK1;HK1	Body;Body;Body;Body;Body
cg11797582	0.392277	0.0099613	0.0288627	0.00932195	0.0273345	0.00637757	0.0265088	0.00640003	0.90249	0.968242	-0.00082571	2.30653e-17	5.99251e-14	-0.363415	chr10	100296401		OpenSea	HPSE2;HPSE2;HPSE2;HPSE2	Body;Body;Body;Body
cg00546915	0.585755	0.0177962	0.0554861	0.0171237	0.037416	0.0132574	0.0429708	0.00556035	0.574619	0.791145	0.00555477	2.32802e-17	6.02741e-14	-0.530269	chr6	89932267		OpenSea	GABRR1	5'UTR
cg12629796	0.426923	0.0124394	0.851104	0.0127582	0.025221	0.00875957	0.0240574	0.00602013	0.882616	0.96117	-0.00116368	2.36102e-17	6.08576e-14	0.424181	chr7	74050146		OpenSea
cg19305488	0.0255239	0.00560199	0.443011	0.0108239	0.0380569	0.00994443	0.0183949	0.00225891	0.0221076	0.0655744	-0.019662	2.36683e-17	6.08576e-14	0.417487	chr19	1468359	chr19:1465206-1471241	Island	APC2	Body
cg07175786	0.630012	0.018826	0.0568972	0.0159863	0.101888	0.0133385	0.0711697	0.00518926	0.0110905	0.0365512	-0.0307182	2.38286e-17	6.106e-14	-0.573115	chr9	113940603		OpenSea
cg18954900	0.336244	0.0196478	0.852674	0.00935512	0.909382	0.00801874	0.934024	0.00604777	0.0209959	0.0627668	0.0246421	2.45724e-17	6.27512e-14	0.51643	chr12	96604497		OpenSea	ELK3	5'UTR
cg20929476	0.283387	0.00930132	0.778536	0.000734716	0.927461	0.00599613	0.926001	0.0118274	0.874449	0.958096	-0.0014599	2.50176e-17	6.36707e-14	0.495149	chr15	56284168	chr15:56285260-56286295	N_Shore	NEDD4	Body
cg17655970	0.138195	0.0282332	0.967231	0.00481933	0.186448	0.0170034	0.134847	0.0193709	0.00450943	0.0170216	-0.0516009	2.52983e-17	6.41668e-14	0.829036	chr13	112985463	chr13:112984966-112985733	Island
cg26925644	0.421893	0.00271949	0.890713	0.0216486	0.0506826	0.00886208	0.0449439	0.00356701	0.516029	0.745059	-0.00573866	2.58457e-17	6.53339e-14	0.468819	chr11	118476517	chr11:118478235-118481896	N_Shore	PHLDB1	TSS1500
cg10051213	0.6555	0.012687	0.0426853	0.0184265	0.0545293	0.0135318	0.0810025	0.00194464	0.0343711	0.0950446	0.0264733	2.61785e-17	6.56883e-14	-0.612815	chr9	456725		OpenSea	DOCK8;DOCK8;DOCK8	Body;Body;Body
cg04656009	0.71196	0.0231142	0.0495801	0.0141091	0.858573	0.00953053	0.88015	0.0165908	0.0986272	0.226282	0.0215775	2.6183e-17	6.56883e-14	-0.66238	chr17	32645806		OpenSea	CCL8	TSS1500
cg05589999	0.83981	0.0228639	0.0763008	0.0237229	0.905055	0.0134582	0.902601	0.015794	0.863756	0.953865	-0.00245367	2.62493e-17	6.56883e-14	-0.763509	chr2	85035637		OpenSea	DNAH6	Body
cg24794697	0.685955	0.0254035	0.0411798	0.0137412	0.0376664	0.00428895	0.0291238	0.00596047	0.483458	0.717201	-0.00854264	2.65035e-17	6.61034e-14	-0.644775	chr3	18278987		OpenSea	LOC339862	Body
cg01815529	0.0322734	0.00550529	0.39389	0.00392724	0.0517898	0.0061597	0.0518133	0.01213	0.997232	0.999168	2.35161e-05	2.67683e-17	6.6542e-14	0.361617	chr20	17206946	chr20:17206528-17206952	Island	PCSK2	TSS1500
cg01476312	0.470761	0.0221505	0.0272988	0.00525548	0.037799	0.00174342	0.0371733	0.00514782	0.940049	0.981072	-0.000625714	2.70407e-17	6.69264e-14	-0.443463	chr22	45429014		OpenSea
cg00996377	0.504488	0.0193593	0.955568	0.0034412	0.957593	0.00390958	0.964584	0.00232289	0.414726	0.65231	0.00699058	2.71018e-17	6.69264e-14	0.45108	chr16	89689757		OpenSea	DPEP1;DPEP1	5'UTR;5'UTR
cg23198559	0.242842	0.0188917	0.767937	0.0167261	0.049311	0.00404593	0.0480679	0.0045848	0.899712	0.967254	-0.00124314	2.74511e-17	6.75354e-14	0.525095	chr4	106816209	chr4:106816415-106817769	N_Shore	NPNT	TSS1500
cg20172935	0.31652	0.0123183	0.911915	0.0168311	0.912613	0.00818869	0.908682	0.0105908	0.725812	0.88908	-0.0039313	2.7529e-17	6.75354e-14	0.595395	chr16	55282469		OpenSea
cg25307097	0.627124	0.0184693	0.0752453	0.013717	0.0664654	0.0103097	0.0645745	0.00509247	0.855565	0.950429	-0.00189081	2.80697e-17	6.85707e-14	-0.551879	chr12	118745017		OpenSea	TAOK3	5'UTR
cg06674056	0.393275	0.0151874	0.0434662	0.00672567	0.0225334	0.00251709	0.0238713	0.00192128	0.839034	0.94385	0.0013379	2.81343e-17	6.85707e-14	-0.349808	chr11	64428939	chr11:64428238-64428459	S_Shore	NRXN2;NRXN2	Body;Body
cg17324695	0.626466	0.0248115	0.0638271	0.00868296	0.929221	0.0115964	0.92737	0.00881044	0.86135	0.952791	-0.0018505	2.82661e-17	6.8599e-14	-0.562639	chr1	208021325		OpenSea
cg17844017	0.876187	0.0357046	0.175934	0.00500636	0.909013	0.0153399	0.904395	0.0039367	0.726654	0.889583	-0.0046186	2.83292e-17	6.8599e-14	-0.700253	chr11	250601		OpenSea	PSMD13;PSMD13	Body;Body
cg17352088	0.596765	0.0164147	0.0541942	0.0195264	0.901937	0.00927721	0.91637	0.00903047	0.173262	0.351824	0.0144327	2.88983e-17	6.97514e-14	-0.542571	chr13	94845021		OpenSea	GPC6	Body
cg03441853	0.639542	0.0254959	0.0616444	0.0148035	0.0442787	0.00873645	0.0272343	0.00207377	0.134133	0.288746	-0.0170444	2.90351e-17	6.98561e-14	-0.577898	chr15	73075003	chr15:73075586-73076663	N_Shore	ADPGK;ADPGK;ADPGK	Body;Body;Body
cg13236659	0.065172	0.00414167	0.429177	0.0137174	0.0721579	0.00473192	0.027957	0.00491402	1.47396e-05	0.000154475	-0.0442009	2.91703e-17	6.98719e-14	0.364005	chr20	2490040	chr20:2489190-2489644	S_Shore	ZNF343	TSS1500
cg22376706	0.0266312	0.00572658	0.472855	0.0197715	0.030579	0.00327445	0.0241721	0.00486996	0.451612	0.688095	-0.00640698	2.92986e-17	6.98719e-14	0.446223	chr12	71314612		OpenSea	PTPRR	TSS200
cg16464659	0.519857	0.0200119	0.037667	0.00363518	0.0395734	0.0153603	0.0391908	0.000592299	0.966465	0.989693	-0.00038258	2.93218e-17	6.98719e-14	-0.48219	chr10	96052474		OpenSea	PLCE1;PLCE1;PLCE1	Body;Body;Body
cg01396079	0.656995	0.0218597	0.0468064	0.0178375	0.023992	0.00470996	0.0465919	0.00955183	0.0664612	0.164206	0.0225999	3.00902e-17	7.12636e-14	-0.610188	chr1	42601304		OpenSea
cg02580384	0.897777	0.00188226	0.551166	0.000841478	0.924695	0.00659482	0.92715	0.0128874	0.708714	0.879546	0.00245484	3.00963e-17	7.12636e-14	-0.346611	chr10	77532830		OpenSea	C10orf11;C10orf11	Body;Body
cg25504717	0.175962	0.0103105	0.642024	0.0187072	0.0331199	0.0013532	0.0360349	0.00564387	0.741396	0.89755	0.00291503	3.02261e-17	7.13451e-14	0.466062	chr4	38134130		OpenSea	TBC1D1;TBC1D1;TBC1D1;TBC1D1;TBC1D1	Body;Body;Body;Body;Body
cg17064646	0.760486	0.0153388	0.135303	0.00489776	0.370914	0.011818	0.25538	0.0144748	1.29748e-07	4.54807e-06	-0.115534	3.05738e-17	7.17838e-14	-0.625183	chr17	27452955		OpenSea	MYO18A;MYO18A	Body;Body
cg25859835	0.415287	0.0161805	0.912677	0.0205065	0.034124	0.000998716	0.0326482	0.00231484	0.875518	0.958526	-0.00147577	3.06038e-17	7.17838e-14	0.49739	chr8	49532875		OpenSea	LOC101929217;LOC101929268	TSS200;Body
cg17907547	0.0876491	0.00484866	0.444532	0.00916657	0.0607199	0.00900835	0.050462	0.00940394	0.145098	0.306981	-0.0102579	3.07671e-17	7.19414e-14	0.356883	chr8	132052718	chr8:132052203-132054749	Island	ADCY8;ADCY8	1stExon;5'UTR
cg02503376	0.252845	0.0181158	0.813798	0.00653586	0.150566	0.00349846	0.153664	0.0149045	0.770992	0.912544	0.00309827	3.08978e-17	7.20218e-14	0.560952	chr17	7283817	chr17:7284223-7284687	N_Shore	TNK1	TSS1500
cg26598348	0.632406	0.0125806	0.0924192	0.0146073	0.068667	0.00352868	0.0502581	0.0116827	0.0892151	0.208697	-0.0184089	3.15072e-17	7.3114e-14	-0.539987	chr16	875626	chr16:874280-874895	S_Shore
cg01680844	0.196611	0.00406489	0.802613	0.0196662	0.109546	0.0190414	0.0707938	0.0100735	0.00420623	0.0160414	-0.0387524	3.16921e-17	7.3114e-14	0.606002	chr16	776501	chr16:776636-779417	N_Shore	CCDC78;HAGHL;HAGHL	TSS200;TSS1500;TSS1500
cg18994063	0.446876	0.0135631	0.0411098	0.0122058	0.0435688	0.00281638	0.0329599	0.00755415	0.183025	0.366719	-0.0106089	3.16924e-17	7.3114e-14	-0.405766	chr5	156389699		OpenSea	TIMD4;TIMD4	Body;Body
cg07267550	0.685797	0.00728492	0.972846	0.0066853	0.964398	0.00540103	0.972161	0.00353575	0.16945	0.345941	0.00776284	3.17572e-17	7.3114e-14	0.28705	chr17	74536269	chr17:74533281-74534566	S_Shore	PRCD	1stExon
cg06590074	0.446367	0.0157006	0.892239	0.00651229	0.276889	0.00535114	0.264656	0.00959386	0.164218	0.337678	-0.0122328	3.22537e-17	7.40292e-14	0.445872	chr20	691211	chr20:690575-691099	S_Shore
cg04416111	0.484592	0.00511212	0.145861	0.0125731	0.0282675	0.00673529	0.0308257	0.00340189	0.692079	0.869932	0.00255826	3.24535e-17	7.42601e-14	-0.338731	chr16	87234895		OpenSea
cg27174441	0.370383	0.0165199	0.879723	0.00354734	0.905348	0.0116579	0.912143	0.00812214	0.487156	0.720469	0.0067956	3.2749e-17	7.45585e-14	0.50934	chr14	59255847		OpenSea
cg13499395	0.262908	0.00720769	0.853688	0.0300461	0.200378	0.00369773	0.101006	0.00975488	4.23429e-07	1.06468e-05	-0.0993721	3.27878e-17	7.45585e-14	0.59078	chr9	135361993	chr9:135361992-135362481	Island	C9orf171	Body
cg03880611	0.733456	0.0186938	0.0730652	0.0102337	0.272914	0.025543	0.179158	0.00487282	2.97341e-06	4.50388e-05	-0.0937566	3.2894e-17	7.45585e-14	-0.660391	chr5	31889373		OpenSea	PDZD2	Body
cg24632427	0.819972	0.0216743	0.246962	0.0129117	0.928858	0.00649923	0.935299	0.0127441	0.557451	0.778109	0.0064409	3.29825e-17	7.45585e-14	-0.573011	chr3	15333998		OpenSea	SH3BP5;SH3BP5	Body;5'UTR
cg24215742	0.260554	0.00952207	0.885647	0.019607	0.290727	0.0216333	0.329252	0.00975303	0.00551057	0.0201963	0.0385249	3.34619e-17	7.52367e-14	0.625093	chr1	64180232		OpenSea
cg04267686	0.677946	0.018527	0.123303	0.0130944	0.922623	0.00807081	0.909739	0.0143366	0.235419	0.44226	-0.0128837	3.34836e-17	7.52367e-14	-0.554643	chr6	105907265		OpenSea
cg20888615	0.561084	0.0121493	0.171159	0.00768608	0.0342581	0.00317269	0.0437027	0.00859492	0.217157	0.416779	0.00944467	3.36182e-17	7.5313e-14	-0.389925	chr9	92703037		OpenSea
cg07711099	0.425746	0.00132523	0.897038	0.0151309	0.0799727	0.0065933	0.183472	0.0181423	1.71998e-08	1.11203e-06	0.1035	3.39712e-17	7.58765e-14	0.471293	chr17	7621575	chr17:7620616-7621119	S_Shore	DNAH2	TSS1500
cg06109482	0.118329	0.0327911	0.793897	0.0149975	0.0228933	0.00313497	0.0238145	0.0102511	0.943045	0.982062	0.000921202	3.41344e-17	7.60142e-14	0.675568	chr2	232531087	chr2:232526666-232527777	S_Shelf
cg01995289	0.547344	0.0174631	0.0524444	0.00734839	0.554994	0.0117082	0.503055	0.0111218	7.31712e-05	0.000552475	-0.0519386	3.4352e-17	7.62718e-14	-0.4949	chr8	145939351	chr8:145938492-145939708	Island
cg06499993	0.237136	0.0240815	0.857926	0.0166326	0.100151	0.00790707	0.0785464	0.0154056	0.0852488	0.20118	-0.0216048	3.44722e-17	7.63122e-14	0.620791	chr14	23905057		OpenSea	MYH7	TSS200
cg15165154	0.710651	0.0186719	0.0932773	0.0174053	0.0522597	0.0126724	0.0467799	0.00450894	0.643625	0.839667	-0.00547979	3.47015e-17	7.65932e-14	-0.617374	chr5	139041014	chr5:139040819-139041028	Island	CXXC5	5'UTR
cg02165301	0.31965	0.00483182	0.892719	0.00662302	0.183753	0.00874829	0.118789	0.0210705	3.5149e-05	0.000306769	-0.0649637	3.59162e-17	7.89435e-14	0.573069	chr17	1174666	chr17:1173535-1174733	Island
cg07278443	0.522867	0.0153585	0.0758667	0.0088593	0.0596495	0.0128023	0.045327	0.00624324	0.111227	0.249077	-0.0143225	3.59773e-17	7.89435e-14	-0.447	chr9	38516473		OpenSea
cg05974696	0.0720998	0.0136172	0.485749	0.0136027	0.0311965	0.00624718	0.020036	0.000987524	0.174445	0.353653	-0.0111605	3.64405e-17	7.97259e-14	0.413649	chr6	111580171	chr6:111580363-111580887	N_Shore	KIAA1919	TSS1500
cg27051686	0.807314	0.0170414	0.0927723	0.00548106	0.893463	0.017047	0.890428	0.0221591	0.825013	0.937715	-0.0030351	3.68646e-17	8.04186e-14	-0.714541	chr2	238398490	chr2:238395061-238396241	S_Shelf	MLPH;MLPH	5'UTR;5'UTR
cg15556591	0.481832	0.00921535	0.875309	0.017712	0.0249642	0.00170031	0.0264127	0.00302248	0.848081	0.947562	0.00144854	3.71358e-17	8.07749e-14	0.393477	chr4	1027967	chr4:1027679-1028019	Island
cg08116711	0.670758	0.0155404	0.173295	0.0193982	0.942326	0.00203912	0.939725	0.00894752	0.786231	0.919942	-0.0026004	3.83023e-17	8.30706e-14	-0.497462	chr7	101596218		OpenSea	CUX1;CUX1;CUX1	Body;Body;Body
cg13832988	0.841654	0.00287401	0.320816	0.023029	0.156753	0.00880709	0.0926987	0.0105848	1.6066e-05	0.000165287	-0.0640543	3.87148e-17	8.3546e-14	-0.520838	chr6	112043086		OpenSea	FYN;FYN	5'UTR;5'UTR
cg03128167	0.709087	0.00836294	0.245103	0.0110317	0.926838	0.00478798	0.927269	0.00258826	0.961494	0.988111	0.000431549	3.87448e-17	8.3546e-14	-0.463984	chr11	2176921	chr11:2176839-2177043	Island	INS-IGF2;INS-IGF2	Body;Body
cg26197117	0.382875	0.0206802	0.925007	0.0155929	0.0497293	0.00568436	0.0380037	0.00709337	0.273076	0.492196	-0.0117256	3.93658e-17	8.46411e-14	0.542132	chr6	110797233	chr6:110797297-110798201	N_Shore	SLC22A16	Body
cg08036899	0.168903	0.00430335	0.678432	0.0103514	0.886509	0.0178139	0.88962	0.00932396	0.752057	0.903132	0.0031114	3.95166e-17	8.4722e-14	0.509529	chr14	94577218		OpenSea	IFI27;IFI27	5'UTR;5'UTR
cg22210652	0.638389	0.0274297	0.0555162	0.0160804	0.0407723	0.00922504	0.0275469	0.000288818	0.251667	0.464118	-0.0132254	3.98265e-17	8.51424e-14	-0.582873	chr1	214159589	chr1:214161197-214161415	N_Shore	PROX1-AS1	TSS200
cg17247873	0.688895	0.0119575	0.973346	0.00274659	0.974197	0.00205438	0.976886	0.00293482	0.625913	0.827654	0.0026895	3.99521e-17	8.51675e-14	0.284451	chr10	134332277		OpenSea
cg24150623	0.118307	0.0110014	0.846933	0.0404148	0.0285146	0.00411155	0.0311433	0.00412639	0.851907	0.94903	0.00262868	4.00829e-17	8.52036e-14	0.728625	chr11	121971092		OpenSea	MIR125B1;LOC399959	TSS1500;Body
cg09543255	0.0485465	0.00627931	0.516803	0.00367631	0.0601849	0.00313722	0.0645319	0.016264	0.632508	0.832106	0.00434697	4.05519e-17	8.59564e-14	0.468256	chr3	170302640	chr3:170303044-170303249	N_Shore	SLC7A14	5'UTR
cg21847720	0.0435587	0.0131218	0.651301	0.0319535	0.02753	0.00287452	0.0289115	0.00236292	0.906472	0.969724	0.00138157	4.09706e-17	8.64516e-14	0.607743	chr8	2075777	chr8:2075452-2075821	Island	MYOM2	Body
cg15954353	0.338401	0.0335408	0.964215	0.00493809	0.0294103	0.00569807	0.0367097	0.0101003	0.549284	0.771801	0.00729936	4.10166e-17	8.64516e-14	0.625814	chr17	5403337	chr17:5403131-5404602	Island	LOC728392	3'UTR
cg05506581	0.500236	0.0197617	0.0494902	0.00767097	0.0364825	0.00344766	0.0305397	0.00402453	0.499634	0.731227	-0.00594282	4.15021e-17	8.72291e-14	-0.450746	chr13	27072501		OpenSea
cg24129977	0.156915	0.014234	0.716337	0.00643965	0.0418759	0.00555875	0.0795607	0.0223007	0.0033842	0.0133443	0.0376848	4.16747e-17	8.73466e-14	0.559422	chr2	1748872	chr2:1746833-1748971	Island	PXDN	TSS1500
cg23913713	0.051343	0.0109561	0.425008	0.00434852	0.0403649	0.00427891	0.156275	0.0139962	2.59677e-10	6.46377e-08	0.11591	4.23036e-17	8.84169e-14	0.373665	chr10	7486755		OpenSea
cg21023948	0.401521	0.0142529	0.0349066	0.00414817	0.0395456	0.00912171	0.0260439	0.000313601	0.0743816	0.180078	-0.0135017	4.28857e-17	8.9384e-14	-0.366615	chr1	26929725		OpenSea
cg22216196	0.0554897	0.0146961	0.472296	0.0100365	0.0198391	0.00129315	0.0369437	0.00863071	0.0501066	0.13014	0.0171045	4.39564e-17	9.1361e-14	0.416806	chr19	15564105	chr19:15563869-15564223	Island	RASAL3	Body
cg07185131	0.019674	0.00164747	0.38926	0.013429	0.0432576	0.00617472	0.0368216	0.00103183	0.378883	0.615395	-0.00643608	4.56956e-17	9.44827e-14	0.369586	chr2	62798365		OpenSea
cg12621315	0.133225	0.00600207	0.520669	0.00632299	0.0414148	0.00443469	0.0579867	0.0137312	0.0428334	0.114243	0.0165719	4.57108e-17	9.44827e-14	0.387444	chr2	129080120	chr2:129079631-129080170	Island
cg19472079	0.851672	0.00683104	0.0892108	0.0209526	0.916979	0.00255929	0.938057	0.013043	0.171522	0.349129	0.0210784	4.58963e-17	9.46046e-14	-0.762461	chr20	3229991	chr20:3229238-3229693	S_Shore	C20orf194	3'UTR
cg18963236	0.321615	0.000848274	0.0452781	0.00215739	0.0331827	0.00517388	0.0361987	0.000880137	0.578121	0.793731	0.00301606	4.6026e-17	9.46114e-14	-0.276337	chr2	220325833		OpenSea	SPEG;SPEG	5'UTR;Body
cg08494390	0.336903	0.00959254	0.9287	0.0119075	0.398949	0.00978039	0.37485	0.018491	0.0524857	0.135231	-0.0240985	4.64203e-17	9.51605e-14	0.591797	chr4	87980297		OpenSea	AFF1;AFF1	Body;Body
cg13242801	0.10306	0.00396839	0.770314	0.0195688	0.139571	0.0141098	0.126236	0.0260116	0.3155	0.544412	-0.0133348	4.66805e-17	9.54324e-14	0.667254	chr5	175970798	chr5:175969749-175971053	Island
cg09028976	0.809978	0.0366793	0.0808897	0.00733701	0.0526097	0.00393879	0.0386344	0.00168063	0.335057	0.567234	-0.0139753	4.68191e-17	9.5455e-14	-0.729088	chr5	81064992		OpenSea
cg01228355	0.124299	0.00557947	0.449914	0.00904746	0.0724852	0.0040227	0.051246	0.00520548	0.00449721	0.0169825	-0.0212392	4.7444e-17	9.64662e-14	0.325615	chr4	47839876	chr4:47838604-47839946	Island	CORIN	Body
cg04164817	0.762658	0.0100842	0.352932	0.0186437	0.0310156	0.00354856	0.0305662	0.00265543	0.9553	0.986018	-0.000449346	4.77779e-17	9.68737e-14	-0.409726	chr7	43288940	chr7:43288634-43288948	Island	HECW1;HECW1	Body;Body
cg24197588	0.383602	0.0116651	0.87071	0.00803684	0.0837167	0.00421234	0.094449	0.0203853	0.27124	0.489822	0.0107323	4.79034e-17	9.68737e-14	0.487109	chr15	65203731	chr15:65203730-65204392	Island	ANKDD1A	TSS1500
cg05260062	0.0675281	0.00741004	0.421925	0.0126054	0.0377643	0.00718802	0.0266501	0.00160032	0.125789	0.274511	-0.0111142	4.83697e-17	9.75129e-14	0.354397	chr19	1752206	chr19:1753216-1755606	N_Shore	ONECUT3	TSS1500
cg02158065	0.117711	0.0477544	0.935868	0.00838809	0.0224093	0.00358834	0.020254	0.0015399	0.893038	0.964967	-0.00215537	4.84801e-17	9.75129e-14	0.818157	chr9	130517479	chr9:130516407-130517849	Island	SH2D3C;SH2D3C;SH2D3C;SH2D3C;SH2D3C;SH2D3C;SH2D3C;SH2D3C;SH2D3C	1stExon;1stExon;5'UTR;5'UTR;Body;Body;Body;5'UTR;5'UTR
cg12123879	0.052789	0.00224026	0.430292	0.0132123	0.0328045	0.00507175	0.0451006	0.00036885	0.113189	0.252575	0.0122961	4.87444e-17	9.77816e-14	0.377503	chr19	55417361		OpenSea	NCR1;NCR1;NCR1;NCR1;NCR1	TSS200;TSS200;TSS200;TSS200;TSS200
cg19415743	0.360876	0.01235	0.910576	0.0031368	0.16901	0.00926334	0.096865	0.0212969	9.71388e-06	0.00011156	-0.0721449	4.91046e-17	9.81957e-14	0.549699	chr11	9336845	chr11:9335730-9336477	S_Shore	TMEM41B;TMEM41B;TMEM41B	TSS1500;TSS1500;TSS1500
cg02396076	0.615844	0.0152426	0.160104	0.019138	0.0256472	0.00258973	0.0246846	0.00378967	0.914238	0.972424	-0.000962559	4.92133e-17	9.81957e-14	-0.45574	chr1	242710230		OpenSea
cg12342316	0.511276	0.0121883	0.0500125	0.00895418	0.0585866	0.00800441	0.0875245	0.0118509	0.00591268	0.0214387	0.0289378	4.93633e-17	9.82332e-14	-0.461263	chr7	156289117		OpenSea	LINC01006	Body
cg08457169	0.319948	0.0208083	0.935258	0.00456269	0.0837954	0.0115825	0.165016	0.00921182	9.31203e-06	0.000107957	0.0812207	5.03151e-17	9.98615e-14	0.61531	chr2	242805904	chr2:242805752-242806034	Island
cg23989821	0.030732	0.00361483	0.39601	0.0133067	0.0354255	0.00177062	0.0407873	0.00715273	0.459649	0.695699	0.00536176	5.05391e-17	1.00041e-13	0.365278	chr14	60952405	chr14:60951976-60952946	Island	C14orf39	5'UTR
cg25926515	0.458778	0.0110157	0.0918046	0.00961363	0.950314	0.00305203	0.955632	0.0052956	0.465629	0.701167	0.0053184	5.11412e-17	1.00966e-13	-0.366974	chr10	70321889	chr10:70320130-70320822	S_Shore	TET1	5'UTR
cg18795461	0.0364807	0.0124987	0.458681	0.00865335	0.0685904	0.00596912	0.0474463	0.00162448	0.0217233	0.0646064	-0.021144	5.1845e-17	1.01901e-13	0.4222	chr1	36591112	chr1:36590761-36591121	Island
cg01963906	0.506803	0.0102712	0.947032	0.00907424	0.91906	0.0146534	0.944783	0.0104078	0.00938428	0.0317336	0.0257225	5.20163e-17	1.01901e-13	0.440229	chr1	27677240	chr1:27675919-27678016	Island	SYTL1	Body
cg11145160	0.524408	0.00873323	0.938534	0.0150799	0.0376095	0.00894736	0.0374765	0.00774202	0.986987	0.995863	-0.00013298	5.20237e-17	1.01901e-13	0.414126	chr3	170136278	chr3:170136242-170137886	Island	CLDN11	TSS1500
cg20564671	0.814351	0.0224369	0.103021	0.0109982	0.884144	0.0178945	0.885022	0.0208734	0.950086	0.984376	0.0008781	5.31247e-17	1.03708e-13	-0.71133	chr12	122229918	chr12:122230903-122232359	N_Shore	RHOF	Body
cg19925939	0.343287	0.00599464	0.0365762	0.00473753	0.0354739	0.00374889	0.0409394	0.00970991	0.37344	0.609542	0.00546549	5.32231e-17	1.03708e-13	-0.306711	chr2	80532419	chr2:80531367-80531719	S_Shore	LRRTM1;CTNNA2;CTNNA2;CTNNA2;CTNNA2;CTNNA2;CTNNA2	TSS1500;1stExon;5'UTR;Body;Body;Body;Body
cg04254609	0.053245	0.0101077	0.564796	0.0169734	0.0478308	0.0017719	0.0275436	0.00660892	0.0605647	0.152128	-0.0202872	5.38862e-17	1.04727e-13	0.511551	chr10	16479192	chr10:16478803-16479303	Island	PTER;PTER	5'UTR;5'UTR
cg02992311	0.369181	0.00405475	0.0755967	0.00748395	0.0457475	0.00344645	0.0412704	0.00881687	0.445424	0.68224	-0.0044771	5.48348e-17	1.06294e-13	-0.293584	chr19	39523626	chr19:39522264-39523227	S_Shore	FBXO27	TSS1500
cg12867987	0.476253	0.00875775	0.909811	0.00624739	0.0917965	0.00342278	0.0551161	0.00573294	0.000698959	0.00353544	-0.0366804	5.49775e-17	1.06296e-13	0.433558	chr4	122792031	chr4:122791200-122791835	S_Shore	BBS7;BBS7	TSS1500;TSS1500
cg11285206	0.402743	0.0222001	0.832465	0.00509649	0.0722934	0.00467241	0.0804225	0.00166675	0.346911	0.58045	0.00812912	5.52439e-17	1.06535e-13	0.429722	chr19	18156103		OpenSea
cg24343430	0.420361	0.0126211	0.0323546	0.0112226	0.0332909	0.00814852	0.0269608	0.00518943	0.415868	0.653465	-0.00633004	5.61968e-17	1.08094e-13	-0.388007	chr8	117457111		OpenSea
cg07159958	0.185342	0.00830346	0.4597	0.00287211	0.0304916	0.00256562	0.022952	0.00721085	0.180207	0.362365	-0.0075396	5.66561e-17	1.08698e-13	0.274359	chr14	51026681	chr14:51026872-51027570	N_Shore	ATL1;ATL1;ATL1	TSS200;5'UTR;TSS200
cg20704442	0.409355	0.0164938	0.928186	0.00197688	0.238737	0.0220989	0.187741	0.00440202	0.000195222	0.00122688	-0.0509953	5.77015e-17	1.10421e-13	0.518831	chr13	36052768	chr13:36052553-36053119	Island	MIR548F5;NBEA	Body;Body
cg20575176	0.514605	0.0220751	0.043083	0.00977912	0.0413749	0.0077635	0.0366735	0.00506891	0.617236	0.821877	-0.00470143	5.83711e-17	1.11417e-13	-0.471522	chr9	89598792		OpenSea	LOC100506834	Body
cg14776579	0.407235	0.0204633	0.929614	0.0183576	0.937609	0.00463363	0.93956	0.0093584	0.851049	0.948705	0.0019511	5.92037e-17	1.12719e-13	0.522378	chr2	47042703		OpenSea	LINC01118	TSS1500
cg08801452	0.679386	0.001811	0.178833	0.0229556	0.0534951	0.0143916	0.0545797	0.00818499	0.913259	0.972119	0.00108454	5.95787e-17	1.13145e-13	-0.500554	chr14	94984755		OpenSea	SERPINA12	TSS1500
cg16927242	0.412923	0.0232326	0.902307	0.00509875	0.0531565	0.00867735	0.0430465	0.00556963	0.30887	0.536448	-0.0101099	6.03078e-17	1.13871e-13	0.489384	chr2	66664667	chr2:66660452-66660794	S_Shelf	MEIS1	Body
cg13946678	0.665846	0.0107695	0.219039	0.0221997	0.0241485	0.00241768	0.0241236	0.00211822	0.997768	0.99931	-2.489e-05	6.03943e-17	1.13871e-13	-0.446807	chr5	136482322		OpenSea	SPOCK1	Body
cg23407970	0.0451797	0.00818061	0.422962	0.0124971	0.0363282	0.00557881	0.0285021	0.00112024	0.307643	0.534982	-0.00782607	6.04172e-17	1.13871e-13	0.377783	chr6	126070091	chr6:126068722-126071320	Island	HEY2	TSS1500
cg08922308	0.485506	0.0169203	0.0433487	0.0132199	0.0289055	0.00445747	0.0339462	0.0087648	0.569499	0.787369	0.00504068	6.09626e-17	1.1461e-13	-0.442158	chr12	95226993		OpenSea	MIR492	TSS1500
cg23910392	0.0989089	0.00917186	0.470969	0.0151552	0.0298659	0.00248181	0.0261994	0.00318827	0.622718	0.825651	-0.00366653	6.17042e-17	1.15713e-13	0.37206	chr6	111580173	chr6:111580363-111580887	N_Shore	KIAA1919	TSS1500
cg07381806	0.679217	0.0251439	0.100748	0.00823062	0.944552	0.0173754	0.941299	0.0059731	0.778281	0.916101	-0.0032529	6.18616e-17	1.15719e-13	-0.578469	chr19	2094327	chr19:2095395-2095727	N_Shore	MOBKL2A	5'UTR
cg24216596	0.252163	0.030395	0.921973	0.019846	0.953423	0.00239558	0.946445	0.00353564	0.603632	0.812302	-0.0069783	6.2818e-17	1.17199e-13	0.669809	chr3	55518142	chr3:55519089-55519623	N_Shore	WNT5A	Body
cg16535257	0.454662	0.0131875	0.0911018	0.0111442	0.0470855	0.00683082	0.0434384	0.00151509	0.617064	0.821754	-0.00364713	6.29666e-17	1.17199e-13	-0.36356	chr1	752696		OpenSea	FAM87B	TSS200
cg21806100	0.392256	0.00977109	0.036932	0.0096064	0.0384255	0.00844874	0.0608297	0.00816868	0.00645464	0.0230972	0.0224041	6.36932e-17	1.18258e-13	-0.355324	chr5	75794475		OpenSea	IQGAP2	Body
cg02528895	0.583609	0.0124259	0.0727187	0.0159794	0.902766	0.0141155	0.910458	0.0108637	0.456193	0.692442	0.00769285	6.41784e-17	1.18636e-13	-0.51089	chr6	169467913		OpenSea
cg04766683	0.824873	0.0346517	0.077728	0.0100259	0.893987	0.00444409	0.886406	0.0115785	0.613587	0.819339	-0.00758096	6.42142e-17	1.18636e-13	-0.747145	chr3	197216844		OpenSea
cg19786733	0.0980741	0.00540815	0.667597	0.0177761	0.188843	0.00695091	0.147311	0.0201584	0.00243	0.0100892	-0.0415326	6.47867e-17	1.19196e-13	0.569523	chr4	39449130	chr4:39448184-39449054	S_Shore	KLB	Body
cg22706866	0.792331	0.0219416	0.0587071	0.0132673	0.873951	0.0217306	0.916402	0.010653	0.0109245	0.0360925	0.0424505	6.48357e-17	1.19196e-13	-0.733624	chr1	152198107		OpenSea	HRNR	TSS1500
cg16046214	0.102391	0.00773251	0.813127	0.0302167	0.0567508	0.00810689	0.0340867	0.00368085	0.127646	0.277718	-0.0226642	6.51554e-17	1.1949e-13	0.710736	chr5	170289848	chr5:170288879-170289737	S_Shore	RANBP17	Body
cg06581409	0.593095	0.0213158	0.0552895	0.022251	0.0402412	0.00372201	0.0339351	0.00270758	0.561244	0.781039	-0.00630613	6.67065e-17	1.21982e-13	-0.537806	chr19	41139370	chr19:41135277-41135649	S_Shelf
cg08292467	0.153272	0.015685	0.903077	0.00582924	0.270766	0.0156954	0.166786	0.0371215	6.85743e-06	8.52199e-05	-0.10398	6.68402e-17	1.21982e-13	0.749805	chr5	140782510	chr5:140779013-140779659	S_Shelf	PCDHGA4;PCDHGA6;PCDHGA9;PCDHGA1;PCDHGA8;PCDHGA5;PCDHGB1;PCDHGB4;PCDHGA3;PCDHGA9;PCDHGA2;PCDHGA7;PCDHGB2;PCDHGB5;PCDHGB3	Body;Body;TSS200;Body;Body;Body;Body;Body;Body;TSS200;Body;Body;Body;Body;Body
cg18334915	0.5461	0.0132002	0.0529893	0.0079343	0.281855	0.0081954	0.355628	0.00977322	2.97966e-06	4.51089e-05	0.0737733	6.70169e-17	1.22007e-13	-0.49311	chr22	46758194	chr22:46759899-46760121	N_Shore	CELSR1	3'UTR
cg07140526	0.353522	0.015453	0.828771	0.00964006	0.0816074	0.00526282	0.0976507	0.00719193	0.109317	0.245669	0.0160433	6.7306e-17	1.22236e-13	0.475249	chr11	7598619		OpenSea	PPFIBP2	Body
cg06532268	0.531117	0.00554871	0.0361549	0.00676887	0.55838	0.00777845	0.531321	0.0165345	0.0153139	0.0480616	-0.0270595	6.82482e-17	1.23647e-13	-0.494962	chr6	25732817	chr6:25732692-25732957	Island
cg04267104	0.49371	0.019468	0.90927	0.00567936	0.0514287	0.00560136	0.0525229	0.0061175	0.8958	0.965958	0.00109412	6.86925e-17	1.24047e-13	0.41556	chr2	47039475		OpenSea
cg22663874	0.73107	0.0106217	0.051025	0.0168404	0.0726875	0.0210057	0.0624454	0.0180147	0.458364	0.694461	-0.0102421	6.88007e-17	1.24047e-13	-0.680045	chr8	105725084		OpenSea
cg08432385	0.815854	0.00512448	0.293479	0.0209877	0.935214	0.00276372	0.920325	0.0153419	0.171495	0.349088	-0.0148894	6.934e-17	1.24658e-13	-0.522375	chr9	107809971		OpenSea
cg23475732	0.506725	0.0120163	0.0821131	0.0118695	0.0468621	0.00911111	0.0305376	0.00663711	0.0725074	0.17637	-0.0163245	6.94729e-17	1.24658e-13	-0.424611	chr11	114104289		OpenSea	ZBTB16;ZBTB16	Body;Body
cg18314300	0.382463	0.0102976	0.0760109	0.00298657	0.0353428	0.00507823	0.0349098	0.00324492	0.94405	0.982373	-0.00043299	7.02958e-17	1.25589e-13	-0.306452	chr21	43062264		OpenSea
cg03929615	0.340474	0.00818876	0.0566584	0.0107145	0.0221314	0.00137042	0.0182421	0.00224913	0.499861	0.731412	-0.00388924	7.0495e-17	1.25589e-13	-0.283815	chr5	156891763		OpenSea	NIPAL4;NIPAL4	Body;Body
cg27303106	0.069765	0.00465693	0.38446	0.00406228	0.09366	0.0113449	0.0676994	0.00851132	0.000996357	0.00475453	-0.0259606	7.04954e-17	1.25589e-13	0.314695	chr1	35545352	chr1:35544927-35545303	S_Shore	ZMYM1	5'UTR
cg24553082	0.026625	0.00403697	0.342602	0.0153396	0.0331513	0.00147131	0.0299126	0.00123456	0.612749	0.818731	-0.00323863	7.1287e-17	1.26698e-13	0.315977	chr16	11680372	chr16:11680008-11681275	Island	LITAF;LITAF;LITAF;LITAF	TSS200;Body;5'UTR;5'UTR
cg18945945	0.300205	0.0143338	0.838653	0.00192404	0.378903	0.012836	0.219431	0.0226089	7.83115e-10	1.32909e-07	-0.159471	7.18391e-17	1.27136e-13	0.538448	chr21	44393970	chr21:44394084-44395850	N_Shore	PKNOX1;PKNOX1	TSS1500;TSS1500
cg09479241	0.248715	0.00498905	0.0340539	0.00477787	0.0170924	0.000396004	0.0184082	0.00231252	0.761545	0.907858	0.00131577	7.18731e-17	1.27136e-13	-0.214661	chr17	27052676	chr17:27052941-27054084	N_Shore	TLCD1;TLCD1	Body;Body
cg05687686	0.0242819	0.00516123	0.366022	0.0161037	0.0317478	0.00292802	0.0237357	0.00566031	0.256684	0.470787	-0.00801215	7.20739e-17	1.2719e-13	0.34174	chr2	180726697	chr2:180725717-180726465	S_Shore	MIR1258;ZNF385B	TSS1500;TSS1500
cg01802532	0.503832	0.00241173	0.0852819	0.00245281	0.0752039	0.0102565	0.0803178	0.0121018	0.547761	0.770633	0.00511388	7.29703e-17	1.28469e-13	-0.41855	chr4	56475905		OpenSea	NMU	Body
cg03633608	0.393747	0.0157307	0.0360338	0.00892311	0.0336603	0.0033275	0.0286604	0.00565586	0.492783	0.725342	-0.00499987	7.3481e-17	1.29065e-13	-0.357713	chr11	93304082		OpenSea
cg07080653	0.546371	0.0235695	0.968864	0.00437133	0.0193743	0.00289699	0.0202387	0.00197268	0.919397	0.974234	0.000864382	7.43254e-17	1.30242e-13	0.422492	chr4	54374249		OpenSea	LNX1;LNX1	Body;Body
cg03342032	0.651248	0.0262657	0.126994	0.0116191	0.0312731	0.0101319	0.0356113	0.00389565	0.68332	0.864851	0.00433823	7.46803e-17	1.30558e-13	-0.524255	chr13	94725495		OpenSea	GPC6	Body
cg08617701	0.345891	0.00589418	0.0399632	0.00533282	0.0398319	0.00479758	0.0420822	0.0047167	0.716819	0.884151	0.00225025	7.50487e-17	1.30896e-13	-0.305928	chr4	189361224		OpenSea
cg06621452	0.364341	0.0101519	0.0297476	0.00777917	0.950587	0.00223396	0.949329	0.00483803	0.852624	0.949297	-0.00125859	7.53762e-17	1.3093e-13	-0.334594	chr2	110872620	chr2:110872945-110873587	N_Shore	MALL	Body
cg24470403	0.379205	0.00817458	0.0735452	0.0091323	0.0211533	0.00844176	0.01982	0.000937847	0.829477	0.939603	-0.00133332	7.5418e-17	1.3093e-13	-0.30566	chr14	52733119	chr14:52734207-52735486	N_Shore	PTGDR;PTGDR	TSS1500;TSS1500
cg05499811	0.565991	0.0266909	0.0413214	0.00931743	0.0539252	0.00452733	0.0444029	0.0118519	0.377213	0.613649	-0.00952225	7.61265e-17	1.31854e-13	-0.52467	chr9	419673		OpenSea	DOCK8;DOCK8;DOCK8	Body;Body;Body
cg06751007	0.163116	0.0288134	0.722356	0.0158403	0.0236021	0.00367634	0.0234506	0.00445064	0.989328	0.996638	-0.000151512	7.63763e-17	1.31981e-13	0.55924	chr17	78233937	chr17:78233888-78235283	Island	RNF213;RNF213	TSS1500;TSS1500
cg03258255	0.767923	0.028032	0.0766573	0.000764387	0.911687	0.00268849	0.909382	0.0125105	0.869379	0.955967	-0.00230449	7.67399e-17	1.32078e-13	-0.691266	chr5	9142125		OpenSea	SEMA5A	Body
cg14379854	0.0228143	0.00441523	0.542712	0.0289279	0.0227485	0.0011092	0.0264417	0.00802311	0.726538	0.889504	0.00369314	7.68652e-17	1.32078e-13	0.519898	chr2	173600362	chr2:173600281-173600970	Island	LOC91149;RAPGEF4	Body;TSS200
cg26827987	0.0861166	0.00988964	0.46637	0.0143465	0.0273487	0.00316878	0.0439777	0.00956495	0.0458187	0.120846	0.0166291	7.69618e-17	1.32078e-13	0.380253	chr16	86232457		OpenSea
cg20636559	0.459767	0.00760759	0.104585	0.00932873	0.960474	0.00793676	0.957971	0.00640969	0.728709	0.890723	-0.0025032	7.73023e-17	1.32359e-13	-0.355182	chr15	101253502		OpenSea
cg24789723	0.042911	0.0102895	0.52428	0.0179483	0.0566193	0.00159817	0.0430199	0.00516424	0.1784	0.359599	-0.0135994	7.75606e-17	1.32498e-13	0.481369	chr10	102501346	chr10:102501700-102502232	N_Shore
cg23527512	0.770558	0.0143397	0.0752344	0.00383443	0.522108	0.0118078	0.600289	0.00457989	6.74451e-05	0.000516972	0.0781808	7.79946e-17	1.32703e-13	-0.695323	chr17	77845722		OpenSea
cg18485093	0.390253	0.00662589	0.0446689	0.00939597	0.042916	0.00447575	0.0326544	0.00311277	0.158841	0.329208	-0.0102616	7.80353e-17	1.32703e-13	-0.345584	chr4	26586400	chr4:26585564-26585799	S_Shore	TBC1D19;TBC1D19	Body;Body
cg15677797	0.0963756	0.00829447	0.350725	0.00610038	0.0228722	0.00350338	0.0226637	0.000654242	0.967794	0.9901	-0.00020852	7.89068e-17	1.33759e-13	0.25435	chr2	10184277	chr2:10182635-10184702	Island	KLF11;KLF11;KLF11	5'UTR;TSS200;Body
cg05903444	0.0257946	0.00927969	0.306268	0.00509366	0.0212154	0.00698151	0.0215529	0.00358953	0.952753	0.98523	0.000337524	7.92087e-17	1.33759e-13	0.280473	chr5	2751041	chr5:2748368-2757024	Island	IRX2;C5orf38;IRX2	Body;TSS1500;Body
cg27651238	0.168208	0.0349787	0.772773	0.0102702	0.975227	0.00229663	0.977873	0.0012788	0.82951	0.939622	0.0026464	7.931e-17	1.33759e-13	0.604565	chr12	52644264	chr12:52643982-52644411	Island
cg13470069	0.0477604	0.00370628	0.729708	0.0154051	0.0462704	0.0224566	0.0905054	0.0309548	0.00597795	0.0216388	0.044235	7.93716e-17	1.33759e-13	0.681948	chr17	40307567	chr17:40306909-40307263	S_Shore	RAB5C;RAB5C	TSS1500;TSS1500
cg07113653	0.174794	0.0164972	0.648277	0.00630865	0.924906	0.0124933	0.927693	0.00541173	0.772481	0.913307	0.00278693	8.006e-17	1.34616e-13	0.473483	chr6	13428657		OpenSea	GFOD1	Body
cg11612700	0.105127	0.0283361	0.938244	0.0112138	0.128473	0.0283984	0.0667785	0.00979119	0.00245589	0.0101788	-0.0616941	8.13206e-17	1.36325e-13	0.833117	chr13	112985677	chr13:112984966-112985733	Island	LINC01044	TSS200
cg19641813	0.518836	0.0112101	0.0797245	0.0131311	0.0361278	0.0147312	0.0298755	0.00279643	0.488127	0.721295	-0.00625239	8.14407e-17	1.36325e-13	-0.439112	chr12	76426611	chr12:76424634-76426316	S_Shore	PHLDA1	TSS1500
cg20146541	0.0150065	0.000800164	0.486817	0.00467504	0.0542281	0.00538362	0.0422931	0.0075649	0.226932	0.430582	-0.0119351	8.18699e-17	1.36738e-13	0.471811	chr1	248020697	chr1:248020330-248021252	Island	TRIM58	1stExon
cg14225031	0.0572616	0.0259241	0.85549	0.00394743	0.627124	0.0221177	0.707947	0.0215431	0.000190013	0.00119989	0.0808225	8.28696e-17	1.38099e-13	0.798229	chr9	129387848	chr9:129386112-129389231	Island	LMX1B	Body
cg10006969	0.328887	0.0127145	0.0384401	0.00427707	0.0238561	0.00471296	0.0211273	0.0020185	0.64653	0.841524	-0.00272879	8.44348e-17	1.40395e-13	-0.290447	chr18	12282624		OpenSea
cg13691247	0.0233969	0.00523994	0.580436	0.0332717	0.0181727	0.00154667	0.0196171	0.00132656	0.898946	0.967006	0.00144442	8.48256e-17	1.40732e-13	0.557039	chr12	54071090	chr12:54071053-54071265	Island	ATP5G2;ATP5G2	TSS1500;TSS1500
cg15007954	0.132804	0.0262048	0.84814	0.0114374	0.09723	0.0119101	0.0840204	0.0124181	0.373078	0.609119	-0.0132096	8.53009e-17	1.41207e-13	0.715336	chr3	189348674		OpenSea	TP63;TP63;TP63	TSS1500;TSS1500;TSS1500
cg10018845	0.0963245	0.00584311	0.471708	0.0186117	0.0314796	0.00527826	0.0249393	0.00237067	0.400031	0.637472	-0.00654034	8.55853e-17	1.41365e-13	0.375384	chr1	100232024		OpenSea	FRRS1	TSS1500
cg22842768	0.465539	0.0172487	0.0342675	0.00557625	0.919794	0.00871642	0.926815	0.00569678	0.43111	0.668636	0.007021	8.61461e-17	1.41978e-13	-0.431271	chr1	14841411		OpenSea
cg16615154	0.0504605	0.01913	0.485042	0.00858323	0.0258388	0.00534924	0.0292405	0.0106833	0.70263	0.876002	0.00340165	8.67448e-17	1.42651e-13	0.434581	chr6	40567553	chr6:40567266-40567580	Island
cg16338378	0.402221	0.00932507	0.89782	0.0169554	0.0797472	0.011594	0.0730102	0.0141399	0.510211	0.740251	-0.00673698	8.83287e-17	1.44937e-13	0.495599	chr11	334251	chr11:330785-331110	S_Shelf
cg27310024	0.394135	0.00896023	0.872169	0.00619413	0.431223	0.0127936	0.272124	0.0106329	2.1314e-10	5.6694e-08	-0.1591	8.92737e-17	1.46167e-13	0.478034	chr15	90950101		OpenSea	IQGAP1	Body
cg10789281	0.0966911	0.0130292	0.430154	0.00942798	0.0249953	0.00550349	0.0202025	0.00405391	0.48766	0.720887	-0.00479284	9.11025e-17	1.48836e-13	0.333463	chr12	81471882	chr12:81471569-81472119	Island	ACSS3;ACSS3	1stExon;5'UTR
cg00550493	0.246156	0.0139216	0.899251	0.0289207	0.131682	0.00731729	0.0375839	0.00697401	5.84592e-06	7.53204e-05	-0.0940979	9.1945e-17	1.49885e-13	0.653095	chr6	64928665		OpenSea	EYS	Body
cg00244882	0.0516747	0.0144022	0.483058	0.017809	0.030091	0.00605949	0.0638451	0.00684583	0.00175141	0.0076505	0.0337541	9.21851e-17	1.49949e-13	0.431383	chr10	7708290		OpenSea	ITIH5;ITIH5	Body;Body
cg24353975	0.338638	0.0127148	0.90615	0.00601204	0.911132	0.00759871	0.913937	0.0150779	0.810132	0.930987	0.0028051	9.29197e-17	1.50515e-13	0.567512	chr12	48171777		OpenSea	SLC48A1	Body
cg18153338	0.629634	0.0153136	0.0812449	0.0166746	0.189879	0.0131226	0.0798209	0.00954485	1.292e-07	4.53437e-06	-0.110058	9.2935e-17	1.50515e-13	-0.548389	chr2	76672656		OpenSea
cg20952768	0.0580518	0.00630285	0.378038	0.0119776	0.0332111	0.0015086	0.0354951	0.00632916	0.729127	0.890974	0.00228398	9.38391e-17	1.51651e-13	0.319986	chr2	217560403	chr2:217559039-217559484	S_Shore	IGFBP5	TSS200
cg05544927	0.418221	0.00280011	0.0363744	0.00909212	0.0739545	0.00356469	0.0372303	0.00927529	0.000329637	0.00188993	-0.0367241	9.46697e-17	1.52663e-13	-0.381846	chr5	155371349		OpenSea
cg03993837	0.938188	0.0074946	0.230806	0.0113122	0.93662	0.0136072	0.904762	0.0271611	0.0433179	0.115327	-0.0318576	9.52681e-17	1.53281e-13	-0.707382	chr7	150871135	chr7:150870831-150872036	Island
cg13894535	0.644675	0.0140045	0.139925	0.0246024	0.0459599	0.00167432	0.0421832	0.0100772	0.717005	0.884249	-0.00377669	9.54623e-17	1.53281e-13	-0.504751	chr5	35919491		OpenSea	CAPSL;CAPSL	Body;Body
cg14854532	0.420971	0.0187764	0.923301	0.0092768	0.245469	0.0052349	0.286421	0.00625693	0.00130923	0.00597877	0.0409517	9.59821e-17	1.53785e-13	0.502331	chr18	24059622		OpenSea	KCTD1;KCTD1;KCTD1;KCTD1;KCTD1	Body;Body;Body;Body;Body
cg24558266	0.850295	0.0326334	0.224994	0.00534737	0.926872	0.0139877	0.92819	0.00540083	0.918573	0.97393	0.0013178	9.67103e-17	1.54621e-13	-0.625302	chr1	112935370	chr1:112938495-112939113	N_Shelf
cg00875805	0.170444	0.00892707	0.631699	0.0252593	0.0276799	0.00067041	0.0249358	0.00240116	0.773251	0.913705	-0.00274411	9.6981e-17	1.54723e-13	0.461255	chr4	140656749	chr4:140655962-140657135	Island	MAML3	Body
cg14863831	0.419027	0.0127359	0.0341899	0.00918532	0.108974	0.00732476	0.0499551	0.00559514	3.07418e-06	4.6168e-05	-0.0590184	9.73057e-17	1.54753e-13	-0.384837	chr1	179698101		OpenSea
cg10573232	0.14286	0.0184392	0.581302	0.0058488	0.140293	0.0098615	0.0436986	0.0113505	4.33035e-08	2.10045e-06	-0.0965942	9.74132e-17	1.54753e-13	0.438441	chr12	119772533	chr12:119772353-119772594	Island	CCDC60;CCDC60	5'UTR;1stExon
cg22045888	0.0589989	0.00459225	0.458549	0.0114905	0.0662054	0.0133793	0.0786023	0.0113232	0.148633	0.312743	0.0123968	9.84177e-17	1.556e-13	0.39955	chr4	175750802	chr4:175750330-175750584	S_Shore	GLRA3;GLRA3	TSS1500;TSS1500
cg09830604	0.48648	0.00638751	0.857857	0.0110584	0.922687	0.0126502	0.932077	0.00380732	0.233178	0.439206	0.0093903	9.85546e-17	1.556e-13	0.371377	chr1	233251100		OpenSea	PCNXL2	Body
cg00802728	0.0333409	0.0120091	0.36779	0.0069236	0.0438035	0.00525717	0.0465866	0.0086939	0.68773	0.867531	0.00278314	9.85703e-17	1.556e-13	0.334449	chr12	113906079	chr12:113900750-113906442	Island	LHX5	Body
cg00247571	0.206873	0.0135057	0.667743	0.00871296	0.945398	0.00336109	0.963572	0.00359996	0.0728914	0.177123	0.0181739	9.99605e-17	1.57462e-13	0.46087	chr13	50707065	chr13:50707585-50708019	N_Shore
cg08228060	0.878708	0.00963806	0.21273	0.0150138	0.913993	0.0188194	0.908545	0.0167273	0.693235	0.870667	-0.0054484	1.01058e-16	1.58856e-13	-0.665978	chr4	24648246		OpenSea
cg18192222	0.0372277	0.00566309	0.573303	0.00758028	0.0464988	0.00882594	0.0365721	0.00341574	0.377796	0.614254	-0.00992667	1.01617e-16	1.594e-13	0.536075	chr10	106113225		OpenSea	CCDC147	TSS1500
cg24417135	0.819048	0.0292615	0.101314	0.0201496	0.865235	0.0151223	0.845862	0.0144597	0.206005	0.400805	-0.0193733	1.02543e-16	1.60516e-13	-0.717734	chr13	24044219	chr13:24040467-24041020	S_Shelf
cg05586607	0.491396	0.0101391	0.0472089	0.0231152	0.0296873	0.00265017	0.0397487	0.00566663	0.284559	0.506669	0.0100614	1.03108e-16	1.61064e-13	-0.444187	chr11	1965447	chr11:1968558-1969003	N_Shelf
cg24149904	0.521971	0.0179492	0.934472	0.00535001	0.061836	0.00984838	0.0511535	0.00662587	0.224294	0.42694	-0.0106824	1.03667e-16	1.616e-13	0.412501	chr8	6691719	chr8:6691833-6693135	N_Shore	XKR5	Body
cg26029864	0.502527	0.0243187	0.95726	0.00890356	0.0192979	0.00448072	0.0178027	0.004269	0.874097	0.957946	-0.00149513	1.05189e-16	1.63632e-13	0.454733	chr19	41119859	chr19:41119031-41120394	Island	LTBP4;LTBP4;LTBP4	Body;Body;Body
cg20442645	0.352006	0.0113352	0.85341	0.00802252	0.924566	0.0103427	0.939811	0.00854823	0.158432	0.32854	0.0152443	1.05887e-16	1.64375e-13	0.501404	chr1	230418324	chr1:230415342-230415689	S_Shelf
cg06174495	0.575749	0.00449409	0.0577629	0.0197118	0.824515	0.00436883	0.819329	0.0136193	0.631101	0.831146	-0.00518575	1.06468e-16	1.64936e-13	-0.517986	chr21	47399648	chr21:47401108-47401436	N_Shore
cg15706936	0.515723	0.0185322	0.939751	0.0137674	0.126731	0.00546951	0.0527591	0.00513437	7.68206e-07	1.64535e-05	-0.073972	1.07043e-16	1.65484e-13	0.424027	chr2	237079766	chr2:237080188-237080432	N_Shore
cg04868991	0.532641	0.0146615	0.931143	0.000926539	0.923567	0.0116893	0.925622	0.00937948	0.804166	0.928263	0.00205489	1.07396e-16	1.65687e-13	0.398503	chr15	101514483	chr15:101513245-101514323	S_Shore	LRRK1	Body
cg08058192	0.444839	0.0174985	0.0640289	0.00464266	0.03251	0.00641	0.0332061	0.00650374	0.929942	0.97768	0.00069609	1.0855e-16	1.67123e-13	-0.38081	chr16	52173910		OpenSea
cg23398076	0.616604	0.0169094	0.964858	0.00309335	0.0467885	0.000882983	0.0324371	0.00359358	0.0637225	0.158601	-0.0143515	1.09082e-16	1.67597e-13	0.348254	chr2	66664960	chr2:66661118-66661657	S_Shelf	MEIS1	Body
cg24025012	0.436097	0.0200193	0.0303342	0.00810946	0.0418395	0.00622316	0.040268	0.00734734	0.85241	0.949231	-0.0015715	1.09656e-16	1.68134e-13	-0.405763	chr3	171024707		OpenSea	TNIK;TNIK;TNIK;TNIK;TNIK;TNIK;TNIK;TNIK	Body;Body;Body;Body;Body;Body;Body;Body
cg24008898	0.879257	0.00824125	0.379537	0.0257395	0.0313874	0.0059365	0.0325151	0.00555723	0.913656	0.972248	0.00112775	1.10033e-16	1.68367e-13	-0.49972	chr3	149184336		OpenSea
cg10203211	0.159021	0.00400857	0.572556	0.00476166	0.11196	0.0139509	0.333898	0.014249	4.78968e-13	1.02395e-09	0.221938	1.1053e-16	1.68782e-13	0.413534	chr4	185018682	chr4:185018390-185018721	Island	ENPP6	Body
cg04060366	0.478651	0.0203694	0.958731	0.00653651	0.0320328	0.00598177	0.030595	0.00601921	0.8857	0.962272	-0.00143783	1.11321e-16	1.69494e-13	0.48008	chr6	168079025	chr6:168079011-168079213	Island
cg19685521	0.606659	0.0129979	0.17167	0.0109609	0.0303485	0.00847042	0.0354402	0.0117742	0.57639	0.792466	0.00509172	1.11449e-16	1.69494e-13	-0.43499	chr7	100199764	chr7:100201614-100203652	N_Shore	PCOLCE	TSS200
cg03352173	0.176791	0.0110861	0.570653	0.0114861	0.0466864	0.0086635	0.0391486	0.00407081	0.365814	0.601281	-0.00753783	1.11952e-16	1.69763e-13	0.393862	chr3	112013130		OpenSea	SLC9A10	TSS200
cg20722088	0.517065	0.0120971	0.0486806	0.00658448	0.923142	0.00687339	0.91826	0.0173477	0.618577	0.822834	-0.004882	1.1208e-16	1.69763e-13	-0.468384	chr12	89742886	chr12:89745168-89748144	N_Shelf	DUSP6;DUSP6	3'UTR;3'UTR
cg06561366	0.37478	0.0177462	0.841218	0.0189415	0.0715956	0.00523422	0.0399458	0.00545847	0.00532248	0.0196035	-0.0316498	1.14406e-16	1.72936e-13	0.466437	chr12	56727304	chr12:56727661-56727996	N_Shore	PAN2;PAN2;PAN2;PAN2	5'UTR;1stExon;5'UTR;5'UTR
cg09684112	0.61102	0.0163597	0.97771	0.00454113	0.95824	0.00639118	0.967628	0.00632937	0.232635	0.438437	0.009388	1.14708e-16	1.73043e-13	0.366691	chr10	13701447	chr10:13698562-13699540	S_Shore	FRMD4A	Body
cg26695291	0.524644	0.0143482	0.902469	0.0150894	0.0210766	0.00232585	0.0191378	0.00529313	0.806074	0.929187	-0.00193883	1.15169e-16	1.73389e-13	0.377825	chr11	8832726		OpenSea	ST5;ST5;ST5	TSS1500;5'UTR;5'UTR
cg23051091	0.606834	0.0124944	0.0709748	0.00567223	0.885514	0.0184199	0.892013	0.0151596	0.563866	0.783058	0.0064992	1.15489e-16	1.73522e-13	-0.535859	chr8	122001888		OpenSea
cg05906643	0.814131	0.0133017	0.0797835	0.029434	0.497732	0.00364783	0.484317	0.0290463	0.388518	0.625585	-0.0134147	1.15727e-16	1.7353e-13	-0.734348	chr1	22909822		OpenSea	EPHA8;EPHA8	Body;Body
cg02639108	0.289221	0.0288784	0.915367	0.0206191	0.0420333	0.00522253	0.0546332	0.00899885	0.343845	0.577087	0.0125999	1.16606e-16	1.74441e-13	0.626146	chr2	242711009	chr2:242710637-242711047	Island
cg06220604	0.27186	0.0217877	0.840797	0.0150067	0.0885189	0.0175607	0.0398593	0.00222318	0.00100612	0.00479285	-0.0486597	1.16801e-16	1.74441e-13	0.568937	chr3	187465654	chr3:187461974-187462197	S_Shelf
cg18758433	0.270136	0.00691522	0.6412	0.0160325	0.0359161	0.00807012	0.0407409	0.00736079	0.537402	0.762252	0.00482478	1.19076e-16	1.77486e-13	0.371063	chr17	78623601		OpenSea	RPTOR;RPTOR	Body;Body
cg17415790	0.0714383	0.00474835	0.519012	0.0062978	0.151304	0.00504929	0.120323	0.0165882	0.00477577	0.0178704	-0.030981	1.1978e-16	1.78179e-13	0.447573	chr9	112260786	chr9:112262010-112262317	N_Shore	PTPN3;PTPN3	TSS200;TSS200
cg02262727	0.266281	0.00845416	0.582544	0.0105048	0.938247	0.00844032	0.939642	0.00579905	0.833365	0.941231	0.00139501	1.20416e-16	1.7877e-13	0.316263	chr11	43707755		OpenSea	HSD17B12	Body
cg27500647	0.623326	0.0170593	0.969837	0.00209871	0.972923	0.00147475	0.97647	0.008387	0.626768	0.828201	0.0035473	1.21198e-16	1.79575e-13	0.346511	chr19	51602230	chr19:51601822-51602260	Island	CTU1	Body
cg03891346	0.397252	0.00212821	0.891341	0.0195117	0.0389021	0.00419018	0.0402902	0.00737415	0.893499	0.965123	0.0013881	1.22742e-16	1.81396e-13	0.494089	chr11	121970725		OpenSea	LOC399959;MIR125B1	Body;TSS200
cg03546673	0.411198	0.0157507	0.903836	0.0116509	0.411267	0.00796253	0.478333	0.00909285	1.35431e-05	0.000144605	0.0670654	1.22912e-16	1.81396e-13	0.492638	chr16	67688353	chr16:67686860-67687674	S_Shore	RLTPR	Body
cg20612299	0.448312	0.0127112	0.892693	0.0178151	0.928313	0.00824982	0.926656	0.0101847	0.859055	0.95194	-0.0016569	1.23318e-16	1.81617e-13	0.444381	chr8	131308633		OpenSea	ASAP1IT1;ASAP1	Body;Body
cg17652281	0.553814	0.0260021	0.0443103	0.0100186	0.0395182	0.0110584	0.0397113	0.00425424	0.985588	0.995437	0.00019316	1.23547e-16	1.81617e-13	-0.509504	chr8	8569819		OpenSea
cg05191217	0.97051	0.00191963	0.694444	0.013154	0.979162	0.000535795	0.980104	0.00152781	0.871073	0.956634	0.000941154	1.2415e-16	1.82146e-13	-0.276066	chr5	154070325	chr5:154070260-154070470	Island
cg23473955	0.0359737	0.00369421	0.426826	0.0145864	0.0659041	0.00120307	0.114981	0.013628	3.1715e-05	0.000282644	0.0490767	1.24889e-16	1.82871e-13	0.390852	chr17	27893407	chr17:27893086-27896078	Island	ABHD15	1stExon
cg12314682	0.37049	0.0244736	0.830416	0.0128244	0.971048	0.00228656	0.973852	0.00258475	0.772127	0.913114	0.0028033	1.25607e-16	1.83563e-13	0.459926	chr17	77952463	chr17:77951845-77952291	S_Shore	TBC1D16	Body
cg23489038	0.475384	0.00541105	0.0477757	0.00611609	0.0554274	0.0125129	0.0450766	0.00690744	0.260936	0.476428	-0.0103508	1.26035e-16	1.83829e-13	-0.427608	chr12	111619190		OpenSea	CUX2	Body
cg13708910	0.240203	0.0113978	0.670505	0.0118242	0.219105	0.0059602	0.470725	0.0118333	1.74325e-13	5.54082e-10	0.25162	1.26826e-16	1.84401e-13	0.430303	chr11	67183498	chr11:67182965-67183393	S_Shore	ATPGD1;ATPGD1	5'UTR;5'UTR
cg13025883	0.874691	0.0125808	0.272205	0.0269775	0.917347	0.00641909	0.912504	0.0153834	0.703041	0.876242	-0.0048434	1.2692e-16	1.84401e-13	-0.602487	chr6	74258216		OpenSea
cg06010459	0.405602	0.00849177	0.805367	0.0151845	0.162782	0.00554397	0.0756472	0.00807068	6.29347e-08	2.72892e-06	-0.0871349	1.27345e-16	1.8466e-13	0.399765	chr2	149634726	chr2:149632682-149633882	S_Shore	KIF5C	Body
cg01879211	0.633231	0.0121594	0.0611845	0.0212004	0.874113	0.0157207	0.854139	0.00752136	0.113729	0.253534	-0.0199741	1.27646e-16	1.84739e-13	-0.572046	chr15	51535382		OpenSea	CYP19A1;CYP19A1	5'UTR;5'UTR
cg14111990	0.112341	0.0118684	0.467282	0.00962545	0.0357434	0.00624537	0.0389689	0.00492632	0.667039	0.854774	0.00322555	1.28526e-16	1.85653e-13	0.354941	chr3	16305780	chr3:16306136-16306986	N_Shore	DPH3;DPH3;OXNAD1	Body;Body;TSS1500
cg22009295	0.499734	0.0131205	0.0384609	0.0100334	0.345886	0.00803373	0.250091	0.0113192	1.15574e-07	4.18329e-06	-0.095795	1.30257e-16	1.87791e-13	-0.461273	chr2	95696549		OpenSea	MAL;MAL;MAL;MAL	Body;Body;Body;Body
cg14101485	0.577148	0.00779576	0.0520632	0.0307846	0.0270701	0.00299138	0.0295789	0.00586203	0.821032	0.935906	0.0025088	1.32808e-16	1.91101e-13	-0.525084	chr19	3369759	chr19:3369477-3369913	Island	NFIC;NFIC	Body;Body
cg01167615	0.163908	0.0126265	0.638426	0.0131658	0.0596279	0.0157506	0.0557146	0.00794974	0.696811	0.872759	-0.00391325	1.33194e-16	1.91289e-13	0.474518	chr2	174496001		OpenSea
cg20361258	0.859118	0.0205786	0.110732	0.0134612	0.87313	0.00824304	0.877884	0.0358161	0.763929	0.90912	0.0047536	1.3394e-16	1.91991e-13	-0.748385	chr2	85286190		OpenSea	KCMF1	3'UTR
cg11094122	0.0483484	0.00417383	0.431951	0.0159934	0.0545281	0.0127354	0.036812	0.00578565	0.0433853	0.115471	-0.0177161	1.34564e-16	1.92313e-13	0.383603	chr20	35579338	chr20:35579337-35580451	Island	SAMHD1	Body
cg26108843	0.757941	0.022071	0.0356653	0.00509356	0.874448	0.0299529	0.910246	0.00323523	0.0319354	0.0893486	0.0357983	1.34678e-16	1.92313e-13	-0.722276	chr21	40034771	chr21:40032243-40033665	S_Shore	ERG;ERG	TSS1500;TSS1500
cg10566706	0.925686	0.0100368	0.531257	0.00361684	0.927176	0.0116455	0.926668	0.0163511	0.951398	0.98478	-0.0005082	1.35887e-16	1.93248e-13	-0.394428	chr11	1462128	chr11:1464295-1464899	N_Shelf	BRSK2;BRSK2;BRSK2;BRSK2;BRSK2;BRSK2	Body;Body;Body;Body;Body;Body
cg02146026	0.713682	0.0108225	0.169398	0.0107264	0.438628	0.0178597	0.649219	0.0180333	4.47491e-11	1.96844e-08	0.210591	1.35907e-16	1.93248e-13	-0.544284	chr8	143486036	chr8:143484018-143485051	S_Shore	TSNARE1	TSS1500
cg02978411	0.704578	0.0256554	0.0847171	0.0246134	0.914766	0.00718983	0.907365	0.0125406	0.574478	0.791031	-0.00740112	1.36108e-16	1.93248e-13	-0.619861	chr21	42840898		OpenSea	TMPRSS2;TMPRSS2	Body;Body
cg20515447	0.224119	0.0264105	0.833541	0.0222977	0.0462812	0.0157706	0.0376676	0.00517653	0.507518	0.737943	-0.00861361	1.37143e-16	1.93661e-13	0.609422	chr5	138210749		OpenSea	LRRTM2;LRRTM2;CTNNA1;CTNNA1;CTNNA1;CTNNA1;CTNNA1	1stExon;5'UTR;TSS200;Body;Body;Body;Body
cg00172226	0.853948	0.0162574	0.244395	0.0181609	0.888467	0.00657445	0.92684	0.0082337	0.00922541	0.0312832	0.0383732	1.37189e-16	1.93661e-13	-0.609553	chr20	55042436	chr20:55043375-55043766	N_Shore	RTFDC1;RTFDC1;RTFDC1;RTFDC1	TSS1500;TSS1500;TSS1500;TSS1500
cg14737484	0.776036	0.0165838	0.279811	0.023575	0.026685	0.00427451	0.0362323	0.00828574	0.37037	0.606171	0.00954728	1.3732e-16	1.93661e-13	-0.496225	chr6	32054561	chr6:32055067-32055601	N_Shore	TNXB	Body
cg25235958	0.570177	0.0164654	0.0511178	0.0122748	0.578214	0.0130938	0.256565	0.0132313	8.678e-14	3.75389e-10	-0.321649	1.37434e-16	1.93661e-13	-0.519059	chr17	79797058	chr17:79799286-79799624	N_Shelf
cg19869037	0.161877	0.00545325	0.917419	0.0168524	0.0998042	0.0410567	0.0516177	0.000724088	0.0085637	0.0293638	-0.0481865	1.38239e-16	1.94429e-13	0.755543	chr6	116732515		OpenSea	DSE;DSE	Body;Body
cg26272220	0.0183268	0.00209246	0.463737	0.0270736	0.0129969	0.0017593	0.0142051	0.0018408	0.898236	0.96678	0.00120826	1.41966e-16	1.99296e-13	0.44541	chr12	81471884	chr12:81471569-81472119	Island	ACSS3;ACSS3	1stExon;5'UTR
cg13156207	0.413201	0.00455302	0.0221575	0.00456346	0.935913	0.0117433	0.932263	0.0154976	0.661056	0.850964	-0.0036503	1.4267e-16	1.9991e-13	-0.391043	chr2	28873060		OpenSea
cg18433009	0.769705	0.0128881	0.0964703	0.0354887	0.842316	0.00957391	0.856572	0.0103351	0.327209	0.558181	0.0142562	1.4348e-16	2.00669e-13	-0.673235	chr10	72013286	chr10:72014777-72015696	N_Shore
cg02058483	0.715382	0.0325995	0.0439136	0.010132	0.926564	0.0122257	0.896933	0.0217083	0.0533585	0.13708	-0.0296305	1.45752e-16	2.03379e-13	-0.671468	chr11	35442918	chr11:35440375-35441882	S_Shore
cg14943113	0.0743853	0.0142349	0.497553	0.00410688	0.074517	0.015645	0.0763971	0.00294594	0.83451	0.94177	0.00188008	1.45962e-16	2.03379e-13	0.423168	chr14	95240444	chr14:95239375-95239679	S_Shore
cg06540876	0.418142	0.0192471	0.893157	0.0141295	0.153647	0.014279	0.0572693	0.00464399	1.69681e-07	5.51603e-06	-0.0963774	1.46323e-16	2.03503e-13	0.475015	chr6	31870600	chr6:31868781-31870311	S_Shore	ZBTB12	TSS1500
cg02644550	0.435935	0.00146845	0.861715	0.0194639	0.0469581	0.0067398	0.0464044	0.00659908	0.951239	0.984728	-0.000553684	1.47445e-16	2.04466e-13	0.42578	chr16	4104376		OpenSea	ADCY9	Body
cg24075412	0.750881	0.00695051	0.449782	0.00812006	0.0437323	0.00999453	0.0491539	0.00470923	0.403405	0.640938	0.0054216	1.47561e-16	2.04466e-13	-0.301099	chr17	77479966		OpenSea	HRNBP3	TSS1500
cg17381973	0.155093	0.0325736	0.857684	0.0197671	0.876967	0.00718054	0.8629	0.0101886	0.355021	0.589422	-0.0140665	1.50525e-16	2.08186e-13	0.70259	chr6	21925642		OpenSea	CASC15	Body
cg06834630	0.541532	0.0178375	0.908789	0.00887412	0.036227	0.00175205	0.0565972	0.00215905	0.0193183	0.0584928	0.0203702	1.50833e-16	2.08228e-13	0.367257	chr17	25867303		OpenSea	KSR1	5'UTR
cg27319972	0.0897144	0.00868137	0.352242	0.00503346	0.0258874	0.00466281	0.0258154	0.00298034	0.989737	0.99677	-7.199e-05	1.52642e-16	2.10338e-13	0.262528	chr2	64539642		OpenSea
cg11556592	0.226727	0.00139596	0.568267	0.0144314	0.0588247	0.00286551	0.0362065	0.00192816	0.00712656	0.0251224	-0.0226181	1.53216e-16	2.1074e-13	0.34154	chr17	79283300	chr17:79283863-79284131	N_Shore	C17orf55	TSS1500
cg18043267	0.0779539	0.0177273	0.661374	0.0201633	0.203653	0.00738635	0.18483	0.0150583	0.146376	0.309063	-0.0188226	1.5382e-16	2.11182e-13	0.58342	chr10	135170752	chr10:135170645-135171954	Island	C10orf125;C10orf125	Body;Body
cg01444574	0.348189	0.0148437	0.920449	0.00788563	0.269803	0.0120648	0.177498	0.00717329	2.56782e-06	4.03534e-05	-0.0923054	1.54931e-16	2.12318e-13	0.57226	chr2	128617328	chr2:128615479-128616004	S_Shore
cg21093326	0.462399	0.0196668	0.914302	0.0136688	0.051654	0.00835496	0.0372695	0.00837789	0.151704	0.317657	-0.0143846	1.55297e-16	2.12373e-13	0.451903	chr2	223313861		OpenSea	SGPP2	Body
cg06705122	0.510587	0.00220414	0.881338	0.0048519	0.0790608	0.0103544	0.0708612	0.0114986	0.309739	0.537468	-0.00819958	1.55557e-16	2.12372e-13	0.370751	chr19	49371079		OpenSea	PLEKHA4;PLEKHA4	5'UTR;5'UTR
cg04555780	0.70986	0.0111072	0.406334	0.00654185	0.0305932	0.0044895	0.0343705	0.00347655	0.562484	0.781981	0.00377728	1.55822e-16	2.12372e-13	-0.303526	chr3	186945843		OpenSea	MASP1	Body
cg02326949	0.599727	0.0125644	0.268227	0.00830701	0.0284122	0.00443278	0.0246958	0.00319873	0.601588	0.810801	-0.00371635	1.56768e-16	2.13204e-13	-0.3315	chr8	126581837		OpenSea
cg10445599	0.652545	0.0160729	0.0948829	0.0242721	0.0343395	0.00202492	0.044276	0.0043711	0.410299	0.647914	0.00993646	1.57002e-16	2.13204e-13	-0.557662	chr12	12558857		OpenSea	LOH12CR1	Body
cg21205089	0.523227	0.0135198	0.0380071	0.0220893	0.0439893	0.00833012	0.0651363	0.00656951	0.0573827	0.145528	0.021147	1.59061e-16	2.15345e-13	-0.48522	chr2	19674070		OpenSea
cg07004744	0.633467	0.012486	0.95651	0.00634665	0.962607	0.00743489	0.964374	0.00721629	0.798356	0.925618	0.00176705	1.59154e-16	2.15345e-13	0.323043	chr8	641479	chr8:637393-638251	S_Shelf	ERICH1	Body
cg22729835	0.285463	0.0266736	0.921939	0.0140722	0.914525	0.00976586	0.916289	0.0119254	0.897004	0.966375	0.0017637	1.60767e-16	2.17134e-13	0.636476	chr16	19789042		OpenSea	IQCK;IQCK;IQCK;IQCK;IQCK	Body;Body;Body;Body;Body
cg09467508	0.0419945	0.00896016	0.425143	0.0107268	0.108358	0.010692	0.0440076	0.00153944	1.68081e-06	2.93406e-05	-0.0643509	1.61097e-16	2.17188e-13	0.383148	chr3	137486265	chr3:137487429-137488021	N_Shore
cg19642007	0.788795	0.0141356	0.321799	0.0143202	0.719736	0.0141253	0.675885	0.00586075	0.000573266	0.00299682	-0.0438507	1.63308e-16	2.19773e-13	-0.466996	chr11	1944464	chr11:1947531-1947958	N_Shelf	TNNT3;TNNT3;TNNT3;TNNT3	Body;Body;Body;Body
cg07380794	0.270477	0.00610668	0.76086	0.00684608	0.920133	0.0232687	0.917226	0.0120347	0.782432	0.918115	-0.0029068	1.64155e-16	2.20516e-13	0.490383	chr3	52797909		OpenSea	NEK4;NEK4	Body;Body
cg25203031	0.0533137	0.0212553	0.501962	0.00615692	0.0610568	0.00714913	0.051914	0.0131796	0.350025	0.583862	-0.00914274	1.65433e-16	2.21636e-13	0.448649	chr1	66999813	chr1:66998728-66999060	S_Shore	SGIP1	TSS200
cg15954963	0.659113	0.00855299	0.0621958	0.0132927	0.880331	0.0113311	0.932251	0.0127523	0.00108047	0.00508674	0.0519199	1.65581e-16	2.21636e-13	-0.596917	chr4	8545952		OpenSea
cg19382657	0.397098	0.00465063	0.801417	0.0105206	0.123496	0.00743041	0.0857438	0.0130783	0.000609162	0.00315092	-0.0377526	1.6692e-16	2.2303e-13	0.40432	chr18	501234	chr18:499315-500722	S_Shore	COLEC12	TSS1500
cg15174396	0.0793569	0.00785079	0.433113	0.0167762	0.0999751	0.00347759	0.078309	0.00354013	0.0118395	0.038637	-0.0216662	1.69095e-16	2.25533e-13	0.353756	chr6	29796363	chr6:29795553-29796594	Island	HLA-G	Body
cg19937979	0.531529	0.0137105	0.0257795	0.00770711	0.495138	0.0129782	0.435364	0.0178064	7.26366e-05	0.000549253	-0.0597746	1.69728e-16	2.25974e-13	-0.505749	chr14	70039915	chr14:70038108-70040302	Island
cg25992382	0.440318	0.0100406	0.0400538	0.00797526	0.0380461	0.014781	0.0318316	0.00418835	0.474578	0.709274	-0.00621451	1.71506e-16	2.27935e-13	-0.400264	chr14	93066811		OpenSea	RIN3	Body
cg19821361	0.394492	0.0282712	0.917018	0.015907	0.0269805	0.00287469	0.0262891	0.00464746	0.950944	0.98463	-0.00069142	1.71911e-16	2.28069e-13	0.522526	chr21	46012520		OpenSea	KRTAP10-6;C21orf29	TSS200;Body
cg24292761	0.0957519	0.00841395	0.466593	0.00447764	0.113405	0.00435055	0.0315426	0.0115746	7.1555e-08	2.98525e-06	-0.0818626	1.74299e-16	2.30828e-13	0.370841	chr6	117584665	chr6:117584584-117584816	Island
cg25668052	0.632758	0.0219401	0.0631178	0.0199412	0.924461	0.00819155	0.914459	0.00667792	0.420678	0.658353	-0.0100018	1.75226e-16	2.31411e-13	-0.56964	chr16	74489790		OpenSea	GLG1;GLG1;GLG1;GLG1;GLG1	Body;Body;Body;Body;Body
cg14880229	0.73913	0.00836691	0.168669	0.0276524	0.342162	0.0152151	0.191853	0.01526	8.03225e-09	6.5842e-07	-0.15031	1.75358e-16	2.31411e-13	-0.57046	chr5	95218005		OpenSea
cg05593589	0.710382	0.00695271	0.124248	0.0204593	0.86179	0.0122778	0.9003	0.0126026	0.00800325	0.0277237	0.0385096	1.77629e-16	2.3322e-13	-0.586134	chr5	9234356		OpenSea	SEMA5A	Body
cg22339837	0.0655873	0.00900354	0.418669	0.011775	0.0475928	0.00223434	0.0535779	0.0138012	0.437036	0.67434	0.00598502	1.77819e-16	2.3322e-13	0.353082	chr11	63448596	chr11:63448704-63449386	N_Shore	RTN3;RTN3;RTN3;RTN3;RTN3;RTN3;RTN3;RTN3;RTN3	TSS1500;TSS1500;TSS1500;TSS1500;TSS1500;TSS1500;TSS1500;TSS1500;TSS1500
cg07909178	0.272143	0.0196458	0.900282	0.0130469	0.171302	0.0204473	0.0798505	0.0176991	8.86434e-06	0.000103959	-0.0914516	1.78033e-16	2.3322e-13	0.628139	chr17	74073876	chr17:74070404-74073530	S_Shore	ZACN	TSS1500
cg21695035	0.535166	0.00575754	0.113379	0.0177505	0.0463498	0.00551749	0.0438139	0.00530792	0.780717	0.917273	-0.00253584	1.78273e-16	2.3322e-13	-0.421787	chr18	55566233		OpenSea
cg02763222	0.588806	0.0120037	0.0623389	0.0179718	0.0567518	0.0170598	0.0602383	0.0151271	0.75919	0.906709	0.00348648	1.78287e-16	2.3322e-13	-0.526467	chr7	123432803		OpenSea
cg25349610	0.58501	0.0209612	0.0594845	0.0029235	0.200717	0.0117018	0.0934371	0.0145592	1.89327e-07	5.96699e-06	-0.10728	1.79862e-16	2.3487e-13	-0.525526	chr15	76470979		OpenSea	C15orf27	Body
cg11887659	0.543536	0.0291657	0.0346025	0.00822994	0.0319675	0.00313405	0.0127785	0.00809428	0.097522	0.224211	-0.019189	1.80204e-16	2.34906e-13	-0.508934	chr14	22788574		OpenSea
cg13805127	0.606601	0.0157176	0.115908	0.0203818	0.0614968	0.00927776	0.0489309	0.013251	0.247727	0.458942	-0.0125659	1.81831e-16	2.36615e-13	-0.490693	chr22	40295081		OpenSea
cg05089968	0.706604	0.0303768	0.098921	0.00536589	0.834891	0.0027659	0.910191	0.0173409	4.80059e-05	0.000393514	0.0752999	1.82218e-16	2.36706e-13	-0.607683	chr6	166722773	chr6:166720239-166722275	S_Shore	PRR18	TSS1500
cg07376834	0.052536	0.003501	0.485587	0.00238648	0.0566345	0.0143958	0.0435385	0.00593048	0.176643	0.356957	-0.013096	1.83614e-16	2.38107e-13	0.433051	chr5	118603880	chr5:118604471-118604834	N_Shore	TNFAIP8	TSS1500
cg12850892	0.31133	0.00744447	0.792413	0.024216	0.0941918	0.00488334	0.112932	0.00785379	0.0885611	0.207442	0.0187405	1.85589e-16	2.40251e-13	0.481083	chr11	75945585	chr11:75945903-75947583	N_Shore
cg13859301	0.351501	0.0190532	0.746274	0.0122936	0.922265	0.00163594	0.912855	0.0049323	0.281136	0.502331	-0.0094109	1.86123e-16	2.40527e-13	0.394773	chr3	48520665		OpenSea	SHISA5;SHISA5;SHISA5;SHISA5;SHISA5;SHISA5;SHISA5;SHISA5;SHISA5;SHISA5	ExonBnd;ExonBnd;ExonBnd;ExonBnd;ExonBnd;Body;Body;Body;Body;Body
cg07585069	0.316107	0.0290666	0.864096	0.019379	0.0574157	0.00465894	0.0640162	0.000831576	0.579945	0.795104	0.00660051	1.86474e-16	2.40565e-13	0.547989	chr17	27039120	chr17:27038084-27038919	S_Shore	PROCA1	TSS1500
cg12875950	0.615155	0.0171779	0.0960005	0.0168939	0.931938	0.00564622	0.933524	0.00635041	0.887791	0.962996	0.0015861	1.87324e-16	2.41245e-13	-0.519154	chr10	16565148	chr10:16561604-16563822	S_Shore	C1QL3	TSS1500
cg08144675	0.483139	0.0141481	0.91009	0.0144578	0.915143	0.00828015	0.934682	0.00472716	0.0497831	0.129431	0.0195388	1.87887e-16	2.41554e-13	0.426951	chr16	73097057	chr16:73096888-73097115	Island
cg02114291	0.32228	0.011773	0.0304587	0.00737979	0.0226285	0.00355156	0.0200748	0.00198462	0.687083	0.867158	-0.00255374	1.88964e-16	2.42522e-13	-0.291821	chr1	5504718		OpenSea
cg05001531	0.459053	0.0234554	0.948779	0.00261229	0.944212	0.00352388	0.931485	0.0143056	0.24248	0.451948	-0.012727	1.89396e-16	2.4266e-13	0.489726	chr8	30300306		OpenSea	RBPMS;RBPMS;RBPMS;RBPMS	Body;Body;Body;Body
cg17005864	0.566742	0.0281986	0.0514276	0.00791135	0.0531629	0.00547857	0.0453462	0.0108978	0.488072	0.721244	-0.00781664	1.91287e-16	2.44664e-13	-0.515314	chr5	167197621		OpenSea	TENM2	Body
cg11990561	0.727866	0.0155161	0.331019	0.0161652	0.0311122	0.000835271	0.0256416	0.00146883	0.528595	0.755183	-0.00547064	1.95412e-16	2.49514e-13	-0.396847	chr12	93293779		OpenSea	EEA1	Body
cg02053964	0.875502	0.0338063	0.147452	0.0334162	0.978335	0.00282419	0.980501	0.0024771	0.891103	0.964265	0.00216618	1.96976e-16	2.51001e-13	-0.72805	chr12	124950784	chr12:124950705-124950939	Island	NCOR2;NCOR2	Body;Body
cg06137123	0.896128	0.0338357	0.0641173	0.032622	0.93266	0.0119167	0.838975	0.0240171	0.000128626	0.000872301	-0.093685	1.97547e-16	2.51001e-13	-0.83201	chr11	129444480		OpenSea
cg22637507	0.0485525	0.00454093	0.444526	0.0155988	0.0533685	0.00565344	0.0436538	0.00488039	0.269977	0.48822	-0.00971472	1.97602e-16	2.51001e-13	0.395974	chr11	43902407	chr11:43902254-43902528	Island	ALKBH3;ALKBH3	1stExon;5'UTR
cg19512768	0.553398	0.00979738	0.0311388	0.0136486	0.445567	0.0140093	0.551786	0.0112772	2.15386e-07	6.5205e-06	0.106218	1.97918e-16	2.51001e-13	-0.522259	chr19	17723046		OpenSea	UNC13A	Body
cg13826247	0.462063	0.0284723	0.940488	0.00437778	0.940179	0.00306384	0.950232	0.000804197	0.342027	0.575133	0.0100528	1.9852e-16	2.51338e-13	0.478425	chr12	54424203	chr12:54424610-54425173	N_Shore	HOXC4;HOXC5;HOXC6;HOXC6	5'UTR;Body;3'UTR;3'UTR
cg20453216	0.65784	0.0084478	0.247517	0.0201376	0.0403509	0.00555466	0.0327942	0.00484904	0.403441	0.640974	-0.00755664	2.00324e-16	2.53194e-13	-0.410322	chr6	132054844		OpenSea	ENPP3;ENPP3	ExonBnd;Body
cg10391828	0.451505	0.00531186	0.840214	0.00958533	0.619342	0.0069939	0.728776	0.00867193	3.97518e-09	4.04835e-07	0.109434	2.02128e-16	2.55043e-13	0.388709	chr2	202937973		OpenSea	KIAA2012	TSS200
cg10467711	0.049859	0.01229	0.376691	0.00984385	0.0714787	0.00275596	0.049243	0.0080297	0.00685751	0.024316	-0.0222358	2.02952e-16	2.55652e-13	0.326832	chr1	234350327	chr1:234349884-234350471	Island	SLC35F3	Body
cg12374721	0.0493807	0.00167738	0.590062	0.0284142	0.0627171	0.0178889	0.0409885	0.00597628	0.0820678	0.195107	-0.0217285	2.06632e-16	2.5985e-13	0.540682	chr17	46799640	chr17:46800533-46800746	N_Shore	C17orf93;PRAC	TSS1500;Body
cg15631418	0.483435	0.0162868	0.0602263	0.0111427	0.0826669	0.010146	0.0545754	0.00630636	0.00806671	0.0279097	-0.0280915	2.07622e-16	2.60656e-13	-0.423209	chr3	165340805		OpenSea
cg15401579	0.0572961	0.0114069	0.551068	0.0256184	0.0346438	0.00155225	0.0293851	0.00437045	0.626963	0.828335	-0.0052587	2.08414e-16	2.60719e-13	0.493772	chr6	31670197	chr6:31670594-31671274	N_Shore	BAT5	Body
cg12972673	0.584739	0.00950509	0.12319	0.0176589	0.06354	0.0044565	0.053234	0.00495839	0.315354	0.54422	-0.010306	2.08435e-16	2.60719e-13	-0.461549	chr2	238321568		OpenSea	COL6A3;COL6A3;COL6A3;COL6A3;COL6A3	5'UTR;5'UTR;5'UTR;5'UTR;5'UTR
cg00009436	0.875218	0.0116587	0.28808	0.0296996	0.824463	0.00626873	0.863631	0.0092746	0.00784681	0.0272632	0.039168	2.08931e-16	2.60719e-13	-0.587138	chr4	186402631		OpenSea
cg10880459	0.26413	0.00436706	0.72476	0.00998016	0.0610185	0.0141246	0.0419363	0.00510575	0.0742411	0.179802	-0.0190822	2.09065e-16	2.60719e-13	0.46063	chr14	97686001	chr14:97685059-97685946	S_Shore
cg15102731	0.872916	0.0029022	0.0898483	0.0209653	0.87234	0.0250794	0.868015	0.0269929	0.800461	0.926616	-0.0043252	2.09907e-16	2.60993e-13	-0.783067	chr5	180561011		OpenSea
cg22387369	0.0345311	0.00836565	0.500708	0.0277704	0.0319734	0.00351655	0.0258645	0.00265647	0.551013	0.773182	-0.00610891	2.10327e-16	2.60993e-13	0.466177	chr15	85360691	chr15:85360192-85360574	S_Shore	ALPK3	1stExon
cg08384495	0.414682	0.0178988	0.925897	0.0147876	0.889806	0.00941729	0.906266	0.00559164	0.155869	0.324411	0.016461	2.10331e-16	2.60993e-13	0.511215	chr13	105800202		OpenSea
cg16355785	0.108858	0.0230406	0.929588	0.00541006	0.117006	0.0284712	0.0929214	0.019793	0.193185	0.381989	-0.0240849	2.10701e-16	2.61018e-13	0.82073	chr5	161274751		OpenSea	GABRA1;GABRA1;GABRA1;GABRA1;GABRA1;GABRA1	TSS1500;1stExon;5'UTR;TSS1500;5'UTR;TSS200
cg06279725	0.377503	0.0129201	0.0346745	0.00934	0.0256564	0.00718035	0.031646	0.0104423	0.429268	0.666813	0.00598964	2.11857e-16	2.61981e-13	-0.342829	chr9	79481865		OpenSea	PRUNE2;PRUNE2;PRUNE2;PRUNE2	Body;Body;Body;Body
cg08018572	0.492724	0.0144879	0.0903968	0.012646	0.0539918	0.00405602	0.0446363	0.00563606	0.297105	0.522096	-0.00935554	2.12178e-16	2.61981e-13	-0.402327	chr16	1014592	chr16:1014739-1014976	N_Shore	LMF1	Body
cg06017054	0.49825	0.0193056	0.0354613	0.0124991	0.119026	0.00344576	0.0693719	0.0139694	0.000211806	0.00131171	-0.0496539	2.13078e-16	2.62589e-13	-0.462788	chr16	73419299		OpenSea	LINC01568	TSS1500
cg24973993	0.210285	0.0148325	0.655581	0.0152869	0.0387849	0.00652145	0.0408873	0.00682716	0.829114	0.939449	0.00210243	2.13666e-16	2.62589e-13	0.445296	chr12	120242513	chr12:120241921-120242233	S_Shore	CIT	Body
cg04661888	0.543788	0.0147924	0.947505	0.0135105	0.950643	0.00850006	0.929968	0.00956367	0.0321531	0.0898659	-0.0206748	2.13883e-16	2.62589e-13	0.403717	chr6	1608060	chr6:1604606-1615866	Island
cg00814752	0.0936277	0.00900905	0.497843	0.0144896	0.138012	0.00689503	0.346949	0.000442752	1.5164e-12	2.153e-09	0.208937	2.14074e-16	2.62589e-13	0.404215	chr18	56941706	chr18:56939624-56941540	S_Shore	RAX	TSS1500
cg02834747	0.141709	0.00894562	0.639283	0.0154952	0.0373557	0.00615486	0.0873218	0.0241024	0.000384006	0.00214587	0.049966	2.14905e-16	2.62912e-13	0.497574	chr17	72667279	chr17:72667195-72667710	Island	RAB37;RAB37	5'UTR;1stExon
cg15444562	0.537502	0.0238546	0.0515439	0.0113858	0.0499482	0.00723364	0.0503738	0.0100831	0.968046	0.990164	0.00042569	2.15122e-16	2.62912e-13	-0.485959	chr14	56980011		OpenSea
cg23173402	0.475615	0.022237	0.0634711	0.00297899	0.0538313	0.00433213	0.0554092	0.0105427	0.861107	0.952697	0.00157787	2.15392e-16	2.62912e-13	-0.412144	chr1	227635558		OpenSea
cg14056226	0.565677	0.00903812	0.118354	0.0227899	0.0395116	0.00641269	0.0347922	0.00226044	0.631215	0.831219	-0.00471936	2.17305e-16	2.64635e-13	-0.447323	chr3	64277063		OpenSea
cg04847577	0.605595	0.0177593	0.151461	0.00999114	0.254629	0.0117539	0.171202	0.00490508	7.76494e-07	1.65817e-05	-0.0834271	2.1805e-16	2.64635e-13	-0.454134	chr17	79461821	chr17:79465815-79466241	N_Shelf
cg13707894	0.0196482	0.0045084	0.492867	0.0296894	0.0151549	0.00277699	0.0144724	0.00181606	0.947472	0.983514	-0.00068252	2.18316e-16	2.64635e-13	0.473219	chr3	27674461	chr3:27674209-27674639	Island
cg22746561	0.395097	0.00573279	0.0529249	0.0151163	0.0425545	0.00943454	0.0428388	0.00584226	0.969733	0.990658	0.00028423	2.18473e-16	2.64635e-13	-0.342173	chr17	39853741		OpenSea
cg16204272	0.405209	0.0134264	0.0403951	0.00734942	0.0398027	0.00641905	0.0409794	0.00887338	0.882934	0.961296	0.00117669	2.1899e-16	2.64635e-13	-0.364814	chr14	96134888		OpenSea	TCL6	Body
cg13682735	0.338764	0.0207845	0.920565	0.0134641	0.122825	0.017171	0.0958507	0.0170562	0.0494553	0.128748	-0.026974	2.19045e-16	2.64635e-13	0.581801	chr3	129407530		OpenSea	TMCC1;TMCC1;TMCC1	TSS200;Body;Body
cg09150334	0.535934	0.00969497	0.0525635	0.0175534	0.412604	0.00171669	0.337821	0.0236003	5.41986e-06	7.10607e-05	-0.074783	2.19279e-16	2.64635e-13	-0.48337	chr1	46924088		OpenSea
cg02847588	0.595357	0.0180261	0.0499797	0.0162317	0.160494	0.0110574	0.0552687	0.00189623	4.41593e-07	1.09773e-05	-0.105225	2.20177e-16	2.65291e-13	-0.545377	chr1	8271997	chr1:8271996-8272202	Island
cg11504646	0.741761	0.0108222	0.139154	0.0159439	0.879153	0.013984	0.886525	0.013101	0.578848	0.794277	0.0073721	2.21146e-16	2.65413e-13	-0.602607	chr3	186913950	chr3:186917411-186917756	N_Shelf	RTP1	TSS1500
cg07204861	0.355063	0.00532285	0.0512204	0.00401521	0.0663055	0.00459188	0.0594236	0.0138741	0.310757	0.538702	-0.00688198	2.21175e-16	2.65413e-13	-0.303843	chr18	24716335		OpenSea	CHST9;CHST9	Body;Body
cg26647771	0.444839	0.00424484	0.0927997	0.0188195	0.036185	0.00354203	0.033394	0.00521249	0.71817	0.884872	-0.00279097	2.21343e-16	2.65413e-13	-0.352039	chr5	32768395		OpenSea	NPR3	Body
cg08603829	0.848397	0.0207361	0.239225	0.0156278	0.903981	0.00724161	0.85285	0.0262311	0.00168579	0.00740522	-0.0511311	2.22397e-16	2.66251e-13	-0.609172	chr11	111409769	chr11:111410932-111412199	N_Shore	LAYN	TSS1500
cg10749381	0.284908	0.0167194	0.898462	0.0142482	0.197929	0.0207957	0.0443513	0.0171721	1.91265e-08	1.1972e-06	-0.153577	2.2387e-16	2.67586e-13	0.613554	chr12	9103184	chr12:9102150-9102803	S_Shore	M6PR;M6PR	TSS1500;TSS1500
cg19047707	0.0376162	0.0117009	0.412588	0.0132203	0.0344139	0.0057469	0.0256957	0.00672166	0.299218	0.524688	-0.00871816	2.25211e-16	2.6876e-13	0.374972	chr2	233351525	chr2:233350278-233352974	Island	ECEL1	5'UTR
cg21761881	0.3751	0.0149996	0.0335873	0.0108641	0.0316381	0.00272274	0.0304568	0.00523626	0.874831	0.958259	-0.00118126	2.26129e-16	2.69426e-13	-0.341513	chr16	51007017		OpenSea
cg13527169	0.120849	0.00791884	0.613923	0.012584	0.0755897	0.0211303	0.120145	0.0185581	0.000966186	0.00463503	0.0445552	2.29411e-16	2.72871e-13	0.493075	chr4	88452108		OpenSea	SPARCL1;SPARCL1;SPARCL1;SPARCL1	TSS1500;TSS1500;TSS1500;TSS1500
cg26671848	0.746822	0.0122343	0.280442	0.0222216	0.0276468	0.00326554	0.0287416	0.000778352	0.914953	0.972694	0.00109473	2.29989e-16	2.72871e-13	-0.466381	chr16	73236532		OpenSea
cg10787981	0.454805	0.0109113	0.045229	0.0103451	0.0386987	0.00453099	0.0587851	0.0118574	0.0398305	0.107544	0.0200864	2.30291e-16	2.72871e-13	-0.409577	chr11	15148999		OpenSea	INSC;INSC	Body;5'UTR
cg10466548	0.481979	0.00930308	0.040268	0.0169762	0.0481577	0.0113452	0.0532777	0.00984794	0.599829	0.809563	0.00512	2.3048e-16	2.72871e-13	-0.441711	chr16	10965217		OpenSea
cg01848910	0.400182	0.021617	0.888553	0.0134256	0.0520039	0.0135662	0.0363522	0.00441706	0.160644	0.332013	-0.0156517	2.33295e-16	2.75189e-13	0.488371	chr15	98035196		OpenSea	LOC101927286	Body
cg27390524	0.843888	0.00313837	0.198748	0.0271069	0.853368	0.0260036	0.768939	0.007015	3.33199e-05	0.000293899	-0.0844294	2.33408e-16	2.75189e-13	-0.645139	chr6	15143785		OpenSea
cg03755748	0.869472	0.00573486	0.245846	0.0274968	0.905394	0.0068008	0.899401	0.0155954	0.663412	0.852503	-0.00599241	2.33542e-16	2.75189e-13	-0.623627	chr16	87996816		OpenSea	BANP;BANP	5'UTR;5'UTR
cg01062068	0.0548578	0.00836608	0.446595	0.00676639	0.0696171	0.0194295	0.0505472	0.00664061	0.0413119	0.110873	-0.0190699	2.34101e-16	2.75415e-13	0.391737	chr16	2039821	chr16:2040034-2040628	N_Shore	SYNGR3	TSS200
cg14492766	0.636714	0.0133401	0.935966	0.00767178	0.0284953	0.00499708	0.0242145	0.00272644	0.519092	0.747514	-0.00428084	2.35383e-16	2.7637e-13	0.299252	chr12	122129197	chr12:122124839-122125216	S_Shelf
cg08417022	0.85358	0.00907267	0.431679	0.00184705	0.102698	0.0175388	0.146133	0.0119782	0.000327882	0.00188172	0.0434345	2.35715e-16	2.7637e-13	-0.421901	chr21	44056957		OpenSea
cg18606375	0.46221	0.00719442	0.0457572	0.0170966	0.940658	0.0124541	0.944283	0.00976095	0.693513	0.870819	0.0036241	2.36021e-16	2.7637e-13	-0.416453	chr5	134365728	chr5:134366913-134367438	N_Shore	PITX1	Body
cg04564980	0.0312393	0.00997303	0.30882	0.00885122	0.0250014	0.00543777	0.0215652	0.00457826	0.576263	0.792375	-0.00343625	2.36494e-16	2.76491e-13	0.27758	chr10	134974877	chr10:134973510-134974311	S_Shore	KNDC1	Body
cg13547725	0.586216	0.0209768	0.0784347	0.0163962	0.049398	0.0106741	0.0587053	0.00958585	0.411399	0.649017	0.00930727	2.37761e-16	2.77539e-13	-0.507782	chr4	56686245		OpenSea	LOC644145	Body
cg07219227	0.518633	0.00485033	0.924657	0.00578673	0.183912	0.0201507	0.253558	0.00799334	1.85145e-06	3.15351e-05	0.0696461	2.40396e-16	2.80178e-13	0.406024	chr7	151000491	chr7:151000579-151001042	N_Shore
cg15134988	0.80629	0.0383679	0.0458949	0.0142412	0.858499	0.0234054	0.858317	0.0127204	0.991338	0.997316	-0.0001821	2.41462e-16	2.8051e-13	-0.760395	chr10	29049872		OpenSea	LINC01517	Body
cg20085638	0.582989	0.0142094	0.932706	0.00291336	0.937976	0.005588	0.934404	0.0060608	0.644603	0.84027	-0.0035723	2.41615e-16	2.8051e-13	0.349717	chr1	165854422		OpenSea	UCK2	Body
cg10103276	0.596953	0.0189201	0.0482645	0.0203497	0.0486434	0.0124893	0.0417065	0.0095025	0.568899	0.786921	-0.00693692	2.41806e-16	2.8051e-13	-0.548689	chr12	48100298	chr12:48099317-48099905	S_Shore	RPAP3;RPAP3;RPAP3	TSS1500;TSS1500;TSS1500
cg17611045	0.541353	0.0210674	0.942755	0.00505087	0.0244929	0.00285259	0.0324999	0.00461177	0.37322	0.609281	0.00800691	2.4314e-16	2.81622e-13	0.401402	chr3	192289245		OpenSea	FGF12	Body
cg07090187	0.480594	0.0124675	0.0352331	0.00405805	0.0669985	0.0137601	0.0398635	0.0038899	0.0141926	0.0450589	-0.027135	2.44615e-16	2.82892e-13	-0.44536	chr11	60791554		OpenSea
cg13638371	0.55791	0.0138879	0.0980686	0.0194733	0.042606	0.00790979	0.0446445	0.00354492	0.841017	0.944611	0.00203844	2.45652e-16	2.83653e-13	-0.459841	chr7	52393044		OpenSea
cg16533838	0.275991	0.00989752	0.86639	0.0113344	0.382092	0.0248487	0.311421	0.016667	8.3938e-05	0.000616657	-0.0706713	2.46526e-16	2.84223e-13	0.590399	chr11	46256065	chr11:46259264-46260048	N_Shelf
cg08065252	0.0442384	0.00324536	0.504916	0.0275994	0.0514071	0.00244178	0.0405024	0.00523362	0.294236	0.518576	-0.0109047	2.48211e-16	2.85376e-13	0.460678	chr19	36360489	chr19:36360264-36360835	Island	APLP1;APLP1	Body;Body
cg17055507	0.137516	0.0135793	0.582372	0.0154786	0.94093	0.0130299	0.942549	0.0020192	0.86927	0.955937	0.001619	2.48289e-16	2.85376e-13	0.444856	chr4	183063426	chr4:183063396-183066370	Island	LOC90768;LOC90768	Body;Body
cg10701252	0.722377	0.0124412	0.975123	0.00234693	0.980328	0.000697676	0.981256	0.00334096	0.868169	0.955511	0.0009278	2.49118e-16	2.85731e-13	0.252746	chr3	55508585	chr3:55508336-55508708	Island	WNT5A	Body
cg16713743	0.117682	0.00392331	0.44596	0.0113226	0.106015	0.00336593	0.0618102	0.00994829	2.6177e-05	0.000242662	-0.0442048	2.49361e-16	2.85731e-13	0.328278	chr21	34397135	chr21:34395128-34400245	Island	OLIG2	TSS1500
cg01564640	0.536874	0.0229961	0.953502	0.0124438	0.969171	0.00331463	0.972737	0.00218622	0.699709	0.874287	0.00356585	2.52475e-16	2.88857e-13	0.416628	chr19	41129962	chr19:41129847-41130112	Island	LTBP4;LTBP4;LTBP4	Body;Body;Body
cg25714865	0.848985	0.013907	0.251722	0.0299636	0.906543	0.0137572	0.89195	0.0122759	0.280428	0.50144	-0.0145932	2.54338e-16	2.90544e-13	-0.597262	chr7	5648122	chr7:5647104-5647340	S_Shore
cg26417158	0.285438	0.0164899	0.883742	0.011093	0.468303	0.0126186	0.457371	0.0126359	0.415154	0.652739	-0.0109326	2.54915e-16	2.90759e-13	0.598304	chr4	90810793		OpenSea
cg08316083	0.312338	0.027105	0.869766	0.0223904	0.0442184	0.000533582	0.0446186	0.00777058	0.974145	0.992089	0.00040019	2.56069e-16	2.91333e-13	0.557428	chr19	1796207	chr19:1795922-1797001	Island	ATP8B3	Body
cg14159509	0.238131	0.00496455	0.0215021	0.00182423	0.0269192	0.0019992	0.0192441	0.00371655	0.126225	0.275277	-0.00767517	2.56197e-16	2.91333e-13	-0.216629	chr22	50219746	chr22:50221335-50221593	N_Shore	BRD1;BRD1	5'UTR;TSS200
cg03893692	0.402815	0.0130835	0.90497	0.0181252	0.934396	0.00932225	0.911769	0.0192139	0.0578494	0.146494	-0.0226276	2.5704e-16	2.91573e-13	0.502156	chr5	149669484		OpenSea	CAMK2A;CAMK2A	TSS200;TSS200
cg19485103	0.392027	0.0137719	0.92809	0.00568125	0.0710108	0.0262789	0.0384523	0.00498467	0.0147412	0.0465233	-0.0325585	2.57499e-16	2.91573e-13	0.536063	chr6	475074		OpenSea
cg21435394	0.189945	0.0150661	0.908729	0.00842806	0.117046	0.0187267	0.133628	0.0331849	0.307451	0.534761	0.0165823	2.57577e-16	2.91573e-13	0.718785	chr14	105648024	chr14:105647469-105647827	S_Shore	NUDT14	TSS1500
cg07450275	0.34085	0.00829038	0.0553665	0.00848347	0.0450568	0.00275581	0.139226	0.00218009	6.64692e-10	1.19819e-07	0.0941687	2.5958e-16	2.93397e-13	-0.285484	chr10	121939866		OpenSea
cg04586126	0.353479	0.0167739	0.879968	0.0268891	0.958893	0.00408379	0.969425	0.00529066	0.374318	0.610516	0.0105315	2.60731e-16	2.94025e-13	0.526489	chr5	176734633	chr5:176734599-176734944	Island	MXD3;MXD3	Body;Body
cg13624988	0.565177	0.0178986	0.0593018	0.00879329	0.0730892	0.0125288	0.047671	0.0117234	0.0373384	0.101887	-0.0254183	2.60922e-16	2.94025e-13	-0.505875	chr5	173602861		OpenSea
cg05458408	0.252281	0.0175029	0.841519	0.0123859	0.238498	0.0092028	0.358722	0.0241044	2.693e-07	7.66047e-06	0.120224	2.66271e-16	2.99601e-13	0.589238	chr17	37764536	chr17:37764092-37764304	S_Shore	NEUROD2	TSS1500
cg25758859	0.4267	0.0141181	0.0505043	0.0157808	0.0500817	0.00734596	0.0367634	0.00323178	0.12757	0.277582	-0.0133183	2.67122e-16	3.00108e-13	-0.376196	chr21	34733262		OpenSea
cg05799204	0.096879	0.00793299	0.475978	0.00920815	0.109135	0.00987348	0.0954244	0.015975	0.120343	0.265096	-0.0137105	2.68323e-16	3.01005e-13	0.379099	chr10	43761519		OpenSea	RASGEF1A	5'UTR
cg07876288	0.260786	0.0171342	0.845239	0.00626515	0.357333	0.0196458	0.258657	0.00678322	2.45575e-06	3.90192e-05	-0.0986762	2.72192e-16	3.04888e-13	0.584453	chr8	144490543	chr8:144489534-144489962	S_Shore
cg13785068	0.749923	0.0108023	0.0971748	0.0171433	0.212014	0.020143	0.0806923	0.0221482	3.25265e-07	8.78044e-06	-0.131322	2.73012e-16	3.05349e-13	-0.652748	chr17	3416273		OpenSea
cg06419219	0.770082	0.0295966	0.146522	0.0118079	0.921362	0.00438027	0.905483	0.0233425	0.264254	0.480724	-0.0158786	2.75943e-16	3.08167e-13	-0.62356	chr1	121260494	chr1:121260857-121261525	N_Shore	LOC647121	TSS1500
cg22304128	0.758974	0.0141035	0.390438	0.0160456	0.0259658	0.00644667	0.0264295	0.00216305	0.954964	0.985908	0.00046376	2.77345e-16	3.09039e-13	-0.368536	chr1	203503637		OpenSea
cg08226857	0.70875	0.02135	0.0919758	0.0143061	0.401974	0.0226752	0.387743	0.0137861	0.309952	0.537734	-0.014231	2.7755e-16	3.09039e-13	-0.616774	chr7	101264582		OpenSea	MYL10	Body
cg10272954	0.318974	0.00193344	0.743524	0.00942028	0.274576	0.0219914	0.263923	0.00878074	0.271322	0.489917	-0.0106528	2.78664e-16	3.09819e-13	0.42455	chr3	138725425	chr3:138724325-138725446	Island	PRR23A	TSS1500
cg10660916	0.295946	0.0201018	0.814151	0.00357351	0.330839	0.0171581	0.364308	0.0163166	0.0108038	0.0357555	0.0334691	2.79266e-16	3.10028e-13	0.518205	chr19	17984643	chr19:17984642-17985133	Island	SLC5A5	Body
cg16976269	0.428449	0.0158933	0.0351083	0.01042	0.0422652	0.0069166	0.0268617	0.00162917	0.0959723	0.22133	-0.0154035	2.80565e-16	3.11008e-13	-0.393341	chr22	26349420		OpenSea	MYO18B	Body
cg17066494	0.123171	0.00168757	0.516374	0.021735	0.0291098	0.00214248	0.027405	0.00922172	0.846008	0.946675	-0.0017048	2.81865e-16	3.11986e-13	0.393203	chr9	116327218		OpenSea	RGS3;RGS3;RGS3;RGS3;RGS3;RGS3	TSS200;Body;Body;5'UTR;Body;Body
cg16718562	0.696792	0.026201	0.0986961	0.0280928	0.0321703	0.00280753	0.0337511	0.00780493	0.905754	0.969474	0.00158087	2.83725e-16	3.13496e-13	-0.598096	chr6	4352124		OpenSea
cg05026712	0.397109	0.0140078	0.044622	0.00336986	0.0510069	0.00683231	0.0400068	0.00521743	0.176982	0.357454	-0.0110001	2.84067e-16	3.13496e-13	-0.352487	chr19	7014008		OpenSea
cg15694113	0.644038	0.0285014	0.141274	0.0068318	0.0987244	0.00547178	0.079282	0.00714694	0.100113	0.229028	-0.0194425	2.84659e-16	3.13687e-13	-0.502764	chr17	75905616		OpenSea
cg22432024	0.877275	0.00653433	0.330452	0.0154983	0.880048	0.0140523	0.891032	0.00177977	0.375933	0.612314	0.010984	2.89171e-16	3.18191e-13	-0.546823	chr13	101167797		OpenSea	PCCA;PCCA	Body;Body
cg13069441	0.308506	0.0262236	0.900409	0.0135042	0.178557	0.00491348	0.247521	0.00912782	0.000121791	0.000833907	0.0689634	2.89791e-16	3.18405e-13	0.591903	chr6	31939322	chr6:31939730-31940559	N_Shore	STK19;STK19;DOM3Z;STK19	TSS1500;TSS1500;Body;Body
cg26314330	0.0580324	0.0112638	0.611465	0.0157908	0.0967772	0.019794	0.10953	0.00949583	0.3122	0.540445	0.0127526	2.90999e-16	3.19263e-13	0.553433	chr3	27772633	chr3:27771638-27771942	S_Shore
cg16168363	0.629025	0.0296107	0.0621038	0.00502122	0.874641	0.00327226	0.924929	0.0125244	0.00128824	0.00589868	0.0502876	2.92157e-16	3.20065e-13	-0.566922	chr4	187643370	chr4:187644319-187648253	N_Shore	FAT1	5'UTR
cg10754432	0.883649	0.0119741	0.120738	0.0359418	0.909844	0.0233442	0.923315	0.0112385	0.4354	0.672791	0.0134704	2.93786e-16	3.21379e-13	-0.762911	chr15	43508676		OpenSea	EPB42;EPB42	Body;Body
cg09443311	0.150086	0.0083388	0.925113	0.0110644	0.276387	0.00298215	0.130316	0.0408715	7.47593e-07	1.61177e-05	-0.146072	2.94958e-16	3.21943e-13	0.775027	chr15	36871342	chr15:36871459-36871897	N_Shore	C15orf41;C15orf41	TSS1500;TSS1500
cg11519983	0.540056	0.0201797	0.0820293	0.0128932	0.065217	0.0118359	0.0601106	0.00792411	0.620075	0.823899	-0.00510644	2.95162e-16	3.21943e-13	-0.458027	chr4	187407036		OpenSea
cg08078751	0.718788	0.0302916	0.0657708	0.0172019	0.913335	0.0109436	0.886906	0.0216802	0.0875419	0.20553	-0.0264283	2.96316e-16	3.22647e-13	-0.653018	chr12	115133735	chr12:115135925-115136350	N_Shelf
cg22658451	0.401371	0.00974808	0.812398	0.0122379	0.397011	0.0146259	0.476979	0.00840347	5.1869e-07	1.2326e-05	0.0799686	2.96671e-16	3.22647e-13	0.411027	chr6	116550594		OpenSea	NT5DC1	Body
cg27360727	0.617309	0.00199525	0.938975	0.00425137	0.951214	0.00581103	0.939994	0.0120931	0.135673	0.291336	-0.01122	2.97633e-16	3.23156e-13	0.321667	chr2	62408302		OpenSea
cg19296509	0.370881	0.0167014	0.88064	0.0196205	0.055916	0.00553451	0.0352645	0.00924278	0.0874006	0.205267	-0.0206516	2.98415e-16	3.23156e-13	0.50976	chr4	7046066	chr4:7043808-7045732	S_Shore	CCDC96;TADA2B	TSS1500;Body
cg15045292	0.424616	0.0175768	0.863198	0.00796442	0.107503	0.0146982	0.127327	0.0115631	0.059626	0.150162	0.0198238	2.98642e-16	3.23156e-13	0.438583	chr17	5403149	chr17:5403131-5404602	Island	LOC728392	3'UTR
cg23116789	0.443193	0.0206687	0.0421207	0.0108066	0.0603312	0.00422079	0.0319603	0.00121842	0.00642646	0.0230123	-0.0283709	2.98866e-16	3.23156e-13	-0.401072	chr10	109413926		OpenSea
cg25436569	0.680233	0.03638	0.0611641	0.0175436	0.0365002	0.0019181	0.0357346	0.00579373	0.956015	0.986234	-0.00076561	3.01781e-16	3.24826e-13	-0.619069	chr18	70342026		OpenSea
cg06961539	0.384237	0.0218562	0.847369	0.00610231	0.110116	0.00897906	0.0927541	0.0146201	0.111314	0.249235	-0.0173618	3.01875e-16	3.24826e-13	0.463132	chr5	55574642		OpenSea
cg14393114	0.0772428	0.007021	0.508382	0.0248485	0.0282026	0.0037659	0.0294081	0.00767526	0.900798	0.967665	0.00120543	3.02118e-16	3.24826e-13	0.431139	chr2	187714279	chr2:187713846-187714069	S_Shore	ZSWIM2	TSS1500
cg25826463	0.449419	0.0189815	0.0348246	0.0179372	0.0185274	0.00166709	0.0179253	0.00383352	0.948365	0.983831	-0.00060212	3.02355e-16	3.24826e-13	-0.414595	chr19	3369820	chr19:3369477-3369913	Island	NFIC;NFIC	Body;Body
cg15815827	0.378551	0.0154123	0.878784	0.00811918	0.359777	0.00491014	0.4672	0.00226884	1.63626e-07	5.37263e-06	0.107423	3.02581e-16	3.24826e-13	0.500234	chr20	61546407	chr20:61542354-61542877	S_Shelf	DIDO1;DIDO1;DIDO1;DIDO1	5'UTR;5'UTR;5'UTR;5'UTR
cg24631428	0.313658	0.00258702	0.907107	0.00480964	0.172027	0.0158425	0.0725207	0.00860778	2.90867e-06	4.43066e-05	-0.0995063	3.04122e-16	3.26013e-13	0.593449	chr6	64281604	chr6:64282151-64283736	N_Shore	PTP4A1	TSS1500
cg03368155	0.413102	0.0210778	0.0268334	0.00505599	0.0298277	0.00238335	0.0314953	0.000789527	0.847557	0.947357	0.00166761	3.05631e-16	3.27161e-13	-0.386268	chr6	10206281		OpenSea
cg04889800	0.630213	0.0140014	0.929175	0.00843591	0.9603	0.0042982	0.966711	0.00345274	0.34763	0.581203	0.0064117	3.07879e-16	3.29097e-13	0.298962	chr1	16163555	chr1:16163752-16164123	N_Shore	FLJ37453	Body
cg24915592	0.557699	0.0116091	0.0460899	0.00627812	0.131822	0.0229344	0.0709825	0.00583819	0.000105352	0.000741051	-0.0608391	3.10683e-16	3.3162e-13	-0.511609	chr13	110319578		OpenSea
cg18314571	0.477131	0.0133838	0.0594104	0.0119211	0.0690324	0.0132607	0.046026	0.00725446	0.0262566	0.0757802	-0.0230064	3.17156e-16	3.37588e-13	-0.417721	chr5	40679018	chr5:40679502-40682081	N_Shore	PTGER4	TSS1500
cg22561487	0.297332	0.01916	0.848836	0.0220725	0.129069	0.0140447	0.32383	0.00731242	3.34335e-10	7.61069e-08	0.194761	3.18077e-16	3.37588e-13	0.551504	chr13	79179373	chr13:79181327-79181614	N_Shore	RNF219-AS1	Body
cg00128651	0.441415	0.0101419	0.0333513	0.00189467	0.0796173	0.0163387	0.10537	0.0116918	0.0130201	0.0418849	0.0257526	3.18629e-16	3.37588e-13	-0.408064	chr12	121403968		OpenSea
cg18601797	0.340298	0.0120561	0.0368036	0.00104151	0.0637613	0.00538793	0.047217	0.00971631	0.0276188	0.0791084	-0.0165443	3.18863e-16	3.37588e-13	-0.303495	chr21	42895058		OpenSea
cg02184644	0.555046	0.0152221	0.0600955	0.00975382	0.274363	0.0244159	0.433901	0.0013527	1.08879e-09	1.6725e-07	0.159537	3.19191e-16	3.37588e-13	-0.49495	chr7	150677125	chr7:150675206-150675866	S_Shore
cg04917446	0.525271	0.0303919	0.024695	0.0101228	0.0219273	0.00168927	0.0333955	0.00904805	0.318083	0.547478	0.0114683	3.1926e-16	3.37588e-13	-0.500576	chr17	46699073	chr17:46698880-46699083	Island	HOXB9	3'UTR
cg24320902	0.0659881	0.0100056	0.629181	0.0323874	0.0475868	0.00997574	0.0348866	0.0118224	0.325482	0.556187	-0.0127003	3.19432e-16	3.37588e-13	0.563193	chr1	24514450	chr1:24513540-24514477	Island	IFNLR1;IFNLR1;IFNLR1	TSS1500;TSS1500;TSS1500
cg24882673	0.687825	0.0219945	0.141196	0.0196253	0.888612	0.0166107	0.901855	0.00535699	0.292199	0.516112	0.0132431	3.20047e-16	3.3776e-13	-0.546628	chr8	40625224		OpenSea	ZMAT4;ZMAT4	Body;Body
cg15616522	0.816208	0.0163873	0.439685	0.00807304	0.876266	0.00851044	0.880064	0.000101357	0.655426	0.847342	0.0037985	3.20647e-16	3.37917e-13	-0.376522	chr17	78794248	chr17:78796078-78796392	N_Shore	RPTOR;RPTOR	Body;Body
cg07007906	0.825677	0.0191596	0.191907	0.0184198	0.915278	0.0155827	0.889538	0.022456	0.0882409	0.206838	-0.0257401	3.21285e-16	3.38113e-13	-0.63377	chr3	73644252		OpenSea	PDZRN3	Body
cg05268155	0.319463	0.0292961	0.897057	0.0206554	0.0294738	0.00161727	0.0219904	0.00253542	0.567658	0.785966	-0.00748341	3.22224e-16	3.38287e-13	0.577594	chr13	24844880		OpenSea	SPATA13;SPATA13	Body;Body
cg18250881	0.333144	0.0156578	0.0341748	0.00386156	0.0269308	0.00311487	0.0297843	0.00156127	0.672892	0.858459	0.0028535	3.22409e-16	3.38287e-13	-0.298969	chr21	28962830		OpenSea	MIR5009	Body
cg22124221	0.305334	0.0351892	0.922929	0.017771	0.0417812	0.00128037	0.0368344	0.00863456	0.722879	0.887481	-0.00494671	3.22807e-16	3.38287e-13	0.617595	chr7	130606381		OpenSea
cg10502528	0.705523	0.0168209	0.0615225	0.0298097	0.0727242	0.00217493	0.0825096	0.0194414	0.503812	0.73479	0.00978542	3.2361e-16	3.38655e-13	-0.644	chr12	108542998		OpenSea	WSCD2;WSCD2	5'UTR;5'UTR
cg21323941	0.688148	0.009156	0.209258	0.0226375	0.04073	0.0134406	0.079401	0.0125607	0.00276519	0.0112486	0.038671	3.27966e-16	3.42734e-13	-0.478889	chr4	36282300		OpenSea	DTHD1	TSS1500
cg22772546	0.362761	0.0280359	0.908309	0.00719439	0.0820511	0.0119104	0.122513	0.0145596	0.00496566	0.0184713	0.0404617	3.29938e-16	3.44103e-13	0.545548	chr11	34363570		OpenSea	ABTB2	Body
cg13497866	0.560855	0.0128408	0.0794524	0.00939784	0.91012	0.00624342	0.930478	0.01082	0.0777105	0.186591	0.020358	3.3062e-16	3.44103e-13	-0.481403	chr5	9524497		OpenSea	SEMA5A	5'UTR
cg21435161	0.0545498	0.0186022	0.444534	0.0147496	0.031882	0.00293824	0.042754	0.00624227	0.229615	0.434292	0.010872	3.30779e-16	3.44103e-13	0.389984	chr19	1897872		OpenSea
cg21286715	0.278421	0.010333	0.773005	0.0136054	0.143396	0.0147381	0.109835	0.0110516	0.00869954	0.0297572	-0.0335607	3.31116e-16	3.44103e-13	0.494585	chr19	55866813	chr19:55865824-55866324	S_Shore	COX6B2;FAM71E2	TSS1500;Body
cg25236034	0.157474	0.00685111	0.539872	0.00444622	0.0380081	0.000207224	0.0255688	0.00476941	0.165267	0.339334	-0.0124394	3.34773e-16	3.47273e-13	0.382398	chr4	46127007		OpenSea	GABRG1	TSS1500
cg04863053	0.686768	0.0177393	0.0760811	0.017417	0.830611	0.0204943	0.845584	0.0170939	0.288249	0.511293	0.0149727	3.35094e-16	3.47273e-13	-0.610687	chr6	14229138		OpenSea
cg14918082	0.235031	0.0284772	0.90631	0.0250407	0.20907	0.0100966	0.159351	0.0123391	0.00505207	0.0187447	-0.0497194	3.35662e-16	3.47381e-13	0.671279	chr17	7833237	chr17:7835171-7835569	N_Shore	KCNAB3	TSS1500
cg22202558	0.165572	0.0155461	0.849212	0.0146992	0.251455	0.0291301	0.139431	0.00631056	4.08675e-06	5.73151e-05	-0.112024	3.37034e-16	3.48318e-13	0.683641	chr7	101500303		OpenSea	CUX1;CUX1;CUX1	Body;Body;Body
cg25565014	0.524825	0.0150375	0.0588618	0.0163389	0.908215	0.0115556	0.931189	0.0127589	0.043882	0.116575	0.0229743	3.38104e-16	3.48472e-13	-0.465964	chr4	74593695		OpenSea
cg09577030	0.44697	0.0157889	0.0723715	0.0114045	0.0731458	0.00848526	0.0492078	0.00316364	0.0124456	0.0403141	-0.023938	3.38311e-16	3.48472e-13	-0.374599	chr1	54951164	chr1:54953893-54955287	N_Shelf
cg20862977	0.436568	0.00728193	0.757712	0.0139532	0.0401994	0.00619815	0.0331241	0.00325928	0.338356	0.570899	-0.00707528	3.3858e-16	3.48472e-13	0.321144	chr1	170096049		OpenSea
cg14964660	0.504626	0.0100021	0.112574	0.00875923	0.348448	0.0109212	0.248351	0.0141598	2.2021e-08	1.31869e-06	-0.100097	3.41084e-16	3.50567e-13	-0.392052	chr14	101987237		OpenSea
cg04956511	0.60527	0.00465622	0.944553	0.0187402	0.965077	0.00357306	0.968533	0.0058077	0.653929	0.846367	0.00345605	3.43117e-16	3.52173e-13	0.339283	chr12	7056008	chr12:7053149-7053927	S_Shelf	PTPN6	Body
cg07016276	0.0140626	0.000877908	0.378279	0.0204267	0.0249871	0.00896264	0.0265554	0.00312107	0.849388	0.94803	0.00156828	3.48086e-16	3.56784e-13	0.364216	chr6	29692009	chr6:29691106-29692093	Island	HLA-F;HLA-F;HLA-F	Body;Body;Body
cg18809126	0.230086	0.00902507	0.806104	0.00617832	0.0866781	0.0197387	0.10061	0.0301825	0.296086	0.520864	0.013932	3.50576e-16	3.58697e-13	0.576018	chr3	11623526		OpenSea	VGLL4;VGLL4;VGLL4	Body;Body;Body
cg11602882	0.558835	0.00953386	0.0561348	0.0140735	0.254304	0.0186726	0.120116	0.0194945	1.29867e-08	9.15338e-07	-0.134188	3.50911e-16	3.58697e-13	-0.5027	chr15	76431848		OpenSea	C15orf27	Body
cg26655856	0.279609	0.0174851	0.776335	0.00647088	0.361521	0.0109265	0.365014	0.00549291	0.756907	0.905558	0.0034933	3.51949e-16	3.59267e-13	0.496726	chr16	88977887	chr16:88975850-88976169	S_Shore	CBFA2T3;CBFA2T3	5'UTR;Body
cg25602071	0.508318	0.0303004	0.0321765	0.000701072	0.0428175	0.00723122	0.0383062	0.00593099	0.677207	0.861147	-0.00451135	3.53719e-16	3.60582e-13	-0.476142	chr6	143014942		OpenSea
cg03055065	0.0309294	0.000843653	0.396339	0.0174362	0.0315638	0.00926278	0.0282245	0.0100345	0.688244	0.867812	-0.00333931	3.57992e-16	3.63951e-13	0.36541	chr12	4671310	chr12:4671309-4671704	Island
cg21836370	0.226652	0.0114193	0.836486	0.0072454	0.417638	0.027985	0.494348	0.00891494	6.77789e-05	0.000519147	0.07671	3.57997e-16	3.63951e-13	0.609833	chr12	85667451		OpenSea
cg12242038	0.591924	0.0050225	0.898982	0.00824866	0.0566709	0.00534416	0.0431351	0.000703942	0.0687049	0.168749	-0.0135358	3.59461e-16	3.64532e-13	0.307057	chr5	135418206	chr5:135416204-135416475	S_Shore
cg00272608	0.53012	0.0210369	0.933884	0.00854242	0.925397	0.00434605	0.946144	0.00756997	0.0375533	0.102376	0.0207472	3.59542e-16	3.64532e-13	0.403764	chr17	25886429		OpenSea	KSR1	5'UTR
cg21027294	0.80657	0.0257593	0.0520712	0.0199355	0.922248	0.0137909	0.896291	0.0248198	0.145999	0.308448	-0.0259572	3.61593e-16	3.66114e-13	-0.754499	chr20	45606631		OpenSea	EYA2;EYA2	5'UTR;5'UTR
cg06260530	0.583817	0.00806735	0.05993	0.025102	0.0706284	0.00203828	0.0450489	0.00487864	0.0466686	0.122697	-0.0255795	3.62968e-16	3.66773e-13	-0.523887	chr12	98691576		OpenSea
cg08406698	0.437137	0.0186232	0.0544593	0.00957136	0.0393167	0.00404862	0.0393328	0.00357362	0.998529	0.999549	1.605e-05	3.63224e-16	3.66773e-13	-0.382678	chr6	168785320		OpenSea
cg18569182	0.379248	0.0081176	0.895116	0.00486649	0.176513	0.0206486	0.207762	0.0175013	0.0171687	0.0529448	0.0312496	3.6529e-16	3.68362e-13	0.515868	chr3	49894380	chr3:49893810-49894216	S_Shore	TRAIP	TSS1500
cg06000564	0.360186	0.0188297	0.897139	0.0256841	0.0538456	0.00460432	0.0427418	0.0030533	0.37053	0.606317	-0.0111037	3.65844e-16	3.68425e-13	0.536953	chr7	22233394		OpenSea	RAPGEF5	Body
cg16224968	0.478166	0.0100983	0.041957	0.0084994	0.117991	0.0130845	0.057666	0.00778219	2.67799e-05	0.000247088	-0.0603254	3.6839e-16	3.7049e-13	-0.436209	chr13	97154960		OpenSea	HS6ST3	Body
cg14127767	0.465007	0.0245412	0.0481522	0.0059177	0.0326233	0.00692498	0.0328204	0.00646082	0.983432	0.994844	0.00019715	3.72856e-16	3.74479e-13	-0.416855	chr10	6183284	chr10:6186520-6187855	N_Shelf
cg25729582	0.566156	0.0172514	0.0487127	0.013268	0.926879	0.016577	0.934616	0.00930772	0.514904	0.744161	0.0077377	3.73624e-16	3.74746e-13	-0.517443	chr10	117875157		OpenSea	GFRA1;GFRA1;GFRA1	Body;Body;Body
cg08805821	0.735267	0.0166079	0.0761301	0.0225603	0.892499	0.0152173	0.887818	0.0167731	0.755669	0.904994	-0.0046811	3.74267e-16	3.74889e-13	-0.659137	chr21	38083586	chr21:38079941-38081833	S_Shore	SIM2;SIM2	Body;Body
cg25558027	0.443999	0.0127811	0.0882219	0.00853637	0.372994	0.00604481	0.365845	0.00781256	0.385117	0.621961	-0.0071485	3.795e-16	3.79623e-13	-0.355777	chr17	9930194		OpenSea	GAS7;GAS7;GAS7	Body;Body;TSS1500
cg17342132	0.674315	0.00855353	0.936521	0.000986711	0.0390513	0.00225428	0.0339584	0.00800879	0.400753	0.638229	-0.00509294	3.80047e-16	3.79661e-13	0.262205	chr5	142780254	chr5:142782071-142785071	N_Shore	NR3C1;NR3C1;NR3C1;NR3C1;NR3C1;NR3C1;NR3C1	Body;Body;Body;Body;Body;Body;Body
cg14117219	0.0501049	0.00962075	0.39081	0.016843	0.0376482	0.0018759	0.0226775	0.00508283	0.0705452	0.172453	-0.0149707	3.80561e-16	3.79668e-13	0.340705	chr9	94476689		OpenSea
cg09450063	0.0675029	0.00989162	0.371359	0.0101892	0.0676631	0.0088827	0.0312993	0.00540967	0.000115403	0.000797976	-0.0363638	3.85341e-16	3.83754e-13	0.303856	chr13	108922504		OpenSea	TNFSF13B;TNFSF13B	1stExon;1stExon
cg02156776	0.332564	0.0103937	0.0270177	0.00151715	0.0392738	0.00928387	0.0329314	0.00421616	0.370584	0.606371	-0.00634245	3.85681e-16	3.83754e-13	-0.305547	chr6	71013139		OpenSea	COL9A1	TSS1500
cg04033396	0.944379	0.00920408	0.655036	0.0104287	0.942365	0.00711752	0.950956	0.00456497	0.207206	0.40255	0.00859092	3.86279e-16	3.83838e-13	-0.289343	chr20	57209280		OpenSea	LOC79160	TSS1500
cg04299439	0.0548128	0.00559283	0.407361	0.00228227	0.213489	0.0116421	0.273279	0.0109541	3.15817e-06	4.71266e-05	0.0597906	3.91896e-16	3.88854e-13	0.352548	chr2	182547599	chr2:182547873-182549177	N_Shore
cg00003625	0.389561	0.0205846	0.0311804	0.00122867	0.0350293	0.00172423	0.0243075	0.00312196	0.204486	0.398559	-0.0107218	3.9269e-16	3.88854e-13	-0.358381	chr17	48912543		OpenSea	WFIKKN2	TSS200
cg04622720	0.114091	0.015525	0.917326	0.00829382	0.122291	0.0332557	0.116509	0.00398744	0.75331	0.903807	-0.00578238	3.92886e-16	3.88854e-13	0.803236	chr7	158657028	chr7:158656282-158656744	S_Shore	WDR60	Body
cg02824873	0.541331	0.0200203	0.935251	0.00536755	0.932062	0.005575	0.932498	0.00990626	0.961458	0.988109	0.000435452	3.95509e-16	3.89808e-13	0.39392	chr1	33720530	chr1:33721448-33721703	N_Shore
cg25771963	0.550268	0.00989205	0.0538582	0.0100426	0.0909525	0.0281551	0.0598824	0.00247414	0.0148811	0.0469005	-0.0310701	3.95727e-16	3.89808e-13	-0.496409	chr9	93550212		OpenSea
cg04882995	0.0553302	0.00526359	0.430333	0.0183679	0.0393751	0.00739861	0.0391231	0.00747109	0.976564	0.992814	-0.00025202	3.95998e-16	3.89808e-13	0.375002	chr15	78912658	chr15:78912246-78913616	Island	CHRNA3;CHRNA3	Body;Body
cg19047513	0.493569	0.00740136	0.0316274	0.0126206	0.0758328	0.00530216	0.0646671	0.00675998	0.300605	0.526352	-0.0111657	3.96416e-16	3.89808e-13	-0.461941	chr16	77467195	chr16:77468309-77469074	N_Shore	ADAMTS18	Body
cg20601276	0.395378	0.00818018	0.779246	0.00459922	0.309447	0.0149991	0.406439	0.0081977	2.87572e-08	1.5832e-06	0.096992	3.96455e-16	3.89808e-13	0.383868	chr20	36148133	chr20:36148603-36150136	N_Shore	BLCAP;BLCAP;BLCAP;BLCAP;NNAT;NNAT;BLCAP	5'UTR;5'UTR;5'UTR;5'UTR;TSS1500;TSS1500;5'UTR
cg10147797	0.309364	0.0163165	0.692569	0.0133229	0.0521172	0.0105624	0.0392198	0.00466895	0.15697	0.326196	-0.0128974	3.97616e-16	3.90436e-13	0.383205	chr16	82045078	chr16:82044886-82045306	Island	SDR42E1;SDR42E1	1stExon;5'UTR
cg08847636	0.0476864	0.00756414	0.434815	0.0130923	0.04932	0.00584097	0.0610365	0.0124565	0.200112	0.392166	0.0117164	3.99385e-16	3.9166e-13	0.387129	chr19	12476027	chr19:12476049-12476372	N_Shore	ZNF442	5'UTR
cg17744933	0.391504	0.0160183	0.0527	0.0101805	0.0870085	0.00648161	0.0453425	0.00646019	9.1735e-05	0.000662552	-0.041666	4.02318e-16	3.94019e-13	-0.338804	chr19	16599969		OpenSea	CALR3	Body
cg16126084	0.840431	0.00614654	0.110943	0.0395032	0.0673646	0.0186242	0.0583165	0.0047338	0.590242	0.802677	-0.00904802	4.0321e-16	3.94377e-13	-0.729489	chr3	114477829		OpenSea	ZBTB20;ZBTB20;ZBTB20;ZBTB20;ZBTB20;ZBTB20;ZBTB20	1stExon;1stExon;Body;5'UTR;5'UTR;5'UTR;5'UTR
cg10897433	0.417926	0.0219625	0.032635	0.00915424	0.0292021	0.00514448	0.0236592	0.0042848	0.5332	0.758852	-0.00554292	4.05708e-16	3.96302e-13	-0.385291	chr8	120586857		OpenSea	ENPP2;ENPP2;ENPP2;ENPP2	Body;Body;Body;Body
cg11859216	0.678001	0.0235581	0.0518185	0.0137979	0.0697659	0.0107402	0.0471906	0.0170178	0.13216	0.285381	-0.0225754	4.07296e-16	3.97334e-13	-0.626182	chr8	68328632		OpenSea
cg03166702	0.681516	0.0112734	0.23554	0.0159931	0.0877228	0.0167531	0.121458	0.00936744	0.00483686	0.018065	0.0337353	4.08033e-16	3.97397e-13	-0.445977	chr1	92357392		OpenSea	TGFBR3	5'UTR
cg02145269	0.301846	0.0148516	0.816627	0.00876657	0.229879	0.00987543	0.0910173	0.00969681	1.31086e-08	9.20545e-07	-0.138862	4.08422e-16	3.97397e-13	0.514782	chr7	117854280	chr7:117854128-117854721	Island
cg04943065	0.594279	0.0128044	0.0727185	0.0160088	0.0501826	0.0135303	0.033867	0.00428263	0.187232	0.373041	-0.0163156	4.11766e-16	4.0013e-13	-0.52156	chr16	58896860		OpenSea
cg11536858	0.127527	0.00701341	0.536843	0.00475359	0.0598216	0.0182946	0.0578865	0.00857476	0.836907	0.942874	-0.00193516	4.13195e-16	4.00998e-13	0.409316	chr20	23343686	chr20:23342145-23343406	S_Shore	GZF1	TSS1500
cg03322633	0.359526	0.0105051	0.0474781	0.00675588	0.929165	0.000843242	0.919899	0.0106671	0.209503	0.40584	-0.00926571	4.15669e-16	4.02877e-13	-0.312048	chr3	44155137		OpenSea	MIR138-1	TSS1500
cg17553300	0.560707	0.0241979	0.955962	0.00652669	0.975835	0.00166929	0.978945	0.00189479	0.732706	0.892855	0.0031094	4.21643e-16	4.08138e-13	0.395254	chr3	55508460	chr3:55508336-55508708	Island	WNT5A	Body
cg24520538	0.0931717	0.0295977	0.869892	0.0456866	0.0180294	0.00293702	0.0173049	0.00522725	0.967651	0.990064	-0.00072455	4.26142e-16	4.1196e-13	0.776721	chr6	42739049		OpenSea
cg22740110	0.452743	0.00890462	0.0778694	0.00713349	0.311177	0.0136863	0.262741	0.010431	5.92317e-05	0.000465669	-0.0484355	4.27102e-16	4.12196e-13	-0.374874	chr1	27527539	chr1:27527884-27528085	N_Shore
cg11942971	0.058419	0.00471989	0.395001	0.00599017	0.0494381	0.0105447	0.0624585	0.00863898	0.109489	0.245972	0.0130204	4.27637e-16	4.12196e-13	0.336582	chr5	1386742	chr5:1385978-1386862	Island
cg11758861	0.120452	0.0160429	0.807341	0.00708249	0.0875047	0.00861152	0.487487	0.043458	6.13706e-13	1.20842e-09	0.399982	4.28039e-16	4.12196e-13	0.68689	chr19	13135514	chr19:13135317-13136169	Island	NFIX	Body
cg02899011	0.716187	0.0337049	0.037488	0.00797143	0.907262	0.0179174	0.90498	0.0148522	0.883948	0.961647	-0.0022812	4.30296e-16	4.13358e-13	-0.678699	chr14	59223051		OpenSea
cg13170600	0.419737	0.00461865	0.0866581	0.00640216	0.171997	0.0139842	0.161317	0.00914408	0.178506	0.359761	-0.0106801	4.31155e-16	4.13357e-13	-0.333078	chr1	21818863		OpenSea
cg25310617	0.610281	0.0268362	0.0533306	0.0106245	0.440142	0.00907481	0.520455	0.0110564	1.96095e-05	0.000193201	0.0803131	4.31236e-16	4.13357e-13	-0.55695	chr19	58257751	chr19:58258088-58258619	N_Shore	ZNF776	TSS1500
cg19629631	0.37041	0.0253693	0.967142	0.00687256	0.938401	0.0259809	0.969515	0.0036431	0.0373709	0.10196	0.0311142	4.31455e-16	4.13357e-13	0.596731	chr7	2060116	chr7:2059907-2060131	Island	MAD1L1;MAD1L1;MAD1L1	Body;Body;Body
cg15815930	0.652954	0.0196125	0.0431949	0.0122436	0.467921	0.00892939	0.60264	0.0198357	1.60218e-07	5.29249e-06	0.134719	4.33905e-16	4.14854e-13	-0.60976	chr19	45503645	chr19:45504865-45505299	N_Shore	RELB	TSS1500
cg25323841	0.686097	0.0206869	0.0866372	0.0151479	0.766608	0.0101408	0.861838	0.0185701	7.04576e-06	8.70041e-05	0.0952301	4.34125e-16	4.14854e-13	-0.59946	chr6	108444506	chr6:108437998-108441208	S_Shelf
cg19435445	0.789113	0.00448296	0.180665	0.00762534	0.705065	0.0152408	0.545661	0.035092	2.00665e-08	1.23607e-06	-0.159404	4.36747e-16	4.16827e-13	-0.608448	chr10	81200338		OpenSea	ZCCHC24	Body
cg27601554	0.457851	0.00859081	0.871115	0.00569286	0.378482	0.00108659	0.330172	0.00749298	0.000157635	0.00103057	-0.0483092	4.39667e-16	4.18644e-13	0.413264	chr2	233734421		OpenSea	C2orf82	TSS1500
cg22900057	0.799019	0.0302466	0.113632	0.0151694	0.923421	0.0195141	0.928104	0.0165315	0.767298	0.910829	0.0046836	4.3977e-16	4.18644e-13	-0.685387	chr10	134481296	chr10:134477298-134477515	S_Shelf	INPP5A	Body
cg17047157	0.465902	0.021178	0.0358678	0.0103391	0.0426052	0.0107905	0.0639173	0.0112753	0.0465763	0.1225	0.0213122	4.40991e-16	4.19273e-13	-0.430034	chr3	33273228		OpenSea
cg19913557	0.448577	0.0233915	0.955583	0.00540679	0.0763911	0.00969744	0.0346949	0.00683094	0.00283981	0.0115059	-0.0416962	4.41566e-16	4.19287e-13	0.507005	chr16	34726852		OpenSea
cg07330246	0.743234	0.00952607	0.135121	0.0143216	0.510056	0.00497569	0.474784	0.0216626	0.0230279	0.0678677	-0.0352723	4.42822e-16	4.19947e-13	-0.608114	chr11	60585341		OpenSea
cg20523861	0.198685	0.011281	0.916587	0.00494321	0.208448	0.0182703	0.0985783	0.0195214	1.07206e-05	0.000120489	-0.109869	4.44267e-16	4.20784e-13	0.717902	chr13	70682324	chr13:70681732-70682219	S_Shore	KLHL1;KLHL1;ATXN8OS	1stExon;5'UTR;Body
cg11448682	0.757106	0.0354015	0.0787914	0.0091885	0.0952974	0.0177101	0.076049	0.0181952	0.231524	0.436926	-0.0192485	4.45652e-16	4.21562e-13	-0.678314	chr1	181956149		OpenSea
cg22361859	0.0768051	0.0100185	0.674629	0.0364956	0.0655458	0.0111322	0.0514173	0.00749599	0.315286	0.544141	-0.0141285	4.47968e-16	4.23217e-13	0.597824	chr17	37123638		OpenSea	FBXO47;FBXO47	1stExon;5'UTR
cg18873686	0.797132	0.0113492	0.0596971	0.0239141	0.625275	0.0192553	0.631164	0.0114227	0.730078	0.891501	0.0058892	4.50078e-16	4.24674e-13	-0.737435	chr7	30782084		OpenSea
cg13313465	0.577352	0.0132044	0.0594109	0.0187532	0.0596606	0.0147741	0.0578743	0.0087711	0.881346	0.960761	-0.00178638	4.50799e-16	4.24674e-13	-0.517941	chr1	226198564		OpenSea
cg26598451	0.0689888	0.0170606	0.529816	0.0166523	0.0394445	0.0150263	0.0397647	0.00539173	0.976005	0.992663	0.00032018	4.51364e-16	4.24674e-13	0.460827	chr19	54461015		OpenSea
cg23457588	0.231113	0.00780388	0.793654	0.0320077	0.377739	0.0181227	0.407248	0.00322608	0.0369486	0.100996	0.0295086	4.5178e-16	4.24674e-13	0.562541	chr10	130508657	chr10:130508443-130508658	Island
cg01399317	0.450924	0.0100034	0.968945	0.00153446	0.520795	0.0321867	0.625635	0.005486	4.71646e-07	1.15261e-05	0.10484	4.53074e-16	4.25356e-13	0.518021	chr8	144810339	chr8:144808221-144810978	Island	FAM83H	Body
cg17107617	0.324395	0.00143696	0.847932	0.0260444	0.215379	0.00296295	0.279438	0.0144385	0.000104892	0.000738499	0.0640594	4.53977e-16	4.25669e-13	0.523538	chr19	42894693	chr19:42891311-42891646	S_Shelf	CNFN	TSS1500
cg07250162	0.161588	0.00506223	0.815864	0.0281701	0.152098	0.0179452	0.177248	0.016093	0.113067	0.252352	0.0251501	4.55431e-16	4.26499e-13	0.654276	chr17	46832247	chr17:46832109-46832632	Island
cg00325531	0.337215	0.0113345	0.0377704	0.0090136	0.0344434	0.00334944	0.0305828	0.00470245	0.579309	0.794641	-0.00386059	4.56822e-16	4.27266e-13	-0.299445	chr1	75591353	chr1:75590817-75591354	Island
cg16511229	0.314115	0.00606176	0.0730454	0.00891405	0.964741	0.00240442	0.966418	0.00289056	0.7639	0.90911	0.0016776	4.58995e-16	4.28763e-13	-0.24107	chr7	130126153	chr7:130126017-130126801	Island	MEST;MEST	1stExon;5'UTR
cg24530264	0.441885	0.0185452	0.0363286	0.00454676	0.0412963	0.0103411	0.0454775	0.0102287	0.657082	0.848392	0.0041812	4.61294e-16	4.30372e-13	-0.405556	chr10	135342620	chr10:135341255-135342561	S_Shore	CYP2E1	Body
cg00834899	0.88716	0.00339789	0.119024	0.0248532	0.892801	0.0168609	0.891712	0.0294525	0.951129	0.984692	-0.00108971	4.63619e-16	4.32003e-13	-0.768136	chr3	194121120	chr3:194117601-194118988	S_Shelf	GP5	TSS1500
cg18781160	0.845853	0.00529069	0.0380676	0.0177266	0.716123	0.0174529	0.651788	0.0388256	0.00365148	0.0142312	-0.0643353	4.65615e-16	4.32983e-13	-0.807785	chr10	98265382		OpenSea	TLL2	Body
cg11075346	0.37045	0.0123669	0.0479088	0.00700797	0.0391234	0.00308796	0.0424666	0.00581235	0.6556	0.847457	0.00334323	4.65828e-16	4.32983e-13	-0.322541	chr7	35735308	chr7:35733995-35734979	S_Shore	HERPUD2	TSS1500
cg10154597	0.390665	0.00597394	0.0474693	0.0103815	0.086373	0.00936961	0.158451	0.00263747	3.13743e-07	8.55991e-06	0.072078	4.6836e-16	4.34797e-13	-0.343196	chr10	134910271	chr10:134911976-134912483	N_Shore	GPR123	Body
cg22635676	0.0731916	0.00887368	0.462471	0.0230941	0.963354	0.00326404	0.969125	0.00145899	0.525451	0.752705	0.0057715	4.7078e-16	4.36501e-13	0.389279	chr2	241975971	chr2:241975533-241976318	Island	SNED1	Body
cg21269887	0.754401	0.0382704	0.079348	0.0190315	0.0652563	0.00881544	0.053137	0.0141235	0.443649	0.680562	-0.0121193	4.72036e-16	4.37124e-13	-0.675053	chr13	90489341		OpenSea
cg22417398	0.131903	0.00619415	0.5227	0.018102	0.0524541	0.0115339	0.0430265	0.00726482	0.307835	0.535224	-0.00942761	4.76391e-16	4.40127e-13	0.390797	chr11	65293094	chr11:65292571-65292940	S_Shore	SCYL1;SCYL1	Body;Body
cg23668057	0.918432	0.00687895	0.136941	0.0294112	0.926574	0.0113237	0.935452	0.00758089	0.625799	0.827564	0.0088782	4.76455e-16	4.40127e-13	-0.781491	chr17	76164111	chr17:76164395-76165272	N_Shore	SYNGR2	TSS1500
cg18583246	0.365897	0.0142597	0.897832	0.0162422	0.15478	0.0154126	0.0940366	0.00901397	0.000207168	0.00128791	-0.0607437	4.78753e-16	4.41225e-13	0.531934	chr19	37342554	chr19:37341731-37342000	S_Shore	ZNF790;ZNF790;ZNF345;ZNF345;ZNF345;ZNF345;ZNF345;ZNF345;ZNF345;ZNF345	TSS1500;TSS1500;1stExon;1stExon;5'UTR;5'UTR;5'UTR;Body;5'UTR;5'UTR
cg04813211	0.281324	0.00258334	0.780249	0.00727983	0.322065	0.00781788	0.509874	0.0267273	2.16282e-10	5.72448e-08	0.187809	4.78822e-16	4.41225e-13	0.498925	chr9	130911555		OpenSea	LCN2	TSS200
cg22244725	0.344248	0.00088561	0.860352	0.0235007	0.113495	0.0068623	0.0708905	0.0110091	0.00290199	0.0117194	-0.0426047	4.84205e-16	4.45636e-13	0.516104	chr5	136352768		OpenSea	SPOCK1	Body
cg17275472	0.531459	0.0183236	0.0818317	0.000846422	0.893463	0.0101576	0.876552	0.0149179	0.122017	0.267983	-0.0169117	4.87153e-16	4.47647e-13	-0.449627	chr7	137003133		OpenSea	PTN	5'UTR
cg11321802	0.034672	0.003161	0.5958	0.0371988	0.0489486	0.00960995	0.0319765	0.00237565	0.206655	0.40174	-0.0169721	4.87587e-16	4.47647e-13	0.561128	chr9	18438845	chr9:18438556-18438802	S_Shore
cg06716182	0.46463	0.0147261	0.882137	0.0178569	0.0324133	0.00674106	0.0529343	0.0129855	0.0497383	0.129337	0.0205211	4.91719e-16	4.50354e-13	0.417507	chr11	96074944		OpenSea	MAML2	1stExon
cg03399583	0.490558	0.00875973	0.896159	0.0156672	0.0455969	0.00999491	0.094373	0.00877226	0.000130706	0.000883715	0.0487761	4.91739e-16	4.50354e-13	0.405601	chr17	77925447	chr17:77924080-77924423	S_Shore	TBC1D16;TBC1D16;TBC1D16;TBC1D16	TSS1500;TSS1500;TSS1500;Body
cg08030477	0.592647	0.000549212	0.0296244	0.0091814	0.463535	0.0206023	0.41977	0.0255696	0.00443046	0.0167642	-0.0437647	4.93057e-16	4.51009e-13	-0.563023	chr1	201068062		OpenSea	CACNA1S	Body
cg08049713	0.469379	0.0127633	0.155458	0.0109638	0.027138	0.00472497	0.0271621	0.00730181	0.997371	0.999193	2.406e-05	4.94007e-16	4.51327e-13	-0.313921	chr6	168135167	chr6:168135847-168136065	N_Shore
cg18354094	0.172051	0.00836458	0.553693	0.0131176	0.106733	0.00959753	0.179879	0.00992359	9.5972e-07	1.93951e-05	0.0731459	4.95256e-16	4.51915e-13	0.381642	chr12	128675264		OpenSea
cg27508904	0.654544	0.0221856	0.173	0.0114564	0.0439489	0.00807086	0.0550525	0.0165112	0.330353	0.561863	0.0111036	4.96966e-16	4.52924e-13	-0.481544	chr16	86466093		OpenSea
cg03149128	0.0872048	0.0217369	0.624377	0.0259371	0.0901966	0.00793301	0.0469611	0.00568068	0.00351889	0.0137943	-0.0432355	4.9921e-16	4.54415e-13	0.537173	chr1	61509260	chr1:61508642-61509282	Island
cg12811157	0.208818	0.00360636	0.0150035	0.00298953	0.0153553	0.00305058	0.0132514	0.00166876	0.642301	0.83876	-0.00210399	5.00347e-16	4.54574e-13	-0.193814	chr11	368902		OpenSea	B4GALNT4	TSS1500
cg08984982	0.895076	0.00955737	0.575926	0.000885742	0.909338	0.0117093	0.943744	0.00598035	0.000356857	0.00201873	0.0344062	5.00599e-16	4.54574e-13	-0.319149	chr9	129320140		OpenSea
cg19066171	0.44544	0.024658	0.908376	0.00757997	0.0461561	0.0161291	0.0436424	0.00307956	0.815827	0.933558	-0.00251372	5.04131e-16	4.57226e-13	0.462935	chr4	72061917		OpenSea	SLC4A4;SLC4A4	5'UTR;5'UTR
cg18566819	0.113824	0.00663349	0.532458	0.0206258	0.122757	0.0116802	0.0570634	0.0106059	9.10153e-06	0.000106097	-0.0656938	5.06836e-16	4.58516e-13	0.418634	chr19	12147014	chr19:12146030-12146649	S_Shore	ZNF433	TSS1500
cg01752881	0.456821	0.00786887	0.923373	0.0142041	0.91838	0.0219003	0.936578	0.00630928	0.110891	0.248497	0.0181987	5.07283e-16	4.58516e-13	0.466552	chr2	25427114	chr2:25427101-25427577	Island
cg17347063	0.794594	0.0262822	0.195201	0.0310492	0.0258557	0.00123955	0.027254	0.00449711	0.92028	0.974568	0.00139833	5.09066e-16	4.58516e-13	-0.599393	chr22	36043021		OpenSea	APOL6	TSS1500
cg01356908	0.1479	0.00203056	0.725707	0.021261	0.0685791	0.0169752	0.0584087	0.0122097	0.454927	0.691267	-0.0101704	5.09497e-16	4.58516e-13	0.577807	chr12	129309156	chr12:129307947-129308724	S_Shore	SLC15A4	TSS1500
cg20067338	0.844826	0.01491	0.147374	0.0384404	0.88139	0.00676225	0.872274	0.0186534	0.577194	0.793119	-0.009116	5.09528e-16	4.58516e-13	-0.697452	chr8	128692091		OpenSea
cg03932406	0.304676	0.0102699	0.605566	0.0118085	0.0505883	0.00583747	0.0388784	0.000980213	0.111745	0.249991	-0.0117099	5.09553e-16	4.58516e-13	0.30089	chr2	65657881	chr2:65657768-65659986	Island	SPRED2	Body
cg10058105	0.539888	0.0124188	0.132347	0.0117773	0.90672	0.00914533	0.882603	0.0107253	0.0219592	0.0652	-0.0241169	5.09842e-16	4.58516e-13	-0.407541	chr17	48738695		OpenSea	ABCC3;ABCC3	Body;Body
cg27519958	0.107069	0.0134505	0.584809	0.00662379	0.0904209	0.0182492	0.0574324	0.00619564	0.00951325	0.0321019	-0.0329885	5.13412e-16	4.61171e-13	0.47774	chr1	161735129		OpenSea	ATF6	TSS1500
cg12666727	0.124034	0.0261255	0.574695	0.016223	0.0159374	0.000855802	0.0160512	0.00139048	0.991367	0.997317	0.00011373	5.14575e-16	4.61662e-13	0.450661	chr1	42128487	chr1:42127380-42128632	Island	HIVEP3;HIVEP3	5'UTR;5'UTR
cg20928945	0.940537	0.000875126	0.498071	0.0228477	0.0392142	0.0122499	0.0371438	0.00630434	0.841194	0.944705	-0.00207036	5.17767e-16	4.6397e-13	-0.442467	chr7	960411	chr7:959724-959959	S_Shore	ADAP1	Body
cg10304637	0.285242	0.0138851	0.912536	0.0118798	0.74988	0.0305248	0.886662	0.0152598	2.19975e-07	6.62138e-06	0.136782	5.1943e-16	4.64903e-13	0.627294	chr6	6003220	chr6:6002471-6005125	Island	NRN1	Body
cg09057405	0.352023	0.0111272	0.0292667	0.00908754	0.0303932	0.00371708	0.0393533	0.0120862	0.246534	0.457345	0.00896015	5.22213e-16	4.66835e-13	-0.322757	chr14	24820950		OpenSea
cg27181142	0.101304	0.00969365	0.426906	0.00711754	0.0347463	0.0014145	0.0410327	0.0150786	0.414327	0.651932	0.00628638	5.23373e-16	4.67292e-13	0.325602	chr19	46270322	chr19:46270162-46270420	Island	SIX5	Body
cg18405786	0.0620961	0.00834423	0.431117	0.00250311	0.0653079	0.00802873	0.0580465	0.0131628	0.405687	0.643335	-0.00726147	5.23973e-16	4.67292e-13	0.369021	chr19	18746985		OpenSea	KLHL26	TSS1500
cg14704531	0.33204	0.00951521	0.0342159	0.0037817	0.0485552	0.00766289	0.0401238	0.0100822	0.237943	0.445699	-0.00843139	5.24803e-16	4.67475e-13	-0.297824	chr18	44135435		OpenSea	LOXHD1;LOXHD1;LOXHD1	5'UTR;Body;Body
cg15410017	0.446077	0.00117874	0.0805073	0.0125358	0.0568586	0.0178787	0.0450087	0.00614321	0.180201	0.362356	-0.0118499	5.28176e-16	4.6992e-13	-0.36557	chr11	116344127		OpenSea
cg07736657	0.120757	0.0146002	0.908617	0.00152138	0.886111	0.00567715	0.891405	0.0212956	0.774229	0.914149	0.005294	5.34074e-16	4.74603e-13	0.78786	chr16	19777512		OpenSea	IQCK	Body
cg14141459	0.0374172	0.00634015	0.304136	0.0124777	0.0249918	0.00145048	0.0220784	0.00205909	0.642247	0.838726	-0.0029134	5.42788e-16	4.81408e-13	0.266719	chr7	105029895	chr7:105028260-105029774	S_Shore	SRPK2	TSS1500
cg04788254	0.602194	0.0263417	0.117541	0.004386	0.418526	0.00617709	0.384334	0.00860217	0.00857942	0.02941	-0.0341923	5.43018e-16	4.81408e-13	-0.484653	chr19	5822531	chr19:5822284-5822532	Island	NRTN	TSS1500
cg12903499	0.289255	0.0195724	0.830606	0.0167745	0.883917	0.00971449	0.877924	0.0223656	0.637903	0.835804	-0.0059927	5.44736e-16	4.81857e-13	0.54135	chr11	57549042		OpenSea	TMX2-CTNND1;CTNND1;CTNND1;CTNND1;CTNND1;CTNND1;CTNND1;CTNND1;CTNND1;CTNND1;CTNND1;CTNND1;CTNND1;CTNND1;CTNND1;CTNND1;CTNND1;CTNND1;CTNND1;CTNND1;CTNND1;CTNND1;CTNND1	Body;5'UTR;5'UTR;5'UTR;5'UTR;5'UTR;5'UTR;5'UTR;5'UTR;5'UTR;5'UTR;5'UTR;5'UTR;5'UTR;5'UTR;5'UTR;5'UTR;5'UTR;5'UTR;5'UTR;5'UTR;5'UTR;5'UTR
cg24637773	0.431901	0.00745477	0.730401	0.0131149	0.205	0.0102484	0.24231	0.00182842	9.73604e-05	0.000695477	0.0373103	5.44812e-16	4.81857e-13	0.298499	chr14	91720436	chr14:91719576-91720228	S_Shore	GPR68	TSS1500
cg18303892	0.739524	0.0135417	0.0764743	0.024576	0.596484	0.00654723	0.704957	0.0051672	6.16251e-06	7.84298e-05	0.108473	5.46676e-16	4.82612e-13	-0.66305	chr20	37278498	chr20:37274691-37275134	S_Shelf	C20orf95	3'UTR
cg13036107	0.539515	0.030442	0.0347612	0.0156077	0.0214043	0.00528416	0.0215272	0.00396561	0.99171	0.997389	0.00012288	5.46956e-16	4.82612e-13	-0.504754	chr18	2857947		OpenSea	EMILIN2	Body
cg19847963	0.0327056	0.00214259	0.259299	0.00971408	0.0435605	0.00354178	0.0376466	0.00495382	0.276243	0.496253	-0.0059139	5.48287e-16	4.83058e-13	0.226593	chr12	131356126	chr12:131356094-131357228	Island	RAN	TSS1500
cg23266407	0.66752	0.0102289	0.0634301	0.0115942	0.149697	0.0200777	0.118859	0.00406646	0.0440796	0.117012	-0.0308383	5.48753e-16	4.83058e-13	-0.60409	chr18	55876785		OpenSea	NEDD4L;NEDD4L;NEDD4L;NEDD4L;NEDD4L;NEDD4L;NEDD4L;NEDD4L;NEDD4L	Body;Body;Body;5'UTR;5'UTR;5'UTR;Body;Body;5'UTR
cg09707519	0.543937	0.00842581	0.212427	0.0140447	0.920486	0.00101975	0.917345	0.00879221	0.687019	0.867123	-0.0031411	5.51562e-16	4.84961e-13	-0.33151	chr10	13896336		OpenSea	FRMD4A	Body
cg01026094	0.208439	0.00483067	0.525592	0.0111302	0.0603509	0.00681211	0.0415563	0.00334719	0.0224974	0.0665374	-0.0187945	5.55057e-16	4.87461e-13	0.317153	chr20	55310327		OpenSea
cg08985029	0.0307999	0.00424088	0.458773	0.0243667	0.0321739	0.00901775	0.0449942	0.0127336	0.215157	0.413955	0.0128204	5.58905e-16	4.89727e-13	0.427974	chr12	114843296	chr12:114843022-114843610	Island	TBX5;TBX5;TBX5	5'UTR;5'UTR;5'UTR
cg07746943	0.0175615	0.00334346	0.40161	0.0252786	0.014506	0.00266436	0.0153284	0.00201407	0.927303	0.976852	0.00082244	5.58947e-16	4.89727e-13	0.384049	chr3	238615	chr3:238391-240140	Island	CHL1	TSS200
cg08875675	0.287003	0.0188355	0.867075	0.00236931	0.167605	0.0204666	0.0856877	0.00746878	2.96962e-05	0.000268227	-0.0819169	5.60172e-16	4.90227e-13	0.580072	chr2	239228536	chr2:239228874-239229436	N_Shore	TRAF3IP1;TRAF3IP1	TSS1500;TSS1500
cg21611170	0.348683	0.00987226	0.87871	0.0132386	0.0986173	0.0182142	0.0701055	0.0132974	0.0355285	0.0977266	-0.0285118	5.62441e-16	4.91637e-13	0.530027	chr5	114938389	chr5:114937613-114938149	S_Shore	TMED7-TICAM2;TICAM2;TMED7-TICAM2	Body;TSS1500;Body
cg25984458	0.625788	0.0150679	0.0624514	0.0214975	0.0870603	0.0124439	0.0500249	0.0110595	0.013113	0.0421345	-0.0370354	5.63191e-16	4.91718e-13	-0.563336	chr22	49800171	chr22:49798570-49798784	S_Shore
cg12624829	0.0247315	0.000901695	0.397541	0.0221302	0.0344846	0.00430368	0.0240734	0.00297004	0.246767	0.457647	-0.0104113	5.69726e-16	4.96719e-13	0.37281	chr10	106113175		OpenSea	CCDC147	TSS1500
cg26956009	0.763303	0.0253703	0.177888	0.0143532	0.839112	0.0119485	0.901092	0.00886668	0.000454044	0.00246563	0.0619802	5.70702e-16	4.96719e-13	-0.585415	chr19	2356486	chr19:2354289-2354560	S_Shore
cg20308204	0.808149	0.00695234	0.219564	0.0380317	0.959209	0.00272528	0.96375	0.00338872	0.743264	0.898529	0.0045405	5.7091e-16	4.96719e-13	-0.588585	chr22	32750782		OpenSea	RFPL3	TSS200
cg24212268	0.624225	0.0181853	0.0863205	0.0178231	0.120112	0.00922036	0.241509	0.0151332	1.58604e-07	5.25472e-06	0.121397	5.71672e-16	4.96804e-13	-0.537904	chr10	29936149		OpenSea	SVIL	5'UTR
cg00459347	0.109231	0.0129057	0.790532	0.00980523	0.142408	0.0352564	0.140418	0.0145999	0.901176	0.967798	-0.00198984	5.73839e-16	4.97595e-13	0.681301	chr5	12911504		OpenSea
cg20031845	0.655037	0.0375448	0.0379062	0.00823298	0.0738234	0.00469085	0.151264	0.00824561	9.72891e-05	0.000695068	0.0774408	5.73913e-16	4.97595e-13	-0.61713	chr7	50306663		OpenSea
cg19506435	0.400919	0.0170059	0.0276217	0.00577408	0.0592675	0.0137097	0.0630884	0.00863104	0.664624	0.853272	0.00382093	5.77822e-16	5.00405e-13	-0.373297	chr4	6469349	chr4:6472175-6474534	N_Shelf	PPP2R2C	Body
cg05639533	0.408564	0.0186845	0.912038	0.00359876	0.667621	0.0175688	0.787601	0.0178466	8.3073e-08	3.31248e-06	0.11998	5.78585e-16	5.00487e-13	0.503475	chr7	5258428		OpenSea	WIPI2;WIPI2;WIPI2;WIPI2;WIPI2	Body;Body;Body;Body;Body
cg01835506	0.124652	0.0101855	0.428485	0.0104443	0.0391897	0.00826841	0.0254135	0.00718237	0.0705274	0.172416	-0.0137762	5.80951e-16	5.01953e-13	0.303833	chr2	127415590	chr2:127413696-127414171	S_Shore	GYPC;GYPC	Body;Body
cg14361033	0.342381	0.0224932	0.806758	0.00701786	0.103347	0.00235666	0.0746549	0.0114782	0.0185431	0.0565076	-0.0286919	5.8232e-16	5.02556e-13	0.464377	chr9	124981504	chr9:124981535-124982835	N_Shore	LHX6;LHX6	Body;Body
cg00941836	0.736699	0.0114504	0.0529517	0.040295	0.0789661	0.0181704	0.101422	0.0152896	0.177889	0.358836	0.0224558	5.83732e-16	5.03029e-13	-0.683748	chr22	27834549	chr22:27834425-27834630	Island
cg26263340	0.0308429	0.00401542	0.2555	0.00279386	0.0292725	0.00403591	0.0301749	0.00701026	0.864626	0.954174	0.00090236	5.84822e-16	5.03029e-13	0.224657	chr2	73511667	chr2:73511157-73512086	Island
cg09881191	0.371619	0.00403567	0.638444	0.0119515	0.964016	0.00310446	0.975368	0.000556019	0.0876642	0.205759	0.0113513	5.84886e-16	5.03029e-13	0.266826	chr9	93922036	chr9:93922196-93922679	N_Shore
cg26314534	0.624725	0.0207161	0.965985	0.00531263	0.970462	0.00123928	0.970044	0.00513509	0.95857	0.987111	-0.0004175	5.85838e-16	5.03269e-13	0.34126	chr17	7757210	chr17:7756572-7757652	Island	KDM6B;TMEM88	3'UTR;TSS1500
cg05001573	0.387439	0.00813326	0.920605	0.00970535	0.209935	0.0141481	0.0994665	0.0165722	4.48365e-07	1.10985e-05	-0.110468	5.86939e-16	5.03637e-13	0.533166	chr17	47308929	chr17:47307740-47308276	S_Shore	PHOSPHO1;PHOSPHO1	TSS1500;TSS1500
cg04481635	0.809309	0.0251757	0.27652	0.0155277	0.407944	0.0114284	0.380005	0.0111844	0.0402606	0.10852	-0.0279387	5.88927e-16	5.04263e-13	-0.532789	chr6	224813		OpenSea
cg15844308	0.474503	0.011349	0.0555239	0.0190707	0.0533294	0.0079729	0.0360122	0.00861026	0.0962516	0.221853	-0.0173172	5.89016e-16	5.04263e-13	-0.418979	chr2	217442469		OpenSea
cg02190350	0.471867	0.0157354	0.913364	0.00426838	0.0966503	0.0206091	0.0682771	0.0105634	0.0151428	0.0476058	-0.0283732	5.9066e-16	5.05092e-13	0.441497	chr11	72295716	chr11:72295167-72295875	Island	PDE2A;PDE2A;PDE2A;PDE2A	Body;Body;Body;Body
cg14252141	0.404435	0.0165314	0.91858	0.00504378	0.919583	0.0188185	0.921113	0.0117692	0.899582	0.967202	0.0015298	5.9358e-16	5.0701e-13	0.514145	chr6	1388159	chr6:1389139-1391393	N_Shore
cg08383364	0.515107	0.0293404	0.0585588	0.00727051	0.031521	0.00274314	0.0316139	0.0027248	0.99312	0.99783	9.29e-05	6.02205e-16	5.13682e-13	-0.456548	chr5	170275315		OpenSea
cg02306630	0.051303	0.0181132	0.375746	0.00790464	0.0235789	0.00547805	0.02444	0.00410758	0.910475	0.971108	0.000861112	6.02765e-16	5.13682e-13	0.324443	chr10	134600477	chr10:134597357-134602649	Island	NKX6-2	TSS1500
cg09114581	0.0250309	0.00470459	0.44587	0.0129231	0.0860105	0.014999	0.0765098	0.0111162	0.347052	0.5806	-0.00950078	6.05608e-16	5.14315e-13	0.420839	chr6	32077103		OpenSea	TNXB;TNXB	5'UTR;1stExon
cg06195354	0.586282	0.0255862	0.0456962	0.0272171	0.033547	0.00401749	0.058143	0.00555834	0.0704366	0.172234	0.024596	6.05798e-16	5.14315e-13	-0.540586	chr6	14733316		OpenSea
cg11480627	0.356027	0.0137495	0.0340296	0.00963264	0.02566	0.00987866	0.0242048	0.00132382	0.848315	0.947653	-0.00145518	6.07005e-16	5.14315e-13	-0.321997	chr11	70672876	chr11:70672834-70673055	Island	SHANK2	Body
cg16334869	0.498915	0.0114999	0.0507966	0.0173579	0.274393	0.0136968	0.20781	0.0133812	1.86924e-05	0.000186111	-0.0665831	6.07232e-16	5.14315e-13	-0.448118	chr7	6698992	chr7:6691948-6695242	S_Shelf
cg16233076	0.37948	0.0178594	0.0431988	0.000625642	0.0428038	0.00115971	0.0476085	0.00362894	0.547887	0.77073	0.00480475	6.07842e-16	5.14315e-13	-0.336281	chr1	38530169		OpenSea
cg23712744	0.382955	0.0110133	0.840084	0.00970681	0.223966	0.0141345	0.222149	0.00250418	0.866367	0.954838	-0.0018174	6.07972e-16	5.14315e-13	0.457129	chr22	43045913	chr22:43045009-43045679	S_Shore	CYB5R3	TSS1500
cg09049436	0.89315	0.0160257	0.285906	0.0239683	0.876601	0.0131132	0.892757	0.0139922	0.270963	0.489463	0.0161559	6.08318e-16	5.14315e-13	-0.607244	chr5	178854758		OpenSea
cg10272731	0.686781	0.0286605	0.108974	0.0200987	0.935387	0.0177953	0.947647	0.00966883	0.376084	0.61246	0.0122608	6.0933e-16	5.14589e-13	-0.577807	chr16	85614015		OpenSea
cg06430772	0.7666	0.00870058	0.0833318	0.0281776	0.82982	0.0181033	0.88457	0.0125322	0.00402181	0.0154415	0.0547493	6.1191e-16	5.16185e-13	-0.683268	chr2	236443508	chr2:236443815-236444025	N_Shore	AGAP1;AGAP1	Body;Body
cg17073169	0.836588	0.0160659	0.27452	0.030899	0.05913	0.0111076	0.0523927	0.00571071	0.613815	0.819492	-0.0067373	6.16476e-16	5.17985e-13	-0.562069	chr3	110533292		OpenSea
cg06026607	0.903943	0.0058739	0.530982	0.0105163	0.942065	0.00840203	0.934032	0.0147436	0.369642	0.605428	-0.0080329	6.17805e-16	5.17985e-13	-0.372961	chr14	96521879		OpenSea	C14orf132;C14orf132;C14orf132;C14orf132	Body;Body;Body;Body
cg08710432	0.644967	0.0202618	0.185329	0.0109067	0.567687	0.0025559	0.728135	0.00548329	7.32604e-10	1.27131e-07	0.160448	6.17821e-16	5.17985e-13	-0.459637	chr3	196675210		OpenSea	PIGZ	Body
cg16957890	0.457839	0.00602088	0.160866	0.000572591	0.0567096	0.00710707	0.0509928	0.0117853	0.421258	0.65895	-0.00571678	6.18081e-16	5.17985e-13	-0.296973	chr2	122997443		OpenSea
cg12941644	0.512722	0.00474254	0.234957	0.00777701	0.0353881	0.0077683	0.0307252	0.00655699	0.481853	0.715805	-0.00466286	6.18668e-16	5.17985e-13	-0.277765	chr7	148237425		OpenSea
cg14120058	0.440572	0.0138162	0.0458336	0.00484457	0.379821	0.0114135	0.495246	0.0159833	7.00912e-09	5.99372e-07	0.115425	6.18798e-16	5.17985e-13	-0.394738	chr1	207206370		OpenSea	C1orf116;C1orf116	TSS1500;TSS1500
cg21392202	0.504091	0.023196	0.0520419	0.0100543	0.0782274	0.0142079	0.0560226	0.00461266	0.0533209	0.136998	-0.0222048	6.1889e-16	5.17985e-13	-0.452049	chr1	104614836		OpenSea	LOC100129138	TSS1500
cg25345738	0.548	0.0226183	0.0778609	0.00398293	0.117389	0.017085	0.0651275	0.0120109	0.000313552	0.00181357	-0.0522612	6.20861e-16	5.19055e-13	-0.470139	chr12	108078835	chr12:108079442-108079893	N_Shore	PWP1	TSS1500
cg15235096	0.0153388	0.00327806	0.20835	0.00719626	0.0167815	0.00106096	0.0143325	0.00308923	0.593735	0.805193	-0.00244896	6.23309e-16	5.2052e-13	0.193011	chr8	22014439	chr8:22014152-22014559	Island	LGI3	TSS200
cg14890025	0.571696	0.0193103	0.927176	0.0074268	0.0288401	0.00344236	0.0319648	0.00604347	0.711008	0.880849	0.00312464	6.24983e-16	5.21336e-13	0.355481	chr8	126668111		OpenSea
cg17947221	0.461628	0.000995051	0.169835	0.0123054	0.056498	0.00609724	0.0541556	0.0107051	0.735023	0.894203	-0.00234242	6.2671e-16	5.22194e-13	-0.291793	chr1	7641358		OpenSea	CAMTA1	Body
cg22813622	0.292779	0.0100564	0.0410787	0.00372567	0.0367786	0.00368584	0.0314541	0.00743948	0.378527	0.615	-0.00532457	6.27708e-16	5.22296e-13	-0.251701	chr15	89786761	chr15:89786998-89787691	N_Shore	FANCI;FANCI	TSS1500;TSS1500
cg03027876	0.513006	0.0132711	0.911689	0.00410895	0.087506	0.0120099	0.0434178	0.0117416	0.000330806	0.00189549	-0.0440883	6.28228e-16	5.22296e-13	0.398683	chr15	33360551		OpenSea	FMN1;FMN1	TSS1500;Body
cg02081430	0.737561	0.0316772	0.110523	0.0152825	0.142031	0.0210161	0.0856713	0.00907261	0.00179996	0.00782971	-0.0563594	6.30748e-16	5.23808e-13	-0.627038	chr11	26353101	chr11:26353537-26353812	N_Shore	ANO3	TSS1500
cg12030565	0.436954	0.00800871	0.0428195	0.00457894	0.083181	0.0158108	0.0371752	0.006585	0.000204944	0.00127666	-0.0460058	6.33605e-16	5.25502e-13	-0.394135	chr5	18771518		OpenSea
cg23401601	0.613111	0.0163679	0.159477	0.00719884	0.148131	0.00925405	0.111415	0.0160144	0.00382435	0.0147991	-0.0367164	6.34192e-16	5.25502e-13	-0.453634	chr13	100578634		OpenSea
cg08732300	0.234008	0.00632626	0.605952	0.0191735	0.0267783	0.00561662	0.0370475	0.0112123	0.255683	0.469458	0.0102692	6.378e-16	5.27907e-13	0.371944	chr10	50506885		OpenSea	C10orf71;C10orf71	TSS1500;TSS1500
cg14983838	0.130411	0.0153216	0.468317	0.00351044	0.0285697	0.00636315	0.0776005	0.0118823	2.4909e-05	0.000233356	0.0490308	6.4096e-16	5.29783e-13	0.337906	chr19	29218262	chr19:29218001-29218733	Island
cg00756229	0.61238	0.0188578	0.0995361	0.0286138	0.938841	0.000670863	0.935107	0.00470563	0.759169	0.906705	-0.00373414	6.41482e-16	5.29783e-13	-0.512844	chr1	100064649		OpenSea
cg03897644	0.761499	0.0228568	0.113648	0.0305835	0.903141	0.00447254	0.917404	0.00982453	0.360846	0.595799	0.0142635	6.43764e-16	5.30729e-13	-0.647851	chr7	120789509		OpenSea	CPED1;CPED1	Body;Body
cg20865054	0.360193	0.0155809	0.0410243	0.0106963	0.0511892	0.00129486	0.0475052	0.00654151	0.628003	0.829034	-0.00368404	6.44292e-16	5.30729e-13	-0.319169	chr16	86698782		OpenSea
cg04216597	0.18836	0.0076518	0.861553	0.0096288	0.479696	0.00406832	0.467348	0.0403516	0.444375	0.681275	-0.012348	6.44756e-16	5.30729e-13	0.673193	chr17	48639836	chr17:48636103-48639279	S_Shore	CACNA1G;CACNA1G;CACNA1G;CACNA1G;CACNA1G;CACNA1G;CACNA1G;CACNA1G;CACNA1G;CACNA1G;CACNA1G;CACNA1G;CACNA1G;CACNA1G;CACNA1G	Body;Body;Body;Body;Body;Body;Body;Body;Body;Body;Body;Body;Body;Body;Body
cg21528927	0.781793	0.011056	0.0638055	0.0282531	0.822981	0.0144148	0.874246	0.0164562	0.00863315	0.0295668	0.0512654	6.47546e-16	5.3244e-13	-0.717987	chr12	308821	chr12:312591-313331	N_Shelf	SLC6A12;SLC6A12;SLC6A12	Body;Body;Body
cg27344042	0.862727	0.00847801	0.528318	0.00512232	0.92381	0.0122848	0.93961	0.00825063	0.0626835	0.156479	0.0157993	6.51247e-16	5.34896e-13	-0.334409	chr7	130809272		OpenSea	MKLN1	5'UTR
cg19302996	0.386647	0.00545182	0.849707	0.0269487	0.0520734	0.0110765	0.0403307	0.00831001	0.295544	0.520206	-0.0117427	6.53939e-16	5.36518e-13	0.463061	chr17	73780495	chr17:73780846-73781308	N_Shore	UNK	TSS200
cg19904122	0.0415316	0.00153464	0.412907	0.0126402	0.0459917	0.00213615	0.0560429	0.0158773	0.265743	0.482647	0.0100512	6.57002e-16	5.383e-13	0.371375	chr19	3286059	chr19:3285856-3286121	Island	BRUNOL5	Body
cg20193057	0.906928	0.00612783	0.306821	0.0366113	0.909004	0.00864353	0.926306	0.009342	0.237255	0.444717	0.0173018	6.5755e-16	5.383e-13	-0.600107	chr13	30079441	chr13:30077245-30077490	S_Shore	MTUS2;MTUS2	3'UTR;3'UTR
cg21388029	0.0544607	0.00550877	0.4538	0.0198703	0.0739252	0.00265552	0.069491	0.0079239	0.641633	0.838305	-0.00443414	6.60508e-16	5.40131e-13	0.39934	chr2	102003306	chr2:102003277-102004187	Island	CREG2	Body
cg09810235	0.604326	0.00363243	0.926339	0.00665401	0.931199	0.00454272	0.931463	0.0136566	0.972428	0.991529	0.0002646	6.66447e-16	5.43837e-13	0.322013	chr17	76711886		OpenSea	CYTH1;CYTH1;CYTH1;CYTH1	5'UTR;5'UTR;Body;Body
cg00257047	0.0314974	0.00115332	0.511033	0.027328	0.0328994	0.000780405	0.0455291	0.0119331	0.278712	0.499284	0.0126297	6.66495e-16	5.43837e-13	0.479535	chr2	88849457	chr2:88849435-88849692	Island
cg00256231	0.541985	0.0134977	0.868587	0.00792635	0.601624	0.00714804	0.516723	0.00573975	3.26451e-08	1.72552e-06	-0.0849006	6.68463e-16	5.44849e-13	0.326602	chr17	77916733	chr17:77916684-77916916	Island	TBC1D16	Body
cg19273123	0.484136	0.00826404	0.0860929	0.0199396	0.919056	0.00846013	0.924014	0.00903966	0.602465	0.811431	0.0049574	6.71391e-16	5.4664e-13	-0.398043	chr10	60380342		OpenSea	BICC1	Body
cg03162779	0.540922	0.00886012	0.145375	0.00901501	0.0969784	0.00406368	0.242021	0.00277591	4.22325e-10	8.83424e-08	0.145042	6.74874e-16	5.48878e-13	-0.395547	chr11	2308362		OpenSea
cg02448013	0.413875	0.0174054	0.0364216	0.0164609	0.0241842	0.00299759	0.0245137	0.00597218	0.970744	0.990996	0.000329577	6.78693e-16	5.51385e-13	-0.377453	chr22	45460416		OpenSea
cg21126583	0.0241281	0.000882069	0.286206	0.0150486	0.021302	0.00321556	0.0235879	0.0020947	0.714851	0.883018	0.00228587	6.80848e-16	5.52537e-13	0.262078	chr7	145813421	chr7:145813030-145814084	Island	CNTNAP2	TSS200
cg22158992	0.33809	0.0198452	0.814821	0.0254896	0.973045	0.00428374	0.978543	0.00368024	0.629811	0.830293	0.0054983	6.84765e-16	5.55113e-13	0.47673	chr5	1021831	chr5:1025330-1025629	N_Shelf	NKD2	Body
cg03769939	0.536584	0.0268951	0.0536125	0.0206365	0.979849	0.00132225	0.977336	0.00230726	0.827369	0.938723	-0.00251297	6.90425e-16	5.58171e-13	-0.482971	chr1	25254129	chr1:25255527-25259005	N_Shore	RUNX3;RUNX3	Body;Body
cg09694565	0.90775	0.00562178	0.203486	0.041954	0.878103	0.0106916	0.88569	0.0139872	0.652576	0.845469	0.007587	6.90646e-16	5.58171e-13	-0.704263	chr18	13486600		OpenSea	LDLRAD4;LDLRAD4	Body;Body
cg27379573	0.0201938	0.00347439	0.247844	0.00880051	0.0195615	0.00369073	0.0215132	0.00593303	0.719771	0.885761	0.00195171	6.90775e-16	5.58171e-13	0.22765	chr17	76227999	chr17:76228110-76228380	N_Shore	TMEM235;TMEM235;TMEM235	5'UTR;5'UTR;5'UTR
cg04926845	0.525114	0.0309556	0.0379573	0.0148567	0.0191759	0.0021773	0.0207059	0.00173046	0.895232	0.965797	0.00153001	6.92041e-16	5.5859e-13	-0.487157	chr20	39135432		OpenSea
cg00809164	0.170604	0.00808102	0.596979	0.00454806	0.0708048	0.0184106	0.0566643	0.0114662	0.179083	0.360637	-0.0141404	6.93001e-16	5.58763e-13	0.426375	chr16	56651049	chr16:56650981-56651384	Island	MT1L	TSS1500
cg03977862	0.739733	0.0341197	0.0558002	0.0183636	0.0903687	0.0181639	0.0564196	0.00508198	0.0529205	0.136146	-0.0339491	6.94638e-16	5.5948e-13	-0.683933	chr11	124312521		OpenSea
cg09074223	0.0529054	0.0100148	0.356657	0.0102906	0.0308386	0.00549888	0.0389784	0.0119185	0.272325	0.491222	0.00813978	6.97896e-16	5.60917e-13	0.303752	chr1	210466472	chr1:210465709-210466212	S_Shore
cg16637458	0.439153	0.0153779	0.0541196	0.0163897	0.046658	0.00499462	0.0566756	0.00683043	0.285917	0.508396	0.0100176	6.97922e-16	5.60917e-13	-0.385033	chr13	113585948		OpenSea
cg03427058	0.590106	0.0122897	0.312874	0.00507053	0.970315	0.00236012	0.96281	0.00735025	0.267878	0.485479	-0.00750506	7.02137e-16	5.63699e-13	-0.277232	chr1	1565025	chr1:1564421-1570006	Island	MIB2;MIB2;MIB2;MIB2;MIB2;MIB2	Body;Body;Body;Body;Body;Body
cg07078950	0.909162	0.00477606	0.363307	0.025702	0.898144	0.0152734	0.855137	0.0157383	0.00482748	0.0180353	-0.0430068	7.04478e-16	5.64973e-13	-0.545855	chr19	48940241		OpenSea	GRIN2D	Body
cg21909069	0.527358	0.00490788	0.0672349	0.0271152	0.074057	0.0109667	0.054589	0.00415544	0.0933341	0.216405	-0.019468	7.07714e-16	5.6696e-13	-0.460123	chr4	179326571		OpenSea
cg17184642	0.0608661	0.00486182	0.4283	0.019189	0.0658835	0.0103174	0.0514788	0.00732111	0.117507	0.26018	-0.0144047	7.11885e-16	5.6916e-13	0.367434	chr9	133309220	chr9:133308593-133309448	Island	HMCN2	3'UTR
cg13692134	0.0801459	0.0180887	0.494643	0.018846	0.0197923	0.00222361	0.0166758	0.00305414	0.75344	0.903873	-0.00311648	7.11981e-16	5.6916e-13	0.414497	chr5	74350132	chr5:74349800-74350239	Island
cg17339776	0.643271	0.00433051	0.070371	0.0178251	0.814998	0.0186472	0.923084	0.00916621	1.56992e-06	2.78928e-05	0.108086	7.14967e-16	5.70558e-13	-0.5729	chr4	8202708		OpenSea	SH3TC1	5'UTR
cg15641565	0.66517	0.00473774	0.152619	0.00930495	0.74634	0.00517667	0.855615	0.0296088	3.80538e-07	9.83636e-06	0.109275	7.15255e-16	5.70558e-13	-0.512552	chr1	3303887	chr1:3307069-3307285	N_Shelf	PRDM16;PRDM16	Body;Body
cg01829623	0.363553	0.0134	0.052987	0.00970598	0.0319017	0.00328832	0.0364129	0.00598951	0.546163	0.769361	0.0045112	7.16207e-16	5.70625e-13	-0.310566	chr1	34280936		OpenSea	CSMD2;CSMD2	Body;Body
cg02391757	0.60317	0.00921305	0.927447	0.0113349	0.0817953	0.00937132	0.0959918	0.0111446	0.0838486	0.198511	0.0141965	7.16865e-16	5.70625e-13	0.324278	chr8	102373202		OpenSea
cg08672999	0.420804	0.0180883	0.916447	0.0152777	0.154792	0.0125386	0.141093	0.00576352	0.259193	0.474153	-0.013699	7.18249e-16	5.71119e-13	0.495643	chr19	52675203	chr19:52674327-52674855	S_Shore	ZNF836	TSS1500
cg02498084	0.830641	0.0208302	0.162503	0.0333274	0.905616	0.00650469	0.893314	0.0120594	0.446355	0.683045	-0.012302	7.20797e-16	5.72537e-13	-0.668138	chr15	88119492		OpenSea	LINC00052	TSS1500
cg14317285	0.265982	0.0127511	0.812437	0.029296	0.0522218	0.0177633	0.0383279	0.0107209	0.297872	0.523033	-0.0138939	7.25041e-16	5.75297e-13	0.546455	chr3	181444870	chr3:181444409-181445000	Island	SOX2OT	Body
cg10971884	0.839402	0.0266691	0.185066	0.014006	0.0628121	0.0151198	0.0373667	0.0107994	0.120722	0.265751	-0.0254454	7.2586e-16	5.75337e-13	-0.654336	chr1	189636225		OpenSea
cg12072409	0.452892	0.017577	0.0714305	0.0029077	0.0568069	0.00960014	0.0447639	0.00739789	0.201021	0.393527	-0.012043	7.27383e-16	5.75934e-13	-0.381461	chr3	122712131		OpenSea	SEMA5B;SEMA5B;SEMA5B;SEMA5B	TSS200;Body;5'UTR;5'UTR
cg20028827	0.197341	0.0144458	0.882182	0.0148111	0.272906	0.00878791	0.337122	0.023725	0.0014169	0.00639269	0.0642167	7.30409e-16	5.77719e-13	0.684841	chr13	79169823	chr13:79170114-79171231	N_Shore
cg05268122	0.790564	0.00851207	0.437396	0.0135711	0.887858	0.0105749	0.905507	0.00717661	0.0524077	0.135059	0.0176493	7.35739e-16	5.8132e-13	-0.353169	chr16	2288808	chr16:2286600-2288073	S_Shore
cg08900851	0.660252	0.0133268	0.0557808	0.0306537	0.0602895	0.0224432	0.0541446	0.00223091	0.672359	0.858126	-0.00614485	7.38104e-16	5.81601e-13	-0.604471	chr3	130558275		OpenSea
cg06814287	0.406652	0.0186421	0.882385	0.0103532	0.0504783	0.0072209	0.132339	0.0173015	4.52058e-06	6.18783e-05	0.0818612	7.38127e-16	5.81601e-13	0.475733	chr6	32120584	chr6:32121829-32122529	N_Shore	PPT2;PRRT1;PPT2	TSS1500;TSS1500;TSS1500
cg04252562	0.717464	0.00378545	0.0771457	0.0103617	0.198306	0.0166753	0.31387	0.0178992	2.66184e-06	4.14367e-05	0.115564	7.38427e-16	5.81601e-13	-0.640318	chr12	55286024		OpenSea
cg26141335	0.634248	0.029429	0.0716203	0.0220115	0.930425	0.0127901	0.930694	0.00316008	0.984085	0.995015	0.000269	7.43302e-16	5.83798e-13	-0.562627	chr7	130125976	chr7:130126017-130126801	N_Shore	MEST;MEST;MEST	TSS1500;TSS200;TSS200
cg13718418	0.613953	0.0106257	0.953775	0.0130195	0.960141	0.000533353	0.972358	0.0025424	0.149506	0.314135	0.0122169	7.43443e-16	5.83798e-13	0.339822	chr12	85672285	chr12:85673878-85674700	N_Shore
cg14263063	0.369615	0.0109797	0.849959	0.012144	0.0863739	0.00950433	0.0507612	0.0131231	0.0073048	0.025655	-0.0356127	7.43557e-16	5.83798e-13	0.480344	chr16	21162181		OpenSea	DNAH3	Body
cg25711726	0.801667	0.0231312	0.0649824	0.0137713	0.591242	0.00870923	0.549109	0.0383481	0.029598	0.0838333	-0.0421333	7.45062e-16	5.84367e-13	-0.736685	chr11	124949155		OpenSea	SLC37A2;SLC37A2;SLC37A2;SLC37A2	ExonBnd;ExonBnd;Body;Body
cg22842879	0.575143	0.0167356	0.86322	0.00596535	0.0231307	0.00227639	0.025552	0.00353719	0.726558	0.889521	0.00242127	7.47612e-16	5.84998e-13	0.288077	chr4	7874296		OpenSea	AFAP1;AFAP1	5'UTR;5'UTR
cg07488684	0.047638	0.00887606	0.45784	0.0207031	0.0367877	0.0157781	0.0292732	0.00154739	0.449815	0.686455	-0.00751455	7.47663e-16	5.84998e-13	0.410202	chr15	59729906	chr15:59730070-59730738	N_Shore	FAM81A	TSS1500
cg02094077	0.323814	0.00507197	0.873547	0.00641913	0.225461	0.0115613	0.313326	0.0157934	1.01832e-05	0.000115751	0.0878649	7.48212e-16	5.84998e-13	0.549733	chr12	101604137	chr12:101603387-101603933	S_Shore	SLC5A8	TSS200
cg11870042	0.272558	0.00905921	0.901254	0.0200424	0.868654	0.0138594	0.897489	0.0143816	0.0723862	0.176138	0.0288349	7.49625e-16	5.85491e-13	0.628696	chr7	2060040	chr7:2059907-2060131	Island	MAD1L1;MAD1L1;MAD1L1	Body;Body;Body
cg13859771	0.416513	0.0209391	0.0470316	0.00732331	0.0560607	0.0081006	0.0478838	0.00258554	0.363815	0.599093	-0.00817692	7.5248e-16	5.87107e-13	-0.369482	chr10	101421142	chr10:101418868-101419589	S_Shore	ENTPD7	Body
cg08777963	0.450216	0.0229355	0.910595	0.0136053	0.0575363	0.0119817	0.0355644	0.00735006	0.0628435	0.156806	-0.0219719	7.53593e-16	5.87363e-13	0.460379	chr4	83934806	chr4:83933332-83934370	S_Shore	LIN54	TSS1500
cg19796954	0.349701	0.00965198	0.0487958	0.0120652	0.0422396	0.00305562	0.0407526	0.00516601	0.837005	0.942933	-0.00148696	7.57195e-16	5.8787e-13	-0.300905	chr2	219034602		OpenSea
cg22796507	0.021687	0.000642148	0.454447	0.030012	0.0232355	0.00184483	0.0241349	0.00167953	0.931005	0.978034	0.00089942	7.57286e-16	5.8787e-13	0.43276	chr1	47882739	chr1:47881896-47883065	Island	FOXE3	1stExon
cg16705395	0.63341	0.00838435	0.186792	0.007474	0.0568829	0.0136604	0.0640487	0.0117572	0.507385	0.737815	0.00716582	7.57477e-16	5.8787e-13	-0.446618	chr2	159542811		OpenSea
cg18034799	0.480471	0.00716751	0.0565056	0.0170211	0.13981	0.0117687	0.111814	0.0145809	0.0144465	0.0457371	-0.0279955	7.57764e-16	5.8787e-13	-0.423966	chr1	26332370		OpenSea
cg21867359	0.612275	0.0113439	0.136091	0.0313293	0.0184679	0.00391994	0.021168	0.00417043	0.813451	0.93252	0.00270008	7.5817e-16	5.8787e-13	-0.476184	chr12	52674751		OpenSea
cg19052064	0.236131	0.00276762	0.0197639	0.00359664	0.0221404	0.00838051	0.0130671	0.00231231	0.0976061	0.224367	-0.0090733	7.61029e-16	5.89475e-13	-0.216367	chr17	48278952	chr17:48276877-48279008	Island	COL1A1;COL1A1	1stExon;5'UTR
cg08590978	0.506734	0.0116176	0.0568623	0.0248295	0.931148	0.00295909	0.934158	0.00175847	0.780826	0.917315	0.0030103	7.62605e-16	5.90085e-13	-0.449872	chr9	130850935		OpenSea	SLC25A25	Body
cg09310776	0.832866	0.0204601	0.344959	0.0142412	0.934129	0.00940434	0.930921	0.012232	0.784645	0.919142	-0.0032084	7.69515e-16	5.94816e-13	-0.487907	chr2	45359984		OpenSea
cg13629358	0.544572	0.0124313	0.0471486	0.00762646	0.158087	0.00976336	0.0410493	0.00587535	1.2618e-07	4.46207e-06	-0.117038	7.76447e-16	5.99282e-13	-0.497424	chr5	160112456		OpenSea	ATP10B	Body
cg09599518	0.569105	0.00930886	0.878665	0.0029243	0.0285172	0.0035802	0.0281484	0.00728078	0.960493	0.987778	-0.00036877	7.772e-16	5.99282e-13	0.309561	chr1	16344571		OpenSea	HSPB7;HSPB7	1stExon;5'UTR
cg07803924	0.329356	0.00269943	0.0944356	0.00271202	0.0656167	0.0107062	0.0276688	0.00284484	9.37343e-06	0.000108499	-0.0379479	7.77694e-16	5.99282e-13	-0.23492	chr5	178057661	chr5:178053432-178054411	S_Shelf
cg03829542	0.253031	0.0132492	0.816837	0.0273677	0.18101	0.0114416	0.360737	0.0215378	2.93605e-09	3.28676e-07	0.179728	7.84483e-16	6.03891e-13	0.563806	chr11	67029374		OpenSea
cg05398784	0.619333	0.0089368	0.102738	0.00970467	0.869612	0.00404503	0.890659	0.0172028	0.107327	0.242114	0.021047	7.86222e-16	6.04608e-13	-0.516595	chr3	73528949		OpenSea	PDZRN3;PDZRN3;PDZRN3	Body;Body;5'UTR
cg09142144	0.648527	0.032953	0.0870077	0.0177395	0.0541733	0.011208	0.0454823	0.003094	0.523552	0.751153	-0.008691	7.90299e-16	6.07119e-13	-0.561519	chr5	35939847		OpenSea	CAPSL;CAPSL	TSS1500;TSS1500
cg02250764	0.394103	0.0215989	0.90956	0.0155131	0.876441	0.0113743	0.90733	0.0132178	0.0242438	0.0708815	0.0308888	7.92748e-16	6.07895e-13	0.515457	chr5	134878149	chr5:134879443-134879819	N_Shore
cg11194698	0.521236	0.0206394	0.937545	0.0129618	0.953126	0.0040044	0.968417	0.00636859	0.14329	0.303988	0.015291	7.92933e-16	6.07895e-13	0.416309	chr7	44184840	chr7:44184770-44185695	Island	GCK;GCK;GCK	Body;Body;Body
cg00186529	0.146872	0.0303026	0.882473	0.00526811	0.34967	0.00856841	0.138124	0.0150516	1.09118e-08	8.11299e-07	-0.211546	7.95473e-16	6.09217e-13	0.735601	chr6	170452864	chr6:170451497-170452927	Island
cg13714644	0.448933	0.0129846	0.0260554	0.00476109	0.050025	0.0157099	0.0401392	0.0113707	0.340334	0.573162	-0.00988584	7.98745e-16	6.11098e-13	-0.422877	chr11	108741277		OpenSea	DDX10	Body
cg25193782	0.761969	0.0218723	0.249868	0.019794	0.924166	0.0160257	0.932706	0.00466278	0.493067	0.725565	0.0085406	8.07096e-16	6.16488e-13	-0.512101	chr17	47976494	chr17:47979465-47979740	N_Shelf
cg11678063	0.723921	0.0274019	0.0555633	0.0140373	0.932308	0.0162509	0.933554	0.00513823	0.938398	0.980538	0.0012458	8.078e-16	6.16488e-13	-0.668357	chr6	136950275		OpenSea	LOC101928461;MAP3K5	Body;Body
cg07580038	0.0688115	0.00607488	0.440297	0.0192344	0.0632577	0.00585593	0.0473725	0.0130194	0.0931099	0.215995	-0.0158852	8.08262e-16	6.16488e-13	0.371486	chr2	149634631	chr2:149632682-149633882	S_Shore	KIF5C	Body
cg03892601	0.181675	0.0160661	0.844922	0.0338169	0.134061	0.00807286	0.135309	0.0179364	0.937829	0.980379	0.00124793	8.09449e-16	6.16764e-13	0.663247	chr7	148036314	chr7:148036494-148036848	N_Shore	CNTNAP2	Body
cg17187869	0.558738	0.0168385	0.91578	0.00575208	0.0945235	0.00820251	0.154448	0.00270033	6.45056e-06	8.12924e-05	0.0599241	8.17144e-16	6.21994e-13	0.357042	chr5	114938411	chr5:114937613-114938149	S_Shore	TICAM2;TMED7-TICAM2;TMED7-TICAM2;LOC101927100;LOC101927100	TSS1500;Body;Body;Body;Body
cg05969103	0.61584	0.0034587	0.0740432	0.0154525	0.327739	0.0107416	0.200361	0.0316209	1.33779e-07	4.65143e-06	-0.127378	8.2025e-16	6.23469e-13	-0.541797	chr12	97670067		OpenSea
cg11014463	0.358453	0.0126397	0.06195	0.000800414	0.0354646	0.00898544	0.0277605	0.00305701	0.29208	0.51596	-0.00770401	8.20747e-16	6.23469e-13	-0.296503	chr6	56818479	chr6:56818873-56820308	N_Shore	BEND6;DST	TSS1500;Body
cg23942789	0.369671	0.00403711	0.801862	0.0143236	0.522683	0.00211439	0.461676	0.0107084	4.00602e-05	0.000340548	-0.0610065	8.29911e-16	6.29239e-13	0.432191	chr5	76505840	chr5:76506029-76507189	N_Shore	PDE8B;PDE8B;PDE8B;PDE8B;PDE8B	TSS1500;TSS1500;TSS1500;TSS1500;TSS1500
cg00828602	0.0497198	0.00618363	0.471622	0.0266004	0.0394834	0.00838273	0.0329175	0.00790232	0.522798	0.750548	-0.0065659	8.30025e-16	6.29239e-13	0.421902	chr3	55520834	chr3:55520226-55522344	Island	WNT5A	Body
cg24672173	0.0461583	0.0114922	0.891575	0.0208613	0.140859	0.0213609	0.376109	0.050099	1.71445e-08	1.10961e-06	0.23525	8.31107e-16	6.29421e-13	0.845416	chr3	40657199	chr3:40657159-40657395	Island
cg11914068	0.311531	0.0150042	0.0308819	0.00502962	0.0246916	0.00686078	0.0219538	0.00289382	0.68748	0.86738	-0.0027378	8.34988e-16	6.307e-13	-0.280649	chr12	132654862	chr12:132653023-132653236	S_Shore
cg23286992	0.511702	0.0229324	0.0515775	0.0192864	0.0469365	0.0113012	0.0293716	0.00338675	0.130731	0.282949	-0.017565	8.35065e-16	6.307e-13	-0.460124	chr1	18861627		OpenSea
cg04213679	0.465187	0.0129852	0.841711	0.0124344	0.162767	0.0107514	0.270844	0.00866808	1.17012e-08	8.51267e-07	0.108076	8.36001e-16	6.307e-13	0.376523	chr5	34756978		OpenSea	RAI14;RAI14;RAI14;RAI14;RAI14;RAI14	Body;Body;Body;Body;Body;Body
cg09970428	0.412918	0.0141372	0.917415	0.0112733	0.902369	0.0176952	0.902348	0.0207603	0.998623	0.999572	-2.11e-05	8.36981e-16	6.307e-13	0.504496	chr6	119077594		OpenSea
cg24404823	0.291396	0.0153516	0.876019	0.0293453	0.0992313	0.0163935	0.164136	0.0131658	0.000385151	0.00215107	0.0649045	8.37598e-16	6.307e-13	0.584623	chr1	247496053	chr1:247494249-247495840	S_Shore	ZNF496	TSS1500
cg23083277	0.106926	0.00919599	0.541877	0.0225594	0.0557959	0.00578692	0.0411088	0.00189783	0.177477	0.358193	-0.0146871	8.37853e-16	6.307e-13	0.43495	chr3	130064935	chr3:130064574-130064840	S_Shore	COL29A1;COL29A1	5'UTR;Body
cg11685396	0.157841	0.0119696	0.402249	0.00233536	0.036353	0.00179289	0.0382681	0.00493869	0.746434	0.90019	0.00191511	8.39511e-16	6.31112e-13	0.244407	chr1	180511955		OpenSea
cg08138412	0.877591	0.0128948	0.447187	0.0122401	0.937873	0.0132521	0.915636	0.0161983	0.0477346	0.125014	-0.0222378	8.40087e-16	6.31112e-13	-0.430404	chr7	73458240		OpenSea	ELN;ELN;ELN;ELN;ELN;ELN;ELN;ELN;ELN;ELN;ELN;ELN;ELN;ELN;ELN;ELN;ELN;ELN;ELN;ELN;ELN;ELN;ELN;ELN;ELN;ELN	ExonBnd;ExonBnd;ExonBnd;ExonBnd;ExonBnd;ExonBnd;ExonBnd;ExonBnd;ExonBnd;ExonBnd;ExonBnd;ExonBnd;ExonBnd;Body;Body;Body;Body;Body;Body;Body;Body;Body;Body;Body;Body;Body
cg04463607	0.650713	0.0264132	0.0544927	0.0229468	0.0633011	0.00573692	0.0695002	0.0196239	0.668522	0.855728	0.00619911	8.45705e-16	6.34292e-13	-0.59622	chr11	114549162		OpenSea	FAM55B	TSS200
cg26510473	0.883675	0.00978568	0.243759	0.0328011	0.90599	0.0192886	0.891092	0.0191101	0.344259	0.577552	-0.0148977	8.46016e-16	6.34292e-13	-0.639915	chr2	1553797		OpenSea
cg05043823	0.520347	0.0179787	0.0643025	0.0164024	0.361027	0.00959882	0.244319	0.0138864	4.94092e-08	2.30213e-06	-0.116708	8.52817e-16	6.38751e-13	-0.456045	chr15	77951054		OpenSea	LINGO1-AS2;LINGO1-AS2;LINGO1;LINGO1;LINGO1;LINGO1;LINGO1;LINGO1;LINGO1;LINGO1;LINGO1;LINGO1;LINGO1	TSS1500;TSS1500;5'UTR;5'UTR;5'UTR;5'UTR;5'UTR;5'UTR;5'UTR;5'UTR;5'UTR;5'UTR;5'UTR
cg14507403	0.129917	0.0256033	0.585693	0.0113461	0.0508881	0.00555731	0.0560429	0.0151016	0.641881	0.838471	0.00515476	8.55444e-16	6.39197e-13	0.455776	chr7	97798005	chr7:97800780-97801030	N_Shelf	LMTK2	Body
cg01150129	0.228818	0.00866407	0.635638	0.00448826	0.179753	0.0144251	0.187756	0.0182912	0.422399	0.660036	0.00800214	8.55686e-16	6.39197e-13	0.406821	chr17	80562098	chr17:80559025-80559450	S_Shelf	FOXK2	3'UTR
cg25591469	0.325606	0.00648247	0.0487685	0.00925434	0.0497402	0.00765844	0.0421708	0.0046639	0.270043	0.488297	-0.00756935	8.56161e-16	6.39197e-13	-0.276838	chr2	238322789		OpenSea	COL6A3;COL6A3;COL6A3;COL6A3;COL6A3;COL6A3;COL6A3;COL6A3;COL6A3;COL6A3	5'UTR;1stExon;5'UTR;5'UTR;1stExon;1stExon;5'UTR;1stExon;5'UTR;1stExon
cg12866282	0.360414	0.0131619	0.0552273	0.00195996	0.0576798	0.0107883	0.0473446	0.00341211	0.177011	0.357499	-0.0103352	8.57769e-16	6.39197e-13	-0.305187	chr5	89900881		OpenSea	ADGRV1;ADGRV1	Body;Body
cg19451847	0.526045	0.00211392	0.0537015	0.0118298	0.0683792	0.0281199	0.0514035	0.0115953	0.153649	0.320833	-0.0169757	8.5799e-16	6.39197e-13	-0.472343	chr18	52279513		OpenSea
cg16635128	0.462433	0.0232051	0.912763	0.00650315	0.0625984	0.00849545	0.0483695	0.00409637	0.205897	0.400652	-0.0142288	8.58537e-16	6.39197e-13	0.45033	chr12	110211413		OpenSea	MGC14436;MGC14436	TSS200;TSS200
cg04861640	0.278156	0.0305344	0.910575	0.00887827	0.0818914	0.0156566	0.0785568	0.0151479	0.827887	0.938967	-0.0033346	8.61014e-16	6.40403e-13	0.632418	chr6	28234605	chr6:28234842-28235124	N_Shore	ZNF187;ZNF187;ZNF187	TSS200;TSS200;TSS200
cg18448746	0.421357	0.0226948	0.921111	0.00225195	0.0826222	0.0183201	0.0710192	0.0134696	0.346634	0.580134	-0.011603	8.73587e-16	6.48732e-13	0.499754	chr17	27039132	chr17:27038084-27038919	S_Shore	PROCA1	TSS1500
cg07713910	0.742294	0.0252556	0.0685428	0.0233934	0.700003	0.00940537	0.851237	0.0144137	2.46453e-07	7.18483e-06	0.151234	8.73945e-16	6.48732e-13	-0.673751	chr8	77690500		OpenSea	ZFHX4	Body
cg25709789	0.516797	0.030674	0.0416009	0.00857562	0.0483546	0.00898744	0.0337033	0.00229418	0.217101	0.416704	-0.0146513	8.76367e-16	6.49544e-13	-0.475196	chr17	27739916		OpenSea	TAOK1	5'UTR
cg03813151	0.184425	0.0351919	0.900271	0.0278433	0.931542	0.0139781	0.918933	0.00823016	0.472228	0.707173	-0.0126091	8.76876e-16	6.49544e-13	0.715846	chr6	149778058	chr6:149777792-149778189	Island	ZC3H12D	Body
cg05202616	0.786046	0.00806279	0.308357	0.00988332	0.0811633	0.028652	0.0699432	0.00579637	0.341433	0.574456	-0.0112202	8.78946e-16	6.49544e-13	-0.477689	chr12	110993883		OpenSea	PPTC7	Body
cg03490971	0.356637	0.0168715	0.0488315	0.00308296	0.0335466	0.00680683	0.0270359	0.00328813	0.390112	0.627249	-0.00651069	8.79301e-16	6.49544e-13	-0.307805	chr3	118903728		OpenSea	UPK1B	5'UTR
cg04830808	0.232181	0.00311366	0.0352748	0.00119701	0.0225418	0.00169925	0.0243758	0.00418711	0.701933	0.875586	0.00183395	8.79437e-16	6.49544e-13	-0.196907	chr3	122712224		OpenSea	SEMA5B	5'UTR
cg16896868	0.788343	0.0472269	0.0748619	0.0172766	0.0912219	0.00359345	0.0366454	0.00450388	0.00649771	0.0232304	-0.0545765	8.80247e-16	6.49544e-13	-0.713481	chr13	110319562		OpenSea
cg12413242	0.828153	0.00503642	0.141608	0.0461522	0.926281	0.00781194	0.922287	0.0152512	0.81082	0.931271	-0.0039939	8.83365e-16	6.51003e-13	-0.686544	chr12	2292890		OpenSea	CACNA1C;CACNA1C;CACNA1C;CACNA1C;CACNA1C;CACNA1C;CACNA1C;CACNA1C;CACNA1C;CACNA1C;CACNA1C;CACNA1C;CACNA1C;CACNA1C;CACNA1C;CACNA1C;CACNA1C;CACNA1C;CACNA1C;CACNA1C;CACNA1C;CACNA1C;CACNA1C	Body;Body;Body;Body;Body;Body;Body;Body;Body;Body;Body;Body;Body;Body;Body;Body;Body;Body;Body;Body;Body;Body;Body
cg27100370	0.160663	0.0025851	0.859539	0.0301977	0.146158	0.0305682	0.0875658	0.0187872	0.00355775	0.0139216	-0.0585924	8.84775e-16	6.51003e-13	0.698876	chr19	1082612	chr19:1082576-1083430	Island	HMHA1	Body
cg07016075	0.486675	0.0184426	0.844363	0.00918813	0.444875	0.0102202	0.28691	0.0074113	4.86533e-11	2.08502e-08	-0.157966	8.84835e-16	6.51003e-13	0.357688	chr17	80337600	chr17:80332182-80333671	S_Shelf
cg10570177	0.0381046	0.00595374	0.461591	0.0192467	0.0611853	0.013446	0.102546	0.0150784	0.00115299	0.0053722	0.041361	8.85759e-16	6.51042e-13	0.423486	chr9	136324586	chr9:136324676-136325527	N_Shore	C9orf7;C9orf7	TSS1500;TSS1500
cg00028013	0.342337	0.0235962	0.750922	0.0139061	0.0369918	0.00361972	0.0330604	0.00613688	0.692898	0.87044	-0.00393145	8.9107e-16	6.54303e-13	0.408585	chr15	74218697	chr15:74218696-74220373	Island	LOXL1	TSS200
cg10053912	0.732253	0.0101013	0.0432355	0.0156296	0.798249	0.0135885	0.865915	0.0097757	0.00110877	0.00519854	0.0676662	8.92271e-16	6.54543e-13	-0.689018	chr11	119994204		OpenSea	TRIM29	Body
cg07074086	0.474843	0.00783392	0.865155	0.0198624	0.0413883	0.0119879	0.0415757	0.00762509	0.984238	0.995064	0.000187417	8.97224e-16	6.57532e-13	0.390312	chr8	144309876	chr8:144311708-144311985	N_Shore
cg00189389	0.820301	0.0118185	0.0977716	0.0170648	0.802111	0.00892581	0.777947	0.037036	0.183536	0.367471	-0.0241639	8.99167e-16	6.57564e-13	-0.722529	chr3	18490249	chr3:18485112-18487056	S_Shelf
cg02463057	0.677296	0.0242196	0.0872058	0.0183626	0.485725	0.0170434	0.47953	0.00275298	0.666979	0.854746	-0.00619503	9.01116e-16	6.57564e-13	-0.59009	chr18	74291677		OpenSea
cg00107241	0.866183	0.0101645	0.377349	0.012759	0.689511	0.0147418	0.620413	0.0125609	4.20165e-05	0.00035369	-0.0690979	9.01565e-16	6.57564e-13	-0.488834	chr1	29461070	chr1:29460810-29461172	Island
cg20290360	0.355162	0.0124719	0.0340959	0.00330861	0.953388	0.00432406	0.961001	0.00313404	0.337965	0.570441	0.0076123	9.02294e-16	6.57564e-13	-0.321066	chr1	204956391		OpenSea	NFASC;NFASC;NFASC;NFASC	Body;Body;Body;Body
cg27106398	0.416279	0.00366539	0.892848	0.0149854	0.134823	0.0180367	0.150872	0.0095831	0.180816	0.363312	0.0160489	9.02544e-16	6.57564e-13	0.476569	chr3	128210180	chr3:128205495-128212274	Island	GATA2;GATA2-AS1	5'UTR;Body
cg17128553	0.543881	0.0177753	0.076832	0.00912568	0.929099	0.0128365	0.93059	0.014312	0.895591	0.965903	0.0014909	9.03402e-16	6.57564e-13	-0.467049	chr11	123175759	chr11:123172454-123173104	S_Shelf
cg15415094	0.908879	0.0160319	0.311594	0.0390259	0.947761	0.00387351	0.941635	0.0107507	0.674177	0.85926	-0.0061268	9.03419e-16	6.57564e-13	-0.597285	chr17	80827971	chr17:80827970-80828316	Island	TBCD	Body
cg17518965	0.721786	0.00959732	0.962545	0.00730523	0.972587	0.000383984	0.974173	0.00593642	0.786789	0.920242	0.0015861	9.06214e-16	6.58957e-13	0.240758	chr19	3178955	chr19:3178741-3179986	Island	S1PR4	1stExon
cg05466207	0.44028	0.00997852	0.0538125	0.0095939	0.244144	0.00742726	0.149154	0.0193316	8.55494e-08	3.38256e-06	-0.09499	9.07691e-16	6.5939e-13	-0.386468	chr9	128856269		OpenSea
cg07888967	0.11561	0.00954085	0.494088	0.0142494	0.0955208	0.00952271	0.0756547	0.0050833	0.0458562	0.120926	-0.0198661	9.09705e-16	6.59819e-13	0.378479	chr11	117666872	chr11:117666634-117668141	Island	DSCAML1	Body
cg10981439	0.505847	0.00886779	0.229056	0.00986278	0.0437224	0.0022871	0.133686	0.0079287	2.63795e-09	3.04961e-07	0.089964	9.10046e-16	6.59819e-13	-0.276791	chr6	41254433		OpenSea	TREM1;TREM1	5'UTR;1stExon
cg14407987	0.66489	0.00492326	0.904247	0.00257907	0.558728	0.00791802	0.68285	0.00405293	6.03453e-12	5.23815e-09	0.124121	9.11749e-16	6.6007e-13	0.239358	chr11	47470793		OpenSea	RAPSN;RAPSN	TSS200;TSS200
cg08217540	0.853277	0.0126783	0.346114	0.0277777	0.937284	0.00439067	0.880679	0.019318	0.000388669	0.00216775	-0.0566052	9.12737e-16	6.6007e-13	-0.507163	chr15	50172125		OpenSea	ATP8B4;ATP8B4;ATP8B4;ATP8B4	Body;Body;Body;Body
cg01390419	0.416799	0.0184655	0.912744	0.00859678	0.73828	0.0155649	0.85136	0.00989661	2.12517e-07	6.46503e-06	0.11308	9.13038e-16	6.6007e-13	0.495945	chr10	76803856	chr10:76803360-76803857	Island	DUPD1	Body
cg02142972	0.142557	0.037574	0.675043	0.00214891	0.0285795	0.00489641	0.0253215	0.0018123	0.801841	0.927265	-0.00325798	9.20321e-16	6.64693e-13	0.532486	chr9	116327210		OpenSea	RGS3;RGS3;RGS3;RGS3;RGS3;RGS3	TSS200;Body;Body;5'UTR;Body;Body
cg06769759	0.593371	0.00504377	0.0500631	0.0110872	0.199722	0.00681888	0.122332	0.0266992	3.96334e-05	0.000337691	-0.0773896	9.24517e-16	6.6708e-13	-0.543308	chr5	11589339		OpenSea	CTNND2;CTNND2;CTNND2;CTNND2;CTNND2	TSS1500;TSS1500;Body;Body;5'UTR
cg20005743	0.326501	0.0157875	0.909159	0.0110726	0.145803	0.00981011	0.0885584	0.0271996	0.00113361	0.00529626	-0.0572443	9.31835e-16	6.71712e-13	0.582658	chr15	27111884	chr15:27112030-27113479	N_Shore	GABRA5;GABRA5;GABRA5	5'UTR;TSS1500;1stExon
cg18277671	0.572649	0.0099417	0.0432909	0.0221988	0.362503	0.0170275	0.167236	0.0108817	5.35388e-10	1.03426e-07	-0.195267	9.37016e-16	6.74367e-13	-0.529358	chr21	43579962		OpenSea
cg14521240	0.458107	0.0161995	0.0373382	0.0106812	0.107202	0.00586872	0.0543914	0.0130919	0.000137017	0.000918623	-0.0528101	9.37321e-16	6.74367e-13	-0.420769	chr14	63543872		OpenSea
cg13627828	0.462713	0.0218504	0.922676	0.0109789	0.928269	0.00843227	0.925536	0.00915501	0.807736	0.929929	-0.0027332	9.4091e-16	6.76299e-13	0.459963	chr11	74148585		OpenSea
cg15122111	0.273657	0.0052198	0.0477803	0.00848549	0.0351084	0.00336512	0.0294421	0.00328088	0.313214	0.541638	-0.00566627	9.44029e-16	6.77568e-13	-0.225876	chr3	130569453		OpenSea	ATP2C1;ATP2C1;ATP2C1;ATP2C1;ATP2C1;ATP2C1	5'UTR;5'UTR;5'UTR;1stExon;1stExon;1stExon
cg13030331	0.170685	0.0269461	0.68652	0.011942	0.268333	0.00958905	0.155378	0.0179131	3.53909e-07	9.32887e-06	-0.112955	9.44486e-16	6.77568e-13	0.515834	chr2	241497599	chr2:241496576-241497600	Island	ANKMY1;ANKMY1	TSS200;TSS200
cg15647325	0.793824	0.0324997	0.0605437	0.016767	0.875756	0.0162891	0.890138	0.012693	0.427072	0.664581	0.014382	9.46203e-16	6.78149e-13	-0.733281	chr6	134788804		OpenSea	LOC101928231;LINC01010;LINC01010;LINC01010;LINC01010	Body;Body;Body;Body;Body
cg19329160	0.646605	0.00825649	0.975817	0.00549018	0.0341589	0.00862571	0.107631	0.013339	2.83946e-07	7.96e-06	0.0734725	9.49673e-16	6.79985e-13	0.329212	chr13	79182095	chr13:79181944-79182222	Island
cg25592907	0.749555	0.018829	0.061854	0.0184242	0.592795	0.0198734	0.569387	0.0372523	0.178149	0.359217	-0.0234074	9.54041e-16	6.8246e-13	-0.687701	chr11	73676012		OpenSea	DNAJB13	Body
cg25431946	0.275345	0.01965	0.702249	0.0205567	0.947977	0.00218395	0.939978	0.00567334	0.447862	0.684562	-0.0079991	9.55584e-16	6.8291e-13	0.426904	chr4	40313893		OpenSea	LOC101060498	Body
cg17479598	0.593145	0.0176352	0.0738809	0.00559072	0.905969	0.011187	0.886939	0.0170951	0.149337	0.313872	-0.0190299	9.5767e-16	6.83472e-13	-0.519265	chr1	240815583		OpenSea	MIR1273E	Body
cg03876340	0.571241	0.00312129	0.108018	0.0148372	0.11689	0.013348	0.0657641	0.0182434	0.000441664	0.00240965	-0.0511261	9.58196e-16	6.83472e-13	-0.463223	chr3	155570582	chr3:155572358-155572604	N_Shore	SLC33A1	Body
cg18505593	0.153872	0.0188931	0.79863	0.0440743	0.979979	0.000611239	0.979017	0.0028059	0.951305	0.984753	-0.000962	9.61936e-16	6.85316e-13	0.644758	chr14	100059479		OpenSea	CCDC85C	Body
cg10573203	0.688198	0.0351945	0.0451894	0.0158168	0.088352	0.0210477	0.100815	0.00630973	0.432988	0.670445	0.0124628	9.62614e-16	6.85316e-13	-0.643008	chr12	117539306	chr12:117536290-117537421	S_Shore	TESC-AS1	Body
cg04058378	0.447353	0.0127147	0.791713	0.0087854	0.0806112	0.00976387	0.0736415	0.0055063	0.413452	0.651057	-0.00696969	9.64208e-16	6.85574e-13	0.34436	chr9	34666264	chr9:34664930-34665687	S_Shore
cg08846011	0.716817	0.0208665	0.0922692	0.011803	0.614748	0.022047	0.614652	0.0185338	0.995012	0.998506	-9.54e-05	9.65228e-16	6.85574e-13	-0.624548	chr1	117318133		OpenSea
cg02712669	0.139108	0.0039862	0.512175	0.00755149	0.927047	0.0081194	0.939128	0.0131983	0.199148	0.390775	0.0120812	9.65725e-16	6.85574e-13	0.373067	chr9	72435880		OpenSea	C9orf135;C9orf135;C9orf135;C9orf135;C9orf135-AS1;C9orf135;C9orf135;C9orf135;C9orf135	1stExon;1stExon;1stExon;1stExon;TSS1500;5'UTR;5'UTR;Body;Body
cg13407335	0.108942	0.00751427	0.580881	0.0281267	0.0833654	0.00639318	0.0809113	0.0139072	0.831661	0.940529	-0.00245413	9.68023e-16	6.86367e-13	0.471939	chr17	7832852	chr17:7832532-7833164	Island	KCNAB3	TSS200
cg04086778	0.580546	0.016309	0.928749	0.010542	0.923609	0.00736457	0.917407	0.00685134	0.470607	0.705719	-0.00620181	9.68677e-16	6.86367e-13	0.348203	chr6	6002190	chr6:6002471-6005125	N_Shore	NRN1;NRN1;NRN1	Body;Body;Body
cg11589737	0.340844	0.0107204	0.056769	0.00730075	0.927081	0.00647496	0.922759	0.0113313	0.536636	0.761634	-0.0043225	9.70751e-16	6.86624e-13	-0.284075	chr15	42251153		OpenSea	EHD4	Body
cg01893414	0.0702193	0.0083701	0.39518	0.0163869	0.0260764	0.00629792	0.0236935	0.00427892	0.764598	0.909493	-0.00238298	9.70874e-16	6.86624e-13	0.32496	chr2	200321161	chr2:200320502-200329681	Island	SATB2;SATB2;SATB2	5'UTR;5'UTR;5'UTR
cg16000321	0.418076	0.00404801	0.124449	0.011626	0.0366132	0.0082007	0.0519591	0.00836985	0.0476124	0.124753	0.0153459	9.72409e-16	6.8706e-13	-0.293627	chr11	111784847		OpenSea	CRYAB;CRYAB;HSPB2-C11orf52	TSS1500;TSS1500;Body
cg01446620	0.429869	0.00999811	0.0843701	0.00822484	0.0392964	0.0059961	0.123365	0.00739627	1.03329e-07	3.86633e-06	0.0840688	9.77551e-16	6.89504e-13	-0.345499	chr3	133461738	chr3:133464949-133465420	N_Shelf
cg12695122	0.589555	0.030168	0.0517673	0.0238013	0.0301096	0.00751077	0.0238136	0.0020378	0.633667	0.832889	-0.00629602	9.77711e-16	6.89504e-13	-0.537788	chr5	9265842		OpenSea	SEMA5A	Body
cg01378182	0.464676	0.00261972	0.0757973	0.00827235	0.0700084	0.0162229	0.053009	0.013331	0.0908937	0.21185	-0.0169994	9.82492e-16	6.92223e-13	-0.388878	chr7	43288635	chr7:43288634-43288948	Island	HECW1	Body
cg04332114	0.349697	0.00671236	0.0578901	0.0093053	0.0662707	0.0096254	0.0665514	0.00611507	0.968649	0.99038	0.000280697	9.85305e-16	6.93552e-13	-0.291807	chr1	110852612		OpenSea	LOC440600	Body
cg09023252	0.657652	0.013324	0.216176	0.0148815	0.92994	0.00159669	0.900597	0.0111724	0.0155087	0.0485868	-0.0293439	9.88236e-16	6.94961e-13	-0.441476	chr10	89912338		OpenSea
cg02945816	0.488407	0.0125156	0.097745	0.0123317	0.363772	0.00870112	0.425869	0.00540816	1.35149e-05	0.000144384	0.0620974	9.95017e-16	6.98584e-13	-0.390662	chr20	61004489		OpenSea
cg05303280	0.759674	0.0346028	0.0402341	0.0103737	0.86599	0.00519586	0.849584	0.0180077	0.359532	0.594331	-0.0164053	9.95255e-16	6.98584e-13	-0.71944	chr15	51632611	chr15:51633724-51634318	N_Shore	GLDN	TSS1500
cg25024737	0.319323	0.000704494	0.0512176	0.0155606	0.052778	0.000600365	0.0271894	0.0031671	0.00147611	0.00661667	-0.0255887	9.96638e-16	6.98804e-13	-0.268105	chr6	94529065		OpenSea
cg06139333	0.294705	0.0177081	0.783252	0.0296696	0.0653319	0.00497873	0.0608015	0.00167477	0.705778	0.877849	-0.00453042	9.97667e-16	6.98804e-13	0.488547	chr3	193570348		OpenSea
cg18453528	0.328	0.00354445	0.0276415	0.00458203	0.0595099	0.00522908	0.0649931	0.00735584	0.460809	0.696768	0.00548315	9.9837e-16	6.98804e-13	-0.300358	chr1	158671705		OpenSea	OR6K2	TSS1500
cg09559780	0.270644	0.00293978	0.0486014	0.00754128	0.0275477	0.00383862	0.0306344	0.00778911	0.572784	0.789738	0.00308667	1.00015e-15	6.98871e-13	-0.222043	chr16	50727221		OpenSea
cg04586299	0.606904	0.0122522	0.164084	0.00264601	0.384057	0.0125108	0.128743	0.0147708	1.61948e-12	2.23588e-09	-0.255314	1.0011e-15	6.98871e-13	-0.44282	chr16	87638484	chr16:87636506-87637284	S_Shore	JPH3	Body
cg06790168	0.528137	0.0231486	0.0411797	0.0055801	0.106666	0.00770754	0.0663266	0.00900464	0.00411136	0.0157333	-0.040339	1.0019e-15	6.98871e-13	-0.486957	chr10	6488016		OpenSea	PRKCQ;PRKCQ;PRKCQ;PRKCQ	Body;Body;Body;Body
cg12737497	0.0792097	0.00623646	0.319655	0.00718795	0.0445213	0.00868899	0.0371313	0.00191148	0.222811	0.424844	-0.00739003	1.0022e-15	6.98871e-13	0.240445	chr18	56530420	chr18:56530395-56531288	Island	ZNF532	5'UTR
cg22372182	0.562019	0.020736	0.0502269	0.00862819	0.177323	0.019408	0.0437881	0.00840656	4.52169e-08	2.16438e-06	-0.133535	1.00464e-15	6.99713e-13	-0.511792	chr1	223566669	chr1:223566642-223567268	Island	C1orf65	TSS200
cg08275224	0.523641	0.0184595	0.925956	0.0161358	0.0418795	0.0119175	0.0357147	0.00140286	0.53485	0.760199	-0.0061648	1.00528e-15	6.99713e-13	0.402315	chr2	75798611		OpenSea
cg23596471	0.442741	0.0168231	0.0452769	0.0171508	0.038236	0.0102783	0.0382309	0.0056356	0.999582	0.999868	-5.1e-06	1.0065e-15	6.99914e-13	-0.397464	chr1	54105337		OpenSea	GLIS1	5'UTR
cg12359279	0.0588382	0.0123542	0.44236	0.00975366	0.16808	0.0133863	0.060527	0.00373936	1.85957e-08	1.17547e-06	-0.107553	1.00804e-15	7.00335e-13	0.383521	chr21	42797953	chr21:42798146-42798884	N_Shore	MX1;MX1	TSS200;5'UTR
cg11551879	0.520217	0.0161031	0.0513977	0.012742	0.485104	0.00558773	0.471507	0.0195569	0.248837	0.460407	-0.0135967	1.00986e-15	7.0089e-13	-0.468819	chr12	111620258		OpenSea	CUX2	Body
cg10316103	0.0480089	0.0168482	0.463695	0.0114577	0.0576112	0.0135911	0.0409703	0.00450051	0.119199	0.263101	-0.0166409	1.01072e-15	7.0089e-13	0.415686	chr17	6617077	chr17:6616422-6617471	Island	SLC13A5;SLC13A5;SLC13A5;SLC13A5	TSS1500;TSS1500;TSS1500;TSS1500
cg15561329	0.563895	0.0135836	0.093842	0.027332	0.0800256	0.00793962	0.0625811	0.00685498	0.146308	0.30895	-0.0174445	1.01756e-15	7.04984e-13	-0.470053	chr4	85927190		OpenSea	WDFY3-AS2	Body
cg10690919	0.26272	0.0119454	0.0364684	0.00348386	0.0213911	0.00302425	0.0216156	0.00222164	0.967756	0.990088	0.0002245	1.02499e-15	7.08964e-13	-0.226252	chr17	48912545		OpenSea	WFIKKN2	TSS200
cg03548963	0.749238	0.0172469	0.147747	0.00319422	0.586246	0.0175234	0.470885	0.0236484	1.76462e-06	3.04076e-05	-0.115361	1.02565e-15	7.08964e-13	-0.601491	chr1	6184997	chr1:6187743-6188235	N_Shelf	CHD5	Body
cg15544146	0.577027	0.0107966	0.0348148	0.0076338	0.33486	0.0259909	0.354543	0.020963	0.154878	0.32286	0.0196833	1.02615e-15	7.08964e-13	-0.542212	chr11	73676228		OpenSea	DNAJB13	Body
cg01182865	0.242638	0.031534	0.90094	0.00581702	0.26467	0.00972171	0.14002	0.0263152	2.04704e-06	3.40101e-05	-0.12465	1.02987e-15	7.10876e-13	0.658302	chr8	11559334	chr8:11559596-11562956	N_Shore
cg21710066	0.137497	0.0131885	0.564264	0.0111406	0.107701	0.0145305	0.0883253	0.00487767	0.0812839	0.19357	-0.0193756	1.03265e-15	7.12139e-13	0.426767	chr6	474967		OpenSea
cg20588982	0.0407289	0.00872638	0.327108	0.0138323	0.0303405	0.00620072	0.0222052	0.00186837	0.259055	0.473974	-0.00813529	1.0359e-15	7.13164e-13	0.286379	chr20	32308170	chr20:32307817-32308120	S_Shore	PXMP4;PXMP4	TSS200;TSS200
cg25636742	0.0229969	0.00820546	0.387282	0.0219803	0.0191685	0.0051832	0.0169723	0.0037992	0.806359	0.929309	-0.00219619	1.03685e-15	7.13164e-13	0.364285	chr15	84047906	chr15:84047822-84048105	Island
cg09349053	0.884577	0.0209839	0.0823341	0.0250254	0.903401	0.015519	0.903086	0.0294481	0.987245	0.995942	-0.0003151	1.037e-15	7.13164e-13	-0.802243	chr3	139049277		OpenSea
cg21950525	0.0628829	0.0050913	0.33334	0.0128836	0.0394062	0.00204303	0.0378256	0.00952332	0.812185	0.931908	-0.00158061	1.03867e-15	7.13202e-13	0.270458	chr7	99155767	chr7:99155871-99156969	N_Shore	ZNF655;ZNF655;ZNF655;ZNF655;ZNF655;ZNF655;ZNF655;ZNF655	TSS1500;TSS1500;TSS1500;TSS1500;TSS1500;TSS1500;TSS1500;TSS1500
cg14001853	0.462417	0.0110004	0.19555	0.00589288	0.0235781	0.00985204	0.0262728	0.00286454	0.682057	0.864105	0.00269469	1.03896e-15	7.13202e-13	-0.266867	chr17	63386365		OpenSea
cg22272994	0.635833	0.0232579	0.107554	0.0202638	0.0632418	0.0144953	0.0693759	0.00482006	0.638197	0.835999	0.00613407	1.05035e-15	7.20064e-13	-0.528279	chr10	48481389		OpenSea
cg22239322	0.627865	0.0245481	0.141096	0.008061	0.921364	0.00631076	0.922031	0.0123903	0.955557	0.986089	0.0006671	1.05088e-15	7.20064e-13	-0.486769	chr5	167135977		OpenSea	TENM2	Body
cg04225785	0.371692	0.0281816	0.960073	0.00419234	0.857359	0.00896749	0.826307	0.000197467	0.0468698	0.123134	-0.0310519	1.05249e-15	7.20512e-13	0.58838	chr5	759544	chr5:755873-756254	S_Shelf
cg23273869	0.630234	0.0120307	0.190683	0.0177688	0.913341	0.0148842	0.915974	0.00722295	0.807819	0.929973	0.0026326	1.05355e-15	7.20574e-13	-0.439551	chr1	25296894		OpenSea
cg22274539	0.0192021	0.00345934	0.244816	0.0125019	0.0148077	0.00148591	0.0152013	0.000323615	0.943472	0.982168	0.0003936	1.05657e-15	7.21646e-13	0.225614	chr12	103696209	chr12:103696090-103696418	Island	C12orf42;C12orf42	Body;Body
cg12469306	0.439437	0.0206177	0.0423684	0.0132365	0.0309904	0.00852687	0.0343738	0.00854508	0.729662	0.891276	0.00338342	1.05705e-15	7.21646e-13	-0.397068	chr1	230850110		OpenSea	AGT;AGT	5'UTR;1stExon
cg10040116	0.801754	0.0385741	0.222002	0.0118891	0.0351306	0.00257427	0.0284305	0.0104835	0.640064	0.837267	-0.00670013	1.06331e-15	7.24656e-13	-0.579753	chr17	13332667		OpenSea
cg20119404	0.383328	0.0276013	0.908269	0.00318564	0.930418	0.00807698	0.916819	0.00915522	0.302364	0.528508	-0.0135988	1.06339e-15	7.24656e-13	0.524941	chr18	57069690		OpenSea
cg12018098	0.38243	0.0218454	0.845496	0.00722876	0.474204	0.0185761	0.614177	0.00759337	7.6641e-09	6.37247e-07	0.139973	1.0659e-15	7.25706e-13	0.463066	chr19	38885481	chr19:38885233-38885505	Island	SPRED3	Body
cg00430155	0.278868	0.00313359	0.0482232	0.0122105	0.0315208	0.00195014	0.0276059	0.00114967	0.494386	0.726677	-0.00391493	1.06751e-15	7.26139e-13	-0.230645	chr1	230850009		OpenSea	AGT;AGT	5'UTR;1stExon
cg05600717	0.233953	0.00797234	0.653577	0.00576423	0.410109	0.0058542	0.486911	0.00405199	3.10072e-06	4.64761e-05	0.0768016	1.07262e-15	7.28658e-13	0.419624	chr13	52378744	chr13:52377821-52378573	S_Shore	DHRS12;DHRS12	TSS1500;TSS1500
cg06812361	0.633131	0.0400898	0.0409325	0.0123173	0.0378199	0.00463092	0.0327887	0.00404984	0.730716	0.891829	-0.0050312	1.07316e-15	7.28658e-13	-0.592199	chr2	66591811		OpenSea
cg15848231	0.349203	0.0158867	0.0447007	0.0103728	0.0331781	0.00408861	0.0294292	0.00441056	0.618996	0.82316	-0.00374884	1.08056e-15	7.32116e-13	-0.304502	chr20	55616192		OpenSea
cg20089538	0.0593193	0.0103745	0.486746	0.023952	0.0506986	0.00343773	0.0377516	0.0110439	0.231687	0.437144	-0.0129471	1.0812e-15	7.32116e-13	0.427427	chr18	77724428	chr18:77724352-77724836	Island	HSBP1L1	TSS200
cg12814088	0.68042	0.0232202	0.256499	0.00734527	0.920218	0.00779236	0.932156	0.0114719	0.264498	0.481052	0.0119375	1.08169e-15	7.32116e-13	-0.423921	chr1	172867384		OpenSea
cg17174814	0.616898	0.0146862	0.879245	0.00157319	0.0152059	0.0025272	0.0214138	0.00653017	0.345173	0.578559	0.00620786	1.08217e-15	7.32116e-13	0.262348	chr15	67228986		OpenSea
cg07097960	0.524526	0.0147941	0.861851	0.011232	0.559248	0.00836853	0.53992	0.0073133	0.0333054	0.0925788	-0.0193277	1.0834e-15	7.3229e-13	0.337325	chr6	28192601	chr6:28192961-28193284	N_Shore	ZSCAN9;ZSCAN9;ZSCAN9	TSS1500;TSS1500;TSS1500
cg07351675	0.551821	0.0243826	0.91767	0.00777263	0.975191	0.00192806	0.974873	0.00195541	0.97183	0.991337	-0.000318733	1.09761e-15	7.41222e-13	0.365849	chr7	1578263	chr7:1575736-1575993	S_Shelf	MAFK	5'UTR
cg24425838	0.671492	0.00689942	0.973209	0.00061407	0.0517876	0.00905138	0.0374899	0.00639388	0.0713358	0.174034	-0.0142977	1.10147e-15	7.42563e-13	0.301716	chr1	151812435	chr1:151812253-151812525	Island	LOC100132111;C2CD4D	Body;5'UTR
cg18417373	0.0320631	0.00478386	0.36282	0.010873	0.0811874	0.0151434	0.087503	0.00594298	0.444151	0.681063	0.0063156	1.10158e-15	7.42563e-13	0.330757	chr6	32077097		OpenSea	TNXB;TNXB	5'UTR;1stExon
cg16885221	0.266373	0.00727205	0.775325	0.0204861	0.0667351	0.0206011	0.0566477	0.00984002	0.427626	0.665114	-0.0100873	1.10813e-15	7.46305e-13	0.508952	chr2	183515584		OpenSea
cg08008031	0.443012	0.0216001	0.895411	0.015337	0.0544294	0.00263761	0.041442	0.00652799	0.2568	0.470941	-0.0129874	1.11648e-15	7.51133e-13	0.452398	chr6	139095535	chr6:139094449-139095009	S_Shore	LOC100507462;CCDC28A	TSS1500;Body
cg09355040	0.876149	0.0183259	0.427303	0.0269699	0.968515	0.00103427	0.966246	0.00167254	0.838	0.943345	-0.0022687	1.1173e-15	7.51133e-13	-0.448846	chr1	222564633		OpenSea
cg04738552	0.0823761	0.00752416	0.623532	0.0153492	0.0816864	0.0166306	0.231449	0.0299637	2.41926e-08	1.40619e-06	0.149763	1.12218e-15	7.53733e-13	0.541156	chr19	6502763	chr19:6502090-6502411	S_Shore	TUBB4	TSS1500
cg08859215	0.551281	0.00112471	0.160251	0.0270425	0.0384129	0.00586596	0.0344144	0.00250658	0.680151	0.862898	-0.00399849	1.13017e-15	7.58423e-13	-0.39103	chr17	66573573		OpenSea	FAM20A	Body
cg17327297	0.572016	0.0272283	0.0466835	0.0180069	0.894217	0.00713631	0.875772	0.0152491	0.170756	0.347954	-0.0184449	1.13205e-15	7.59001e-13	-0.525332	chr22	21138482		OpenSea	SERPIND1;PI4KA	Body;Body
cg08259514	0.106087	0.0149567	0.583196	0.0110641	0.082671	0.0126486	0.0390903	0.014727	0.0022072	0.00929806	-0.0435807	1.13692e-15	7.61584e-13	0.477109	chr16	1131634	chr16:1128223-1130394	S_Shore
cg15530946	0.217502	0.0054542	0.784562	0.0256578	0.169622	0.0146536	0.0562055	0.0175935	1.19574e-06	2.27978e-05	-0.113417	1.14002e-15	7.62349e-13	0.56706	chr14	75469136	chr14:75469315-75469882	N_Shore	EIF2B2	TSS1500
cg21383810	0.0233888	0.00556888	0.21859	0.00485816	0.023439	0.00160978	0.0377171	0.0055757	0.00959706	0.0323394	0.0142781	1.14011e-15	7.62349e-13	0.195201	chr12	65515470	chr12:65514878-65515863	Island	WIF1	TSS1500
cg13638849	0.0467535	0.00840458	0.470046	0.0269611	0.0384456	0.00895295	0.0360912	0.00460142	0.822302	0.936491	-0.00235431	1.14112e-15	7.62349e-13	0.423293	chr17	77216389		OpenSea	HRNBP3	5'UTR
cg19104068	0.495503	0.016318	0.832619	0.0108374	0.920789	0.00625941	0.939747	0.00868863	0.0369715	0.10105	0.0189586	1.15864e-15	7.7332e-13	0.337116	chr13	32615885		OpenSea	FRY	Body
cg07066918	0.900275	0.00532787	0.667377	0.00314453	0.907604	0.00187363	0.903901	0.0114499	0.524166	0.75165	-0.003703	1.15961e-15	7.7332e-13	-0.232898	chr10	129910468		OpenSea	MKI67;MKI67	Body;Body
cg22663389	0.844123	0.0103131	0.501266	0.0171268	0.0449389	0.00465541	0.0334313	0.00780151	0.189902	0.377112	-0.0115076	1.16233e-15	7.74373e-13	-0.342857	chr17	57929274		OpenSea
cg17333193	0.660019	0.0298753	0.0448047	0.0106359	0.854469	0.0131828	0.82999	0.0249702	0.12483	0.272836	-0.0244793	1.16326e-15	7.74373e-13	-0.615214	chr11	101664126		OpenSea
cg10246581	0.248085	0.0428865	0.91209	0.0259681	0.969202	0.00312632	0.968859	0.0032138	0.983374	0.994829	-0.0003431	1.17435e-15	7.81064e-13	0.664005	chr16	81536171		OpenSea	CMIP;CMIP	Body;Body
cg14389832	0.233039	0.00950652	0.524236	0.00861745	0.849583	0.00313889	0.926443	0.00643381	4.53316e-08	2.1679e-06	0.0768602	1.17725e-15	7.82298e-13	0.291197	chr18	6732803	chr18:6729693-6730037	S_Shelf
cg16444942	0.163429	0.0162322	0.592904	0.0226323	0.0500484	0.0117463	0.0490695	0.00638012	0.926788	0.976691	-0.00097888	1.17854e-15	7.82463e-13	0.429475	chr12	129309117	chr12:129307947-129308724	S_Shore	SLC15A4	TSS1500
cg14375387	0.0281137	0.00191695	0.403439	0.026567	0.0266464	0.0014628	0.027234	0.00190011	0.949673	0.98421	0.00058768	1.18151e-15	7.83163e-13	0.375325	chr6	125475250	chr6:125474804-125475722	Island	TPD52L1;TPD52L1;TPD52L1;TPD52L1	Body;TSS200;Body;Body
cg06966245	0.375805	0.0219836	0.0273299	0.00317045	0.028001	0.00506486	0.0240164	0.00358216	0.64615	0.841284	-0.0039846	1.18169e-15	7.83163e-13	-0.348475	chr1	30043002		OpenSea
cg07281370	0.235647	0.0152387	0.858908	0.0440226	0.0212768	0.00447521	0.022834	0.00454832	0.919803	0.974382	0.0015572	1.18503e-15	7.84147e-13	0.623261	chr11	121970768		OpenSea	MIR125B1;LOC399959	TSS1500;Body
cg03337482	0.528654	0.01456	0.882143	0.0184686	0.955852	0.00481614	0.954551	0.00373333	0.88208	0.960991	-0.0013015	1.18527e-15	7.84147e-13	0.353489	chr1	3282449		OpenSea	PRDM16;PRDM16	Body;Body
cg15164702	0.703939	0.00503546	0.963345	0.0041359	0.0579597	0.0130682	0.0203217	0.00580346	3.96906e-05	0.00033807	-0.037638	1.18813e-15	7.85239e-13	0.259406	chr10	31891625	chr10:31892189-31892752	N_Shore
cg01747518	0.429534	0.0147645	0.904522	0.00891024	0.335334	0.00802516	0.371996	0.00341591	0.00706269	0.0249296	0.0366618	1.18965e-15	7.85239e-13	0.474987	chr14	103994927	chr14:103995404-103995772	N_Shore	TRMT61A	TSS1500
cg06518235	0.489025	0.0250711	0.0557198	0.0137458	0.0475034	0.0066722	0.0418251	0.00789852	0.599401	0.809281	-0.00567839	1.19007e-15	7.85239e-13	-0.433306	chr12	41680441		OpenSea	PDZRN4	Body
cg04001333	0.425944	0.030736	0.959596	0.00664041	0.0698479	0.0114606	0.0944033	0.0172189	0.0805532	0.192151	0.0245554	1.19339e-15	7.86592e-13	0.533652	chr14	76045348	chr14:76044590-76045102	S_Shore	FLVCR2	1stExon
cg10102640	0.537736	0.0192996	0.0480118	0.0227862	0.935421	0.0138355	0.923541	0.00287547	0.336969	0.56935	-0.0118801	1.19423e-15	7.86592e-13	-0.489724	chr9	37200643		OpenSea	ZCCHC7;ZCCHC7;ZCCHC7;ZCCHC7;ZCCHC7	Body;Body;Body;Body;Body
cg04382376	0.0938584	0.0121075	0.446857	0.0126885	0.0467494	0.00377068	0.0373228	0.0053987	0.292319	0.516259	-0.00942658	1.19614e-15	7.87158e-13	0.352999	chr13	79178590	chr13:79175610-79177985	S_Shore	POU4F1;RNF219-AS1	TSS1500;Body
cg05671350	0.165749	0.030007	0.864517	0.0195705	0.234215	0.0107442	0.101467	0.0230751	2.24353e-06	3.64269e-05	-0.132748	1.20139e-15	7.89918e-13	0.698768	chr11	74022348	chr11:74022428-74022703	N_Shore	P4HA3	Body
cg05907046	0.0707652	0.0132338	0.472667	0.0232286	0.0352977	0.00370265	0.032816	0.00530013	0.803916	0.928131	-0.00248173	1.20502e-15	7.91611e-13	0.401902	chr2	187713986	chr2:187713846-187714069	Island	ZSWIM2	TSS200
cg10258929	0.42929	0.00872822	0.0961482	0.016601	0.0565043	0.00339923	0.0433165	0.00630303	0.127821	0.278012	-0.0131878	1.21917e-15	8.00208e-13	-0.333141	chr1	95975660		OpenSea	LOC100996635;LOC100996635	TSS200;TSS200
cg19851005	0.74373	0.00834396	0.493752	0.0101374	0.03544	0.00720999	0.0357515	0.000985356	0.960043	0.987624	0.00031143	1.22061e-15	8.00449e-13	-0.249978	chr5	16575337		OpenSea	FAM134B	Body
cg00070042	0.312189	0.0219167	0.833236	0.0156413	0.105334	0.0196795	0.0674745	0.0103373	0.0102987	0.0343404	-0.0378592	1.22588e-15	8.03201e-13	0.521047	chr9	133308594	chr9:133308593-133309448	Island
cg18020547	0.675628	0.00541988	0.0916181	0.00752975	0.860793	0.0217752	0.845678	0.0250675	0.307717	0.535072	-0.0151153	1.22723e-15	8.03318e-13	-0.584009	chr1	223538957	chr1:223536842-223538628	S_Shore	SUSD4;SUSD4	TSS1500;TSS1500
cg14548882	0.0435753	0.00963259	0.421319	0.0242616	0.0240075	0.000689311	0.0302928	0.00551413	0.507145	0.737598	0.00628529	1.22821e-15	8.03318e-13	0.377743	chr10	99393502	chr10:99392786-99393375	S_Shore	MORN4;MORN4	TSS200;5'UTR
cg14660998	0.0982596	0.0108342	0.611111	0.0356681	0.0475001	0.00690852	0.0422355	0.00179798	0.680863	0.863326	-0.00526468	1.23009e-15	8.03532e-13	0.512852	chr10	127227778		OpenSea
cg21641814	0.551168	0.0232285	0.0679043	0.0138972	0.0906712	0.0160685	0.272291	0.00566965	5.46208e-10	1.04721e-07	0.18162	1.23068e-15	8.03532e-13	-0.483264	chr16	78276299		OpenSea	WWOX;WWOX;WWOX;WWOX	Body;Body;Body;Body
cg26224173	0.210878	0.0309758	0.903916	0.0223942	0.862159	0.0213739	0.906722	0.00677935	0.0200929	0.0604715	0.044563	1.2328e-15	8.04215e-13	0.693038	chr13	29329153		OpenSea
cg04489012	0.472158	0.0258345	0.927137	0.015513	0.0415789	0.0117404	0.030365	0.00626808	0.330835	0.562413	-0.0112139	1.23905e-15	8.07586e-13	0.454979	chr1	151812710	chr1:151810460-151811684	S_Shore	LOC100132111;C2CD4D;C2CD4D	Body;1stExon;5'UTR
cg21577472	0.0290709	0.00650665	0.345486	0.0207645	0.0135833	0.00164369	0.0146476	0.00117901	0.892565	0.964798	0.00106429	1.24103e-15	8.07645e-13	0.316415	chr7	2561029	chr7:2558371-2559967	S_Shore	LFNG;LFNG;LFNG;LFNG	Body;Body;Body;Body
cg07476379	0.551278	0.00845498	0.0698372	0.0225991	0.05734	0.0149699	0.0406941	0.00642599	0.179703	0.361583	-0.0166458	1.2413e-15	8.07645e-13	-0.481441	chr3	180983927		OpenSea	SOX2-OT;SOX2-OT;SOX2-OT	Body;Body;Body
cg18114649	0.555063	0.0183264	0.0676316	0.0189877	0.667526	0.00504313	0.752204	0.0189563	6.22297e-06	7.90194e-05	0.0846781	1.24482e-15	8.09228e-13	-0.487431	chr7	73460904		OpenSea	ELN;ELN;ELN;ELN;ELN;ELN;ELN;ELN;ELN;ELN;ELN;ELN;ELN	Body;Body;Body;Body;Body;Body;Body;Body;Body;Body;Body;Body;Body
cg24371574	0.716845	0.0243503	0.0485779	0.0165745	0.50875	0.0247577	0.765531	0.00883764	4.15561e-10	8.74134e-08	0.256781	1.24785e-15	8.10496e-13	-0.668267	chr1	230428167		OpenSea
cg00041270	0.400645	0.0159059	0.126635	0.00680444	0.023443	0.00175082	0.0232867	0.00229606	0.981736	0.994361	-0.000156272	1.25194e-15	8.12448e-13	-0.27401	chr4	26016797		OpenSea
cg25208291	0.503673	0.0236944	0.932922	0.0124089	0.920704	0.00138629	0.940493	0.0137562	0.0810746	0.19316	0.0197896	1.25707e-15	8.13595e-13	0.429249	chr3	168986579		OpenSea	MECOM	Body
cg15930120	0.486569	0.0118189	0.0516313	0.0123141	0.0911915	0.0193352	0.0726398	0.00901556	0.103829	0.235763	-0.0185517	1.25752e-15	8.13595e-13	-0.434938	chr14	33131712		OpenSea	AKAP6	Body
cg13378252	0.310764	0.00605571	0.0377917	0.0120214	0.0392602	0.00963719	0.0217642	0.00411511	0.0205829	0.061724	-0.0174959	1.25854e-15	8.13595e-13	-0.272972	chr2	69677		OpenSea
cg06503415	0.700876	0.00583422	0.232365	0.00498381	0.660232	0.00509127	0.606915	0.017396	0.000403754	0.0022359	-0.0533165	1.25865e-15	8.13595e-13	-0.46851	chr5	16586273		OpenSea	FAM134B	Body
cg08675743	0.43615	0.0127137	0.942218	0.0147695	0.0576103	0.00844079	0.237125	0.0286302	1.17381e-09	1.75883e-07	0.179514	1.25914e-15	8.13595e-13	0.506068	chr5	114938439	chr5:114937613-114938149	S_Shore	TMED7-TICAM2;TICAM2;TMED7-TICAM2	Body;TSS1500;Body
cg15270241	0.489944	0.0163082	0.059445	0.0194414	0.446482	0.0115312	0.384343	0.00791942	4.39127e-05	0.000366433	-0.0621385	1.26893e-15	8.19209e-13	-0.430499	chr7	30785273		OpenSea
cg20889395	0.45881	0.0161259	0.0569081	0.0150039	0.057874	0.0176055	0.0275188	0.00639539	0.0083249	0.0286673	-0.0303552	1.27465e-15	8.22195e-13	-0.401902	chr17	48912556		OpenSea	WFIKKN2	TSS200
cg01619618	0.487353	0.0184578	0.0487648	0.00643695	0.0425365	0.00778991	0.0291707	0.00755535	0.23449	0.441012	-0.0133658	1.27778e-15	8.23503e-13	-0.438588	chr1	23610607		OpenSea	LINC01355	Body
cg27302054	0.724553	0.00663743	0.248841	0.00661863	0.90564	0.0118569	0.932737	0.0299093	0.0361808	0.0992359	0.0270968	1.28772e-15	8.29196e-13	-0.475712	chr7	23387862		OpenSea	IGF2BP3	Body
cg11283819	0.239211	0.00608554	0.0285612	0.00759322	0.0470744	0.00268752	0.0371677	0.00269389	0.0762707	0.183772	-0.00990667	1.28913e-15	8.2939e-13	-0.21065	chr13	30689528	chr13:30688864-30689335	S_Shore
cg21458080	0.555172	0.0179349	0.105502	0.00312144	0.308524	0.0105241	0.260909	0.0238058	0.000753144	0.0037622	-0.0476158	1.29036e-15	8.29465e-13	-0.44967	chr2	26875724		OpenSea
cg11719323	0.0734512	0.00804311	0.494092	0.0236291	0.0728636	0.010261	0.0681797	0.0100184	0.656853	0.84827	-0.00468384	1.29207e-15	8.29853e-13	0.420641	chr14	78227771	chr14:78227054-78227575	S_Shore	C14orf178;SNW1	Body;TSS1500
cg16789995	0.355502	0.0137427	0.0352021	0.00320383	0.0607216	0.00348795	0.0611615	0.0112587	0.956157	0.986282	0.00043991	1.29916e-15	8.33692e-13	-0.3203	chr12	13152456	chr12:13152819-13153084	N_Shore	HEBP1;HTR7P	Body;TSS1500
cg20065905	0.375394	0.0373851	0.9226	0.00436971	0.94362	0.00429503	0.929823	0.0127554	0.322004	0.55209	-0.013797	1.30411e-15	8.36153e-13	0.547206	chr17	80560980	chr17:80559025-80559450	S_Shore	FOXK2	3'UTR
cg17270013	0.525739	0.0165689	0.0954236	0.0123577	0.364018	0.00531566	0.415994	0.0149996	0.00024498	0.0014789	0.0519757	1.31117e-15	8.39364e-13	-0.430315	chr15	79236839	chr15:79237040-79237571	N_Shore	CTSH;CTSH	Body;Body
cg02331761	0.677284	0.0207861	0.0676959	0.0174765	0.864851	0.0293701	0.907442	0.0145314	0.0132403	0.0424803	0.0425912	1.31136e-15	8.39364e-13	-0.609588	chr3	185900959		OpenSea	DGKG;DGKG;DGKG	Body;Body;Body
cg05700724	0.354265	0.00848207	0.0415364	0.00812054	0.0272042	0.0040021	0.0399422	0.0154515	0.119899	0.264326	0.012738	1.313e-15	8.3969e-13	-0.312729	chr5	2129941		OpenSea
cg26883960	0.260039	0.0244219	0.89514	0.0145236	0.114544	0.0266848	0.0670553	0.0118601	0.00898272	0.0305842	-0.0474892	1.32036e-15	8.4368e-13	0.635101	chr3	42305447	chr3:42304944-42305311	S_Shore	CCK;CCK	5'UTR;TSS200
cg04002839	0.477345	0.0269683	0.0452999	0.00362413	0.92352	0.0112827	0.921967	0.0049758	0.885731	0.962284	-0.00155364	1.32239e-15	8.44252e-13	-0.432045	chr15	57107533		OpenSea
cg07780093	0.60017	0.0321735	0.064871	0.00393842	0.0764798	0.020596	0.0531945	0.00739878	0.0989782	0.226925	-0.0232853	1.32633e-15	8.45611e-13	-0.535299	chr5	180479236	chr5:180479585-180480959	N_Shore	BTNL9;BTNL9	Body;Body
cg19928597	0.243433	0.00536925	0.799632	0.0249113	0.174619	0.0118077	0.351676	0.0274245	4.89525e-09	4.67794e-07	0.177057	1.32677e-15	8.45611e-13	0.556199	chr7	73157383	chr7:73152564-73153716	S_Shelf
cg04270401	0.360461	0.0091592	0.0417173	0.0044881	0.138367	0.0138541	0.121457	0.00647377	0.0492434	0.128287	-0.0169101	1.33303e-15	8.488e-13	-0.318743	chr10	102806871	chr10:102807774-102808271	N_Shore
cg03553914	0.849415	0.0100827	0.255467	0.0102224	0.778708	0.0235947	0.779744	0.0219541	0.9444	0.982493	0.00103689	1.33405e-15	8.488e-13	-0.593949	chr11	1475899		OpenSea	BRSK2	Body
cg17210728	0.448916	0.0111129	0.042044	0.000827943	0.163837	0.0188247	0.0889314	0.00875582	3.4815e-06	5.07353e-05	-0.0749055	1.33594e-15	8.49281e-13	-0.406872	chr8	10809205		OpenSea	XKR6	Body
cg15525959	0.640123	0.0192172	0.0796745	0.0180147	0.206241	0.0146627	0.051681	0.0130652	2.97585e-08	1.6183e-06	-0.15456	1.34167e-15	8.52199e-13	-0.560448	chr11	24801530		OpenSea	LUZP2;LUZP2;LUZP2	Body;Body;Body
cg26291072	0.563862	0.02088	0.086342	0.0254895	0.0554435	0.00387135	0.0462373	0.0110864	0.446399	0.683091	-0.00920614	1.34283e-15	8.52214e-13	-0.47752	chr17	7071363		OpenSea
cg20710730	0.599409	0.0170328	0.0618208	0.0164445	0.081187	0.00616924	0.0447098	0.00582525	0.0157247	0.0491561	-0.0364771	1.35168e-15	8.57106e-13	-0.537588	chr17	46705577	chr17:46702280-46704166	S_Shore
cg10288649	0.0338237	0.00560386	0.294208	0.00915247	0.0337161	0.00404286	0.0336003	0.00273913	0.985844	0.995519	-0.00011579	1.35741e-15	8.60008e-13	0.260385	chr2	70994758	chr2:70994447-70995385	Island	ADD2;ADD2;ADD2;ADD2;ADD2;ADD2	1stExon;5'UTR;5'UTR;5'UTR;5'UTR;Body
cg27052006	0.465642	0.00666218	0.902717	0.00542113	0.166724	0.00889026	0.105277	0.0255221	6.00905e-05	0.000471143	-0.0614469	1.36192e-15	8.61862e-13	0.437075	chr18	19690699		OpenSea
cg24624629	0.249234	0.0157594	0.813421	0.0177944	0.706101	0.0206886	0.860137	0.0265627	3.41698e-08	1.78293e-06	0.154036	1.36264e-15	8.61862e-13	0.564187	chr17	39203621		OpenSea	KRTAP2-1	TSS200
cg27017535	0.532357	0.00871032	0.0899677	0.00705514	0.366626	0.012127	0.269675	0.0231278	4.83495e-07	1.17317e-05	-0.0969505	1.36535e-15	8.62849e-13	-0.442389	chr8	142845577	chr8:142841912-142842157	S_Shelf
cg26330809	0.639174	0.00634548	0.319877	0.00824153	0.0387007	0.00138202	0.0420301	0.00715115	0.678537	0.861964	0.00332938	1.36834e-15	8.64004e-13	-0.319297	chr6	112620506		OpenSea
cg03335213	0.630471	0.0126225	0.333651	0.0124062	0.922474	0.00406193	0.943654	0.00702166	0.0119991	0.0390824	0.0211799	1.37492e-15	8.66769e-13	-0.29682	chr20	45617908		OpenSea	EYA2;EYA2	5'UTR;5'UTR
cg11668512	0.642031	0.020786	0.21251	0.0189748	0.943505	0.00768338	0.939559	0.0096082	0.714933	0.883055	-0.0039454	1.37503e-15	8.66769e-13	-0.429521	chr20	39929580		OpenSea	ZHX3	TSS1500
cg16674492	0.569179	0.0208989	0.966284	0.0016433	0.0439946	0.0108675	0.0595837	0.0151085	0.134016	0.288545	0.0155891	1.37965e-15	8.68948e-13	0.397105	chr3	128211686	chr3:128205495-128212274	Island	GATA2	5'UTR
cg00672131	0.517898	0.0045806	0.0496783	0.0178756	0.19826	0.0144144	0.228489	0.0122937	0.0205617	0.0616696	0.030229	1.38439e-15	8.70816e-13	-0.46822	chr20	1945683		OpenSea
cg00497172	0.364911	0.00506881	0.77652	0.0151645	0.552208	0.00559483	0.74104	0.0193187	4.56409e-11	1.99244e-08	0.188832	1.38494e-15	8.70816e-13	0.411609	chr1	156878518	chr1:156877769-156878649	Island	PEAR1	Body
cg26065588	0.362488	0.021265	0.0233774	0.00500039	0.0228887	0.00443074	0.0249051	0.00277981	0.813048	0.932334	0.00201636	1.39723e-15	8.77806e-13	-0.33911	chr18	47607773		OpenSea	MYO5B	Body
cg23926526	0.285241	0.00142463	0.0474878	0.0106033	0.0450107	0.00562682	0.0444491	0.00116153	0.92512	0.976133	-0.00056157	1.40599e-15	8.81949e-13	-0.237753	chr12	68726610	chr12:68725847-68726475	S_Shore	MDM1;MDM1	TSS1500;TSS1500
cg07355757	0.194806	0.0172665	0.653842	0.0195832	0.0392782	0.0138258	0.0308514	0.0032717	0.469467	0.704635	-0.00842682	1.40618e-15	8.81949e-13	0.459036	chr1	221651747		OpenSea
cg01749904	0.603396	0.0228491	0.0809722	0.0116409	0.159764	0.0112519	0.258135	0.0154857	2.83038e-06	4.34173e-05	0.0983706	1.40931e-15	8.8317e-13	-0.522424	chr16	89687052		OpenSea	DPEP1;DPEP1;DPEP1	5'UTR;1stExon;5'UTR
cg17681294	0.614444	0.0155334	0.090856	0.0214018	0.893017	0.0141135	0.875173	0.00809964	0.189621	0.376684	-0.0178443	1.41552e-15	8.86319e-13	-0.523589	chr9	112249639		OpenSea	PTPN3;PTPN3	5'UTR;5'UTR
cg04231851	0.550174	0.0117046	0.0816267	0.0174614	0.92716	0.00189208	0.912849	0.0236461	0.237072	0.444478	-0.0143109	1.42458e-15	8.91242e-13	-0.468547	chr7	66417486		OpenSea	TMEM248	Body
cg22259797	0.470186	0.0153947	0.940423	0.0222652	0.946671	0.00590442	0.950131	0.00533453	0.770255	0.912202	0.0034601	1.42664e-15	8.91786e-13	0.470237	chr11	118986860		OpenSea	C2CD2L	Body
cg21660452	0.0322128	0.00344504	0.436329	0.023735	0.962902	0.00345693	0.973299	0.00696454	0.315777	0.544739	0.0103962	1.42854e-15	8.92229e-13	0.404117	chr11	64397807	chr11:64397644-64398016	Island	NRXN2;NRXN2;NRXN2	Body;Body;Body
cg07828220	0.937233	0.00426657	0.573899	0.0194835	0.943532	0.000959418	0.937845	0.0105689	0.536891	0.761846	-0.0056867	1.43305e-15	8.94303e-13	-0.363334	chr8	1926090	chr8:1921559-1922872	S_Shelf	KBTBD11	5'UTR
cg01620611	0.163077	0.0144375	0.559273	0.00871638	0.124613	0.0202333	0.0828929	0.00711805	0.000842221	0.00413024	-0.0417203	1.43972e-15	8.97717e-13	0.396196	chr17	71306145	chr17:71306975-71308682	N_Shore	CDC42EP4	5'UTR
cg05756622	0.485256	0.00942471	0.0824843	0.00936611	0.119235	0.0102781	0.0611068	0.0110562	4.8449e-05	0.000396447	-0.0581278	1.44637e-15	9.01109e-13	-0.402771	chr20	61147572	chr20:61147457-61147787	Island	C20orf166;C20orf200	TSS200;5'UTR
cg07999547	0.0475631	0.00966638	0.527108	0.0303862	0.0396903	0.00521422	0.0417355	0.0108248	0.865621	0.95457	0.00204514	1.45267e-15	9.04283e-13	0.479545	chr7	17720837		OpenSea
cg18932008	0.76256	0.0264149	0.0867746	0.0186141	0.884031	0.00945059	0.870437	0.020303	0.430198	0.667706	-0.0135931	1.46064e-15	9.08486e-13	-0.675786	chr1	85426586		OpenSea	MCOLN2	Body
cg26546217	0.857157	0.00671902	0.203763	0.034512	0.600506	0.0176038	0.548995	0.0142694	0.0068151	0.0241872	-0.0515106	1.46519e-15	9.10563e-13	-0.653394	chr22	43668723		OpenSea	SCUBE1	Body
cg17924936	0.0760115	0.0170946	0.618981	0.034734	0.0362392	0.00356478	0.0243106	0.00214594	0.390165	0.6273	-0.0119286	1.46899e-15	9.12164e-13	0.54297	chr19	1763800	chr19:1762372-1762848	S_Shore	ONECUT3	Body
cg23401282	0.629747	0.00884808	0.072386	0.040723	0.0250963	0.000987597	0.0283058	0.00718169	0.819501	0.935211	0.00320958	1.47064e-15	9.1243e-13	-0.557361	chr20	39135447		OpenSea
cg25003047	0.411009	0.0190055	0.0369947	0.00160041	0.242844	0.0115421	0.0927982	0.0113042	2.79366e-10	6.78458e-08	-0.150046	1.47616e-15	9.15097e-13	-0.374014	chr5	134882702	chr5:134879443-134879819	S_Shelf
cg19543782	0.686602	0.0358864	0.04837	0.013184	0.923946	0.00764259	0.926819	0.0235521	0.85848	0.951718	0.0028722	1.48021e-15	9.1685e-13	-0.638232	chr10	35775490		OpenSea	CCNY;CCNY;CCNY;CCNY;CCNY	Body;Body;5'UTR;Body;Body
cg08831077	0.463356	0.0214263	0.0439572	0.00277935	0.0312086	0.00478659	0.0362221	0.0142445	0.637063	0.835237	0.0050135	1.48536e-15	9.19277e-13	-0.419399	chr3	11178745		OpenSea	HRH1	TSS200
cg14862122	0.567537	0.00857081	0.232964	0.0184292	0.0301653	0.00479907	0.0327687	0.00344312	0.758218	0.906242	0.00260335	1.48758e-15	9.19892e-13	-0.334573	chr1	150981947	chr1:150980735-150981092	S_Shore	PRUNE;FAM63A;FAM63A;PRUNE;PRUNE;PRUNE;PRUNE;PRUNE;PRUNE;PRUNE	5'UTR;TSS1500;TSS1500;5'UTR;Body;Body;Body;Body;Body;Body
cg20340242	0.749002	0.0270305	0.0811291	0.0339968	0.818274	0.0176126	0.847396	0.00879744	0.100918	0.230475	0.0291219	1.49193e-15	9.21818e-13	-0.667873	chr2	102608349		OpenSea	IL1R2;IL1R2	1stExon;5'UTR
cg14209922	0.713473	0.0220539	0.0960738	0.0172527	0.0951882	0.008042	0.14932	0.0199666	0.00341603	0.0134506	0.0541321	1.49567e-15	9.23367e-13	-0.617399	chr2	65171039		OpenSea
cg24555980	0.219362	0.00812324	0.699046	0.0219187	0.0717177	0.0210732	0.0503089	0.0073801	0.0939799	0.217615	-0.0214088	1.49855e-15	9.24381e-13	0.479684	chr17	56708690		OpenSea	TEX14;TEX14;TEX14	Body;Body;Body
cg07891658	0.732108	0.031137	0.0978286	0.0275852	0.911671	0.014389	0.911073	0.0105526	0.970247	0.990807	-0.0005975	1.50499e-15	9.27589e-13	-0.63428	chr16	87996731		OpenSea	BANP;BANP	5'UTR;5'UTR
cg11259746	0.843322	0.0186423	0.212372	0.0331412	0.908008	0.019545	0.931664	0.0146251	0.153491	0.320587	0.0236551	1.50947e-15	9.2959e-13	-0.63095	chr2	121351499		OpenSea
cg12507207	0.363976	0.0110046	0.0451472	0.00939795	0.0318112	0.00914679	0.0343176	0.0128615	0.756092	0.90519	0.00250637	1.51124e-15	9.29912e-13	-0.318829	chr1	111771121		OpenSea	CHI3L2;CHI3L2;CHI3L2	Body;Body;TSS1500
cg02450164	0.444534	0.0102298	0.0749736	0.00472999	0.51552	0.0130827	0.606832	0.00749264	1.2694e-07	4.47933e-06	0.0913127	1.5128e-15	9.30104e-13	-0.36956	chr16	66493033		OpenSea	BEAN	5'UTR
cg12775656	0.0239087	0.00545962	0.342123	0.00316135	0.0321894	0.002191	0.0415153	0.0107962	0.257732	0.472193	0.00932586	1.51675e-15	9.31771e-13	0.318214	chr7	151078750	chr7:151078462-151079536	Island	WDR86	Body
cg07312086	0.622237	0.0101392	0.921316	0.017517	0.0250183	0.0022546	0.0268145	0.0022199	0.812338	0.931982	0.00179628	1.51849e-15	9.32074e-13	0.299079	chr9	95268902		OpenSea	ECM2;ECM2;ECM2;CENPP;CENPP	Body;Body;Body;Body;Body
cg12246751	0.50921	0.0090023	0.108211	0.0169401	0.0513397	0.0081194	0.0496833	0.00676298	0.870251	0.95631	-0.00165643	1.52309e-15	9.34131e-13	-0.400999	chr12	127885672		OpenSea
cg19198229	0.568635	0.018006	0.0881706	0.0218036	0.405508	0.0117125	0.359733	0.00259066	0.00190689	0.00821822	-0.0457751	1.53662e-15	9.41657e-13	-0.480464	chr20	34891885	chr20:34893891-34895214	N_Shelf
cg18423391	0.308283	0.00837489	0.0381518	0.0105764	0.0342916	0.0084358	0.0307204	0.00349232	0.603162	0.811979	-0.00357115	1.54219e-15	9.44298e-13	-0.270131	chr17	13444770		OpenSea	HS3ST3A1	Body
cg26821681	0.676959	0.0221501	0.168938	0.0290584	0.0227109	0.00197818	0.0230733	0.00357408	0.977513	0.993135	0.00036235	1.545e-15	9.45246e-13	-0.508021	chr8	125827396		OpenSea
cg10456121	0.4389	0.0103038	0.867512	0.00842962	0.327868	0.00305516	0.282511	0.00863519	0.000847709	0.00415367	-0.0453565	1.55533e-15	9.50463e-13	0.428612	chr2	177355281	chr2:177355071-177355525	Island
cg15117322	0.451245	0.0329518	0.934253	0.00358039	0.0825947	0.0075534	0.0376879	0.00567062	0.00229894	0.00962414	-0.0449068	1.55607e-15	9.50463e-13	0.483008	chr12	26676849		OpenSea	ITPR2	Body
cg10707788	0.0491076	0.0138427	0.379278	0.00325102	0.947265	0.00560865	0.97443	0.00167089	0.00535072	0.0196916	0.0271652	1.56289e-15	9.53846e-13	0.330171	chr6	1635847		OpenSea	GMDS	Body
cg16167052	0.37127	0.0188986	0.89308	0.013964	0.772374	0.0129804	0.762231	0.0247001	0.447806	0.684507	-0.0101426	1.56488e-15	9.54283e-13	0.52181	chr19	46996347	chr19:46996327-46998437	Island	PNMAL2;PNMAL2	1stExon;3'UTR
cg00007420	0.457405	0.0241263	0.935554	0.00677281	0.299771	0.0150701	0.260873	0.0080027	0.00576567	0.0209864	-0.0388976	1.56802e-15	9.5542e-13	0.478149	chr6	99796732	chr6:99797208-99797946	N_Shore	C6orf168	Body
cg05935429	0.28683	0.00279871	0.0373358	0.0111795	0.0429956	0.00244048	0.0442841	0.00399533	0.838601	0.943612	0.00128859	1.57301e-15	9.57682e-13	-0.249494	chr19	10342356	chr19:10340776-10342254	S_Shore	S1PR2	TSS1500
cg06728252	0.32407	0.00755855	0.949337	0.00302628	0.182883	0.0268093	0.417125	0.0198073	7.27035e-10	1.26658e-07	0.234241	1.59044e-15	9.67509e-13	0.625266	chr6	26598149	chr6:26598108-26598316	Island	ABT1	Body
cg21923770	0.608468	0.0157291	0.166347	0.00911353	0.128218	0.0227456	0.0833133	0.00489937	0.00119281	0.00552863	-0.0449046	1.59224e-15	9.67817e-13	-0.442121	chr17	1183159		OpenSea	TUSC5;TUSC5	1stExon;5'UTR
cg06830006	0.39847	0.0237964	0.870554	0.0132719	0.258559	0.0135568	0.275899	0.00823148	0.162996	0.335767	0.0173394	1.59526e-15	9.68363e-13	0.472084	chr22	44258712	chr22:44257942-44258612	S_Shore	SULT4A1	TSS1500
cg13996040	0.509339	0.0248165	0.885332	0.00112967	0.932199	0.00425304	0.933331	0.00165049	0.905554	0.969399	0.0011319	1.5977e-15	9.68363e-13	0.375993	chr10	72025335		OpenSea	NPFFR1	Body
cg08574915	0.323591	0.0362978	0.882576	0.0149722	0.942383	0.00397702	0.936189	0.0133023	0.663373	0.852476	-0.006194	1.59772e-15	9.68363e-13	0.558985	chr17	79924772		OpenSea
cg15679747	0.614246	0.0297359	0.0739814	0.0249619	0.0332721	0.010185	0.0271558	0.00497193	0.656598	0.848129	-0.00611635	1.59832e-15	9.68363e-13	-0.540265	chr8	122755315		OpenSea
cg17551620	0.684814	0.00762184	0.201114	0.0216789	0.147663	0.0153742	0.0956592	0.0147793	0.000758124	0.00378275	-0.0520036	1.6013e-15	9.69383e-13	-0.4837	chr11	71053368		OpenSea
cg21985441	0.57269	0.013616	0.291814	0.00168386	0.0368332	0.00490087	0.0452935	0.00493088	0.247221	0.458268	0.00846022	1.60342e-15	9.69885e-13	-0.280876	chr16	55070124		OpenSea
cg09385936	0.899016	0.00997054	0.152658	0.0426101	0.116629	0.020959	0.356002	0.026911	5.32722e-09	4.95715e-07	0.239373	1.60613e-15	9.70738e-13	-0.746359	chr14	100791876	chr14:100795072-100795376	N_Shelf	C14orf68	Body
cg16284789	0.0953905	0.00283235	0.415482	0.0119723	0.38105	0.0112737	0.469222	0.00956762	3.5637e-08	1.83543e-06	0.0881719	1.60849e-15	9.71378e-13	0.320091	chr1	206944604		OpenSea	IL10	Body
cg26370484	0.5493	0.0104185	0.21544	0.0091951	0.0970441	0.0131926	0.096922	0.00644775	0.988511	0.996355	-0.00012205	1.61375e-15	9.73335e-13	-0.333861	chr8	104007480		OpenSea
cg00970325	0.0778425	0.0118404	0.535997	0.0207834	0.0998023	0.00555907	0.065178	0.00469103	0.00921399	0.0312516	-0.0346243	1.61433e-15	9.73336e-13	0.458154	chr3	142683176	chr3:142681137-142683268	Island	PAQR9	TSS1500
cg11433387	0.49036	0.00220157	0.065317	0.0159166	0.799942	0.0211044	0.876195	0.00345106	5.41751e-06	7.10448e-05	0.0762524	1.61853e-15	9.7508e-13	-0.425043	chr15	68803037		OpenSea
cg14411725	0.281269	0.0324008	0.808694	0.0087914	0.0630659	0.0126187	0.0345647	0.00595248	0.0484714	0.126606	-0.0285011	1.62038e-15	9.75408e-13	0.527425	chr11	68714021		OpenSea
cg05976955	0.593603	0.0181116	0.107565	0.00721557	0.272701	0.00841964	0.32323	0.0233391	0.00100351	0.00478261	0.0505293	1.62434e-15	9.77011e-13	-0.486039	chr11	19366443	chr11:19366653-19368234	N_Shore
cg25325636	0.53861	0.0119703	0.835126	0.00391695	0.496022	0.01334	0.406451	0.00212901	1.14441e-08	8.39091e-07	-0.0895716	1.62632e-15	9.77068e-13	0.296516	chr20	57766896	chr20:57766396-57767896	Island	ZNF831	1stExon
cg07770222	0.265335	0.011444	0.0338174	0.0026545	0.0409103	0.00537168	0.0325806	0.00325698	0.171743	0.349456	-0.00832968	1.62705e-15	9.77068e-13	-0.231518	chr8	144120106		OpenSea	C8orf31	TSS1500
cg02294176	0.0566392	0.00651386	0.524295	0.0197264	0.0614093	0.011307	0.0941193	0.0218735	0.0143827	0.0455683	0.03271	1.62984e-15	9.77955e-13	0.467655	chr5	75698824	chr5:75698759-75700160	Island	IQGAP2	TSS1500
cg20435485	0.922799	0.0165387	0.577429	0.017965	0.9698	0.0032844	0.971453	0.00291551	0.850714	0.94857	0.0016531	1.63883e-15	9.82561e-13	-0.34537	chr22	50753068		OpenSea	FAM116B	Body
cg14643892	0.0732089	0.00893323	0.590817	0.0289728	0.068898	0.0209817	0.0295746	0.00138906	0.00900044	0.0306347	-0.0393233	1.64319e-15	9.84391e-13	0.517608	chr12	64784070	chr12:64784010-64784664	Island	C12orf56;C12orf56	Body;Body
cg27590397	0.0877921	0.00569069	0.484707	0.0139123	0.0906667	0.00296745	0.093076	0.0154153	0.811519	0.931632	0.00240933	1.65022e-15	9.87811e-13	0.396915	chr14	38677218	chr14:38677154-38677787	Island	SSTR1;SSTR1	1stExon;5'UTR
cg02916323	0.0459855	0.0113344	0.561439	0.0286298	0.0655153	0.0106783	0.052682	0.00909125	0.336101	0.568411	-0.0128333	1.65323e-15	9.88822e-13	0.515453	chr6	28756672	chr6:28753869-28754138	S_Shelf
cg19583438	0.291551	0.0136675	0.0478645	0.0029095	0.0203432	0.00246847	0.0217177	0.00377561	0.824741	0.937584	0.00137444	1.66632e-15	9.95855e-13	-0.243686	chr17	19969749		OpenSea	SPECC1	5'UTR
cg08439439	0.796963	0.0341068	0.240492	0.0214882	0.0444498	0.00295239	0.0445088	0.00514143	0.996677	0.998997	5.9e-05	1.67639e-15	1.00107e-12	-0.556471	chr6	149190883		OpenSea	UST	Body
cg18792146	0.133626	0.0116324	0.382352	0.0104504	0.0198334	0.00157858	0.0203902	0.00155368	0.929967	0.977689	0.00055674	1.68378e-15	1.00374e-12	0.248727	chr1	235105751		OpenSea
cg12432106	0.661353	0.0299619	0.045788	0.0191118	0.142372	0.0156608	0.111812	0.0161779	0.067624	0.166559	-0.0305595	1.68437e-15	1.00374e-12	-0.615565	chr1	48216989		OpenSea
cg21465150	0.494078	0.0177329	0.900856	0.0118175	0.934012	0.00716383	0.954138	0.00648572	0.0684507	0.168232	0.0201263	1.68487e-15	1.00374e-12	0.406778	chr17	3433428	chr17:3435953-3436164	N_Shelf	TRPV3	Body
cg07730193	0.450127	0.0145857	0.775534	0.00261063	0.0419798	0.00522811	0.0378051	0.00236953	0.616136	0.821121	-0.00417477	1.68685e-15	1.00411e-12	0.325407	chr8	23144941	chr8:23145528-23146006	N_Shore	R3HCC1;R3HCC1;R3HCC1	TSS1500;TSS1500;TSS1500
cg11787522	0.538551	0.00516779	0.835252	0.00397309	0.678165	0.00912356	0.774285	0.0138155	4.91801e-09	4.69247e-07	0.0961195	1.68899e-15	1.00459e-12	0.296701	chr15	74495109		OpenSea	STRA6;STRA6;STRA6;STRA6;STRA6;STRA6	5'UTR;5'UTR;5'UTR;1stExon;5'UTR;5'UTR
cg16680547	0.36294	0.00664821	0.956029	0.00144708	0.244404	0.0314077	0.573613	0.028724	4.49674e-12	4.39249e-09	0.32921	1.69263e-15	1.00576e-12	0.593089	chr1	14027567	chr1:14026481-14027200	S_Shore	PRDM2	5'UTR
cg23925241	0.857662	0.0149771	0.489373	0.0102434	0.196958	0.0111412	0.350475	0.00758973	1.93935e-10	5.31733e-08	0.153517	1.69364e-15	1.00576e-12	-0.368289	chr11	132912309		OpenSea	OPCML	Body
cg20161089	0.0689311	0.0114306	0.629996	0.0364688	0.921512	0.00577403	0.919877	0.0124584	0.909001	0.970601	-0.0016344	1.69661e-15	1.00672e-12	0.561065	chr14	94577514		OpenSea	IFI27;IFI27	5'UTR;5'UTR
cg25482293	0.299911	0.0203147	0.703905	0.00261222	0.304896	0.0142807	0.11565	0.0136814	4.23412e-11	1.89359e-08	-0.189246	1.69892e-15	1.00729e-12	0.403994	chr11	92619520	chr11:92615835-92616668	S_Shelf	FAT3	Body
cg01005211	0.101583	0.0178752	0.597152	0.00351073	0.0377312	0.00860192	0.0588408	0.0125137	0.111404	0.249391	0.0211097	1.70085e-15	1.00764e-12	0.495569	chr3	72338583		OpenSea
cg21845273	0.0728023	0.00554658	0.40893	0.0154029	0.0681602	0.0035368	0.0446276	0.00551506	0.0145644	0.0460494	-0.0235326	1.70288e-15	1.00804e-12	0.336127	chr3	44037001	chr3:44036407-44041104	Island
cg27171194	0.471076	0.0165303	0.192504	0.00210187	0.0205945	0.00468709	0.0250109	0.00663866	0.536945	0.761893	0.00441647	1.70748e-15	1.00915e-12	-0.278572	chr1	3229579		OpenSea	PRDM16;PRDM16	Body;Body
cg17202840	0.473226	0.0173399	0.142817	0.00447923	0.0388667	0.0105014	0.0326682	0.0100474	0.466308	0.701747	-0.00619846	1.70861e-15	1.00915e-12	-0.330409	chr13	43294719		OpenSea
cg24597353	0.511276	0.0290235	0.052026	0.00892346	0.0674771	0.0127647	0.0445583	0.00630914	0.0666312	0.164551	-0.0229188	1.70987e-15	1.00915e-12	-0.45925	chr4	177714618	chr4:177713243-177714457	S_Shore	VEGFC	TSS1500
cg11619251	0.520366	0.0113519	0.0753212	0.0120456	0.0888054	0.0185757	0.0928421	0.0143444	0.722647	0.887343	0.00403669	1.71015e-15	1.00915e-12	-0.445045	chr18	70419185		OpenSea	NETO1;NETO1	Body;Body
cg19940644	0.350926	0.00919059	0.0398244	0.0111574	0.0391652	0.00639087	0.0396623	0.00211254	0.950035	0.98435	0.00049707	1.71151e-15	1.00916e-12	-0.311102	chr1	12112386		OpenSea
cg08548498	0.568241	0.029206	0.0482599	0.0127075	0.0534752	0.00529922	0.0481664	0.00817765	0.689798	0.868723	-0.00530882	1.71729e-15	1.01066e-12	-0.519982	chr20	43883546		OpenSea	SLPI	TSS1500
cg04210113	0.650458	0.0080969	0.917909	0.0111955	0.909028	0.00504761	0.90924	0.00437651	0.975164	0.992402	0.000212357	1.71805e-15	1.01066e-12	0.267451	chr1	186676183		OpenSea
cg15124926	0.439763	0.0281195	0.9752	0.00516144	0.529922	0.0103706	0.60814	0.0211952	4.87495e-05	0.000398414	0.0782179	1.71811e-15	1.01066e-12	0.535438	chr11	102702624		OpenSea
cg19530885	0.711341	0.0260038	0.227941	0.0144274	0.0438817	0.0104933	0.0670003	0.0118344	0.0774924	0.186163	0.0231186	1.72142e-15	1.01149e-12	-0.4834	chr5	147258132		OpenSea	SCGB3A2	TSS200
cg12757818	0.565596	0.00765789	0.0628675	0.00887921	0.654069	0.0228738	0.732865	0.00976207	2.39271e-05	0.000226094	0.0787961	1.72222e-15	1.01149e-12	-0.502728	chr18	77825688		OpenSea
cg22499099	0.717277	0.00540602	0.322549	0.0120901	0.437937	0.013544	0.336441	0.00433521	8.84562e-08	3.46563e-06	-0.101496	1.73133e-15	1.01531e-12	-0.394728	chr13	28606142		OpenSea	FLT3;FLT3	Body;Body
cg24425972	0.508174	0.0217102	0.0994633	0.00383904	0.0441802	0.0107881	0.0465617	0.0016906	0.819556	0.935234	0.00238149	1.73147e-15	1.01531e-12	-0.408711	chr13	20764859	chr13:20766208-20767779	N_Shore	GJB2	5'UTR
cg18986110	0.580812	0.0148608	0.0490037	0.00509795	0.100952	0.0115193	0.134523	0.0289693	0.0249446	0.0726016	0.0335718	1.7328e-15	1.01531e-12	-0.531809	chr4	100439955		OpenSea	C4orf17	Body
cg09223940	0.52923	0.0143337	0.137191	0.0234664	0.035303	0.00837809	0.0327045	0.00283399	0.795382	0.924253	-0.00259844	1.73859e-15	1.01791e-12	-0.392038	chr14	65095871		OpenSea
cg11698131	0.485626	0.0109017	0.0631292	0.0113694	0.406825	0.0107592	0.382215	0.0100136	0.0361785	0.0992315	-0.0246093	1.74038e-15	1.01816e-12	-0.422497	chr1	213094374		OpenSea
cg05935064	0.72825	0.0209702	0.25858	0.0166927	0.548904	0.0160201	0.698659	0.00210978	6.21066e-09	5.50471e-07	0.149755	1.7488e-15	1.02229e-12	-0.469671	chr16	31161371	chr16:31159576-31160009	S_Shore	PRSS36;PRSS36;PRSS36;PRSS36;PRSS36;PRSS36	1stExon;1stExon;1stExon;5'UTR;5'UTR;5'UTR
cg15489858	0.853096	0.00554635	0.193969	0.0327478	0.877217	0.00461518	0.84493	0.0245616	0.0716393	0.174641	-0.0322863	1.75027e-15	1.02235e-12	-0.659126	chr2	88473815	chr2:88469691-88470386	S_Shelf	THNSL2;THNSL2;THNSL2	5'UTR;Body;Body
cg03191919	0.754799	0.0199461	0.210796	0.0360085	0.0290659	0.00454913	0.0251207	0.0037623	0.776811	0.915438	-0.00394519	1.75524e-15	1.02445e-12	-0.544003	chr3	196134040		OpenSea	UBXN7	Body
cg23773006	0.728861	0.0175253	0.152353	0.0212045	0.728677	0.0166183	0.688184	0.00885529	0.0144905	0.0458521	-0.0404933	1.75692e-15	1.02463e-12	-0.576508	chr11	71012846		OpenSea
cg06002616	0.0930592	0.012931	0.50833	0.00361919	0.0592534	0.0131239	0.050282	0.00439582	0.404014	0.64156	-0.00897148	1.75944e-15	1.0253e-12	0.415271	chr8	101225028	chr8:101225077-101225879	N_Shore	SPAG1;SPAG1	Body;Body
cg12392519	0.323507	0.00670156	0.831557	0.0182111	0.207174	0.0164196	0.231787	0.00575	0.074605	0.180522	0.024613	1.76471e-15	1.02757e-12	0.50805	chr17	47308867	chr17:47307740-47308276	S_Shore	PHOSPHO1;PHOSPHO1	TSS1500;TSS1500
cg19339644	0.726098	0.0172445	0.0979003	0.0109381	0.434655	0.00526139	0.387402	0.0140519	0.00986047	0.033091	-0.0472535	1.76949e-15	1.02955e-12	-0.628197	chr17	55235721		OpenSea
cg00711496	0.521219	0.0248509	0.931879	0.0168393	0.959048	0.00100625	0.965322	0.00400405	0.552723	0.774442	0.00627398	1.77228e-15	1.03037e-12	0.410659	chr19	50191497	chr19:50191330-50191559	Island	C19orf76;PRMT1;PRMT1;PRMT1	TSS1500;Body;Body;Body
cg09054518	0.410424	0.0153992	0.0487626	0.0105887	0.0512209	0.00299434	0.0691704	0.00527805	0.0686299	0.168602	0.0179495	1.77406e-15	1.03061e-12	-0.361661	chr7	142660200		OpenSea	KEL	TSS1500
cg25855565	0.725705	0.0228287	0.0572061	0.00775167	0.874351	0.0313953	0.901508	0.0136819	0.128604	0.279335	0.0271566	1.78119e-15	1.03395e-12	-0.668498	chr3	73436384	chr3:73432739-73434073	S_Shelf	PDZRN3	Body
cg11297514	0.559482	0.0171151	0.0290299	0.011544	0.405531	0.00930917	0.134568	0.0220947	1.42785e-11	9.2741e-09	-0.270963	1.79301e-15	1.03935e-12	-0.530452	chr5	173488454		OpenSea	HMP19	Body
cg06414921	0.0406886	0.0138773	0.391516	0.0207361	0.0255504	0.00540847	0.0205474	0.000856559	0.57947	0.794765	-0.00500307	1.79327e-15	1.03935e-12	0.350827	chr6	31276504	chr6:31276241-31276526	Island
cg04459452	0.453705	0.0102772	0.878346	0.00819994	0.39788	0.0176945	0.44866	0.0147876	0.000330029	0.00189179	0.0507795	1.79918e-15	1.04197e-12	0.424641	chr21	40406301		OpenSea
cg08035416	0.232478	0.0203495	0.858933	0.00847856	0.100743	0.0200594	0.254411	0.0295598	1.62408e-07	5.34117e-06	0.153669	1.80823e-15	1.0464e-12	0.626454	chr17	74073798	chr17:74070404-74073530	S_Shore	ZACN	TSS1500
cg02300452	0.423012	0.00670766	0.875023	0.0279952	0.0736232	0.0120018	0.0370749	0.00874525	0.00641892	0.0229888	-0.0365483	1.81311e-15	1.04841e-12	0.452011	chr17	56596626	chr17:56595080-56595619	S_Shore	MTMR4;SEPT4-AS1	TSS1500;TSS1500
cg06049452	0.341687	0.0138538	0.928921	0.0106446	0.772193	0.0258403	0.886675	0.00984177	2.36863e-06	3.79305e-05	0.114482	1.81745e-15	1.05011e-12	0.587235	chr20	32432074		OpenSea	CHMP4B	Body
cg14902598	0.298393	0.0320094	0.919016	0.0122239	0.131751	0.0169216	0.0699183	0.0199495	0.00149864	0.00670206	-0.0618332	1.82725e-15	1.05423e-12	0.620623	chr5	138210650		OpenSea	CTNNA1;LRRTM2;LRRTM2;CTNNA1;CTNNA1;CTNNA1;CTNNA1	TSS1500;1stExon;5'UTR;Body;Body;Body;Body
cg01993943	0.477918	0.0122848	0.050865	0.00744553	0.177797	0.0098576	0.154464	0.0171908	0.0480602	0.125717	-0.0233332	1.8274e-15	1.05423e-12	-0.427053	chr5	176808164		OpenSea
cg13270631	0.656363	0.0163987	0.0470291	0.00843495	0.111068	0.0279343	0.0672891	0.0156926	0.0130118	0.0418619	-0.0437791	1.83244e-15	1.05632e-12	-0.609333	chr4	73074379		OpenSea
cg10167316	0.586869	0.0169431	0.234424	0.0171117	0.0353093	0.00275387	0.0343316	0.00537913	0.91383	0.972318	-0.00097775	1.83846e-15	1.05874e-12	-0.352446	chr3	127780031		OpenSea	SEC61A1	Body
cg18619452	0.0893005	0.00753453	0.550971	0.016611	0.0599901	0.0180208	0.0295851	0.00541294	0.0206845	0.0619834	-0.0304049	1.83947e-15	1.05874e-12	0.461671	chr9	91149049	chr9:91149945-91150648	N_Shore	NXNL2;NXNL2	TSS1500;TSS1500
cg26530275	0.61069	0.0168909	0.173434	0.0191114	0.92632	0.00466366	0.930207	0.0129831	0.729318	0.891073	0.0038878	1.84347e-15	1.05973e-12	-0.437255	chr13	94206647		OpenSea	GPC6	Body
cg09762242	0.718339	0.0126317	0.957537	0.00714254	0.973497	0.00289411	0.971627	0.00240237	0.760887	0.907526	-0.0018695	1.84401e-15	1.05973e-12	0.239197	chr11	65408429	chr11:65408344-65408631	Island	SIPA1;SIPA1	Body;Body
cg14779622	0.657636	0.0097806	0.0498544	0.00736832	0.0808128	0.0238511	0.0539208	0.00570484	0.101281	0.231141	-0.026892	1.84633e-15	1.06025e-12	-0.607781	chr17	76932315		OpenSea
cg09885881	0.456	0.00621615	0.0480446	0.00596366	0.123915	0.0205143	0.0504857	0.00613868	5.83243e-06	7.51906e-05	-0.0734289	1.8536e-15	1.06351e-12	-0.407955	chr4	176734821		OpenSea	GPM6A;GPM6A;GPM6A;GPM6A;GPM6A	TSS1500;Body;Body;Body;5'UTR
cg16681471	0.593744	0.0112337	0.930068	0.0012751	0.916324	0.00902855	0.934492	0.00854734	0.0505158	0.131013	0.0181683	1.85486e-15	1.06351e-12	0.336325	chr10	30307138		OpenSea	KIAA1462	Body
cg21614735	0.0777469	0.00903992	0.5009	0.0215025	0.0754836	0.0166179	0.0510366	0.0016944	0.0383481	0.104176	-0.024447	1.86769e-15	1.07005e-12	0.423153	chr8	114450347		OpenSea	CSMD3;CSMD3	TSS1500;TSS1500
cg13223027	0.0848418	0.0072576	0.523434	0.0302033	0.0396513	0.00500475	0.0283733	0.00055134	0.325362	0.556055	-0.011278	1.87368e-15	1.07232e-12	0.438592	chr2	157749495		OpenSea
cg04433555	0.276552	0.00506932	0.0313639	0.00785853	0.0503017	0.00284962	0.0314472	0.000599539	0.00887434	0.0302665	-0.0188545	1.87453e-15	1.07232e-12	-0.245188	chr7	35410754		OpenSea	LOC401324	Body
cg15872478	0.844694	0.0134788	0.0794819	0.0277621	0.855913	0.0369896	0.839813	0.0254908	0.418443	0.656092	-0.0161005	1.88787e-15	1.07913e-12	-0.765212	chr14	51563434	chr14:51560116-51562487	S_Shore	TRIM9;TRIM9	TSS1500;TSS1500
cg19727499	0.33266	0.0197138	0.784622	0.0118482	0.301602	0.0111692	0.159948	0.0142934	8.29478e-09	6.73229e-07	-0.141654	1.89136e-15	1.08025e-12	0.451963	chr19	49628740	chr19:49631105-49631494	N_Shelf	PPFIA3	5'UTR
cg22405154	0.562048	0.0142506	0.910378	0.0137154	0.0636006	0.00804157	0.105404	0.0113428	0.000330523	0.00189419	0.0418038	1.89272e-15	1.08025e-12	0.348329	chr7	33814904		OpenSea
cg13228642	0.0960598	0.00504672	0.659918	0.0301444	0.0668749	0.0168562	0.0664424	0.0141321	0.976181	0.992721	-0.00043252	1.89725e-15	1.08132e-12	0.563859	chr1	181057360	chr1:181057503-181059176	N_Shore	IER5	TSS1500
cg03452742	0.387919	0.00475812	0.870426	0.0323416	0.360123	0.0072862	0.385864	0.00193745	0.0534146	0.137199	0.0257407	1.89748e-15	1.08132e-12	0.482507	chr19	16874670		OpenSea	NWD1;NWD1	Body;Body
cg03774005	0.626459	0.0115756	0.109592	0.0167958	0.884257	0.0132281	0.837765	0.0248773	0.00325183	0.0129025	-0.0464919	1.91948e-15	1.09303e-12	-0.516867	chr6	169363268		OpenSea
cg01752512	0.62378	0.0239566	0.180843	0.0132676	0.0510415	0.0113978	0.0386486	0.00790168	0.287156	0.509919	-0.0123929	1.93015e-15	1.09826e-12	-0.442937	chr3	8500564		OpenSea	LMCD1-AS1	Body
cg12061329	0.585126	0.0290358	0.0297005	0.00334869	0.768595	0.02699	0.754103	0.0144694	0.319635	0.549326	-0.0144926	1.93386e-15	1.09954e-12	-0.555426	chr16	83168468		OpenSea	CDH13;CDH13;CDH13;CDH13;CDH13;CDH13	5'UTR;Body;Body;Body;Body;Body
cg24875899	0.3752	0.0149564	0.0447025	0.0126622	0.0455501	0.00905334	0.0353241	0.00135881	0.241487	0.450583	-0.010226	1.93888e-15	1.10155e-12	-0.330498	chr7	29649488		OpenSea
cg19926902	0.436537	0.014972	0.0791781	0.0175392	0.137787	0.00221838	0.273531	0.00353556	7.36239e-10	1.27402e-07	0.135744	1.94276e-15	1.10292e-12	-0.357359	chr11	118015584	chr11:118016237-118016984	N_Shore	SCN4B;SCN4B;SCN4B;SCN4B	Body;5'UTR;Body;Body
cg16976258	0.485028	0.0190049	0.904857	0.0194425	0.680772	0.00672725	0.585507	0.00148252	4.39311e-07	1.09348e-05	-0.0952644	1.95583e-15	1.1095e-12	0.419828	chr20	4562578		OpenSea
cg02467825	0.475274	0.0252422	0.0543661	0.0180945	0.0204808	0.0039726	0.0198872	0.00566688	0.956333	0.986338	-0.00059355	1.95886e-15	1.11038e-12	-0.420907	chr2	208104158		OpenSea	LOC101927865	Body
cg00704970	0.397269	0.0171008	0.0390429	0.00724678	0.0366127	0.00611177	0.0297422	0.00323084	0.461127	0.697059	-0.00687056	1.96282e-15	1.11178e-12	-0.358226	chr17	78865368	chr17:78863569-78863813	S_Shore	RPTOR;RPTOR	Body;Body
cg01054110	0.132861	0.0145474	0.571556	0.00875142	0.0784915	0.012224	0.0717129	0.0137456	0.551362	0.773436	-0.00677863	1.97034e-15	1.11519e-12	0.438695	chr12	125002332	chr12:125002006-125002433	Island	NCOR2;NCOR2	5'UTR;5'UTR
cg13778721	0.926945	0.00653979	0.617395	0.0117434	0.94001	0.00645675	0.918094	0.00883758	0.0145532	0.0460187	-0.0219156	1.97633e-15	1.11728e-12	-0.30955	chr1	10720565	chr1:10719867-10720581	Island	CASZ1;CASZ1	Body;Body
cg21267497	0.347685	0.0279203	0.858031	0.012167	0.91006	0.0011809	0.911133	0.0139604	0.934976	0.979391	0.0010731	1.97701e-15	1.11728e-12	0.510346	chr7	110714845		OpenSea	IMMP2L;IMMP2L	Body;Body
cg22721608	0.574307	0.0140526	0.0367148	0.00836089	0.0778109	0.0162603	0.0389177	0.00749682	0.0129353	0.0416526	-0.0388932	1.98341e-15	1.11952e-12	-0.537592	chr6	91877808		OpenSea
cg12356951	0.132398	0.0275598	0.731797	0.0113833	0.168045	0.0196274	0.128864	0.0117128	0.0220886	0.065526	-0.0391805	1.98397e-15	1.11952e-12	0.599399	chr17	35165018	chr17:35165323-35165983	N_Shore
cg04379348	0.222818	0.0202282	0.704146	0.00839271	0.867712	0.0105308	0.859305	0.0138033	0.501731	0.732988	-0.00840727	1.98634e-15	1.12002e-12	0.481328	chr19	46318762	chr19:46318490-46319266	Island	RSPH6A;SYMPK	TSS200;3'UTR
cg13760060	0.524265	0.0272219	0.0948281	0.00578958	0.0549998	0.00273003	0.057331	0.00684722	0.833379	0.941245	0.00233123	1.99048e-15	1.12151e-12	-0.429437	chr14	73212577		OpenSea	DPF3	Body
cg18926062	0.753278	0.0130585	0.290992	0.015716	0.854796	0.00754795	0.882439	0.0123196	0.0336993	0.0934971	0.0276427	1.99678e-15	1.12407e-12	-0.462286	chr15	78077656		OpenSea
cg11406274	0.385798	0.0133682	0.909678	0.00933917	0.275083	0.0211519	0.247575	0.0261901	0.0576124	0.146003	-0.027508	1.99804e-15	1.12407e-12	0.523879	chr6	29856564	chr6:29855295-29856565	Island	HLA-H	Body
cg21059372	0.883548	0.00243381	0.511491	0.0198141	0.909735	0.00681902	0.91509	0.0132088	0.579103	0.794481	0.0053544	2.00117e-15	1.12498e-12	-0.372057	chr21	45751024	chr21:45752382-45752598	N_Shore	C21orf2;C21orf2;C21orf2;C21orf2	Body;Body;Body;Body
cg14694590	0.539713	0.0093122	0.0613232	0.0289982	0.928845	0.00598551	0.926167	0.0136856	0.8284	0.939168	-0.0026782	2.01315e-15	1.13087e-12	-0.47839	chr10	90039450		OpenSea	RNLS	Body
cg24711649	0.173351	0.0128539	0.499289	0.0162618	0.0364219	0.00516157	0.0259614	0.00461028	0.226548	0.430048	-0.0104606	2.01558e-15	1.13139e-12	0.325939	chr12	81472118	chr12:81471569-81472119	Island	ACSS3	1stExon
cg23429722	0.627816	0.0164309	0.0921728	0.0192628	0.586897	0.00876686	0.515142	0.0155122	0.000126792	0.000861871	-0.0717551	2.02039e-15	1.13181e-12	-0.535643	chr5	586466		OpenSea
cg16988194	0.297477	0.0403275	0.914584	0.00506493	0.0786387	0.0148143	0.0497057	0.00476776	0.0861533	0.202904	-0.028933	2.02097e-15	1.13181e-12	0.617107	chr5	121852022		OpenSea
cg07926733	0.0572118	0.00790425	0.310068	0.00681433	0.0514023	0.00629544	0.0348611	0.00860109	0.0221541	0.0656906	-0.0165412	2.02121e-15	1.13181e-12	0.252857	chr2	74208590	chr2:74211214-74212314	N_Shelf
cg06425870	0.221269	0.00766321	0.434211	0.00458476	0.0308725	0.00326788	0.023254	0.00532482	0.180515	0.362851	-0.00761852	2.02238e-15	1.13181e-12	0.212942	chr8	23381064		OpenSea
cg04395785	0.37366	0.0299365	0.918456	0.00569517	0.0752895	0.0081973	0.0888651	0.00914158	0.342711	0.575883	0.0135756	2.02498e-15	1.13241e-12	0.544797	chr12	1684652		OpenSea	FBXL14	Body
cg15727287	0.0564945	0.0189604	0.361435	0.00653753	0.0252005	0.0038451	0.0233607	0.00350027	0.815431	0.933358	-0.00183989	2.0307e-15	1.13477e-12	0.30494	chr5	176046980	chr5:176046143-176047641	Island
cg26426080	0.697792	0.0169721	0.966572	0.00458864	0.967103	0.00297643	0.972593	0.00400349	0.434315	0.671763	0.00549	2.0329e-15	1.13515e-12	0.26878	chr1	3039210	chr1:3038067-3038343	S_Shore	PRDM16;PRDM16	Body;Body
cg08106415	0.405951	0.00377051	0.0506276	0.010781	0.0760655	0.0120649	0.0516422	0.0135098	0.017276	0.0532287	-0.0244233	2.04361e-15	1.14028e-12	-0.355324	chr9	1434208		OpenSea
cg10606685	0.909042	0.0102866	0.248342	0.0429717	0.908629	0.00443157	0.915935	0.0113845	0.669869	0.856572	0.0073057	2.05804e-15	1.14747e-12	-0.6607	chr2	20702549		OpenSea
cg09542534	0.69537	0.0119549	0.93699	0.00331432	0.0373117	0.00762349	0.031719	0.00426817	0.377651	0.614102	-0.00559269	2.06159e-15	1.1486e-12	0.24162	chr9	133656454		OpenSea	ABL1	Body
cg04074945	0.669118	0.00683895	0.91134	0.0120749	0.0436771	0.00316938	0.0346384	0.000782353	0.164321	0.337842	-0.00903878	2.06761e-15	1.1511e-12	0.242221	chr11	46071833		OpenSea	PHF21A;PHF21A	Body;Body
cg17560498	0.431055	0.0220327	0.0439744	0.00553293	0.0535533	0.00953458	0.0478686	0.00101183	0.572416	0.789477	-0.00568463	2.07087e-15	1.15205e-12	-0.38708	chr3	10883173		OpenSea	SLC6A11	Body
cg14463292	0.490744	0.0181326	0.970211	0.00384473	0.0462098	0.0242659	0.0359072	0.00565433	0.412053	0.649666	-0.0103026	2.07407e-15	1.15297e-12	0.479467	chr3	192289252		OpenSea	FGF12	Body
cg02111256	0.0990967	0.0134288	0.635867	0.0308118	0.119102	0.0167182	0.0863533	0.0133248	0.0312024	0.0876137	-0.0327487	2.08089e-15	1.15591e-12	0.536771	chr12	62604283		OpenSea
cg27159720	0.474077	0.0174894	0.0514257	0.0225165	0.0472284	0.00710682	0.0393985	0.00114065	0.478181	0.712549	-0.0078299	2.08518e-15	1.15743e-12	-0.422651	chr9	7971612		OpenSea
cg10678266	0.251544	0.00973994	0.602724	0.0210406	0.0348666	0.00467459	0.0377201	0.00367084	0.753949	0.904106	0.00285356	2.08944e-15	1.15878e-12	0.35118	chr7	24614348		OpenSea	MPP6	5'UTR
cg24522659	0.381357	0.0163788	0.0423465	0.0097463	0.0469712	0.00965251	0.0307907	0.0100194	0.0819048	0.194793	-0.0161805	2.09071e-15	1.15878e-12	-0.33901	chr19	30641408		OpenSea
cg00607062	0.394273	0.0214632	0.0493376	0.00727904	0.0556241	0.00744487	0.0442509	0.00219972	0.215975	0.415116	-0.0113732	2.09284e-15	1.1591e-12	-0.344935	chr8	14176925		OpenSea	SGCZ	Body
cg25959516	0.451898	0.00758063	0.0645781	0.0112035	0.79805	0.0120838	0.750246	0.0172818	0.000275726	0.00163037	-0.0478042	2.09648e-15	1.16026e-12	-0.38732	chr15	39766965		OpenSea
cg26459904	0.911237	0.0136221	0.494544	0.0233221	0.939799	0.00907019	0.930994	0.00770329	0.420034	0.657713	-0.0088057	2.09882e-15	1.1607e-12	-0.416693	chr1	64380706		OpenSea	ROR1;ROR1	Body;Body
cg03071221	0.391651	0.0117158	0.853176	0.00741024	0.592577	0.0263136	0.673499	0.0147869	8.59295e-06	0.000101488	0.0809221	2.10793e-15	1.16487e-12	0.461525	chr11	64176842		OpenSea
cg01079098	0.0847211	0.00756101	0.455314	0.00946246	0.0777547	0.0133003	0.0651454	0.0113587	0.202825	0.396162	-0.0126093	2.11531e-15	1.16809e-12	0.370593	chr11	11642360	chr11:11642121-11643819	Island	GALNTL4	Body
cg09608534	0.933019	0.00381672	0.66649	0.00470451	0.939296	0.00495325	0.935456	0.0115552	0.58035	0.795395	-0.0038398	2.12338e-15	1.17094e-12	-0.266528	chr8	49702342		OpenSea
cg18207999	0.65227	0.0074268	0.306351	0.00989696	0.0561713	0.00877011	0.226262	0.0138876	2.78316e-11	1.44216e-08	0.170091	2.12361e-15	1.17094e-12	-0.345919	chr17	37914349	chr17:37910088-37911190	S_Shelf
cg14201606	0.523088	0.0258735	0.0645654	0.0105395	0.907747	0.00816262	0.915919	0.0127412	0.495544	0.727666	0.0081718	2.13837e-15	1.17708e-12	-0.458522	chr22	37827780	chr22:37823011-37824119	S_Shelf
cg13294852	0.140052	0.0106181	0.564773	0.0208679	0.0568404	0.00594128	0.118624	0.0203444	5.96955e-05	0.000468666	0.0617841	2.13937e-15	1.17708e-12	0.424721	chr2	102672129		OpenSea
cg26431787	0.74832	0.0192294	0.119302	0.0416614	0.938279	0.0106313	0.933835	0.0139138	0.7855	0.919607	-0.0044438	2.13957e-15	1.17708e-12	-0.629018	chr13	25079722		OpenSea	PARP4	5'UTR
cg17829936	0.690262	0.00951856	0.0467122	0.0108764	0.514225	0.0140636	0.263311	0.0362691	5.7726e-10	1.08936e-07	-0.250914	2.14103e-15	1.17708e-12	-0.64355	chr6	132910681		OpenSea	TAAR5	1stExon
cg14709479	0.366605	0.0350808	0.928682	0.0125118	0.101872	0.0092441	0.0328856	0.00296152	0.0002941	0.00171974	-0.0689868	2.14389e-15	1.17779e-12	0.562077	chr1	1108924	chr1:1109314-1110145	N_Shore	TTLL10	TSS1500
cg25271525	0.463584	0.0138697	0.0656823	0.0121652	0.0993939	0.0128219	0.0603282	0.0100226	0.00183569	0.00795756	-0.0390657	2.15162e-15	1.18088e-12	-0.397901	chr15	97316699		OpenSea
cg05987823	0.336346	0.0145314	0.0443923	0.0134064	0.975482	0.00169724	0.981661	0.000754525	0.420245	0.657922	0.00617838	2.15268e-15	1.18088e-12	-0.291954	chr12	54428592	chr12:54427025-54428709	Island	HOXC4;HOXC5;HOXC5	5'UTR;Body;3'UTR
cg21581168	0.256073	0.0054147	0.0454268	0.00217472	0.0574379	0.00709682	0.0430076	0.00601095	0.0179464	0.0549662	-0.0144303	2.15438e-15	1.18095e-12	-0.210646	chr3	180126662		OpenSea
cg14278148	0.755234	0.00748516	0.197337	0.0417775	0.0307463	0.00517321	0.0284513	0.00197567	0.87405	0.957915	-0.00229501	2.15882e-15	1.18241e-12	-0.557897	chr9	114663626	chr9:114658618-114659773	S_Shelf	UGCG	Body
cg09879794	0.245397	0.00999627	0.685824	0.0162579	0.0905898	0.00986255	0.092257	0.0163738	0.884028	0.961676	0.00166713	2.1602e-15	1.18241e-12	0.440427	chr7	128432231	chr7:128430707-128432003	S_Shore	CCDC136;CCDC136	1stExon;5'UTR
cg02897933	0.377954	0.00441952	0.0541803	0.00544761	0.0306517	0.00494304	0.0300869	0.00451197	0.946392	0.983146	-0.000564846	2.16465e-15	1.18369e-12	-0.323774	chr20	59692892		OpenSea
cg11370396	0.896014	0.00780548	0.607234	0.00607164	0.918312	0.00344439	0.931746	0.00290969	0.0898393	0.209893	0.0134341	2.16572e-15	1.18369e-12	-0.28878	chr4	71589478		OpenSea	RUFY3;RUFY3;RUFY3;RUFY3	Body;Body;Body;Body
cg05148774	0.0938835	0.0198861	0.503353	0.0147947	0.0547694	0.0131305	0.0477865	0.00288816	0.514457	0.743803	-0.0069829	2.16999e-15	1.18497e-12	0.40947	chr19	8942714	chr19:8942708-8943089	Island
cg20528780	0.304631	0.0129578	0.792975	0.00285811	0.332878	0.0106751	0.448821	0.0167971	2.82162e-07	7.92482e-06	0.115943	2.17269e-15	1.18497e-12	0.488345	chr3	169118837		OpenSea	MECOM	Body
cg11669285	0.44417	0.00653532	0.920809	0.00587891	0.125999	0.0245541	0.0703679	0.0216412	0.000460186	0.00249337	-0.0556311	2.1728e-15	1.18497e-12	0.476639	chr17	40558061	chr17:40558005-40558274	Island	PTRF	Body
cg01742263	0.420027	0.0090973	0.861283	0.0120142	0.553014	0.0122517	0.688393	0.0165844	1.23965e-08	8.85831e-07	0.135379	2.18538e-15	1.19028e-12	0.441256	chr5	138714339	chr5:138713814-138714340	Island	SLC23A1;SLC23A1	Body;Body
cg17654660	0.370292	0.0178449	0.67113	0.00840732	0.0219153	0.00299234	0.0243987	0.00558557	0.750974	0.902544	0.00248345	2.18572e-15	1.19028e-12	0.300838	chr5	176784965		OpenSea	RGS14;RGS14	5'UTR;1stExon
cg27549480	0.528671	0.0313549	0.0345953	0.00524307	0.0594381	0.012234	0.0693258	0.00827838	0.445947	0.682693	0.00988766	2.19176e-15	1.19243e-12	-0.494076	chr9	134953928	chr9:134954960-134955335	N_Shore	MED27;MED27;MED27	Body;Body;Body
cg00387133	0.593849	0.0160124	0.0451562	0.016628	0.0436607	0.013914	0.115262	0.0268531	0.000171358	0.00110302	0.071601	2.19285e-15	1.19243e-12	-0.548692	chr6	71021740		OpenSea
cg00668150	0.1204	0.024556	0.53526	0.00353288	0.039765	0.00675573	0.0252921	0.00719572	0.193442	0.382355	-0.014473	2.19547e-15	1.19298e-12	0.41486	chr17	2615720	chr17:2614320-2615630	S_Shore	KIAA0664	TSS1500
cg11701615	0.447982	0.0054531	0.0572313	0.0241122	0.0653137	0.0133557	0.0437674	0.000542614	0.0489749	0.127694	-0.0215463	2.20309e-15	1.19626e-12	-0.390751	chr20	61153635	chr20:61151586-61151903	S_Shore	C20orf166	Body
cg14750948	0.0476918	0.00558773	0.524613	0.023431	0.450091	0.0136943	0.4911	0.0196454	0.00473642	0.0177465	0.0410085	2.20469e-15	1.19626e-12	0.476921	chr3	147130477	chr3:147130342-147130577	Island	ZIC1	Body
cg26391564	0.240901	0.011284	0.810696	0.0369674	0.0926399	0.0186693	0.0377615	0.000955138	0.00214964	0.00909364	-0.0548784	2.21308e-15	1.19994e-12	0.569796	chr7	121900908		OpenSea
cg14601038	0.584676	0.0105007	0.970532	0.00506171	0.573897	0.0059606	0.561883	0.0245856	0.243118	0.452803	-0.0120136	2.21558e-15	1.20011e-12	0.385856	chr2	1481097	chr2:1480758-1481631	Island	TPO;TPO;TPO;TPO	Body;Body;Body;Body
cg18238965	0.404846	0.0272103	0.0381233	0.00232906	0.0718487	0.00116283	0.0516751	0.00164751	0.0495305	0.128902	-0.0201735	2.21661e-15	1.20011e-12	-0.366723	chr22	18049457		OpenSea	SLC25A18;SLC25A18	5'UTR;5'UTR
cg22105158	0.38449	0.0135476	0.834918	0.00962378	0.327657	0.0117156	0.449306	0.0221755	6.09767e-08	2.6683e-06	0.121649	2.22415e-15	1.2025e-12	0.450428	chr19	3480672	chr19:3481782-3482048	N_Shore	C19orf77	TSS200
cg10526325	0.505561	0.0266019	0.0371203	0.0102895	0.0748279	0.0138345	0.0799273	0.00671596	0.676409	0.860667	0.00509942	2.22423e-15	1.2025e-12	-0.468441	chr1	205447371		OpenSea
cg19218057	0.389999	0.0229531	0.892601	0.0144639	0.296773	0.00828973	0.396957	0.00858689	2.1883e-06	3.57661e-05	0.100184	2.23054e-15	1.20486e-12	0.502602	chr11	66688628		OpenSea	PC;PC	5'UTR;5'UTR
cg02028339	0.143293	0.0133379	0.564883	0.0179486	0.0648694	0.0177763	0.0724131	0.0096532	0.495195	0.727363	0.00754362	2.23181e-15	1.20486e-12	0.421589	chr6	125991844		OpenSea
cg13953433	0.726365	0.0196488	0.291544	0.00759936	0.937501	0.00872535	0.93038	0.0156696	0.531942	0.75785	-0.0071211	2.23744e-15	1.20661e-12	-0.434821	chr18	12406559	chr18:12407715-12408242	N_Shore	SLMO1;SLMO1	TSS1500;TSS1500
cg21807034	0.957317	0.00176254	0.509186	0.0333991	0.959058	0.00486185	0.956921	0.00571216	0.85463	0.950081	-0.0021368	2.23828e-15	1.20661e-12	-0.448131	chr18	61144150		OpenSea	SERPINB5;SERPINB5	1stExon;5'UTR
cg24827660	0.0939712	0.00317092	0.564398	0.0220401	0.113522	0.011189	0.0843886	0.00666938	0.0298763	0.0844951	-0.0291337	2.24092e-15	1.20716e-12	0.470427	chr20	58179538	chr20:58179808-58180787	N_Shore	PHACTR3	TSS200
cg25121764	0.463847	0.00444963	0.850423	0.00866379	0.884709	0.00159798	0.896903	0.00748984	0.237771	0.445462	0.0121939	2.24737e-15	1.20976e-12	0.386576	chr17	41659244		OpenSea
cg14931854	0.101392	0.010767	0.703119	0.0238151	0.120417	0.0137606	0.0646734	0.0129135	0.00287633	0.0116312	-0.0557433	2.25697e-15	1.21358e-12	0.601727	chr6	42738967		OpenSea
cg09328049	0.617827	0.000689621	0.0508802	0.0200295	0.18559	0.00455384	0.272691	0.0168243	3.60295e-05	0.000312819	0.0871008	2.25771e-15	1.21358e-12	-0.566947	chr11	45131666		OpenSea	PRDM11	Body
cg24304518	0.729808	0.0191704	0.210323	0.0189456	0.881328	0.0188079	0.881669	0.0193648	0.979857	0.993811	0.0003415	2.26866e-15	1.2186e-12	-0.519485	chr2	113299015	chr2:113299403-113300284	N_Shore	POLR1B;POLR1B	TSS1500;TSS1500
cg18771854	0.451951	0.0220507	0.0503421	0.0178661	0.0441395	0.00750607	0.0470368	0.00257727	0.782061	0.91793	0.00289723	2.27535e-15	1.22131e-12	-0.401609	chr4	6734574		OpenSea
cg00109356	0.0222252	0.00452113	0.322805	0.019417	0.0216004	0.00583747	0.0193198	0.00337534	0.771162	0.9126	-0.00228054	2.27964e-15	1.2218e-12	0.300579	chr13	26625307	chr13:26624725-26626265	Island	SHISA2	TSS200
cg25479963	0.434014	0.00510555	0.816187	0.0107067	0.147469	0.00642348	0.09104	0.0171177	5.39908e-05	0.000432473	-0.0564285	2.27984e-15	1.2218e-12	0.382172	chr12	48743861	chr12:48744318-48745099	N_Shore	ZNF641;ZNF641	5'UTR;1stExon
cg08966208	0.338871	0.021805	0.0249872	0.00243459	0.0211397	0.001794	0.0285116	0.00590903	0.374383	0.610591	0.00737186	2.28116e-15	1.2218e-12	-0.313884	chr11	1769409	chr11:1768979-1770712	Island	HCCA2;LOC402778	Body;TSS200
cg14130459	0.346649	0.0297625	0.86558	0.00756323	0.949694	0.00614952	0.974914	0.00311178	0.0788126	0.188753	0.0252201	2.28659e-15	1.22383e-12	0.518931	chr11	60718568	chr11:60718428-60718888	Island	SLC15A3;SLC15A3	1stExon;Body
cg18364858	0.315198	0.0140379	0.807065	0.0100315	0.226792	0.0121769	0.143975	0.0271165	1.41299e-05	0.000149427	-0.0828167	2.2897e-15	1.22463e-12	0.491868	chr14	103227298		OpenSea
cg24546723	0.499988	0.00679337	0.0493408	0.0159408	0.882721	0.00962894	0.890942	0.0236175	0.487827	0.721033	0.0082213	2.29442e-15	1.22522e-12	-0.450647	chr17	48048615	chr17:48048953-48050616	N_Shore	DLX4	Body
cg12962429	0.495591	0.0109991	0.059006	0.0189493	0.382074	0.00839539	0.376866	0.00497047	0.648418	0.842791	-0.0052075	2.29484e-15	1.22522e-12	-0.436585	chr6	32912291		OpenSea
cg06315489	0.652907	0.00963954	0.108119	0.0208998	0.142493	0.0131465	0.307523	0.0121712	1.52099e-08	1.02344e-06	0.16503	2.29573e-15	1.22522e-12	-0.544788	chr15	101805392		OpenSea
cg14866108	0.493184	0.00818386	0.0649522	0.0259661	0.0389827	0.00872493	0.0337322	0.00538987	0.639393	0.836818	-0.0052506	2.29827e-15	1.2257e-12	-0.428232	chr1	167678305		OpenSea
cg05273495	0.200092	0.00491603	0.478784	0.00742026	0.926595	0.0073966	0.932717	0.00681887	0.405497	0.643135	0.00612225	2.30244e-15	1.22583e-12	0.278692	chr17	59222606		OpenSea	BCAS3;BCAS3	Body;Body
cg19736195	0.579353	0.0136221	0.191566	0.00885666	0.914108	0.00625347	0.927632	0.0114718	0.195036	0.384698	0.0135249	2.30291e-15	1.22583e-12	-0.387788	chr14	51836751		OpenSea
cg10990660	0.871705	0.00574107	0.100018	0.0253203	0.802768	0.0239094	0.817211	0.0273547	0.476968	0.711437	0.0144431	2.30504e-15	1.22583e-12	-0.771687	chr3	141496874	chr3:141497158-141497492	N_Shore	GRK7	TSS200
cg03052784	0.464644	0.00742058	0.803509	0.0133909	0.943415	0.00530439	0.936864	0.0121053	0.462859	0.698641	-0.00655132	2.30559e-15	1.22583e-12	0.338864	chr2	102718743		OpenSea	IL1R1	5'UTR
cg06423716	0.800037	0.0268221	0.0508023	0.0125033	0.36368	0.0248502	0.570351	0.0256556	4.86583e-08	2.27761e-06	0.206671	2.30673e-15	1.22583e-12	-0.749234	chr10	23370459		OpenSea
cg10913071	0.645323	0.0216517	0.0792947	0.0262577	0.477078	0.017365	0.634922	0.0157865	4.25986e-08	2.07446e-06	0.157844	2.30834e-15	1.22583e-12	-0.566028	chr9	38108008		OpenSea
cg04296930	0.78786	0.0231255	0.30598	0.0218693	0.905269	0.01112	0.912125	0.0111184	0.587303	0.800505	0.00685653	2.31056e-15	1.22603e-12	-0.48188	chr3	72187324		OpenSea
cg26611500	0.833931	0.0155901	0.260442	0.0125511	0.783583	0.00793187	0.804603	0.0152484	0.174748	0.354124	0.0210198	2.31199e-15	1.22603e-12	-0.573489	chr5	134783229		OpenSea	C5orf20	TSS200
cg03975922	0.294679	0.0137483	0.809373	0.0208337	0.244016	0.0197138	0.389277	0.00380705	3.70904e-08	1.88626e-06	0.14526	2.33137e-15	1.23543e-12	0.514694	chr5	140080575		OpenSea	ZMAT2	Body
cg19409060	0.163853	0.0165641	0.515449	0.0142596	0.0279614	0.00623862	0.0167986	0.00244561	0.236207	0.443312	-0.0111627	2.33922e-15	1.23871e-12	0.351596	chr17	36719518	chr17:36719544-36719938	N_Shore	SRCIN1	Body
cg19623751	0.743758	0.0184904	0.107093	0.0243279	0.412777	0.0215737	0.395172	0.0129745	0.299239	0.524709	-0.0176047	2.34125e-15	1.23891e-12	-0.636665	chr19	42191563		OpenSea	CEACAM7	Body
cg02665037	0.174694	0.00612984	0.786411	0.0135791	0.770595	0.0212932	0.851092	0.0139857	0.000166243	0.00107644	0.0804971	2.34906e-15	1.24173e-12	0.611717	chr12	54362496	chr12:54360374-54360660	S_Shore	HOTAIR	Body
cg12811284	0.492129	0.00216931	0.0311621	0.00535454	0.090174	0.0183693	0.0380061	0.00980841	0.000627472	0.00322954	-0.0521679	2.3499e-15	1.24173e-12	-0.460967	chr1	158688804		OpenSea	OR6K3	TSS1500
cg09228303	0.144396	0.00687337	0.474482	0.00506356	0.0328436	0.00325638	0.0202185	0.00468726	0.158456	0.328576	-0.0126251	2.35335e-15	1.24268e-12	0.330086	chr9	140033927	chr9:140033235-140034176	Island	GRIN1;GRIN1;GRIN1;GRIN1;GRIN1;GRIN1;GRIN1;GRIN1;GRIN1;GRIN1	5'UTR;5'UTR;5'UTR;5'UTR;5'UTR;1stExon;1stExon;1stExon;1stExon;1stExon
cg24578937	0.609656	0.0272254	0.0528028	0.00711116	0.574087	0.0106665	0.472295	0.0210096	5.98463e-06	7.66824e-05	-0.101792	2.35739e-15	1.24323e-12	-0.556853	chr1	2090814		OpenSea	PRKCZ;PRKCZ;PRKCZ	Body;Body;Body
cg20169266	0.558048	0.0140195	0.129384	0.0128115	0.374574	0.0133543	0.335036	0.0171869	0.00303575	0.0121759	-0.0395382	2.35903e-15	1.24323e-12	-0.428664	chr19	55176381		OpenSea	LILRB4;LILRB4;LILRB4;LILRB4;LILRB4	Body;Body;Body;Body;Body
cg14579056	0.575263	0.0163325	0.93304	0.00367362	0.929732	0.0141346	0.933822	0.0075418	0.66264	0.851981	0.0040902	2.35938e-15	1.24323e-12	0.357777	chr13	97931273		OpenSea	MBNL2;MBNL2;MBNL2	Body;Body;Body
cg00085448	0.0807327	0.0144364	0.409158	0.0126857	0.0669436	0.0140561	0.0552307	0.00216486	0.186569	0.372053	-0.0117129	2.36425e-15	1.24492e-12	0.328425	chr12	113416442		OpenSea	OAS2;OAS2;OAS2	1stExon;1stExon;1stExon
cg03826642	0.491295	0.0139519	0.16881	0.0121469	0.0411273	0.00550604	0.0422516	0.0104627	0.893844	0.965262	0.00112431	2.36856e-15	1.24557e-12	-0.322485	chr6	10268858		OpenSea
cg05178561	0.432417	0.0169425	0.0300492	0.00852804	0.0426132	0.00320709	0.0331302	0.00368567	0.374065	0.610231	-0.00948295	2.36882e-15	1.24557e-12	-0.402368	chr9	365007		OpenSea	DOCK8;DOCK8;DOCK8	Body;Body;Body
cg00564489	0.615596	0.0253842	0.0616117	0.00722803	0.531163	0.0103595	0.591388	0.0109073	0.000878022	0.00427777	0.060225	2.37178e-15	1.24625e-12	-0.553985	chr11	70522186		OpenSea	SHANK2	Body
cg19793803	0.649828	0.0108862	0.0828901	0.0283034	0.930532	0.0101049	0.92381	0.0147364	0.651144	0.844524	-0.0067226	2.37408e-15	1.24659e-12	-0.566938	chr1	44327018		OpenSea	ST3GAL3;ST3GAL3;ST3GAL3;ST3GAL3;ST3GAL3;ST3GAL3;ST3GAL3;ST3GAL3;ST3GAL3;ST3GAL3;ST3GAL3;ST3GAL3;ST3GAL3;ST3GAL3;ST3GAL3;ST3GAL3;ST3GAL3;ST3GAL3;ST3GAL3;ST3GAL3;ST3GAL3;ST3GAL3;ST3GAL3;ST3GAL3;ST3GAL3	Body;Body;Body;Body;Body;Body;Body;Body;Body;Body;Body;Body;Body;Body;Body;Body;Body;Body;Body;Body;Body;Body;Body;Body;Body
cg27065645	0.540719	0.0266242	0.0524864	0.0116063	0.0822915	0.0169017	0.0508505	0.0130143	0.0253768	0.0736491	-0.0314411	2.37856e-15	1.24745e-12	-0.488232	chr4	177509237		OpenSea
cg20904489	0.706896	0.0140896	0.958669	0.00136531	0.956937	0.00677361	0.950602	0.00224204	0.343707	0.576938	-0.0063358	2.37936e-15	1.24745e-12	0.251773	chr6	6002032	chr6:6002471-6005125	N_Shore	NRN1	Body
cg02134095	0.664959	0.0144299	0.15265	0.0164763	0.903143	0.0207855	0.872999	0.0241333	0.0382988	0.104065	-0.0301443	2.38073e-15	1.24745e-12	-0.512309	chr10	33248787	chr10:33246271-33247707	S_Shore	ITGB1	TSS1500
cg08547072	0.551641	0.0164207	0.933528	0.00736436	0.250838	0.00460899	0.346649	0.0116435	1.58633e-07	5.25529e-06	0.0958113	2.38651e-15	1.2496e-12	0.381887	chr9	13588216		OpenSea
cg14808463	0.357539	0.0146971	0.880493	0.0241086	0.917137	0.00792793	0.910196	0.0141876	0.613255	0.819103	-0.0069414	2.38885e-15	1.24995e-12	0.522954	chr7	19421061		OpenSea
cg02900978	0.304146	0.0238827	0.824036	0.0211411	0.278925	0.00545419	0.300987	0.00964074	0.121063	0.26634	0.0220621	2.39069e-15	1.25004e-12	0.51989	chr3	42727843	chr3:42727084-42727916	Island	KBTBD5	1stExon
cg04523524	0.0528468	0.0175733	0.658813	0.0290814	0.178828	0.0265904	0.257797	0.011121	0.000184154	0.00116961	0.0789691	2.3931e-15	1.25043e-12	0.605966	chr4	56502864	chr4:56501912-56502523	S_Shore	NMU	TSS1500
cg14334488	0.427427	0.0167469	0.83247	0.0127528	0.415836	0.0181506	0.467975	0.00504734	0.000206345	0.00128374	0.0521387	2.39673e-15	1.25145e-12	0.405043	chr8	143279443		OpenSea	NCRNA00051	TSS1500
cg26229235	0.861016	0.00703351	0.424494	0.00963896	0.887774	0.00188858	0.88782	0.0226185	0.99681	0.999031	4.56e-05	2.40548e-15	1.25388e-12	-0.436521	chr1	95017858		OpenSea
cg12125772	0.394606	0.00590474	0.0536544	0.0195656	0.910909	0.00915343	0.911152	0.00367849	0.978231	0.993356	0.0002433	2.40669e-15	1.25388e-12	-0.340951	chr5	158531207	chr5:158531375-158531648	N_Shore
cg03786450	0.730084	0.00822362	0.0566191	0.00419308	0.787586	0.0328267	0.754343	0.0302892	0.0757189	0.182677	-0.0332431	2.40698e-15	1.25388e-12	-0.673465	chr6	106140640		OpenSea
cg24818159	0.369101	0.017648	0.0926691	0.00515348	0.0307671	0.00308065	0.0307085	0.00203357	0.993534	0.99798	-5.859e-05	2.40807e-15	1.25388e-12	-0.276432	chr19	31183833		OpenSea
cg24328774	0.100577	0.0144873	0.535546	0.0259121	0.0384996	0.00796253	0.0415134	0.00405519	0.791354	0.922392	0.0030138	2.41541e-15	1.25682e-12	0.434969	chr6	44537819		OpenSea
cg04829161	0.267706	0.00383303	0.0320933	0.0038754	0.0660974	0.00238657	0.0977536	0.0136903	0.000139745	0.000933741	0.0316562	2.41774e-15	1.25716e-12	-0.235613	chr20	898454		OpenSea	ANGPT4	TSS1500
cg23054189	0.0342191	0.00385379	0.521987	0.0110677	0.117352	0.0282315	0.161747	0.00788625	0.00337783	0.013323	0.0443957	2.42304e-15	1.25904e-12	0.487768	chr1	248020692	chr1:248020330-248021252	Island	TRIM58	1stExon
cg11932292	0.29114	0.0159388	0.032426	0.00546936	0.0222745	0.00351157	0.0215344	0.00153098	0.91296	0.971997	-0.0007401	2.42768e-15	1.26057e-12	-0.258714	chr5	171986331		OpenSea
cg07849944	0.0604448	0.0222433	0.471965	0.0215542	0.0233061	0.00391672	0.0269499	0.00432931	0.735638	0.894505	0.00364373	2.43058e-15	1.26121e-12	0.41152	chr16	6623738		OpenSea	A2BP1;A2BP1	5'UTR;5'UTR
cg26286839	0.546977	0.0290086	0.0755187	0.0117778	0.0477156	0.00611287	0.0383813	0.011077	0.454135	0.690514	-0.00933429	2.43261e-15	1.26131e-12	-0.471458	chr5	79378955		OpenSea	THBS4	Body
cg26260408	0.148363	0.0109064	0.470805	0.012972	0.220306	0.00417752	0.305386	0.00716649	8.78375e-08	3.44934e-06	0.0850794	2.43416e-15	1.26131e-12	0.322442	chr4	53727979	chr4:53728037-53729000	N_Shore	RASL11B	TSS1500
cg03699904	0.358304	0.0148994	0.908571	0.0196755	0.194213	0.0168797	0.139492	0.0167182	0.00178852	0.00778787	-0.0547204	2.43977e-15	1.26335e-12	0.550268	chr3	170746029	chr3:170746072-170746292	N_Shore	SLC2A2	TSS1500
cg13335411	0.751219	0.0184699	0.351208	0.0142447	0.122682	0.00894673	0.0463849	0.00757886	3.86896e-06	5.49946e-05	-0.0762974	2.44914e-15	1.26732e-12	-0.400011	chr9	138076774		OpenSea	LOC401557	Body
cg10524520	0.204659	0.0117307	0.637009	0.0213943	0.897688	0.011392	0.913092	0.012459	0.188104	0.374375	0.0154036	2.45184e-15	1.26784e-12	0.432351	chr12	19897434		OpenSea
cg23972738	0.129704	0.0224673	0.688011	0.0134836	0.0915831	0.0174789	0.0836207	0.0115492	0.588134	0.80107	-0.00796241	2.45726e-15	1.26884e-12	0.558307	chr2	66667039		OpenSea	MEIS1	Body
cg11699576	0.453211	0.0141181	0.870434	0.0127005	0.0464966	0.00741038	0.024635	0.0212297	0.0615207	0.154094	-0.0218616	2.45881e-15	1.26884e-12	0.417223	chr14	99681881		OpenSea	BCL11B;BCL11B;BCL11B;BCL11B	Body;Body;Body;Body
cg11210343	0.403137	0.00836054	0.035108	0.00446957	0.064455	0.0248053	0.034776	0.00538447	0.00751309	0.0262708	-0.029679	2.45885e-15	1.26884e-12	-0.368029	chr12	95869153	chr12:95867584-95868019	S_Shore	METAP2	Body
cg09555553	0.44971	0.029001	0.882363	0.0137155	0.0531734	0.00790441	0.046414	0.00336031	0.553594	0.77517	-0.00675944	2.4689e-15	1.27282e-12	0.432654	chr1	42342911		OpenSea	HIVEP3;HIVEP3;HIVEP3;HIVEP3	5'UTR;5'UTR;Body;Body
cg06723898	0.372188	0.00756792	0.0527176	0.0117163	0.0363364	0.00383946	0.0343281	0.0046213	0.810575	0.931179	-0.00200831	2.46998e-15	1.27282e-12	-0.31947	chr1	34280915		OpenSea	CSMD2;CSMD2	Body;Body
cg17064838	0.520451	0.0129853	0.0834291	0.0161407	0.368219	0.017873	0.482123	0.00922838	1.03489e-07	3.8704e-06	0.113904	2.47503e-15	1.27336e-12	-0.437022	chr3	50242116	chr3:50242550-50243589	N_Shore	SLC38A3	TSS1500
cg27228272	0.475718	0.0291919	0.0420771	0.00921466	0.0475881	0.00629572	0.0400494	0.0071419	0.510532	0.740506	-0.00753872	2.47572e-15	1.27336e-12	-0.433641	chr2	127772338		OpenSea
cg03415617	0.442112	0.02531	0.94578	0.0118416	0.16535	0.0250956	0.047998	0.00607399	3.95325e-07	1.01096e-05	-0.117352	2.47614e-15	1.27337e-12	0.503668	chr16	34726856		OpenSea
cg02874930	0.467074	0.0177203	0.826752	0.0192305	0.0416874	0.00182449	0.0419884	0.00348632	0.974528	0.992203	0.000300996	2.48206e-15	1.27468e-12	0.359678	chr1	234749468	chr1:234744276-234747024	S_Shelf
cg04879832	0.0236963	0.00882757	0.244479	0.00988945	0.0158002	0.00300556	0.0136139	0.00259487	0.706316	0.878144	-0.00218628	2.48261e-15	1.27468e-12	0.220782	chr16	88717456	chr16:88716989-88717606	Island	CYBA;CYBA	1stExon;5'UTR
cg18247055	0.0243832	0.0106382	0.407402	0.0182842	0.076786	0.00205512	0.0289625	0.00491385	0.000278199	0.00164252	-0.0478235	2.4838e-15	1.27468e-12	0.383018	chr10	22634226	chr10:22634000-22634862	Island	SPAG6;SPAG6	TSS200;TSS200
cg20025970	0.618005	0.0256913	0.0461261	0.00664846	0.869332	0.00970132	0.855989	0.0260051	0.380462	0.617037	-0.0133436	2.49311e-15	1.27858e-12	-0.571879	chr12	22089560		OpenSea	ABCC9;ABCC9;ABCC9	1stExon;1stExon;1stExon
cg18662555	0.391399	0.0105785	0.060003	0.0186442	0.038159	0.0108507	0.0302173	0.00300611	0.368121	0.603779	-0.00794169	2.49585e-15	1.27876e-12	-0.331396	chr13	77285781		OpenSea
cg26953727	0.0242483	0.00595641	0.243036	0.00673958	0.0335404	0.00405983	0.0214699	0.00544948	0.0507104	0.13143	-0.0120706	2.49688e-15	1.27876e-12	0.218788	chr6	134176231		OpenSea
cg01627669	0.384794	0.026486	0.927651	0.0174352	0.254406	0.0083831	0.116081	0.0182964	1.37363e-07	4.74264e-06	-0.138325	2.50309e-15	1.28107e-12	0.542856	chr12	8068706		OpenSea
cg15735386	0.123995	0.0126245	0.625058	0.0221874	0.122495	0.0188289	0.0677462	0.00173156	0.000871386	0.0042509	-0.0547493	2.50806e-15	1.28273e-12	0.501063	chr1	161735124		OpenSea	ATF6	TSS1500
cg01412970	0.479573	0.016777	0.0202107	0.00680054	0.459144	0.0233072	0.435897	0.0101869	0.0703323	0.172019	-0.0232473	2.53256e-15	1.29438e-12	-0.459362	chr17	17109239	chr17:17108771-17109701	Island	PLD6	1stExon
cg02089848	0.487901	0.00671584	0.0734121	0.0119323	0.0882684	0.0139925	0.0566612	0.00695038	0.01064	0.0352977	-0.0316072	2.53698e-15	1.29575e-12	-0.414489	chr11	24476912		OpenSea
cg16532903	0.365356	0.00843907	0.879028	0.00542079	0.294411	0.0214656	0.641834	0.0147562	4.8468e-13	1.03321e-09	0.347423	2.54334e-15	1.29811e-12	0.513672	chr9	34332498	chr9:34329006-34329499	S_Shelf	NUDT2;NUDT2;NUDT2;NUDT2	5'UTR;5'UTR;5'UTR;5'UTR
cg17215475	0.467766	0.019787	0.0410896	0.00513504	0.0665189	0.016152	0.0340143	0.00519435	0.0107288	0.0355501	-0.0325045	2.5525e-15	1.3019e-12	-0.426676	chr16	23260224		OpenSea
cg08995871	0.65048	0.0224674	0.975224	0.00615499	0.973692	0.00263097	0.977016	0.00289141	0.697613	0.873193	0.0033235	2.55441e-15	1.30199e-12	0.324744	chr10	76803361	chr10:76803360-76803857	Island	DUPD1	Body
cg02319067	0.657782	0.014178	0.0848414	0.0105087	0.116374	0.0106337	0.154563	0.0242216	0.0220163	0.0653453	0.0381889	2.55827e-15	1.30306e-12	-0.572941	chr16	29757461		OpenSea	C16orf54	TSS200
cg04196345	0.221104	0.0516448	0.936288	0.025302	0.0178535	0.00350789	0.0194198	0.00307507	0.933562	0.978862	0.00156638	2.56026e-15	1.30319e-12	0.715184	chr17	42084953	chr17:42082027-42084972	Island	NAGS	Body
cg00661753	0.0902023	0.0127272	0.436847	0.000875093	0.0631444	0.00187977	0.0479515	0.00854764	0.112058	0.25055	-0.0151929	2.56663e-15	1.30555e-12	0.346645	chr20	2853149	chr20:2852899-2854635	Island	PTPRA;PTPRA	5'UTR;TSS1500
cg24134141	0.846041	0.011616	0.100389	0.0294227	0.862868	0.0299162	0.891479	0.0249795	0.159744	0.330618	0.0286109	2.56984e-15	1.30629e-12	-0.745652	chr1	156781800	chr1:156783523-156784037	N_Shore	SH2D2A;SH2D2A;SH2D2A;SH2D2A;SH2D2A	Body;Body;Body;Body;Body
cg17719099	0.916131	0.00487828	0.286139	0.0203928	0.849909	0.0265925	0.904309	0.0130181	0.00496801	0.018479	0.0544001	2.57339e-15	1.30721e-12	-0.629992	chr6	157246895		OpenSea	ARID1B;ARID1B;ARID1B	Body;Body;Body
cg16464657	0.732607	0.0150302	0.308235	0.0174632	0.938193	0.0140115	0.94771	0.00590626	0.399961	0.637397	0.0095172	2.58496e-15	1.31219e-12	-0.424372	chr7	135401775		OpenSea	SLC13A4	Body
cg15862420	0.753793	0.00809266	0.232185	0.0129097	0.0842055	0.0141036	0.0950469	0.0315515	0.434578	0.672027	0.0108414	2.59152e-15	1.31463e-12	-0.521608	chr5	1552953	chr5:1553035-1553269	N_Shore
cg09453103	0.733259	0.012279	0.28335	0.0320154	0.0246521	0.00318848	0.0176636	0.00504122	0.557304	0.77799	-0.00698852	2.59619e-15	1.31611e-12	-0.449909	chr16	1095865	chr16:1098522-1098875	N_Shelf
cg21174688	0.669777	0.017583	0.144498	0.0207995	0.649821	0.0120038	0.636968	0.00268117	0.359873	0.5947	-0.0128531	2.60267e-15	1.3185e-12	-0.525279	chr5	16427960		OpenSea	LOC101929505	Body
cg05214740	0.568488	0.00559228	0.0358153	0.00522102	0.0370745	0.00345634	0.148012	0.0405662	1.52522e-06	2.72989e-05	0.110937	2.62208e-15	1.32743e-12	-0.532672	chr10	86367946		OpenSea
cg05955006	0.443456	0.0206314	0.0670386	0.00531659	0.0441134	0.00306342	0.0434554	0.00461621	0.947045	0.983355	-0.000658041	2.62581e-15	1.32843e-12	-0.376417	chr13	53353301		OpenSea
cg10638758	0.314436	0.0100508	0.0488388	0.00884569	0.0381995	0.00665444	0.0298353	0.00113924	0.243743	0.453642	-0.00836416	2.63267e-15	1.33099e-12	-0.265597	chr8	57789111		OpenSea
cg07783666	0.78723	0.00506925	0.346652	0.00498717	0.642634	0.0144689	0.763319	0.021915	5.99469e-08	2.63698e-06	0.120686	2.64207e-15	1.33485e-12	-0.440578	chr19	1820164	chr19:1818465-1818781	S_Shore	REXO1	Body
cg13122633	0.676884	0.00903696	0.133309	0.0288338	0.832373	0.0133997	0.901617	0.01034	0.000242455	0.00146611	0.0692435	2.64598e-15	1.33592e-12	-0.543576	chr1	152133193		OpenSea	RPTN	TSS1500
cg22735918	0.377381	0.022415	0.815433	0.0058402	0.297523	0.00104095	0.408464	0.0237403	1.55537e-07	5.18301e-06	0.110942	2.65007e-15	1.33708e-12	0.438052	chr22	30115691	chr22:30116081-30117160	N_Shore	CABP7	TSS1500
cg27222778	0.456539	0.0240099	0.0483386	0.0105348	0.0559709	0.0136698	0.0421906	0.00388963	0.213402	0.411471	-0.0137802	2.6543e-15	1.33757e-12	-0.4082	chr17	11500313	chr17:11501631-11502328	N_Shore	DNAH9	TSS1500
cg08499393	0.50961	0.0235354	0.0294227	0.010664	0.912104	0.0107715	0.926455	0.0144029	0.267694	0.485249	0.0143515	2.65462e-15	1.33757e-12	-0.480187	chr3	65980749		OpenSea	MAGI1;MAGI1;MAGI1	Body;Body;Body
cg20189674	0.108332	0.0166334	0.520352	0.00823022	0.250879	0.0220696	0.345148	0.00799251	5.21078e-07	1.23677e-05	0.0942685	2.66025e-15	1.33951e-12	0.41202	chr17	35295051	chr17:35291899-35300875	Island	LHX1;LHX1	1stExon;5'UTR
cg00988426	0.0902799	0.0096318	0.780008	0.048078	0.0620608	0.0098575	0.18693	0.0223167	7.33365e-06	8.98113e-05	0.12487	2.66332e-15	1.34015e-12	0.689728	chr19	6502740	chr19:6502090-6502411	S_Shore	TUBB4A;TUBB4A;TUBB4A;TUBB4A;TUBB4A;TUBB4A;TUBB4A;TUBB4A;TUBB4A	5'UTR;TSS200;TSS200;TSS200;1stExon;1stExon;1stExon;5'UTR;5'UTR
cg14751492	0.679146	0.0195206	0.113875	0.0207214	0.845214	0.0144746	0.884198	0.00997262	0.0188229	0.057224	0.0389842	2.66954e-15	1.34238e-12	-0.565271	chr15	101329528		OpenSea
cg18373365	0.760957	0.0342394	0.0999833	0.032386	0.889214	0.0082844	0.890816	0.015235	0.926737	0.976676	0.001602	2.67554e-15	1.34449e-12	-0.660973	chr18	14511955		OpenSea	POTEC	Body
cg14830002	0.357038	0.00317774	0.037733	0.00794044	0.0589101	0.0103002	0.051241	0.0125092	0.369572	0.605378	-0.00766908	2.68299e-15	1.34656e-12	-0.319305	chr1	247616686	chr1:247614695-247614944	S_Shore	OR2B11	TSS1500
cg14047961	0.32069	0.00880402	0.80555	0.0346632	0.0549858	0.00555012	0.0386917	0.00391239	0.215712	0.41475	-0.0162941	2.68326e-15	1.34656e-12	0.48486	chr20	2187550	chr20:2187532-2188576	Island	LOC388780	TSS200
cg04215359	0.731901	0.0126901	0.141817	0.0285789	0.898944	0.0134994	0.873176	0.0278514	0.114363	0.254639	-0.0257677	2.68535e-15	1.34671e-12	-0.590084	chr2	153381623		OpenSea	FMNL2	Body
cg12893030	0.273777	0.0195377	0.621711	0.0101065	0.0420287	0.00770352	0.0432278	0.0119209	0.896059	0.966073	0.00119905	2.6968e-15	1.35154e-12	0.347934	chr10	73769174	chr10:73767156-73768379	S_Shore	CHST3	3'UTR
cg24504927	0.0409869	0.00594701	0.675296	0.0267862	0.129846	0.027976	0.0796151	0.0240712	0.00877473	0.0299792	-0.0502308	2.71555e-15	1.35961e-12	0.634309	chr12	85667353		OpenSea
cg11089595	0.0764887	0.00361722	0.602084	0.0222197	0.0818698	0.00638032	0.0578763	0.0059951	0.100479	0.229676	-0.0239935	2.71652e-15	1.35961e-12	0.525595	chr8	85094437	chr8:85096759-85097247	N_Shelf	RALYL;RALYL;RALYL	TSS1500;TSS1500;TSS1500
cg21415320	0.434329	0.0194115	0.0301324	0.0118662	0.07866	0.0146946	0.0342244	0.00162879	0.000871442	0.00425111	-0.0444356	2.72368e-15	1.36228e-12	-0.404197	chr16	8421149		OpenSea
cg17582074	0.452572	0.0170607	0.0480242	0.0117687	0.104753	0.017206	0.100949	0.00996599	0.72233	0.887164	-0.0038034	2.73033e-15	1.36469e-12	-0.404548	chr4	83189641		OpenSea
cg15572436	0.56403	0.00771984	0.127206	0.00756468	0.295578	0.0175078	0.250677	0.0254174	0.00148602	0.00665413	-0.044901	2.74254e-15	1.36905e-12	-0.436824	chr11	62767169		OpenSea	SLC22A8	Body
cg04839991	0.418676	0.0101752	0.928432	0.0134576	0.678995	0.0158892	0.827229	0.0123004	2.97593e-08	1.6183e-06	0.148234	2.74271e-15	1.36905e-12	0.509756	chr2	237880790		OpenSea
cg18107789	0.766663	0.0264708	0.339091	0.00366047	0.0750688	0.00975784	0.0686555	0.00803808	0.572409	0.789473	-0.00641334	2.75269e-15	1.37292e-12	-0.427572	chr19	10051434	chr19:10047262-10047478	S_Shelf
cg15895213	0.365643	0.0194369	0.0519955	0.00364578	0.0290886	0.00624065	0.0314513	0.00915326	0.775818	0.914986	0.00236266	2.75413e-15	1.37292e-12	-0.313647	chr14	105452712	chr14:105451360-105451562	S_Shore	C14orf79;C14orf79	1stExon;5'UTR
cg04357965	0.307336	0.00173109	0.718516	0.0151261	0.0994394	0.0141373	0.128915	0.016123	0.0155556	0.0487114	0.0294757	2.76005e-15	1.37495e-12	0.41118	chr5	77945347	chr5:77943868-77945220	S_Shore	LHFPL2	TSS1500
cg10327008	0.762839	0.0153277	0.277198	0.0261657	0.910289	0.0220332	0.909977	0.00780543	0.980593	0.994043	-0.000312	2.76302e-15	1.37552e-12	-0.485641	chr11	26968547		OpenSea
cg08359956	0.157636	0.0112448	0.47091	0.00525263	0.0965984	0.00978811	0.0945246	0.00918104	0.802398	0.927485	-0.00207387	2.7698e-15	1.37798e-12	0.313274	chr7	150498205	chr7:150496809-150498206	Island	TMEM176B;TMEM176B;TMEM176B;TMEM176B;TMEM176B;TMEM176A	1stExon;5'UTR;TSS1500;TSS1500;TSS1500;5'UTR
cg04314361	0.744487	0.00759231	0.210085	0.0322213	0.865122	0.0228376	0.919964	0.0101171	0.00151781	0.0067745	0.0548418	2.78491e-15	1.38457e-12	-0.534402	chr2	11850727		OpenSea
cg14594608	0.592597	0.0254697	0.0423435	0.00645584	0.0589762	0.0099127	0.0470559	0.00593412	0.418334	0.655997	-0.0119203	2.78854e-15	1.38546e-12	-0.550254	chr16	10971035	chr16:10972782-10973305	N_Shore	CIITA;CIITA;CIITA;CIITA	TSS200;TSS200;TSS200;TSS200
cg20667480	0.602528	0.0238284	0.966944	0.00616352	0.951323	0.00493411	0.970219	0.00650808	0.0661843	0.163639	0.0188959	2.79436e-15	1.38743e-12	0.364416	chr17	77916768	chr17:77916684-77916916	Island	TBC1D16	Body
cg03719397	0.823128	0.00811174	0.13893	0.0352516	0.738985	0.01794	0.861117	0.0200179	8.88324e-06	0.000104136	0.122132	2.79775e-15	1.38819e-12	-0.684198	chr16	49771728		OpenSea	ZNF423;ZNF423	Body;5'UTR
cg09481780	0.699724	0.0182127	0.106424	0.0376498	0.889638	0.0048048	0.911291	0.00972316	0.182333	0.365658	0.0216529	2.80761e-15	1.39216e-12	-0.5933	chr1	204953805	chr1:204950982-204951210	S_Shelf	NFASC;NFASC;NFASC;NFASC	Body;Body;Body;Body
cg22960952	0.403698	0.0125737	0.0353769	0.0122004	0.054573	0.00794776	0.0298082	0.00676458	0.0218276	0.0648702	-0.0247649	2.81077e-15	1.3928e-12	-0.368321	chr4	76481169		OpenSea	C4orf26	TSS200
cg17461548	0.565942	0.0184145	0.0514906	0.0149706	0.112751	0.0111251	0.0553263	0.0170635	0.0007851	0.0038966	-0.0574248	2.81368e-15	1.39332e-12	-0.514451	chr7	100348836		OpenSea	ZAN;ZAN;ZAN;ZAN;ZAN	Body;Body;Body;Body;Body
cg26711638	0.542838	0.0116757	0.0370994	0.0102554	0.232738	0.015615	0.103349	0.0207918	1.46303e-07	4.96417e-06	-0.129389	2.8366e-15	1.40374e-12	-0.505738	chr5	1201359	chr5:1201443-1202138	N_Shore	SLC6A19	TSS1500
cg12658400	0.911675	0.0168402	0.50827	0.00591773	0.885066	0.00858961	0.867653	0.00944801	0.119615	0.263835	-0.0174126	2.83875e-15	1.40388e-12	-0.403405	chr1	1974826	chr1:1974686-1974942	Island
cg11024728	0.66707	0.00205399	0.0344627	0.0128557	0.229163	0.0348393	0.0454742	0.00406923	3.13459e-08	1.67703e-06	-0.183689	2.84597e-15	1.40652e-12	-0.632607	chr7	1425807	chr7:1423824-1424053	S_Shore
cg03540175	0.0295601	0.00946116	0.370713	0.0214923	0.0204904	0.00193604	0.0361536	0.0104539	0.0998031	0.228453	0.0156633	2.84914e-15	1.40716e-12	0.341153	chr3	49236946	chr3:49236567-49237328	Island	CCDC36;CCDC36;CCDC36	1stExon;5'UTR;5'UTR
cg15988970	0.0406717	0.00576318	0.549397	0.0209465	0.244201	0.0114545	0.0449933	0.00394719	7.2034e-10	1.25979e-07	-0.199208	2.8614e-15	1.41222e-12	0.508725	chr13	43597736	chr13:43597504-43597856	Island	DNAJC15;DNAJC15	5'UTR;1stExon
cg06511943	0.642456	0.0148205	0.130548	0.0218034	0.909502	0.00824547	0.905516	0.0245631	0.769189	0.911693	-0.00398529	2.86317e-15	1.41222e-12	-0.511908	chr10	105650044		OpenSea	OBFC1	Body
cg20872920	0.649774	0.0157374	0.103201	0.0315642	0.446058	0.0071352	0.297801	0.0242138	7.27417e-08	3.01837e-06	-0.148257	2.86602e-15	1.41269e-12	-0.546573	chr14	77710772		OpenSea	TMEM63C	Body
cg26728700	0.0606059	0.0113477	0.38205	0.0203303	0.0624196	0.00331967	0.0616554	0.00182065	0.928504	0.977216	-0.00076419	2.86875e-15	1.41311e-12	0.321444	chr14	97050749		OpenSea
cg23111655	0.167837	0.00989205	0.614092	0.0297705	0.941739	0.00688717	0.934133	0.00906837	0.523321	0.750961	-0.0076051	2.87512e-15	1.41467e-12	0.446254	chr1	19764821		OpenSea	CAPZB	Body
cg23729443	0.701478	0.00741818	0.409571	0.0186132	0.0528037	0.00159021	0.0548389	0.00271148	0.79272	0.923002	0.00203518	2.87647e-15	1.41467e-12	-0.291908	chr1	156211840	chr1:156215368-156215899	N_Shelf	BGLAP	TSS200
cg02283206	0.649534	0.00952164	0.0329122	0.00186514	0.678218	0.00483037	0.896584	0.00863896	2.62458e-09	3.03903e-07	0.218367	2.87913e-15	1.41467e-12	-0.616622	chr15	74596874		OpenSea	CCDC33	Body
cg11099006	0.100395	0.00343762	0.401242	0.0166138	0.0393574	0.00489804	0.039284	0.00745927	0.992653	0.997672	-7.341e-05	2.88113e-15	1.41467e-12	0.300847	chr17	79860645	chr17:79859808-79860963	Island	NPB	3'UTR
cg00415011	0.713462	0.024272	0.0579753	0.0327611	0.451987	0.0146821	0.452602	0.00282939	0.971737	0.991298	0.000615445	2.88165e-15	1.41467e-12	-0.655486	chr8	142046261		OpenSea
cg19225827	0.350461	0.00710218	0.0388031	0.00746615	0.0542579	0.0074978	0.0460491	0.0116043	0.329068	0.560354	-0.00820883	2.88325e-15	1.41467e-12	-0.311657	chr4	72579687		OpenSea
cg04242577	0.510547	0.0163601	0.928466	0.0137295	0.190682	0.0107019	0.406946	0.0095982	1.92107e-11	1.15086e-08	0.216264	2.89259e-15	1.41832e-12	0.417919	chr4	25657921	chr4:25657119-25657547	S_Shore	SLC34A2	5'UTR
cg19489612	0.637445	0.0179126	0.164109	0.00347282	0.320578	0.00172791	0.402977	0.0130022	1.19489e-05	0.000131167	0.0823988	2.89947e-15	1.42076e-12	-0.473336	chr1	40101068	chr1:40105010-40105707	N_Shelf	HEYL	Body
cg00112685	0.187413	0.00327707	0.778741	0.027051	0.146606	0.0179635	0.0609286	0.0176215	7.74269e-05	0.000578271	-0.0856773	2.90181e-15	1.42098e-12	0.591328	chr19	11591190	chr19:11590295-11593643	Island	ELAVL3;ELAVL3	Body;Body
cg11192055	0.70219	0.00949871	0.375888	0.015386	0.926643	0.00937537	0.931799	0.00659483	0.553885	0.775402	0.0051559	2.90465e-15	1.42144e-12	-0.326302	chr3	44090802		OpenSea
cg02232377	0.345237	0.00954923	0.0477044	0.000589671	0.067717	0.00519236	0.0351409	0.005735	0.000937639	0.00451973	-0.0325761	2.91318e-15	1.42468e-12	-0.297533	chr7	86297084		OpenSea	GRM3	5'UTR
cg23095615	0.0937542	0.00568587	0.380722	0.01025	0.0653082	0.0126438	0.0485673	0.00548239	0.0425289	0.113574	-0.0167409	2.95782e-15	1.4453e-12	0.286968	chr6	146136563	chr6:146136325-146136564	Island	FBXO30	TSS1500
cg05129050	0.257801	0.00250087	0.0338777	0.0117344	0.0296712	0.00333026	0.0304818	0.0014525	0.891594	0.964449	0.000810654	2.96081e-15	1.4453e-12	-0.223923	chr1	7178026		OpenSea	CAMTA1	Body
cg02797992	0.244081	0.0439172	0.904331	0.00741518	0.234537	0.0072611	0.0843392	0.0128143	6.11515e-07	1.39055e-05	-0.150197	2.96114e-15	1.4453e-12	0.660251	chr5	140593344	chr5:140595008-140595880	N_Shore	PCDHB13	TSS200
cg05292082	0.727702	0.0327464	0.0981949	0.0284567	0.653684	0.0082571	0.658291	0.0221092	0.783197	0.918478	0.00460666	2.96627e-15	1.44686e-12	-0.629507	chr21	32928345	chr21:32929927-32932017	N_Shore	TIAM1	5'UTR
cg15540094	0.612426	0.0131	0.128508	0.00468622	0.7417	0.00748845	0.834659	0.0176322	4.18983e-06	5.84136e-05	0.0929599	2.97041e-15	1.44794e-12	-0.483918	chr2	201502838		OpenSea	AOX1	Body
cg24831125	0.486424	0.0196799	0.898579	0.0215135	0.0402994	0.00799491	0.0337442	0.00654914	0.552025	0.773936	-0.0065552	2.97584e-15	1.44964e-12	0.412155	chr7	77687711		OpenSea	MAGI2;MAGI2	Body;Body
cg17522914	0.537513	0.00177433	0.0372957	0.0122217	0.197057	0.00674143	0.187015	0.00597428	0.45473	0.691082	-0.0100425	2.98856e-15	1.45489e-12	-0.500217	chr5	176116477		OpenSea
cg21678367	0.876179	0.0122117	0.254504	0.0430023	0.928619	0.0154106	0.924266	0.00924432	0.792476	0.922896	-0.0043523	2.99292e-15	1.45606e-12	-0.621674	chr4	129491982		OpenSea
cg08162562	0.194562	0.0264143	0.676731	0.0110731	0.0482605	0.0109845	0.0535265	0.0105196	0.682104	0.864134	0.00526598	2.99957e-15	1.45835e-12	0.482169	chr16	14280449		OpenSea	MKL2;MKL2	Body;Body
cg18070379	0.536172	0.0104671	0.859108	0.00537747	0.435833	0.00971426	0.473071	0.00556637	0.000624761	0.00321815	0.0372377	3.00368e-15	1.45883e-12	0.322937	chr9	137548491		OpenSea	COL5A1;COL5A1	Body;Body
cg03260912	0.0617142	0.0114938	0.426019	0.0155011	0.0529979	0.00605491	0.0517664	0.00788633	0.898838	0.966978	-0.00123151	3.00446e-15	1.45883e-12	0.364305	chr6	125475031	chr6:125474804-125475722	Island	TPD52L1;TPD52L1;TPD52L1;TPD52L1;TPD52L1;TPD52L1;TPD52L1;TPD52L1;TPD52L1;TPD52L1	TSS1500;TSS1500;5'UTR;1stExon;5'UTR;5'UTR;5'UTR;1stExon;1stExon;1stExon
cg06916161	0.787062	0.0161244	0.147585	0.037328	0.179437	0.00486674	0.0449544	0.00569859	1.53475e-06	2.74158e-05	-0.134483	3.01172e-15	1.4613e-12	-0.639477	chr3	56468302		OpenSea	ERC2	Body
cg18290624	0.0881746	0.00629286	0.382815	0.0147296	0.120887	0.00440723	0.280546	0.0126969	1.08889e-11	7.72953e-09	0.159659	3.01346e-15	1.4613e-12	0.294641	chr3	10857699	chr3:10857687-10858447	Island	SLC6A11	TSS1500
cg07146073	0.292183	0.0153321	0.029982	0.00779807	0.0191891	0.00297015	0.0189009	0.00382802	0.96704	0.989871	-0.000288223	3.03371e-15	1.47017e-12	-0.262201	chr17	29852668		OpenSea	RAB11FIP4	Body
cg27294813	0.568018	0.00800628	0.0780208	0.0141134	0.898768	0.0269719	0.921488	0.00663317	0.0982488	0.225579	0.0227205	3.03891e-15	1.47174e-12	-0.489998	chr2	109791599		OpenSea	SH3RF3	Body
cg25212025	0.412948	0.0158847	0.890199	0.0200337	0.86311	0.0104485	0.88962	0.0131236	0.0523185	0.134874	0.0265095	3.04505e-15	1.47376e-12	0.47725	chr10	34602937		OpenSea	PARD3	Body
cg16567235	0.653177	0.00581697	0.092378	0.0122611	0.622623	0.0109515	0.778628	0.0178368	5.65339e-08	2.52845e-06	0.156006	3.04936e-15	1.47489e-12	-0.560799	chr6	43862377		OpenSea	LINC01512	Body
cg23495748	0.0282225	0.00693995	0.323235	0.0136108	0.0366141	0.0124519	0.0355003	0.00615874	0.887271	0.962804	-0.00111381	3.0668e-15	1.48237e-12	0.295012	chr5	175223636	chr5:175223609-175224679	Island	CPLX2;CPLX2	5'UTR;1stExon
cg27283246	0.295244	0.006346	0.0359154	0.00537016	0.0699358	0.00416802	0.0371951	0.00417717	0.000290413	0.00170174	-0.0327407	3.07813e-15	1.48688e-12	-0.259329	chr10	100444007		OpenSea	HPSE2;HPSE2;HPSE2;HPSE2	Body;Body;Body;Body
cg07659168	0.657715	0.0207264	0.0691711	0.00347438	0.251956	0.0190879	0.107513	0.0231222	2.58984e-07	7.446e-06	-0.144443	3.08268e-15	1.48812e-12	-0.588544	chr5	178106626		OpenSea
cg13943068	0.140856	0.0266416	0.960049	0.00231317	0.703496	0.0291864	0.891652	0.016587	5.68453e-07	1.3177e-05	0.188156	3.09855e-15	1.49482e-12	0.819193	chr4	1580193	chr4:1580050-1580455	Island
cg25794529	0.0518475	0.0115955	0.442482	0.0212176	0.0493831	0.0141252	0.047255	0.0026471	0.838147	0.943401	-0.00212811	3.10788e-15	1.49775e-12	0.390635	chr13	25321494	chr13:25319668-25322255	Island
cg04791601	0.48958	0.0158674	0.863955	0.00205659	0.145518	0.0119383	0.0747663	0.00134656	5.20438e-06	6.89214e-05	-0.0707517	3.10862e-15	1.49775e-12	0.374374	chr1	204159016	chr1:204159598-204159833	N_Shore
cg16312120	0.783613	0.0112133	0.419349	0.00369514	0.609762	0.0114005	0.50345	0.0145715	3.19571e-08	1.69984e-06	-0.106312	3.11376e-15	1.49814e-12	-0.364264	chr2	74655213		OpenSea	RTKN;RTKN;RTKN	Body;Body;Body
cg21906038	0.0397524	0.0202861	0.500133	0.0151725	0.0643303	0.0144799	0.0788978	0.0168461	0.247209	0.458253	0.0145675	3.11534e-15	1.49814e-12	0.460381	chr2	210636414	chr2:210636344-210636935	Island	UNC80;UNC80	TSS1500;TSS1500
cg00165323	0.0770044	0.00691361	0.541208	0.02378	0.044034	0.0135894	0.043251	0.0155684	0.949542	0.984183	-0.00078305	3.11593e-15	1.49814e-12	0.464203	chr1	70035080	chr1:70032967-70034495	S_Shore
cg18548864	0.675226	0.0190607	0.0981118	0.0268474	0.114496	0.010908	0.0801339	0.00452995	0.0396626	0.107166	-0.0343618	3.11744e-15	1.49814e-12	-0.577114	chr3	112995278		OpenSea	BOC	Body
cg07689561	0.488273	0.00641823	0.878606	0.011636	0.907989	0.0185975	0.902215	0.00471428	0.581271	0.796114	-0.005774	3.13447e-15	1.50535e-12	0.390333	chr6	149687475		OpenSea	TAB2;TAB2;TAB2	Body;5'UTR;5'UTR
cg25252965	0.525274	0.00652301	0.0696846	0.0139474	0.0558179	0.00836618	0.0637619	0.0139243	0.516637	0.745518	0.0079441	3.1445e-15	1.50856e-12	-0.455589	chr12	8695028		OpenSea	CLEC4E	TSS1500
cg22916338	0.42437	0.00510986	0.0481016	0.0104773	0.111631	0.00937948	0.0711784	0.0131001	0.00113428	0.00529886	-0.0404526	3.14517e-15	1.50856e-12	-0.376269	chr5	141160077		OpenSea
cg24263062	0.252817	0.0099516	0.913664	0.00814869	0.878862	0.0116478	0.923251	0.0200354	0.0228959	0.0675399	0.0443888	3.15752e-15	1.51351e-12	0.660847	chr20	2730191	chr20:2729997-2730797	Island	EBF4	Body
cg20757404	0.474226	0.0113856	0.874104	0.02238	0.473561	0.0120833	0.636774	0.0107017	4.64188e-10	9.43303e-08	0.163214	3.16133e-15	1.51437e-12	0.399879	chr19	378427	chr19:375830-376094	S_Shelf
cg06557491	0.881286	0.0187956	0.0828108	0.05315	0.891854	0.0143658	0.908231	0.0150822	0.447156	0.683851	0.0163768	3.16615e-15	1.5157e-12	-0.798475	chr1	120253576	chr1:120254844-120255499	N_Shore	PHGDH	TSS1500
cg00748494	0.382977	0.012598	0.0222795	0.00386083	0.198676	0.0209288	0.0335939	0.00412697	1.0564e-10	3.48519e-08	-0.165083	3.18522e-15	1.52386e-12	-0.360697	chr13	23412343	chr13:23412207-23412623	Island
cg21101017	0.751922	0.00558615	0.470635	0.011352	0.905419	0.00392243	0.916671	0.0132478	0.149947	0.314862	0.0112522	3.19051e-15	1.52541e-12	-0.281286	chr3	138118384		OpenSea	MRAS;MRAS;MRAS;MRAS;MRAS;MRAS	Body;Body;Body;Body;Body;Body
cg13168042	0.826478	0.0292334	0.165563	0.0434783	0.0428939	0.00472748	0.0444866	0.00654819	0.928111	0.977105	0.00159262	3.19627e-15	1.52719e-12	-0.660915	chr13	23755059		OpenSea	SGCG;SGCG	1stExon;5'UTR
cg18958077	0.63881	0.00418593	0.367268	0.0103002	0.0364016	0.0122603	0.0313969	0.00426235	0.493986	0.726342	-0.00500471	3.20059e-15	1.52824e-12	-0.271542	chr3	126259583	chr3:126260488-126261356	N_Shore	CHST13;C3orf22	Body;Body
cg25625458	0.575438	0.0146979	0.110737	0.0204727	0.452201	0.0191581	0.594566	0.00807627	1.79785e-08	1.14634e-06	0.142364	3.20254e-15	1.52824e-12	-0.464701	chr14	77925988	chr14:77923870-77924596	S_Shore	AHSA1	Body
cg02815776	0.453543	0.00771449	0.891701	0.013932	0.162685	0.00935999	0.147842	0.0103165	0.21799	0.417967	-0.014843	3.20815e-15	1.52993e-12	0.438158	chr12	3310166	chr12:3308812-3310270	Island	TSPAN9;TSPAN9	5'UTR;5'UTR
cg16190478	0.298801	0.0194712	0.81066	0.0107622	0.293261	0.017133	0.194944	0.0118792	4.48176e-06	6.14779e-05	-0.098317	3.22059e-15	1.53489e-12	0.51186	chr21	45789122	chr21:45789090-45789373	Island	TRPM2	Body
cg22015691	0.225769	0.0104372	0.510443	0.0132035	0.10569	0.0038805	0.0608126	0.00126926	3.63497e-05	0.000315058	-0.0448769	3.23405e-15	1.53938e-12	0.284674	chr19	49977910		OpenSea	FLT3LG;FLT3LG;FLT3LG;FLT3LG;FLT3LG;FLT3LG;FLT3LG;FLT3LG;FLT3LG	5'UTR;5'UTR;1stExon;Body;Body;ExonBnd;ExonBnd;ExonBnd;ExonBnd
cg22280958	0.501441	0.00159238	0.0930588	0.0214942	0.282193	0.00751186	0.254523	0.0147292	0.0221251	0.0656169	-0.0276705	3.23414e-15	1.53938e-12	-0.408382	chr17	72628605		OpenSea
cg22851959	0.555567	0.0036471	0.225805	0.0199706	0.930878	0.0040083	0.933103	0.0132677	0.800989	0.926898	0.0022247	3.24055e-15	1.54146e-12	-0.329762	chr16	84641514		OpenSea	COTL1	Body
cg19426944	0.0528284	0.00888909	0.498228	0.030769	0.0488167	0.00758288	0.0555908	0.00219605	0.571765	0.788968	0.00677418	3.24447e-15	1.54234e-12	0.445399	chr12	48397225	chr12:48397889-48398731	N_Shore	COL2A1;COL2A1	Body;Body
cg19514469	0.459514	0.017812	0.898856	0.0209589	0.393742	0.00683788	0.462509	0.0177966	3.93652e-05	0.000335826	0.0687672	3.26777e-15	1.55238e-12	0.439342	chr16	67233432	chr16:67233032-67233862	Island	ELMO3	Body
cg05480883	0.342622	0.0125795	0.0471997	0.00769192	0.0621019	0.00250255	0.0619988	0.00821785	0.989594	0.996724	-0.000103075	3.271e-15	1.55238e-12	-0.295422	chr10	7614570	chr10:7618377-7618615	N_Shelf	ITIH5;ITIH5;ITIH5	Body;Body;Body
cg03050022	0.679217	0.0142946	0.939599	0.00164607	0.947948	0.00840356	0.93939	0.00738189	0.23191	0.437458	-0.00855821	3.2748e-15	1.55238e-12	0.260382	chr15	55559759		OpenSea	RAB27A;RAB27A;RAB27A;RAB27A	5'UTR;5'UTR;5'UTR;5'UTR
cg20159906	0.501452	0.0102337	0.0633421	0.020735	0.347374	0.0123077	0.215606	0.00735146	2.30766e-08	1.36163e-06	-0.131769	3.27586e-15	1.55238e-12	-0.43811	chr20	61371018		OpenSea	NTSR1	Body
cg15825916	0.292728	0.0078666	0.0362838	0.00945053	0.0321168	0.00589583	0.0280327	0.00755253	0.554303	0.775716	-0.00408405	3.27645e-15	1.55238e-12	-0.256444	chr19	47017050	chr19:47016848-47017118	Island
cg05273331	0.654347	0.0341418	0.0616064	0.0236701	0.927447	0.0125325	0.913373	0.0177007	0.38177	0.618439	-0.0140742	3.27803e-15	1.55238e-12	-0.592741	chr10	90039225		OpenSea	RNLS	Body
cg09334429	0.895854	0.0104615	0.540129	0.0208318	0.927405	0.0100192	0.930727	0.00532613	0.727801	0.890212	0.0033212	3.29176e-15	1.55789e-12	-0.355726	chr1	32223855	chr1:32221887-32222107	S_Shore	ADGRB2;ADGRB2	5'UTR;5'UTR
cg21920225	0.511679	0.0152098	0.05027	0.0195525	0.0994322	0.00542914	0.0448674	0.0112472	0.00053539	0.00283012	-0.0545648	3.29532e-15	1.55859e-12	-0.461409	chr4	29751733		OpenSea
cg09098707	0.552012	0.0080916	0.229531	0.0162558	0.18748	0.0104765	0.172243	0.0102998	0.0944482	0.218484	-0.0152366	3.30093e-15	1.56026e-12	-0.322481	chr12	108525359	chr12:108522950-108523852	S_Shore	WSCD2	5'UTR
cg14343878	0.449065	0.0139209	0.0909726	0.00920861	0.0798978	0.0117559	0.0427619	0.00697784	0.00154692	0.00688464	-0.037136	3.31735e-15	1.56703e-12	-0.358092	chr19	29908287		OpenSea	LOC284395	Body
cg06388647	0.627161	0.00556359	0.936404	0.0118926	0.930149	0.00713537	0.924359	0.0151045	0.48866	0.721769	-0.0057894	3.33838e-15	1.57597e-12	0.309243	chr2	121467863		OpenSea
cg25765981	0.626601	0.0121076	0.914374	0.00140682	0.0565111	0.00270869	0.0484145	0.0126648	0.303452	0.52984	-0.00809664	3.34348e-15	1.57738e-12	0.287773	chr10	111747218		OpenSea	ADD3-AS1	Body
cg09968802	0.742512	0.012144	0.117408	0.0140048	0.671492	0.0243852	0.791032	0.0186853	4.85826e-06	6.53249e-05	0.11954	3.34974e-15	1.57873e-12	-0.625104	chr1	116574091		OpenSea	SLC22A15	Body
cg14856316	0.0895051	0.0210369	0.587871	0.0314163	0.0357173	0.00773713	0.0366706	0.00627845	0.943104	0.982073	0.00095326	3.35057e-15	1.57873e-12	0.498365	chr2	237685558		OpenSea
cg16600773	0.723426	0.0158757	0.0743064	0.00981149	0.825589	0.0335514	0.897025	0.0217859	0.00097868	0.00468425	0.0714362	3.35496e-15	1.57981e-12	-0.649119	chr4	89452929		OpenSea
cg09794722	0.914937	0.00635284	0.666258	0.00794707	0.939796	0.00570847	0.938945	0.00794259	0.898461	0.966843	-0.0008509	3.3624e-15	1.58232e-12	-0.248678	chr22	33916175		OpenSea	LARGE;LARGE	Body;Body
cg14835517	0.0497513	0.00811929	0.500193	0.031059	0.0428443	0.00791936	0.0401578	0.0065086	0.824109	0.937289	-0.00268645	3.36683e-15	1.58321e-12	0.450441	chr12	113917417	chr12:113917394-113918107	Island
cg00748432	0.57563	0.0183838	0.0514108	0.0215212	0.0666815	0.0113766	0.127701	0.0153427	0.000620052	0.00319797	0.0610191	3.36853e-15	1.58321e-12	-0.52422	chr22	18042722		OpenSea	SLC25A18	TSS1500
cg13875901	0.0742482	0.00612548	0.564715	0.0301121	0.0732565	0.0197534	0.11327	0.0135045	0.00808331	0.0279583	0.0400137	3.37735e-15	1.58544e-12	0.490467	chr11	61879966		OpenSea
cg04003505	0.69137	0.002017	0.939702	0.00225516	0.937382	0.00994934	0.936863	0.0113512	0.937857	0.980379	-0.000519209	3.3775e-15	1.58544e-12	0.248331	chr1	12235110		OpenSea	TNFRSF1B	Body
cg17593384	0.149692	0.0215288	0.693093	0.0360091	0.0314474	0.00198633	0.0200717	0.0117387	0.440207	0.677332	-0.0113757	3.38179e-15	1.58646e-12	0.543401	chr4	88000269		OpenSea	AFF1;AFF1	Body;Body
cg08190027	0.609459	0.0113058	0.212222	0.028357	0.0329224	0.00479558	0.0393088	0.00152502	0.551541	0.773562	0.00638635	3.38423e-15	1.5866e-12	-0.397237	chr1	195164833		OpenSea
cg07318406	0.441081	0.0205347	0.0382902	0.0132684	0.0494521	0.0134053	0.0399546	0.00585838	0.386143	0.62305	-0.00949752	3.38983e-15	1.58823e-12	-0.402791	chr6	6407988		OpenSea	LY86-AS1	Body
cg27344338	0.509243	0.0105787	0.838473	0.02055	0.0301936	0.00687022	0.0255507	0.00340838	0.601031	0.810395	-0.00464288	3.40197e-15	1.59292e-12	0.32923	chr1	101920746		OpenSea
cg25590114	0.803105	0.0241002	0.219634	0.0337662	0.0517172	0.00779607	0.0327442	0.00789662	0.238019	0.445803	-0.018973	3.41192e-15	1.59647e-12	-0.583471	chr11	1661201		OpenSea	HCCA2	Body
cg06554090	0.222162	0.00855269	0.852825	0.0248221	0.17708	0.0194061	0.0592846	0.00450939	6.38611e-06	8.06458e-05	-0.117796	3.41588e-15	1.59647e-12	0.630664	chr15	68128261	chr15:68126920-68128400	Island
cg00544771	0.332948	0.00944016	0.680386	0.0112611	0.941296	0.0105965	0.942812	0.0135279	0.870872	0.956548	0.00151641	3.41594e-15	1.59647e-12	0.347439	chr6	167001347		OpenSea	RPS6KA2;RPS6KA2	Body;Body
cg23164563	0.889039	0.0182651	0.397756	0.0205671	0.91524	0.0145213	0.913687	0.0144965	0.906258	0.969646	-0.0015531	3.41856e-15	1.59669e-12	-0.491283	chr17	71276119		OpenSea
cg17132305	0.195987	0.00592725	0.92277	0.0135734	0.17496	0.0225886	0.0886582	0.0137077	0.000529344	0.00280293	-0.0863023	3.42131e-15	1.59682e-12	0.726783	chr20	443679	chr20:442530-443365	S_Shore	TBC1D20;TBC1D20	TSS1500;TSS1500
cg20449692	0.181346	0.0129791	0.545889	0.0134577	0.0471466	0.0140819	0.0311252	0.00459806	0.11823	0.261422	-0.0160214	3.42446e-15	1.59682e-12	0.364542	chr3	170136920	chr3:170136242-170137886	Island	CLDN11	1stExon
cg03173723	0.245332	0.00720413	0.0307943	0.00795283	0.0298676	0.0046405	0.026123	0.00554933	0.518848	0.747312	-0.00374459	3.4257e-15	1.59682e-12	-0.214538	chr12	53044813		OpenSea	KRT2	Body
cg04771023	0.883613	0.00200054	0.365246	0.0254044	0.853032	0.00779784	0.926712	0.0121249	0.000104844	0.000738253	0.0736802	3.42737e-15	1.59682e-12	-0.518367	chr16	75617114		OpenSea
cg21536074	0.869401	0.0188853	0.128046	0.0177903	0.128201	0.0198806	0.360112	0.0497597	1.47661e-08	1.00189e-06	0.231911	3.42965e-15	1.59689e-12	-0.741355	chr7	42105481		OpenSea	GLI3	Body
cg08947445	0.720483	0.0227522	0.185908	0.00926435	0.909474	0.0150128	0.918993	0.0291443	0.51082	0.74073	0.0095184	3.44993e-15	1.60534e-12	-0.534575	chr1	3328996	chr1:3327991-3329424	Island	PRDM16;PRDM16	Body;Body
cg20537511	0.103175	0.0179151	0.430011	0.012706	0.0931754	0.00292009	0.0361152	0.00391889	1.33184e-05	0.000142772	-0.0570602	3.46025e-15	1.60806e-12	0.326837	chr2	239017826		OpenSea	ESPNL	Body
cg18623462	0.616122	0.00970438	0.200762	0.02534	0.920577	0.00890891	0.909099	0.00883178	0.313049	0.54146	-0.0114772	3.46117e-15	1.60806e-12	-0.415359	chr1	201353849		OpenSea	LAD1	Body
cg13515990	0.520981	0.00479766	0.0589603	0.0120804	0.759079	0.0156309	0.712751	0.0174763	0.00204015	0.00870057	-0.0463276	3.46223e-15	1.60806e-12	-0.46202	chr22	48827053		OpenSea
cg20604493	0.660249	0.0244944	0.0731636	0.0362531	0.927573	0.00495398	0.936011	0.013872	0.594655	0.805862	0.0084381	3.46785e-15	1.60967e-12	-0.587085	chr5	95738023		OpenSea	PCSK1;PCSK1;LOC101929710	Body;Body;Body
cg11729251	0.638751	0.0079729	0.104662	0.0177751	0.597299	0.0021659	0.521021	0.0364347	0.000101084	0.000716597	-0.0762778	3.47113e-15	1.6102e-12	-0.534089	chr2	241263398	chr2:241262311-241262759	S_Shore
cg08414495	0.752942	0.0307359	0.242182	0.0196258	0.921081	0.0156743	0.916005	0.00615873	0.712201	0.881518	-0.0050763	3.4762e-15	1.61155e-12	-0.510761	chr3	55396622		OpenSea
cg07496457	0.684384	0.0165396	0.181762	0.00348069	0.102218	0.0155667	0.0687476	0.0261114	0.0247523	0.0721224	-0.0334699	3.48436e-15	1.61323e-12	-0.502622	chr4	184929183		OpenSea	STOX2	Body
cg15974646	0.686357	0.0262077	0.109515	0.0245897	0.79299	0.00400413	0.909784	0.013734	2.66328e-06	4.14556e-05	0.116794	3.48551e-15	1.61323e-12	-0.576842	chr2	238349970		OpenSea
cg03386488	0.8164	0.00313367	0.111367	0.0198935	0.874184	0.0289487	0.842607	0.0412023	0.112406	0.251171	-0.0315771	3.48673e-15	1.61323e-12	-0.705033	chr3	55550786		OpenSea	ERC2	3'UTR
cg17956991	0.842827	0.0191041	0.0513857	0.0417831	0.10801	0.0115326	0.0929288	0.0223924	0.482483	0.716366	-0.0150811	3.48845e-15	1.61323e-12	-0.791441	chr7	43084667		OpenSea
cg03358657	0.454635	0.017879	0.10301	0.013588	0.0390753	0.00130732	0.0390799	0.0111154	0.999612	0.999872	4.5997e-06	3.49823e-15	1.61672e-12	-0.351626	chr2	168719447		OpenSea	LOC105616981;B3GALT1	Body;5'UTR
cg26529687	0.64679	0.0282936	0.0598122	0.0215602	0.900203	0.00130318	0.914334	0.00442392	0.37761	0.614064	0.0141318	3.50034e-15	1.61673e-12	-0.586978	chr2	133514793		OpenSea	NCKAP5;NCKAP5	Body;Body
cg15550265	0.745048	0.00630048	0.322994	0.0119637	0.279869	0.00456262	0.278137	0.0118288	0.878736	0.959803	-0.0017322	3.50463e-15	1.61771e-12	-0.422055	chr5	171048782		OpenSea
cg02805354	0.813062	0.0126173	0.14303	0.0268119	0.917685	0.00896918	0.834281	0.0386169	0.000358351	0.00202594	-0.0834047	3.50753e-15	1.61805e-12	-0.670032	chr10	127850048		OpenSea	ADAM12;ADAM12;ADAM12;ADAM12;ADAM12	Body;Body;Body;Body;Body
cg24511711	0.762063	0.0121905	0.061069	0.0160192	0.702126	0.028911	0.657459	0.0405394	0.030554	0.0861045	-0.0446671	3.51356e-15	1.61969e-12	-0.700994	chr5	153475533		OpenSea
cg08153172	0.711825	0.0193701	0.384219	0.00890711	0.046546	0.00657024	0.0249179	0.00189861	0.0258836	0.0748783	-0.0216281	3.51541e-15	1.61969e-12	-0.327607	chr11	126787785		OpenSea	KIRREL3;KIRREL3;KIRREL3	Body;Body;Body
cg00509607	0.393592	0.0212972	0.0493134	0.00327069	0.0627523	0.0062637	0.0949844	0.0134031	0.00337379	0.01331	0.0322321	3.53603e-15	1.62819e-12	-0.344279	chr7	69125035		OpenSea	AUTS2;AUTS2;AUTS2	Body;Body;Body
cg04412755	0.271336	0.0132717	0.662766	0.0122602	0.531713	0.00689427	0.593515	0.0104834	3.83039e-05	0.000328499	0.0618019	3.54142e-15	1.62967e-12	0.39143	chr3	46939978	chr3:46940054-46940394	N_Shore	PTH1R	Body
cg00222472	0.389989	0.0027308	0.92	0.0168053	0.457767	0.00867737	0.491946	0.0210259	0.0290121	0.0824484	0.0341795	3.55057e-15	1.63287e-12	0.530011	chr1	164545783	chr1:164545540-164545917	Island	PBX1	Body
cg03896436	0.132983	0.0114842	0.451328	0.0196763	0.0412854	0.00499449	0.0395265	0.00111394	0.837486	0.943157	-0.00175885	3.55282e-15	1.6329e-12	0.318345	chr5	141082572	chr5:141082245-141082592	Island
cg13883576	0.410836	0.0196124	0.0451206	0.0167032	0.0409682	0.00671531	0.0414265	0.00700543	0.962874	0.988537	0.00045823	3.55546e-15	1.63311e-12	-0.365715	chr12	13152467	chr12:13152819-13153084	N_Shore	HEBP1;HTR7P	Body;TSS1500
cg01642994	0.846007	0.0214123	0.106168	0.0119371	0.835866	0.0274441	0.881759	0.0200034	0.0346788	0.0957559	0.0458928	3.57187e-15	1.63964e-12	-0.739839	chr7	34092739		OpenSea	BMPER	Body
cg01091322	0.471678	0.0222252	0.0832424	0.0107979	0.333819	0.00290309	0.376357	0.0045119	0.00105709	0.00499408	0.0425372	3.57569e-15	1.64039e-12	-0.388436	chr19	7915168	chr19:7913751-7913968	S_Shore	EVI5L;EVI5L	Body;Body
cg26506790	0.589649	0.00629959	0.287535	0.0155992	0.347668	0.00815968	0.299345	0.00786635	3.38752e-05	0.00029783	-0.048323	3.58084e-15	1.64111e-12	-0.302114	chr16	85873323		OpenSea
cg06780032	0.286897	0.00284178	0.0338898	0.0101552	0.0492422	0.0106169	0.0292196	0.00717419	0.00994886	0.0333409	-0.0200227	3.58163e-15	1.6411e-12	-0.253007	chr1	8272277	chr1:8271996-8272202	S_Shore
cg05375705	0.726697	0.025483	0.318953	0.0155319	0.913565	0.00220041	0.933579	0.000910549	0.0852182	0.201123	0.020014	3.58537e-15	1.64181e-12	-0.407744	chr8	27788799		OpenSea	SCARA5	Body
cg07042914	0.0843279	0.00464596	0.564896	0.0364538	0.0333596	0.00874033	0.0323815	0.000653065	0.939774	0.980998	-0.000978095	3.58873e-15	1.64234e-12	0.480568	chr11	27015656		OpenSea	FIBIN;FIBIN	5'UTR;1stExon
cg07194517	0.391521	0.0156893	0.0352716	0.00946845	0.0476186	0.0147272	0.0761957	0.0136708	0.00921582	0.0312566	0.0285771	3.60876e-15	1.6505e-12	-0.35625	chr9	96782064		OpenSea
cg23823660	0.151905	0.0149414	0.789484	0.018781	0.20624	0.0250865	0.150464	0.0185585	0.00537849	0.019779	-0.0557761	3.61268e-15	1.65054e-12	0.637579	chr10	77542429		OpenSea	C10orf11	TSS200
cg21658932	0.139494	0.0183441	0.451839	0.00987212	0.0295662	0.00291082	0.055509	0.00985531	0.00746929	0.0261437	0.0259428	3.61343e-15	1.65054e-12	0.312345	chr4	2966225	chr4:2964459-2966014	S_Shore	NOP14;NOP14;NOP14;GRK4;GRK4;GRK4;GRK4	TSS1500;TSS1500;TSS1500;Body;Body;Body;Body
cg23479730	0.776095	0.00578052	0.949743	0.00385732	0.0223911	0.00257286	0.0221526	0.00379869	0.959349	0.987381	-0.00023854	3.61547e-15	1.65054e-12	0.173647	chr14	99681757		OpenSea	BCL11B;BCL11B	Body;Body
cg12944006	0.568384	0.00942375	0.925898	0.00719365	0.693054	0.0101909	0.736281	0.0116997	0.000471626	0.00254559	0.0432263	3.63462e-15	1.65828e-12	0.357514	chr4	122853963	chr4:122853554-122854169	Island	TRPC3;TRPC3	1stExon;Body
cg22537347	0.521361	0.0174112	0.0922827	0.00445413	0.208951	0.0105547	0.224217	0.0146717	0.20094	0.393421	0.0152659	3.63769e-15	1.65866e-12	-0.429079	chr22	43053535		OpenSea
cg11714341	0.264224	0.0202978	0.815987	0.0259538	0.900168	0.0140482	0.889053	0.0246771	0.459772	0.69581	-0.0111152	3.65096e-15	1.6637e-12	0.551763	chr5	158605914		OpenSea	RNF145	Body
cg23104436	0.795419	0.0182382	0.385061	0.0245793	0.0281244	0.00380792	0.0326063	0.00718567	0.68647	0.866795	0.00448182	3.65876e-15	1.6661e-12	-0.410358	chr11	15838747		OpenSea
cg18905278	0.67955	0.0147276	0.267153	0.0158244	0.909475	0.0126666	0.92606	0.0113359	0.151796	0.317804	0.0165848	3.66068e-15	1.6661e-12	-0.412397	chr6	146064616		OpenSea	LOC100507557	Body
cg27073099	0.904018	0.0103465	0.561242	0.00901859	0.740552	0.0039296	0.877672	0.0115659	6.93615e-10	1.22809e-07	0.13712	3.66706e-15	1.66799e-12	-0.342776	chr15	75498614	chr15:75500858-75501157	N_Shelf	C15orf39	Body
cg05121013	0.614644	0.0185292	0.925968	0.00951645	0.0443793	0.00152541	0.0313688	0.0045357	0.137625	0.294624	-0.0130104	3.67109e-15	1.66881e-12	0.311324	chr8	18744513		OpenSea	PSD3	Body
cg20927724	0.345002	0.00930624	0.900565	0.0141698	0.26064	0.0118713	0.231902	0.012623	0.0717856	0.174936	-0.0287371	3.67727e-15	1.6696e-12	0.555563	chr15	90209326	chr15:90208787-90209279	S_Shore	PLIN1;PLIN1	Body;Body
cg06624731	0.605305	0.0214825	0.937784	0.00775504	0.94725	0.00180754	0.948129	0.00650545	0.921974	0.975083	0.000878904	3.6773e-15	1.6696e-12	0.332478	chr7	1889793	chr7:1890830-1891088	N_Shore	MAD1L1;MAD1L1;MAD1L1	Body;Body;Body
cg10754668	0.207073	0.00904845	0.822614	0.0253774	0.135145	0.00660432	0.358966	0.0159056	2.36905e-09	2.8371e-07	0.223821	3.68849e-15	1.67256e-12	0.615542	chr17	35168702	chr17:35165323-35165983	S_Shelf
cg23533100	0.0266008	0.00668746	0.439332	0.0292633	0.0283752	0.00111971	0.0266416	0.00992765	0.876394	0.958884	-0.00173356	3.69048e-15	1.67256e-12	0.412731	chr1	107683503	chr1:107682889-107684463	Island	NTNG1;NTNG1;NTNG1	5'UTR;5'UTR;5'UTR
cg08584798	0.487815	0.0140407	0.0628225	0.0215921	0.361441	0.0146789	0.393138	0.00879039	0.0141032	0.0448185	0.0316969	3.69051e-15	1.67256e-12	-0.424992	chr8	84463156		OpenSea
cg06906523	0.520977	0.00635714	0.0381399	0.0125918	0.163117	0.0221735	0.260142	0.0199616	3.04812e-06	4.58632e-05	0.0970251	3.70425e-15	1.67777e-12	-0.482837	chr1	220509040		OpenSea
cg16987856	0.529587	0.0108587	0.0743809	0.0224238	0.178868	0.0110474	0.0804381	0.0201923	1.33703e-06	2.47654e-05	-0.0984298	3.72257e-15	1.68504e-12	-0.455206	chr20	47201581		OpenSea
cg14676825	0.0744601	0.0204303	0.531873	0.0184839	0.0414829	0.0124524	0.0528562	0.0167714	0.364833	0.60022	0.0113733	3.72945e-15	1.68714e-12	0.457413	chr17	27038886	chr17:27038084-27038919	Island	PROCA1	TSS200
cg22893486	0.628506	0.0115316	0.0652845	0.0200157	0.31247	0.0275902	0.389969	0.0217804	0.000151203	0.000996215	0.0774988	3.73624e-15	1.68919e-12	-0.563221	chr1	31044446		OpenSea
cg00663575	0.459127	0.00882668	0.100726	0.0136241	0.321508	0.0183916	0.480365	0.00421587	1.87609e-10	5.18761e-08	0.158857	3.74555e-15	1.69175e-12	-0.358401	chr1	3158029	chr1:3157509-3158300	Island	PRDM16;PRDM16	Body;Body
cg02005162	0.658331	0.0278132	0.0474908	0.00973823	0.847538	0.0264376	0.857069	0.00998829	0.566053	0.784777	0.00953165	3.74642e-15	1.69175e-12	-0.61084	chr4	141852934		OpenSea	RNF150	Body
cg17162260	0.0975342	0.00953135	0.431994	0.00714841	0.200659	0.008503	0.0861316	0.0159097	5.1612e-09	4.84743e-07	-0.114528	3.75479e-15	1.6945e-12	0.33446	chr2	63276779	chr2:63274475-63279430	Island	OTX1	TSS1500
cg10836392	0.0196338	0.0057107	0.346307	0.022523	0.0258801	0.00726289	0.0201922	0.00339182	0.522668	0.750434	-0.00568794	3.75792e-15	1.69489e-12	0.326673	chr22	44258132	chr22:44257942-44258612	Island	SULT4A1	1stExon
cg24373619	0.702085	0.00379124	0.337728	0.0248346	0.0435222	0.00398665	0.0423109	0.00237094	0.902139	0.968143	-0.00121131	3.76169e-15	1.69551e-12	-0.364357	chr10	96059372		OpenSea	PLCE1;PLCE1;PLCE1	Body;Body;Body
cg25670899	0.649145	0.00755325	0.166465	0.0212985	0.200901	0.0179066	0.314097	0.0185388	5.27703e-07	1.24802e-05	0.113196	3.76535e-15	1.69551e-12	-0.48268	chr18	54761668		OpenSea
cg11146916	0.25847	0.00891734	0.0265049	0.00349976	0.0328421	0.00638949	0.0259517	0.00526225	0.282415	0.503985	-0.00689046	3.76608e-15	1.69551e-12	-0.231965	chr8	143498452		OpenSea
cg27055894	0.353147	0.000785978	0.703978	0.00919664	0.222554	0.0118806	0.211441	0.0112161	0.253107	0.466032	-0.0111127	3.76897e-15	1.69579e-12	0.350831	chr1	3590920		OpenSea	TP73	5'UTR
cg20155367	0.173087	0.0166393	0.526063	0.00634361	0.0537262	0.00952003	0.0528844	0.00871974	0.929717	0.97763	-0.00084181	3.77209e-15	1.69617e-12	0.352976	chr5	121465084		OpenSea	ZNF474	TSS200
cg13391259	0.573736	0.0112641	0.915886	0.0103651	0.0851031	0.0104301	0.064706	0.0090206	0.0419269	0.112223	-0.0203971	3.7831e-15	1.7001e-12	0.34215	chr10	73600040		OpenSea	PSAP;PSAP;PSAP	Body;Body;Body
cg22574992	0.733824	0.00555501	0.145377	0.0352334	0.889161	0.00682051	0.874148	0.0144029	0.353389	0.587606	-0.0150127	3.78766e-15	1.70113e-12	-0.588447	chr11	27414195		OpenSea	LGR4	Body
cg04487296	0.117252	0.0101456	0.801848	0.0312886	0.160037	0.0103923	0.0833548	0.0162682	0.000914867	0.00442731	-0.076682	3.8007e-15	1.70596e-12	0.684596	chr7	149389669	chr7:149389654-149389976	Island
cg09771641	0.355179	0.0113655	0.82919	0.0173635	0.439769	0.0243318	0.560696	0.0131712	1.96729e-07	6.13054e-06	0.120927	3.80765e-15	1.70806e-12	0.47401	chr4	95972652		OpenSea	BMPR1B;BMPR1B;BMPR1B	TSS200;5'UTR;5'UTR
cg06311920	0.30408	0.012939	0.714439	0.0119019	0.547632	0.0203347	0.71245	0.0125854	6.84618e-10	1.21862e-07	0.164818	3.8192e-15	1.71221e-12	0.410359	chr16	84600051		OpenSea	COTL1	3'UTR
cg25422992	0.902841	0.0119899	0.354284	0.0349517	0.917148	0.0170898	0.933371	0.0126531	0.284998	0.507203	0.0162232	3.82747e-15	1.71489e-12	-0.548557	chr7	2317059	chr7:2318238-2319079	N_Shore	SNX8	Body
cg06367607	0.542426	0.0276114	0.10814	0.0145471	0.945465	0.0106519	0.948577	0.00319903	0.791496	0.922451	0.0031118	3.83381e-15	1.71671e-12	-0.434286	chr6	106603209		OpenSea
cg06892898	0.513172	0.00918362	0.21415	0.013757	0.042143	0.0116684	0.0266336	0.00610403	0.071944	0.175251	-0.0155094	3.84729e-15	1.72171e-12	-0.299022	chr7	37024713		OpenSea	ELMO1;ELMO1;ELMO1	Body;TSS200;5'UTR
cg24881334	0.397102	0.00888563	0.0793857	0.0170361	0.0428312	0.00741192	0.0450244	0.00313259	0.799018	0.925937	0.00219321	3.85374e-15	1.72357e-12	-0.317716	chr17	69409104		OpenSea
cg07235277	0.232537	0.015755	0.834285	0.0114499	0.30418	0.021571	0.183916	0.00239617	3.35019e-06	4.93096e-05	-0.120264	3.85901e-15	1.72404e-12	0.601748	chr4	4387133	chr4:4387593-4389919	N_Shore	NSG1;NSG1;NSG1	TSS1500;TSS1500;TSS1500
cg11626429	0.497637	0.0196931	0.872343	0.00682615	0.935776	0.0128328	0.932555	0.00890687	0.751367	0.902745	-0.0032212	3.85942e-15	1.72404e-12	0.374706	chr15	40846513		OpenSea	C15orf57;C15orf57;C15orf57;C15orf57	Body;Body;Body;Body
cg24070123	0.241559	0.0394718	0.937195	0.00342489	0.0608257	0.0159388	0.0593918	0.0362303	0.939346	0.980843	-0.00143397	3.87255e-15	1.72888e-12	0.695635	chr6	34665156	chr6:34664072-34664407	S_Shore	C6orf106;C6orf106	TSS1500;TSS1500
cg19768607	0.620749	0.016969	0.931223	0.00544338	0.955728	0.0115982	0.958102	0.00658171	0.778138	0.916033	0.0023733	3.87739e-15	1.73001e-12	0.310475	chr11	68768879	chr11:68772796-68773109	N_Shelf
cg02970384	0.0582895	0.00547416	0.408291	0.0253625	0.0655951	0.00135053	0.0477775	0.00391086	0.0769367	0.185071	-0.0178176	3.88376e-15	1.73123e-12	0.350001	chr1	229567560	chr1:229567206-229570684	Island	ACTA1	Body
cg06458411	0.730204	0.0321764	0.0436679	0.00544802	0.265323	0.02826	0.0942575	0.00608472	2.65243e-07	7.58052e-06	-0.171065	3.88477e-15	1.73123e-12	-0.686536	chr5	177002682		OpenSea
cg07983355	0.449915	0.0229814	0.0531437	0.0106077	0.0857115	0.00907602	0.0501531	0.00364022	0.00476756	0.0178452	-0.0355584	3.90359e-15	1.73859e-12	-0.396771	chr19	31059035		OpenSea
cg20698113	0.206935	0.0211447	0.681374	0.0057095	0.637711	0.0128345	0.692866	0.0137406	0.000686774	0.00348301	0.0551547	3.90785e-15	1.73945e-12	0.474439	chr22	50357214	chr22:50353596-50357215	Island	PIM3	3'UTR
cg21423413	0.0527448	0.0075358	0.32259	0.00877341	0.0492113	0.00740769	0.0438002	0.00996369	0.464043	0.699751	-0.0054111	3.91312e-15	1.74076e-12	0.269845	chr7	45960101	chr7:45960137-45961347	N_Shore	IGFBP3;IGFBP3	Body;Body
cg05288859	0.854035	0.00407927	0.319692	0.0282517	0.800001	0.0280273	0.811927	0.00810453	0.416249	0.653868	0.011926	3.91782e-15	1.74182e-12	-0.534343	chr21	42815801		OpenSea	MX1;MX1;MX1;MX1;MX1;MX1;MX1;MX1	ExonBnd;ExonBnd;ExonBnd;ExonBnd;Body;Body;Body;Body
cg18053470	0.754243	0.00797852	0.418655	0.0141764	0.91486	0.0082639	0.915063	0.0108861	0.982222	0.994484	0.0002028	3.92043e-15	1.74194e-12	-0.335588	chr1	119506543		OpenSea	TBX15	5'UTR
cg23379698	0.576287	0.0210434	0.150315	0.0112916	0.886643	0.0219607	0.879347	0.0101422	0.530687	0.756872	-0.0072963	3.92889e-15	1.74466e-12	-0.425971	chr22	29513985		OpenSea	KREMEN1;KREMEN1	Body;Body
cg03558310	0.654059	0.0232973	0.117867	0.0236279	0.836466	0.00481861	0.83213	0.0274606	0.765909	0.910165	-0.00433665	3.9337e-15	1.74576e-12	-0.536192	chr2	233767117	chr2:233765849-233766119	S_Shore	NGEF;NGEF	Body;Body
cg03152415	0.152599	0.00305306	0.4983	0.0166528	0.132175	0.0151655	0.0396622	0.00727396	1.14317e-07	4.15048e-06	-0.0925128	3.9472e-15	1.74997e-12	0.345701	chr6	70576871	chr6:70576974-70577572	N_Shore	COL19A1	5'UTR
cg20663315	0.374643	0.011968	0.0652604	0.0147514	0.0612985	0.00526944	0.0468292	0.00995174	0.101569	0.231657	-0.0144693	3.94786e-15	1.74997e-12	-0.309383	chr5	162418025		OpenSea
cg05131075	0.300753	0.0197861	0.891501	0.0039522	0.128066	0.0277269	0.0522983	0.00842777	0.000298247	0.00174013	-0.0757681	3.96385e-15	1.75602e-12	0.590748	chr21	27162984		OpenSea
cg14166629	0.598313	0.028296	0.0613638	0.0103336	0.149992	0.0210986	0.196004	0.014909	0.00642226	0.0229988	0.0460125	3.97187e-15	1.75853e-12	-0.536949	chr4	181558094		OpenSea
cg16516691	0.0359006	0.00283218	0.275141	0.0139739	0.0226606	0.0030957	0.0300247	0.00547892	0.267949	0.485569	0.00736409	3.97879e-15	1.76004e-12	0.23924	chr2	187714055	chr2:187713846-187714069	Island	ZSWIM2	TSS200
cg06570409	0.698937	0.0233846	0.0926105	0.0240715	0.701547	0.0183201	0.735638	0.0216833	0.053922	0.138283	0.0340909	3.98149e-15	1.76004e-12	-0.606326	chr5	150899720		OpenSea	FAT2	Body
cg19465455	0.457264	0.0125082	0.914772	0.00490074	0.093665	0.0258492	0.0681612	0.0154539	0.0557409	0.142121	-0.0255038	3.98234e-15	1.76004e-12	0.457509	chr2	43619252		OpenSea	THADA;THADA;THADA	Body;Body;Body
cg06629748	0.786835	0.0224974	0.296556	0.0167159	0.929126	0.00964736	0.910413	0.0141084	0.174857	0.354286	-0.018713	4.00687e-15	1.76984e-12	-0.490279	chr4	114270624		OpenSea	ANK2;ANK2;ANK2	Body;Body;Body
cg01882498	0.436727	0.010135	0.0628562	0.0190447	0.0584058	0.0152411	0.054807	0.00964111	0.723677	0.887842	-0.00359881	4.01736e-15	1.77179e-12	-0.373871	chr4	83934956	chr4:83933332-83934370	S_Shore	LIN54	TSS1500
cg19896523	0.528366	0.0107619	0.166442	0.0139111	0.0991014	0.011276	0.300596	0.0172681	1.01021e-11	7.38723e-09	0.201494	4.01905e-15	1.77179e-12	-0.361923	chr1	25473127		OpenSea
cg23255963	0.525825	0.0164188	0.108473	0.0171029	0.38608	0.0142947	0.392761	0.0129961	0.558219	0.778677	0.0066807	4.0199e-15	1.77179e-12	-0.417352	chr10	83633679	chr10:83633820-83635729	N_Shore	NRG3;NRG3	TSS1500;TSS1500
cg00067018	0.0430779	0.00896109	0.425265	0.0257124	0.0458546	0.0114496	0.0434465	0.00486469	0.816753	0.933982	-0.0024081	4.02076e-15	1.77179e-12	0.382187	chr12	45445370	chr12:45444202-45445386	Island	DBX2	TSS1500
cg17613616	0.875498	0.0104703	0.247442	0.0463898	0.854405	0.00489967	0.861547	0.0158513	0.676591	0.860778	0.0071413	4.03309e-15	1.77341e-12	-0.628056	chr6	131423746		OpenSea
cg10829504	0.780799	0.0531268	0.0643438	0.00480864	0.862381	0.0165193	0.858541	0.0144528	0.843754	0.945766	-0.0038394	4.03314e-15	1.77341e-12	-0.716455	chr8	125069435		OpenSea	FER1L6;FER1L6-AS2	Body;Body
cg21730084	0.476392	0.0134971	0.85078	0.0226268	0.20693	0.00961349	0.219339	0.00433761	0.235028	0.44174	0.0124095	4.03349e-15	1.77341e-12	0.374388	chr5	150521167		OpenSea	ANXA6;ANXA6;ANXA6	1stExon;Body;5'UTR
cg21946866	0.876006	0.0282519	0.130262	0.00379005	0.830388	0.0115785	0.765889	0.0260752	0.00610009	0.0220174	-0.0644994	4.03391e-15	1.77341e-12	-0.745744	chr7	157255767		OpenSea
cg17860158	0.0557518	0.00658078	0.506859	0.030644	0.100811	0.00783155	0.0534186	0.00671978	0.00156684	0.0069595	-0.0473927	4.04129e-15	1.77561e-12	0.451107	chr1	205012569		OpenSea	CNTN2	5'UTR
cg07488673	0.828306	0.0391096	0.0717713	0.0227826	0.899474	0.0178347	0.910541	0.0196009	0.592462	0.804299	0.0110673	4.05734e-15	1.78161e-12	-0.756535	chr1	210869849		OpenSea	KCNH1;KCNH1	Body;Body
cg04347196	0.705128	0.0149697	0.129051	0.0168709	0.543977	0.0234247	0.509069	0.0201068	0.0400732	0.108097	-0.0349079	4.08108e-15	1.79099e-12	-0.576077	chr11	130082226	chr11:130078173-130078667	S_Shelf
cg11651266	0.345351	0.0246175	0.919961	0.0104819	0.848872	0.0242158	0.90043	0.0115608	0.00483578	0.0180617	0.0515578	4.08376e-15	1.79111e-12	0.57461	chr5	56791301		OpenSea
cg17991695	0.0605411	0.00523305	0.485486	0.0152339	0.145502	0.0176765	0.388673	0.018033	7.17112e-12	5.85832e-09	0.24317	4.10422e-15	1.79828e-12	0.424945	chr6	10882974	chr6:10882926-10883149	Island	GCM2	TSS1500
cg27263379	0.411755	0.0219337	0.891736	0.00951845	0.192792	0.0191876	0.247464	0.00927981	0.000836604	0.00410768	0.0546718	4.10491e-15	1.79828e-12	0.479981	chr1	113055808	chr1:113050813-113052301	S_Shelf	WNT2B;WNT2B;WNT2B	Body;5'UTR;Body
cg15723222	0.161309	0.0129957	0.539486	0.0104604	0.931219	0.0107916	0.919639	0.0152445	0.271611	0.490303	-0.0115797	4.12867e-15	1.80763e-12	0.378177	chr17	59222476		OpenSea	BCAS3;BCAS3	Body;Body
cg26813701	0.333942	0.0094803	0.740461	0.00244849	0.511607	0.0140769	0.524754	0.0212703	0.246886	0.457807	0.0131462	4.13675e-15	1.81011e-12	0.406519	chr5	154057768		OpenSea
cg16619049	0.281439	0.0319263	0.832263	0.0195745	0.186273	0.0184777	0.123276	0.00908937	0.000813628	0.00401355	-0.0629967	4.14066e-15	1.81076e-12	0.550823	chr1	805541	chr1:805198-805628	Island	FAM41C	Body
cg01324343	0.0665221	0.0168833	0.362068	0.0115918	0.0191489	0.00100695	0.0304191	0.00875896	0.176232	0.356345	0.0112702	4.14424e-15	1.8109e-12	0.295546	chr3	183735012	chr3:183735183-183736103	N_Shore	ABCC5;ABCC5	5'UTR;5'UTR
cg04890607	0.727872	0.0226209	0.0738734	0.0352954	0.045477	0.00373564	0.0389596	0.0154335	0.715025	0.883118	-0.00651747	4.14583e-15	1.8109e-12	-0.653998	chr12	66262214		OpenSea	HMGA2;HMGA2	Body;Body
cg01940753	0.132472	0.00794226	0.394642	0.00233569	0.04247	0.0126612	0.0223622	0.00645971	0.0126769	0.0409446	-0.0201078	4.15125e-15	1.81139e-12	0.26217	chr15	81069622	chr15:81071267-81073220	N_Shore
cg02496313	0.773669	0.0112853	0.324697	0.00446032	0.554346	0.0239806	0.654236	0.0098848	1.05786e-06	2.08342e-05	0.0998901	4.15178e-15	1.81139e-12	-0.448973	chr1	33514264	chr1:33516594-33516933	N_Shelf
cg09717261	0.0635269	0.0140062	0.477692	0.0237422	0.0390182	0.00700825	0.0445069	0.00958875	0.628016	0.829042	0.00548869	4.15539e-15	1.81191e-12	0.414165	chr20	35579347	chr20:35579337-35580451	Island	SAMHD1	Body
cg03484255	0.369076	0.0266428	0.842622	0.0170131	0.371482	0.00583729	0.439997	0.00686748	0.000101796	0.000720737	0.0685154	4.17645e-15	1.82003e-12	0.473546	chr1	36789977	chr1:36786500-36789402	S_Shore	EVA1B;EVA1B;EVA1B	TSS1500;TSS1500;TSS1500
cg24364668	0.0372523	0.00858365	0.260118	0.00196675	0.02487	0.00280411	0.0325245	0.0100318	0.220544	0.421645	0.00765443	4.18003e-15	1.82053e-12	0.222865	chr3	112359488		OpenSea	CCDC80;CCDC80;CCDC80	5'UTR;1stExon;5'UTR
cg07288557	0.489548	0.00509652	0.90303	0.0105609	0.82689	0.0174628	0.754163	0.00999528	1.42828e-05	0.000150724	-0.0727269	4.18273e-15	1.82064e-12	0.413482	chr12	47226301	chr12:47224912-47225664	S_Shore
cg02654089	0.709428	0.00538147	0.0928778	0.0135284	0.487052	0.00955793	0.35954	0.0336729	2.44476e-06	3.8885e-05	-0.127513	4.18671e-15	1.82132e-12	-0.61655	chr19	14717705		OpenSea	CLEC17A;CLEC17A;CLEC17A;CLEC17A	Body;Body;Body;Body
cg14472470	0.17163	0.0180939	0.503339	0.0172742	0.0466239	0.00136028	0.039115	0.00551348	0.412082	0.649694	-0.00750891	4.19088e-15	1.82207e-12	0.331709	chr4	156298264	chr4:156297601-156298094	S_Shore	MAP9	TSS200
cg18446045	0.0776961	0.00831962	0.363752	0.00320599	0.133074	0.00507172	0.0905084	0.00947743	7.79958e-05	0.000581723	-0.0425652	4.19737e-15	1.82383e-12	0.286056	chr7	100809055	chr7:100806279-100809064	Island	VGF	TSS1500
cg23820244	0.671767	0.0241186	0.0958883	0.0112041	0.87775	0.0161325	0.879055	0.0191616	0.933769	0.978925	0.0013048	4.2193e-15	1.8323e-12	-0.575878	chr2	31605342		OpenSea	XDH	Body
cg14890311	0.498167	0.017219	0.141174	0.0176786	0.0505615	0.010395	0.0731457	0.00336926	0.033614	0.0932963	0.0225842	4.23604e-15	1.8385e-12	-0.356992	chr2	220325443		OpenSea	SPEG;SPEG	TSS200;Body
cg25843866	0.485727	0.00660686	0.934587	0.00109064	0.10258	0.0108722	0.0499655	0.00899353	0.000675342	0.00343368	-0.0526149	4.2514e-15	1.8441e-12	0.448861	chr6	168079818	chr6:168079011-168079213	S_Shore
cg24049841	0.161324	0.0175484	0.819034	0.0348669	0.0949203	0.0125431	0.168866	0.0316637	0.000949909	0.00456981	0.0739459	4.25639e-15	1.8452e-12	0.657711	chr22	23484598	chr22:23483997-23484309	S_Shore	RTDR1	TSS1500
cg18181545	0.587215	0.0164336	0.91893	0.00765016	0.0639865	0.0021563	0.0617017	0.0138261	0.800965	0.926884	-0.00228472	4.27662e-15	1.85289e-12	0.331714	chr5	83674269	chr5:83678137-83678394	N_Shelf	EDIL3;EDIL3	Body;Body
cg22862208	0.551729	0.00641888	0.0772858	0.0321229	0.0451394	0.0159209	0.0368855	0.00608476	0.526955	0.753883	-0.00825387	4.28007e-15	1.85331e-12	-0.474444	chr10	121857749		OpenSea
cg22934200	0.380798	0.0171602	0.786166	0.00368547	0.0907709	0.00455363	0.0812632	0.00702007	0.39676	0.634155	-0.00950769	4.30538e-15	1.86223e-12	0.405367	chr2	61407270	chr2:61404048-61405361	S_Shore	AHSA2	5'UTR
cg12379611	0.249443	0.00771439	0.029981	0.00710152	0.0285508	0.00651374	0.0301946	0.00443156	0.784117	0.918893	0.00164382	4.30564e-15	1.86223e-12	-0.219462	chr10	17045387		OpenSea	CUBN	Body
cg25090994	0.493119	0.00600159	0.0581701	0.010215	0.290012	0.00389889	0.165635	0.0308176	5.52252e-08	2.48777e-06	-0.124377	4.30869e-15	1.86247e-12	-0.434948	chr2	233404477		OpenSea	CHRNG	1stExon
cg03502601	0.459421	0.0255409	0.0330014	0.00418739	0.0435823	0.0132257	0.030933	0.0100062	0.287679	0.510611	-0.0126493	4.31141e-15	1.86257e-12	-0.426419	chr17	78865373	chr17:78863569-78863813	S_Shore	RPTOR;RPTOR	Body;Body
cg20624662	0.326807	0.00640665	0.10431	0.00982016	0.0370489	0.00301367	0.0231953	0.00466081	0.036308	0.0995363	-0.0138536	4.32411e-15	1.86534e-12	-0.222497	chr7	122849077		OpenSea
cg11953311	0.447811	0.014481	0.883261	0.0160226	0.396675	0.00551163	0.293619	0.0189304	5.34873e-07	1.25992e-05	-0.103055	4.32417e-15	1.86534e-12	0.435451	chr6	31870840	chr6:31868781-31870311	S_Shore	ZBTB12	TSS1500
cg09146872	0.310871	0.0337853	0.871348	0.0153135	0.930855	0.00788035	0.932953	0.0250147	0.890989	0.964245	0.0020987	4.3253e-15	1.86534e-12	0.560477	chr17	820881		OpenSea	NXN	Body
cg05306310	0.0602674	0.00295213	0.568814	0.020692	0.663587	0.0163311	0.548738	0.025178	9.22928e-07	1.88393e-05	-0.114849	4.32963e-15	1.86601e-12	0.508546	chr21	43186286	chr21:43186280-43187436	Island	RIPK4	Body
cg22850864	0.481357	0.00434591	0.841627	0.00856419	0.646332	0.0067924	0.781394	0.0185401	1.86856e-09	2.40809e-07	0.135062	4.33185e-15	1.86602e-12	0.36027	chr15	33361270		OpenSea	FMN1;FMN1	TSS1500;Body
cg24995657	0.247958	0.0020309	0.633223	0.014803	0.105462	0.00483327	0.265029	0.0138284	5.20185e-10	1.01652e-07	0.159567	4.33631e-15	1.86686e-12	0.385265	chr14	67879126	chr14:67878534-67879167	Island	PLEK2	TSS1500
cg08153316	0.25564	0.00226256	0.039205	0.0109006	0.032902	0.00674549	0.0249486	0.00309261	0.192877	0.38153	-0.00795336	4.34313e-15	1.86872e-12	-0.216435	chr9	120040991		OpenSea	ASTN2	Body
cg07379888	0.921103	0.0086943	0.562575	0.0136726	0.923803	0.00257923	0.935737	0.0173383	0.235635	0.442548	0.0119336	4.34702e-15	1.86932e-12	-0.358528	chr2	234891812		OpenSea	TRPM8	Body
cg21727347	0.523604	0.0194461	0.0556869	0.00398091	0.0727837	0.019587	0.173522	0.0224302	1.60657e-06	2.83597e-05	0.100739	4.36121e-15	1.87435e-12	-0.467917	chr17	48988272		OpenSea
cg12423553	0.828948	0.00843241	0.4925	0.0222544	0.972653	0.000968218	0.973074	0.00528999	0.963499	0.98869	0.0004208	4.36714e-15	1.8757e-12	-0.336447	chr21	47541643	chr21:47545187-47546212	N_Shelf	COL6A2;COL6A2;COL6A2	Body;Body;Body
cg15289988	0.529584	0.00744495	0.0583516	0.00424656	0.17157	0.0197549	0.0646338	0.0143254	8.79728e-07	1.81905e-05	-0.106937	4.36938e-15	1.8757e-12	-0.471232	chr2	198176321	chr2:198174658-198175535	S_Shore	ANKRD44;ANKRD44	TSS1500;TSS1500
cg04869122	0.973155	0.00706058	0.697128	0.0186783	0.0177712	0.00199185	0.019379	0.003709	0.831399	0.940396	0.00160784	4.37756e-15	1.87787e-12	-0.276028	chr2	238322318		OpenSea	COL6A3;COL6A3;COL6A3;COL6A3;COL6A3	5'UTR;5'UTR;5'UTR;5'UTR;5'UTR
cg19828066	0.105868	0.00877689	0.504687	0.0145128	0.187251	0.00993192	0.331807	0.0198786	2.90126e-09	3.26099e-07	0.144556	4.37946e-15	1.87787e-12	0.398819	chr11	61355796	chr11:61355038-61355363	S_Shore	LOC101927495	TSS200
cg04592144	0.272826	0.013275	0.033335	0.00285475	0.0297852	0.00451841	0.0273673	0.00540343	0.71262	0.88175	-0.00241783	4.38355e-15	1.87855e-12	-0.239491	chr5	172899456		OpenSea
cg16427257	0.696034	0.017197	0.2001	0.0327297	0.888206	0.00326744	0.928436	0.00737688	0.00940277	0.0317867	0.0402303	4.39282e-15	1.88145e-12	-0.495934	chr7	69387190		OpenSea	AUTS2;AUTS2;AUTS2	Body;Body;Body
cg12706811	0.651152	0.00609581	0.240078	0.022179	0.270661	0.00598592	0.241148	0.0129659	0.018524	0.0564594	-0.0295138	4.4036e-15	1.88498e-12	-0.411075	chr3	72090884		OpenSea	LINC00877	Body
cg02494794	0.593874	0.0143527	0.936522	0.00906781	0.941142	0.00318393	0.928476	0.0178659	0.190862	0.378551	-0.0126662	4.40786e-15	1.88573e-12	0.342648	chr17	80561122	chr17:80559025-80559450	S_Shore	FOXK2	3'UTR
cg00458793	0.876916	0.0166948	0.546372	0.00536255	0.897561	0.00782372	0.904252	0.00956246	0.463866	0.699583	0.00669127	4.42096e-15	1.89025e-12	-0.330544	chr1	227170648		OpenSea	CABC1	Body
cg05391486	0.0956391	0.0143486	0.509977	0.0303368	0.0249953	0.00215298	0.0254108	0.000350999	0.970759	0.990996	0.000415561	4.43231e-15	1.89334e-12	0.414337	chr1	201123919	chr1:201123245-201123746	S_Shore	TMEM9	TSS1500
cg00478421	0.349968	0.0204183	0.765037	0.0208209	0.0373097	0.0111404	0.0379551	0.0108656	0.954682	0.985807	0.000645429	4.43325e-15	1.89334e-12	0.415069	chr2	11515109		OpenSea
cg09964732	0.434434	0.02332	0.0442327	0.00869243	0.0570613	0.0147307	0.0496663	0.00849782	0.492448	0.725054	-0.00739494	4.43774e-15	1.89416e-12	-0.390201	chr14	94998884		OpenSea
cg22560937	0.879418	0.0197954	0.227492	0.0155748	0.71505	0.0184943	0.834722	0.0395859	9.50513e-06	0.000109679	0.119672	4.44032e-15	1.89416e-12	-0.651926	chr5	80528581		OpenSea	CKMT2;CKMT2;CKMT2;RNU5E-1;RNU5D-1	TSS1500;TSS1500;TSS1500;Body;Body
cg23902113	0.498236	0.0306124	0.0508741	0.00956331	0.0535007	0.00244673	0.0434312	0.00299496	0.416641	0.654274	-0.0100696	4.44275e-15	1.89416e-12	-0.447361	chr10	44757323		OpenSea
cg05682581	0.41844	0.00783568	0.136163	0.00844696	0.094623	0.0131116	0.095342	0.00149341	0.925855	0.976378	0.000719025	4.44632e-15	1.8946e-12	-0.282277	chr8	929958	chr8:928310-928527	S_Shore
cg15451784	0.473921	0.0249489	0.068154	0.00953986	0.276659	0.0121719	0.261965	0.00751249	0.1998	0.39171	-0.0146944	4.45331e-15	1.8965e-12	-0.405767	chr8	1959430	chr8:1956926-1957177	S_Shelf
cg05222671	0.48275	0.0226646	0.907132	0.014665	0.915494	0.00547603	0.924436	0.00534019	0.446505	0.683204	0.00894227	4.46637e-15	1.90019e-12	0.424382	chr7	130130155	chr7:130130739-130133111	N_Shore	MESTIT1;MEST;MEST	Body;5'UTR;TSS1500
cg08045932	0.425931	0.0166738	0.050089	0.0122289	0.142919	0.0129817	0.0333639	0.00555628	4.51201e-08	2.16124e-06	-0.109555	4.46705e-15	1.90019e-12	-0.375842	chr20	61659980	chr20:61660249-61660881	N_Shore
cg09801065	0.485541	0.00819891	0.0860715	0.0231088	0.0655028	0.00726169	0.110146	0.00524525	0.00102752	0.0048775	0.0446435	4.48151e-15	1.90525e-12	-0.399469	chr5	150949152		OpenSea	FAT2	TSS1500
cg06510672	0.435996	0.0179491	0.0461842	0.0108218	0.463977	0.00759195	0.343165	0.00428468	2.12505e-08	1.2877e-06	-0.120812	4.48735e-15	1.90665e-12	-0.389811	chr8	102738241		OpenSea	NCALD;NCALD;NCALD;NCALD;NCALD;NCALD;NCALD;NCALD	5'UTR;5'UTR;5'UTR;5'UTR;5'UTR;5'UTR;5'UTR;5'UTR
cg09221269	0.743214	0.0233876	0.385355	0.00727985	0.932657	0.00644515	0.930634	0.0104091	0.836624	0.942771	-0.002023	4.49839e-15	1.91026e-12	-0.357859	chr21	36402132	chr21:36398960-36399259	S_Shelf	RUNX1	Body
cg02485597	0.097276	0.0105278	0.72049	0.0294032	0.198033	0.0101761	0.204254	0.0297968	0.716293	0.883849	0.00622016	4.50771e-15	1.91313e-12	0.623214	chr17	35291560	chr17:35291899-35300875	N_Shore
cg00858855	0.0910038	0.00567723	0.508506	0.00454207	0.0925625	0.0260367	0.0986658	0.0107081	0.595648	0.806599	0.00610331	4.52052e-15	1.91748e-12	0.417502	chr6	28554964	chr6:28554863-28555124	Island	SCAND3;SCAND3	1stExon;5'UTR
cg07412883	0.630212	0.00897482	0.343014	0.0106883	0.475868	0.00854796	0.546832	0.00882908	3.3493e-07	8.96859e-06	0.0709643	4.52323e-15	1.91754e-12	-0.287198	chr3	13132301		OpenSea
cg16171484	0.545443	0.0103109	0.0884527	0.0118821	0.466274	0.00691197	0.329218	0.0248675	3.22004e-08	1.70877e-06	-0.137056	4.53178e-15	1.91942e-12	-0.45699	chr2	223290515	chr2:223288922-223290013	S_Shore	SGPP2	Body
cg04629700	0.515724	0.0159614	0.0251511	0.00558386	0.29476	0.010935	0.359377	0.0073056	0.000257043	0.00153807	0.0646169	4.53278e-15	1.91942e-12	-0.490573	chr1	156414170		OpenSea
cg13506653	0.0381679	0.00239936	0.513102	0.00749377	0.0341089	0.00352638	0.119352	0.0380468	1.23102e-05	0.0001342	0.0852431	4.54633e-15	1.92407e-12	0.474934	chr4	54965863	chr4:54966163-54968063	N_Shore	GSX2	TSS1500
cg05603546	0.0270119	0.00823745	0.488135	0.0321335	0.0246695	0.00235157	0.0269592	0.0147661	0.856384	0.950813	0.00228967	4.56214e-15	1.92932e-12	0.461123	chr5	55117874	chr5:55117573-55117966	Island
cg12468774	0.0565887	0.0294164	0.574085	0.0253335	0.0499259	0.00533104	0.0405425	0.00475386	0.511892	0.741623	-0.0093834	4.5639e-15	1.92932e-12	0.517496	chr3	49236860	chr3:49236567-49237328	Island	CCDC36;CCDC36	TSS200;5'UTR
cg02489094	0.905267	0.00749918	0.660827	0.00627799	0.92084	0.0136628	0.928636	0.00360594	0.256571	0.470645	0.00779553	4.57913e-15	1.93467e-12	-0.24444	chr7	132172336		OpenSea	PLXNA4;PLXNA4;PLXNA4	Body;Body;Body
cg18496131	0.546744	0.0199718	0.0507392	0.0161926	0.0542955	0.00987181	0.0519235	0.00462388	0.86172	0.95295	-0.00237192	4.60438e-15	1.94424e-12	-0.496005	chr7	25965876		OpenSea
cg09699362	0.572511	0.0209988	0.927704	0.00508621	0.931895	0.0112806	0.938366	0.00822786	0.510308	0.740331	0.0064705	4.61603e-15	1.94806e-12	0.355194	chr1	185925832		OpenSea	HMCN1	Body
cg10077239	0.433783	0.00518482	0.839817	0.00770691	0.689479	0.00790561	0.858984	0.0132012	4.99272e-10	9.90918e-08	0.169505	4.62206e-15	1.94864e-12	0.406034	chr14	30397686	chr14:30396210-30397420	S_Shore	PRKD1	TSS1500
cg22871947	0.216847	0.0108012	0.562034	0.0235134	0.0288277	0.00678805	0.028347	0.00392661	0.95954	0.987449	-0.00048065	4.62263e-15	1.94864e-12	0.345187	chr10	50506875		OpenSea	C10orf71;C10orf71	TSS1500;TSS1500
cg26065596	0.69843	0.024281	0.222424	0.0241352	0.0558032	0.0122168	0.0805859	0.0145168	0.0744846	0.180284	0.0247828	4.63053e-15	1.95087e-12	-0.476006	chr15	61448727		OpenSea	RORA	Body
cg11527930	0.407662	0.0134893	0.923475	0.0116219	0.422895	0.0293093	0.31274	0.0188019	1.85557e-06	3.15783e-05	-0.110154	4.63965e-15	1.95362e-12	0.515812	chr5	107162110		OpenSea
cg11659317	0.120879	0.0164943	0.457424	0.00630351	0.0608486	0.00874432	0.0322001	0.0119803	0.00720357	0.0253541	-0.0286485	4.65068e-15	1.95716e-12	0.336545	chr2	43863985	chr2:43864322-43864956	N_Shore	PLEKHH2	TSS1500
cg25177997	0.392148	0.0191078	0.0519553	0.00129945	0.041275	0.0154655	0.0366001	0.0093662	0.618425	0.822722	-0.00467485	4.65341e-15	1.95721e-12	-0.340193	chr16	51591024		OpenSea
cg08984985	0.0790552	0.0118122	0.480231	0.0254415	0.0583335	0.0098771	0.0331726	0.00964332	0.0360352	0.098904	-0.0251609	4.65892e-15	1.95842e-12	0.401176	chr7	75507934	chr7:75508166-75508759	N_Shore	RHBDD2;RHBDD2	TSS1500;TSS1500
cg14727688	0.531108	0.01008	0.854159	0.0180511	0.0402924	0.00704915	0.0437434	0.00748255	0.698124	0.873464	0.00345104	4.66464e-15	1.95973e-12	0.32305	chr8	17705069		OpenSea
cg16086406	0.689642	0.0359445	0.0489548	0.0154283	0.554354	0.016684	0.46441	0.0162776	0.000146295	0.000969379	-0.0899436	4.66728e-15	1.95974e-12	-0.640687	chr19	5851725		OpenSea	FUT3;FUT3;FUT3;FUT3;LOC101928844	TSS1500;TSS1500;TSS1500;TSS1500;Body
cg12123549	0.787893	0.0284598	0.384317	0.0102988	0.0387011	0.00713559	0.0298189	0.00677217	0.428528	0.666055	-0.00888219	4.67548e-15	1.96208e-12	-0.403576	chr21	46471007		OpenSea
cg16002929	0.779231	0.0156086	0.184966	0.0341595	0.89802	0.00497236	0.921734	0.0150904	0.161945	0.334095	0.0237145	4.70616e-15	1.97385e-12	-0.594265	chr5	9344131		OpenSea	SEMA5A	Body
cg19922198	0.789499	0.00846801	0.42724	0.0251828	0.0541483	0.00471178	0.0443862	0.00615393	0.335414	0.567642	-0.00976209	4.71167e-15	1.97505e-12	-0.362259	chr6	51963711		OpenSea
cg08069665	0.616273	0.0203876	0.18581	0.00895164	0.0537382	0.0142881	0.0556017	0.0188833	0.874916	0.958276	0.00186353	4.71823e-15	1.97655e-12	-0.430463	chr13	87562958		OpenSea
cg03995300	0.512406	0.0137937	0.108055	0.0115278	0.548916	0.0154829	0.807364	0.0138746	1.89759e-12	2.50857e-09	0.258448	4.72053e-15	1.97655e-12	-0.404351	chr17	5019989	chr17:5019050-5019551	S_Shore	ZNF232	5'UTR
cg01270424	0.145066	0.0241665	0.652101	0.0311482	0.0316193	0.00528278	0.0389818	0.0131513	0.599284	0.809198	0.00736251	4.72624e-15	1.97783e-12	0.507036	chr2	237078509	chr2:237071794-237078762	Island
cg23860422	0.310066	0.0125589	0.79535	0.0147631	0.394215	0.0048838	0.461495	0.0281938	0.000165849	0.00107441	0.0672798	4.7294e-15	1.97805e-12	0.485284	chr4	140201537	chr4:140201064-140201449	S_Shore	C4orf49	TSS200
cg21336435	0.352192	0.00906402	0.0384756	0.00675662	0.932999	0.00847122	0.931535	0.0102129	0.865281	0.954433	-0.0014643	4.74265e-15	1.98248e-12	-0.313716	chr12	54398561	chr12:54399412-54399654	N_Shore
cg01721051	0.601159	0.024021	0.0684026	0.0211324	0.894365	0.00683501	0.873563	0.023784	0.170843	0.348095	-0.0208023	4.75716e-15	1.98734e-12	-0.532756	chr10	24540499		OpenSea	KIAA1217;KIAA1217;KIAA1217;KIAA1217	Body;Body;Body;Body
cg12030714	0.266795	0.00892125	0.039449	0.0025074	0.0592869	0.00874411	0.0378232	0.00320452	0.00370737	0.0144171	-0.0214637	4.75958e-15	1.98734e-12	-0.227346	chr16	71463442	chr16:71459781-71460338	S_Shelf
cg16651768	0.630245	0.00829641	0.244107	0.0293624	0.0318744	0.00228579	0.0319275	0.0030203	0.996013	0.998818	5.308e-05	4.7704e-15	1.99075e-12	-0.386138	chr1	222340714		OpenSea
cg00930281	0.0278861	0.000213009	0.172201	0.00300463	0.0141159	0.00216186	0.0155133	0.00129351	0.725542	0.888927	0.00139737	4.78575e-15	1.99604e-12	0.144315	chr6	139117127	chr6:139116946-139117469	Island	ECT2L;ECT2L	TSS200;TSS200
cg16716866	0.311341	0.0229364	0.875099	0.0116147	0.101649	0.0125645	0.169318	0.0252753	0.000596715	0.00309779	0.0676681	4.79031e-15	1.99632e-12	0.563757	chr7	107383509	chr7:107383657-107385021	N_Shore	CBLL1;CBLL1;CBLL1	TSS1500;TSS1500;TSS1500
cg16873487	0.438263	0.0187572	0.0881718	0.0136411	0.0345928	0.00521774	0.0357848	0.0046144	0.901559	0.967919	0.00119204	4.79176e-15	1.99632e-12	-0.350091	chr10	64498912		OpenSea
cg07598052	0.399032	0.0191339	0.0421551	0.00645562	0.0355456	0.00151436	0.0528228	0.0168766	0.0954645	0.220395	0.0172773	4.79836e-15	1.99796e-12	-0.356877	chr20	35274639		OpenSea	SLA2;SLA2	TSS200;TSS200
cg03410065	0.162403	0.0170429	0.526427	0.0164221	0.0468795	0.0112555	0.0464741	0.0096202	0.967724	0.990075	-0.000405465	4.80742e-15	1.99907e-12	0.364024	chr11	6440922	chr11:6439863-6440732	S_Shore	APBB1;APBB1	TSS1500;TSS1500
cg13244559	0.354777	0.0116311	0.878895	0.0133189	0.585701	0.00392766	0.551837	0.03397	0.0318886	0.0892388	-0.0338639	4.80781e-15	1.99907e-12	0.524118	chr4	3769810	chr4:3767072-3769789	S_Shore	ADRA2C;ADRA2C	3'UTR;1stExon
cg22574288	0.517259	0.0306169	0.0899087	0.013881	0.0363046	0.00311761	0.0492535	0.00827018	0.281626	0.502969	0.0129489	4.80905e-15	1.99907e-12	-0.42735	chr9	22646113		OpenSea	LINC01239	TSS200
cg27178401	0.0877237	0.0251906	0.540201	0.0237624	0.0369665	0.0104466	0.025004	0.00278543	0.345059	0.578438	-0.0119625	4.81199e-15	1.99918e-12	0.452478	chr16	10652711		OpenSea	EMP2	5'UTR
cg01079768	0.69751	0.00969001	0.0906549	0.0210262	0.596382	0.0133041	0.692525	0.0114418	4.65391e-05	0.000383845	0.0961434	4.81763e-15	2.00041e-12	-0.606856	chr19	47916940		OpenSea	MEIS3;MEIS3;MEIS3	Body;Body;Body
cg08235970	0.0504783	0.0142999	0.497221	0.00960236	0.106357	0.0258899	0.0530671	0.00119523	0.000631907	0.00324816	-0.0532895	4.83037e-15	2.00392e-12	0.446743	chr1	18957023	chr1:18956895-18959829	Island	PAX7;PAX7;PAX7	TSS1500;TSS1500;TSS1500
cg06460618	0.591519	0.0141875	0.920349	0.00749443	0.912721	0.0107849	0.90273	0.0108924	0.280526	0.501563	-0.00999115	4.83246e-15	2.00393e-12	0.32883	chr8	6603212		OpenSea	MIR4659B;AGPAT5	TSS1500;Body
cg19417183	0.384152	0.00184155	0.057389	0.0201874	0.0407432	0.0113371	0.0348833	0.0028097	0.518244	0.746802	-0.00585987	4.83665e-15	2.00392e-12	-0.326763	chr3	179685440		OpenSea	PEX5L;PEX5L;PEX5L;PEX5L;PEX5L;PEX5L;PEX5L;PEX5L	5'UTR;5'UTR;5'UTR;Body;Body;Body;Body;Body
cg20365336	0.201532	0.00489745	0.0317844	0.00184151	0.0362028	0.00699319	0.0297662	0.00111495	0.183192	0.366957	-0.00643667	4.8368e-15	2.00392e-12	-0.169748	chr6	16986186		OpenSea
cg03814063	0.224299	0.0119665	0.589166	0.0188838	0.117535	0.00588254	0.0769072	0.0068418	0.00111035	0.00520491	-0.0406281	4.8668e-15	2.01413e-12	0.364868	chr22	50025915	chr22:50025085-50026415	Island	C22orf34	Body
cg21468244	0.869531	0.0139773	0.34201	0.0380265	0.975511	0.00287389	0.981845	0.00145766	0.664074	0.852905	0.0063346	4.86681e-15	2.01413e-12	-0.527521	chr16	68804845		OpenSea	CDH1	Body
cg24290996	0.657234	0.0136127	0.0660604	0.0131603	0.529371	0.0242	0.529307	0.015017	0.996886	0.999053	-6.35e-05	4.87716e-15	2.0173e-12	-0.591174	chr8	132055481	chr8:132052203-132054749	S_Shore
cg03636657	0.86029	0.0131991	0.3095	0.0251383	0.768078	0.0186155	0.794458	0.0103236	0.0991195	0.227189	0.026381	4.88903e-15	2.02109e-12	-0.55079	chr8	145626662	chr8:145622979-145623325	S_Shelf	CPSF1;MIR1234	Body;TSS1500
cg22976313	0.710882	0.0235124	0.0437349	0.00950463	0.440334	0.0351097	0.32142	0.0103179	1.40481e-05	0.000148774	-0.118914	4.89834e-15	2.02382e-12	-0.667147	chr14	105070340	chr14:105070518-105071463	N_Shore	TMEM179	Body
cg26502429	0.0994405	0.00406811	0.470021	0.014101	0.247158	0.00526246	0.383126	0.0152731	2.76779e-09	3.14833e-07	0.135968	4.90998e-15	2.02751e-12	0.37058	chr19	47921338	chr19:47922251-47922777	N_Shore	MEIS3;MEIS3;MEIS3	Body;Body;Body
cg17342435	0.487739	0.00336189	0.0989475	0.0306441	0.0280721	0.00468365	0.0278774	0.00151513	0.985507	0.995417	-0.00019473	4.91941e-15	2.02988e-12	-0.388792	chr17	70188820		OpenSea
cg08164356	0.294495	0.0135376	0.0325061	0.00681278	0.03212	0.00594706	0.0239889	0.000111676	0.271407	0.490016	-0.0081311	4.92301e-15	2.02988e-12	-0.261989	chr7	150500527	chr7:150496809-150498206	S_Shelf	TMEM176A;TMEM176A	Body;ExonBnd
cg13776560	0.0873316	0.0311665	0.874906	0.0120275	0.162728	0.0252072	0.359518	0.03601	3.16157e-07	8.60536e-06	0.19679	4.92385e-15	2.02988e-12	0.787574	chr14	33404466	chr14:33402094-33404079	S_Shore
cg04376478	0.29963	0.010671	0.642788	0.0192108	0.92807	0.00816073	0.934182	0.0106193	0.521701	0.749628	0.006112	4.94127e-15	2.03594e-12	0.343157	chr7	148545162		OpenSea	EZH2;EZH2;EZH2;EZH2;EZH2	5'UTR;5'UTR;5'UTR;5'UTR;5'UTR
cg18468569	0.675326	0.00472374	0.179265	0.00440192	0.473361	0.0155938	0.388944	0.0292261	2.29868e-05	0.000219059	-0.0844173	4.95412e-15	2.04011e-12	-0.496061	chr8	125984720		OpenSea	ZNF572	TSS1500
cg23845609	0.637147	0.0126909	0.0640782	0.0128389	0.518485	0.00887267	0.709497	0.0187159	9.40944e-09	7.34766e-07	0.191012	4.96411e-15	2.0431e-12	-0.573069	chr11	47609357	chr11:47611138-47612438	N_Shore	FAM180B	Body
cg03222176	0.226056	0.0417189	0.819168	0.00756651	0.905143	0.0093109	0.889229	0.0177064	0.33945	0.57214	-0.0159138	4.99299e-15	2.05386e-12	0.593112	chr1	96948323		OpenSea
cg08536346	0.681973	0.0249562	0.172227	0.00533415	0.854169	0.0121173	0.913913	0.014692	0.000746501	0.00373451	0.0597439	4.99775e-15	2.05468e-12	-0.509746	chr5	9126082		OpenSea	SEMA5A	Body
cg26657240	0.292532	0.0133913	0.0374869	0.00602377	0.036386	0.00613262	0.0376563	0.00629136	0.856914	0.951055	0.00127035	5.00374e-15	2.05601e-12	-0.255045	chr15	81475061		OpenSea
cg22800711	0.420588	0.012943	0.0687514	0.0206885	0.918579	0.00262133	0.860485	0.0051594	3.15878e-05	0.000281738	-0.0580941	5.00935e-15	2.05719e-12	-0.351837	chr1	54110745		OpenSea	GLIS1	5'UTR
cg13394726	0.22562	0.0135158	0.807478	0.032232	0.116028	0.00527558	0.206704	0.0151355	5.66354e-05	0.000449042	0.0906758	5.03606e-15	2.06703e-12	0.581858	chr1	46946908		OpenSea
cg16117881	0.391542	0.0284353	0.90247	0.0153596	0.815083	0.00844814	0.918369	0.0139071	3.6953e-06	5.30807e-05	0.103286	5.07015e-15	2.07988e-12	0.510927	chr12	6264282		OpenSea
cg09099627	0.359771	0.0133828	0.0428335	0.00918783	0.128546	0.010832	0.0636023	0.00866609	3.18475e-06	4.74371e-05	-0.0649435	5.08103e-15	2.0832e-12	-0.316937	chr7	155336167		OpenSea
cg04849386	0.872714	0.00591012	0.12103	0.0607764	0.0367523	0.00119167	0.0336092	0.0151521	0.879832	0.960191	-0.0031431	5.09745e-15	2.08878e-12	-0.751684	chr10	64342383		OpenSea	ZNF365;ZNF365	Body;5'UTR
cg01307200	0.813056	0.00254771	0.341977	0.0302549	0.842327	0.0147647	0.889634	0.00329056	0.00249582	0.0103179	0.0473069	5.12438e-15	2.09845e-12	-0.471079	chr9	134741381		OpenSea	MED27;MED27	Body;Body
cg18107231	0.411016	0.0151876	0.0434066	0.00797147	0.273878	0.0147007	0.198771	0.0100474	3.31455e-06	4.89032e-05	-0.0751066	5.12665e-15	2.09845e-12	-0.367609	chr3	134599098		OpenSea	EPHB1	Body
cg17751982	0.0837488	0.00330152	0.515051	0.0145576	0.0756031	0.0195041	0.167002	0.0133612	2.20558e-06	3.59693e-05	0.0913987	5.13817e-15	2.10202e-12	0.431302	chr2	232419643		OpenSea
cg12319423	0.0933959	0.0172667	0.572209	0.0278908	0.0649011	0.00943645	0.0544343	0.00525918	0.43483	0.672261	-0.0104667	5.1528e-15	2.10563e-12	0.478813	chr6	28555539	chr6:28554863-28555124	S_Shore	SCAND3	TSS1500
cg11175192	0.0839401	0.0218268	0.554581	0.0173839	0.0784282	0.0191644	0.0444599	0.00585349	0.0191513	0.0580693	-0.0339683	5.15588e-15	2.10563e-12	0.470641	chr2	219724918	chr2:219723702-219725010	Island	WNT6	Body
cg04132256	0.394666	0.0141378	0.787557	0.0107697	0.0819972	0.0132292	0.0716472	0.0209991	0.349132	0.582849	-0.0103499	5.15691e-15	2.10563e-12	0.392891	chr13	113655973	chr13:113656116-113656379	N_Shore	MCF2L;MCF2L	TSS200;Body
cg14983075	0.481383	0.0140314	0.13302	0.0135012	0.289778	0.0105828	0.147498	0.0132014	7.35605e-10	1.27351e-07	-0.14228	5.15913e-15	2.10563e-12	-0.348364	chr20	61022470		OpenSea
cg01310557	0.0922777	0.0173651	0.725015	0.0247403	0.185951	0.00777136	0.135723	0.00998419	0.0114336	0.0375091	-0.0502283	5.16107e-15	2.10563e-12	0.632737	chr1	6094337		OpenSea	KCNAB2;KCNAB2;KCNAB2;KCNAB2	TSS200;5'UTR;5'UTR;5'UTR
cg17379666	0.232114	0.0116284	0.858493	0.0131452	0.235693	0.0337697	0.157001	0.0261857	0.000425175	0.00233451	-0.078692	5.17631e-15	2.1099e-12	0.62638	chr17	71304784	chr17:71306975-71308682	N_Shelf	CDC42EP4	5'UTR
cg16159688	0.184762	0.00539481	0.576907	0.0203585	0.0651331	0.0105242	0.0747028	0.0032734	0.384787	0.621591	0.00956977	5.17716e-15	2.1099e-12	0.392145	chr16	56651523	chr16:56650981-56651384	S_Shore	MT1L	Body
cg09039685	0.428299	0.0104651	0.0773802	0.0152821	0.0641415	0.012996	0.0533381	0.00231134	0.276962	0.49714	-0.0108034	5.19703e-15	2.11684e-12	-0.350919	chr10	59949191		OpenSea
cg24685134	0.631957	0.0142739	0.963277	0.00771798	0.0596722	0.0141412	0.0386627	0.0104653	0.0356141	0.0979267	-0.0210095	5.21214e-15	2.12184e-12	0.331319	chr1	55267152	chr1:55266277-55267058	S_Shore	TTC22;TTC22	TSS1500;TSS1500
cg12284789	0.569305	0.0151219	0.142031	0.00753395	0.902453	0.0197888	0.916071	0.0201523	0.261268	0.476826	0.013618	5.22086e-15	2.12402e-12	-0.427274	chr17	74134059	chr17:74133639-74134114	Island	FOXJ1	Body
cg14949539	0.620812	0.0133435	0.0696252	0.0109302	0.899118	0.00967264	0.876396	0.0296073	0.152415	0.318829	-0.0227218	5.22317e-15	2.12402e-12	-0.551187	chr14	96740127		OpenSea
cg09637050	0.490275	0.00929342	0.847328	0.012584	0.927904	0.00669943	0.928741	0.0190876	0.932573	0.978537	0.0008369	5.22889e-15	2.12513e-12	0.357052	chr9	93921969	chr9:93922196-93922679	N_Shore
cg14902082	0.526434	0.00244863	0.0500659	0.00268433	0.234575	0.00872776	0.0902928	0.0228942	3.25228e-08	1.72088e-06	-0.144282	5.23159e-15	2.12513e-12	-0.476368	chr6	28449865		OpenSea
cg19863778	0.772292	0.0169341	0.256524	0.0256566	0.0625363	0.0213543	0.0438654	0.00784441	0.20509	0.399464	-0.018671	5.2405e-15	2.12759e-12	-0.515768	chr6	130922098		OpenSea
cg27100654	0.0807982	0.0186606	0.463928	0.01817	0.0587351	0.00564773	0.057526	0.00874502	0.909352	0.970717	-0.00120906	5.25905e-15	2.13397e-12	0.383129	chr20	2082139	chr20:2082284-2084070	N_Shore	STK35	TSS1500
cg24448421	0.391871	0.0145067	0.0615326	0.0167169	0.0477755	0.00838886	0.127522	0.00674893	5.03759e-07	1.2068e-05	0.0797463	5.27344e-15	2.13864e-12	-0.330339	chr12	68737061		OpenSea
cg06869292	0.408768	0.021401	0.0373453	0.00978783	0.0426817	0.00627092	0.0335156	0.00549095	0.380264	0.616848	-0.0091661	5.2766e-15	2.13877e-12	-0.371423	chr1	182038423		OpenSea
cg20126546	0.310791	0.0117947	0.0452946	0.0103201	0.0435789	0.00861372	0.0341184	0.00405082	0.212102	0.409577	-0.00946054	5.28078e-15	2.13931e-12	-0.265496	chr12	101188278		OpenSea	ANO4	TSS200
cg11454936	0.523627	0.0178569	0.0631982	0.0110143	0.274337	0.00851331	0.243935	0.0225003	0.0298698	0.0844801	-0.0304024	5.31396e-15	2.15047e-12	-0.460429	chr6	167184995		OpenSea	RPS6KA2	Body
cg04626399	0.482959	0.00419259	0.0740388	0.0287927	0.0429276	0.00828713	0.0359112	0.00973572	0.539014	0.763586	-0.00701635	5.31409e-15	2.15047e-12	-0.408921	chr5	9869985		OpenSea	LOC285692	Body
cg20260751	0.395753	0.011939	0.0495246	0.0114329	0.056995	0.0189966	0.0468292	0.00865902	0.299694	0.525254	-0.0101657	5.32611e-15	2.15417e-12	-0.346229	chr17	51431576		OpenSea
cg20997792	0.0709086	0.0129394	0.421936	0.0214194	0.0624158	0.00753869	0.0497847	0.00638174	0.208258	0.404058	-0.0126311	5.3399e-15	2.15858e-12	0.351028	chr6	29595491	chr6:29595298-29595795	Island	GABBR1;GABBR1;GABBR1	Body;1stExon;Body
cg08872866	0.461838	0.0178812	0.18366	0.00813844	0.0380668	0.00123861	0.0282243	0.00604953	0.215671	0.414691	-0.00984247	5.36489e-15	2.16751e-12	-0.278178	chr4	160279539		OpenSea	RAPGEF2	3'UTR
cg09965165	0.571131	0.016618	0.0691339	0.0137108	0.543553	0.0265381	0.503618	0.0188397	0.0114914	0.0376702	-0.0399347	5.37464e-15	2.17017e-12	-0.501997	chr10	75119462	chr10:75118205-75118679	S_Shore	CFAP70	TSS1500
cg16640027	0.10116	0.00978615	0.523257	0.0176895	0.145135	0.00970767	0.136702	0.00765857	0.475918	0.710522	-0.008433	5.37727e-15	2.17017e-12	0.422097	chr2	162480963		OpenSea	SLC4A10;SLC4A10	5'UTR;1stExon
cg04151062	0.0464322	0.00535406	0.39996	0.0109992	0.0588073	0.0109659	0.0414268	0.0150785	0.0934262	0.216577	-0.0173806	5.38241e-15	2.17107e-12	0.353528	chr1	116710943	chr1:116710837-116711260	Island
cg16159605	0.0946231	0.0137031	0.436651	0.00809443	0.936183	0.00822892	0.942695	0.0141437	0.49665	0.728665	0.0065118	5.3951e-15	2.17486e-12	0.342028	chr10	17109039		OpenSea	CUBN	Body
cg02811866	0.769229	0.0188733	0.10601	0.0254243	0.841412	0.012819	0.87999	0.011186	0.0515786	0.133299	0.0385777	5.39761e-15	2.17486e-12	-0.663219	chr14	103780444		OpenSea
cg24249411	0.111267	0.0119127	0.534467	0.0089844	0.11225	0.0050763	0.0885302	0.0243059	0.0595353	0.149978	-0.0237194	5.41243e-15	2.17966e-12	0.4232	chr11	27744759	chr11:27743472-27744564	S_Shore	BDNF	TSS1500
cg16185015	0.610903	0.0171788	0.190042	0.0182067	0.0777713	0.0194522	0.0775612	0.00999469	0.985663	0.995464	-0.00021011	5.4436e-15	2.18965e-12	-0.420861	chr17	7976075		OpenSea	ALOX12B	3'UTR
cg08347626	0.347807	0.0259259	0.858199	0.00553335	0.332899	0.011965	0.309199	0.0178679	0.111419	0.249416	-0.0236997	5.4441e-15	2.18965e-12	0.510392	chr5	1850140	chr5:1851342-1851564	N_Shore
cg02301039	0.325337	0.00631986	0.759889	0.0235164	0.0926442	0.00451519	0.065739	0.0116547	0.0400531	0.108051	-0.0269052	5.44603e-15	2.18965e-12	0.434552	chr2	99951742	chr2:99952488-99954400	N_Shore	TXNDC9	5'UTR
cg15706040	0.663312	0.0192513	0.0444681	0.0295175	0.542169	0.00856444	0.427859	0.0209437	1.04645e-05	0.000118236	-0.114309	5.4505e-15	2.19027e-12	-0.618844	chr2	207627503	chr2:207629878-207630160	N_Shelf	MDH1B	Body
cg19951356	0.111214	0.0074187	0.4729	0.025422	0.0340077	0.00420709	0.0274256	0.00186913	0.515885	0.744961	-0.006582	5.45664e-15	2.19104e-12	0.361686	chr1	100232038		OpenSea	FRRS1	TSS1500
cg20344767	0.880292	0.0144048	0.595529	0.00471864	0.934411	0.00524473	0.934902	0.0134249	0.950522	0.98451	0.000491	5.45826e-15	2.19104e-12	-0.284763	chr14	52326463		OpenSea	GNG2;GNG2;GNG2	TSS1500;TSS1500;TSS1500
cg13361703	0.0266857	0.0097264	0.309668	0.0133595	0.0293581	0.00933607	0.0468423	0.0100923	0.0404684	0.108991	0.0174842	5.47097e-15	2.19496e-12	0.282982	chr10	95653447	chr10:95653641-95654181	N_Shore	TMEM20;TMEM20	TSS1500;TSS1500
cg10468484	0.491847	0.0194363	0.937701	0.0108979	0.40709	0.00518484	0.370754	0.0143647	0.01008	0.0337143	-0.0363355	5.482e-15	2.19821e-12	0.445854	chr20	57431303	chr20:57429024-57431239	S_Shore	GNAS;GNAS;GNAS	3'UTR;3'UTR;Body
cg02068596	0.644204	0.00783415	0.0896384	0.0131326	0.192603	0.0351486	0.0798413	0.0144027	3.70373e-06	5.31692e-05	-0.112762	5.4985e-15	2.20265e-12	-0.554566	chr6	14068147		OpenSea
cg20066612	0.43687	0.0140068	0.87842	0.00495488	0.168645	0.0174677	0.134254	0.0136746	0.0130708	0.0420212	-0.034391	5.49895e-15	2.20265e-12	0.441551	chr1	160050948	chr1:160053721-160054738	N_Shelf	KCNJ9	TSS1500
cg02674789	0.9356	0.00765939	0.632126	0.0157068	0.918118	0.00994701	0.935727	0.00946238	0.0523936	0.13503	0.0176091	5.51087e-15	2.20624e-12	-0.303474	chr2	37375119		OpenSea	EIF2AK2;EIF2AK2;EIF2AK2	5'UTR;TSS200;5'UTR
cg22846928	0.324562	0.0225313	0.894992	0.0193406	0.879866	0.0250252	0.924435	0.012085	0.0128693	0.0414697	0.0445696	5.52658e-15	2.21134e-12	0.570429	chr1	203439206		OpenSea
cg01227199	0.525534	0.0139398	0.828564	0.00598442	0.925791	0.00661496	0.918117	0.0159217	0.370074	0.605862	-0.00767389	5.55663e-15	2.22218e-12	0.30303	chr1	59364482		OpenSea	LINC01135;LINC01135;LINC01135	Body;Body;Body
cg16435561	0.193536	0.0252944	0.580316	0.0179079	0.0422512	0.00321196	0.0356719	0.00382972	0.543817	0.767453	-0.00657925	5.56231e-15	2.22326e-12	0.38678	chr2	102091048	chr2:102090370-102091130	Island	RFX8	5'UTR
cg20464068	0.751936	0.0148703	0.152086	0.0130755	0.837263	0.0142813	0.717161	0.0375582	4.44304e-06	6.10851e-05	-0.120102	5.57556e-15	2.22737e-12	-0.59985	chr1	14026054	chr1:14026481-14027200	N_Shore	PRDM2	TSS1500
cg06062374	0.430892	0.0194961	0.0568096	0.0124378	0.0823862	0.00614438	0.0489719	0.0128041	0.00579239	0.0210693	-0.0334143	5.58421e-15	2.22963e-12	-0.374083	chr8	22573759		OpenSea	PEBP4	Body
cg12133363	0.428315	0.0217173	0.881524	0.00853625	0.890587	0.00451551	0.914366	0.0154171	0.076103	0.183449	0.0237793	5.58992e-15	2.23037e-12	0.453209	chr9	140561286		OpenSea	EHMT1;EHMT1	Body;Body
cg15627771	0.378855	0.0139587	0.0507189	0.0181167	0.0302861	0.00442302	0.0364411	0.00959427	0.50404	0.734998	0.00615503	5.59202e-15	2.23037e-12	-0.328136	chr2	192111084	chr2:192109828-192110940	S_Shore	MYO1B;MYO1B;MYO1B	5'UTR;5'UTR;5'UTR
cg25541385	0.410961	0.012062	0.0558466	0.0137711	0.0775597	0.00363004	0.072712	0.00597495	0.625455	0.827378	-0.00484763	5.59861e-15	2.23181e-12	-0.355115	chr7	123290103		OpenSea
cg08534459	0.636907	0.00804723	0.909011	0.00423013	0.027526	0.00866295	0.0523258	0.00904705	0.00510029	0.0188982	0.0247998	5.62301e-15	2.24035e-12	0.272104	chr5	86409493		OpenSea
cg00601666	0.707349	0.0339773	0.0395887	0.0139129	0.230179	0.0222904	0.0527428	0.00965199	1.71058e-07	5.54705e-06	-0.177437	5.63209e-15	2.24277e-12	-0.66776	chr1	75155325		OpenSea
cg22481643	0.736937	0.011782	0.11846	0.0264488	0.820613	0.00682649	0.739905	0.0286394	0.0003233	0.00185999	-0.0807078	5.65725e-15	2.25159e-12	-0.618477	chr3	99572936		OpenSea	C3orf26;FILIP1L;MIR548G;FILIP1L;FILIP1L	Body;Body;Body;5'UTR;Body
cg17169998	0.549964	0.0122877	0.139551	0.0229019	0.0447209	0.00991427	0.0559195	0.000951157	0.335983	0.568282	0.0111985	5.66604e-15	2.2535e-12	-0.410412	chr22	50524124		OpenSea	MLC1;MLC1;MLC1	TSS1500;1stExon;5'UTR
cg23104830	0.816078	0.0295341	0.072104	0.0125604	0.0740086	0.0387127	0.081905	0.0239042	0.704046	0.876742	0.00789639	5.66809e-15	2.2535e-12	-0.743974	chr22	45865272		OpenSea
cg10877031	0.560566	0.00433675	0.0941447	0.0244304	0.0624205	0.00951997	0.0976685	0.0100295	0.0156236	0.0488909	0.035248	5.683e-15	2.25823e-12	-0.466421	chr12	132680733	chr12:132682572-132682895	N_Shore
cg27482328	0.676492	0.0162016	0.17715	0.0119114	0.361977	0.0218802	0.379725	0.0189664	0.215646	0.414657	0.0177487	5.70141e-15	2.26435e-12	-0.499342	chr11	1246276	chr11:1247830-1248140	N_Shore	MUC5B	Body
cg05879505	0.475733	0.00587818	0.841762	0.00962946	0.574274	0.00868443	0.645116	0.0185985	6.56966e-06	8.24435e-05	0.070842	5.71273e-15	2.26764e-12	0.366029	chr17	1926210	chr17:1927051-1929408	N_Shore	RTN4RL1	Body
cg09890699	0.443128	0.0112872	0.856953	0.0183474	0.908143	0.00213057	0.878734	0.0141895	0.0215344	0.0641298	-0.0294092	5.71692e-15	2.2681e-12	0.413825	chr1	54821853	chr1:54821990-54822333	N_Shore	SSBP3;SSBP3;SSBP3	Body;Body;Body
cg12602532	0.412156	0.0171621	0.0848206	0.0122825	0.0409307	0.00104098	0.0314932	0.0145608	0.310651	0.538573	-0.00943745	5.7239e-15	2.26966e-12	-0.327335	chr18	4445094		OpenSea	DLGAP1;DLGAP1	5'UTR;5'UTR
cg10283311	0.888472	0.0114979	0.441389	0.016923	0.926212	0.00204239	0.90965	0.0139367	0.198158	0.389311	-0.016562	5.73595e-15	2.27202e-12	-0.447083	chr13	111081066		OpenSea	COL4A2	Body
cg08276524	0.439941	0.00977837	0.831211	0.012709	0.484047	0.0172123	0.571855	0.0114499	1.26172e-06	2.37209e-05	0.0878081	5.73647e-15	2.27202e-12	0.39127	chr16	1169376		OpenSea
cg23068558	0.500637	0.0308916	0.0571455	0.0144662	0.0414613	0.00269678	0.0371802	0.00999299	0.729847	0.891385	-0.00428111	5.73896e-15	2.27202e-12	-0.443492	chr15	63220652		OpenSea
cg09938661	0.475828	0.0117234	0.0937042	0.0220312	0.0393892	0.00994709	0.0352422	0.0116325	0.698062	0.873437	-0.004147	5.75223e-15	2.27607e-12	-0.382123	chr12	58977519		OpenSea	LOC101927653	Body
cg06679296	0.885596	0.012747	0.523477	0.018806	0.932254	0.0145749	0.952821	0.0100613	0.0576696	0.146117	0.0205669	5.77564e-15	2.28413e-12	-0.362119	chr11	1949032	chr11:1948915-1949188	Island	TNNT3;TNNT3;TNNT3;TNNT3	Body;Body;Body;Body
cg23403192	0.663699	0.00938518	0.945019	0.00489636	0.894232	0.00598054	0.920462	0.00331074	0.00445028	0.016829	0.0262303	5.78847e-15	2.28799e-12	0.281319	chr21	30396327	chr21:30396848-30397410	N_Shore	USP16;USP16;USP16	TSS1500;TSS1500;TSS1500
cg06738030	0.777819	0.00490453	0.325368	0.00570755	0.432921	0.0165633	0.456154	0.0182535	0.0826135	0.196153	0.0232328	5.79961e-15	2.29118e-12	-0.452451	chr2	217487494		OpenSea
cg27528222	0.26919	0.0198037	0.642873	0.0231516	0.0193272	0.000453972	0.021397	0.00265805	0.8429	0.945384	0.00206978	5.84133e-15	2.30645e-12	0.373683	chr1	2138953	chr1:2136808-2137351	S_Shore	C1orf86	5'UTR
cg00902496	0.36481	0.0358728	0.956591	0.00716367	0.0761795	0.00862547	0.0567214	0.00466725	0.250983	0.463188	-0.0194581	5.85033e-15	2.30879e-12	0.591782	chr1	45279638	chr1:45278765-45279644	Island	BTBD19	3'UTR
cg00755146	0.454146	0.0165632	0.145164	0.0100072	0.0415847	0.0082017	0.0389795	0.0106705	0.763152	0.908693	-0.00260519	5.85377e-15	2.30893e-12	-0.308983	chr8	49104864		OpenSea
cg18713852	0.229588	0.015174	0.891352	0.0155703	0.367544	0.0228878	0.222201	0.0216736	1.64285e-06	2.88434e-05	-0.145343	5.85893e-15	2.30974e-12	0.661764	chr6	41339486	chr6:41339236-41340027	Island
cg20190559	0.120173	0.0140515	0.446852	0.016349	0.0669708	0.00818401	0.0308499	0.00542831	0.00130822	0.0059748	-0.0361209	5.86837e-15	2.31225e-12	0.326679	chr17	30770932	chr17:30770960-30772137	N_Shore	PSMD11	TSS1500
cg13550238	0.437635	0.0138524	0.0648113	0.00687034	0.0623288	0.0159082	0.236186	0.0146741	1.49781e-10	4.42974e-08	0.173857	5.88005e-15	2.31563e-12	-0.372824	chr11	32352792	chr11:32354760-32355484	N_Shore
cg24159559	0.582065	0.0162617	0.926663	0.0216642	0.01936	0.00289261	0.0223683	0.00251416	0.755163	0.90475	0.00300828	5.88661e-15	2.31595e-12	0.344598	chr8	49532886		OpenSea	LOC101929217;LOC101929268	TSS200;Body
cg10691866	0.4898	0.00632687	0.901128	0.0164065	0.117226	0.011152	0.0988738	0.00892519	0.126832	0.276319	-0.0183519	5.88705e-15	2.31595e-12	0.411328	chr7	65817282		OpenSea	TPST1	Body
cg07350016	0.472475	0.019467	0.0391904	0.0079845	0.0463125	0.0114819	0.0452828	0.0120543	0.932274	0.978441	-0.0010297	5.93598e-15	2.33357e-12	-0.433284	chr12	130337265	chr12:130339683-130343584	N_Shelf	TMEM132D	Body
cg09502865	0.312461	0.0104843	0.874826	0.0318443	0.0850247	0.0118175	0.0802664	0.02109	0.762597	0.908416	-0.00475828	5.94068e-15	2.33357e-12	0.562365	chr16	88600155	chr16:88599610-88601530	Island	ZFPM1	Body
cg00233018	0.712613	0.0152466	0.212885	0.0233639	0.430891	0.0219573	0.436412	0.00838077	0.693627	0.870887	0.00552093	5.94119e-15	2.33357e-12	-0.499728	chr4	2943520		OpenSea	NOP14-AS1;NOP14;NOP14;NOP14	Body;Body;Body;Body
cg10321146	0.541259	0.017181	0.0748271	0.020071	0.527383	0.019509	0.541339	0.00469206	0.294754	0.519221	0.0139561	5.95066e-15	2.33498e-12	-0.466432	chr19	6822469	chr19:6822267-6822604	Island	VAV1	Body
cg17250863	0.292839	0.0138533	0.770146	0.034063	0.950391	0.00369682	0.964922	0.00551578	0.286759	0.509436	0.0145306	5.95102e-15	2.33498e-12	0.477307	chr20	33451272	chr20:33451148-33451374	Island	GGT7	Body
cg15213052	0.420509	0.0244001	0.829803	0.0148083	0.919287	0.00514628	0.936643	0.00519404	0.14547	0.30758	0.0173559	5.95819e-15	2.33656e-12	0.409294	chr11	57549269		OpenSea	TMX2-CTNND1;CTNND1;CTNND1;CTNND1;CTNND1;CTNND1;CTNND1;CTNND1;CTNND1;CTNND1;CTNND1;CTNND1;CTNND1;CTNND1;CTNND1;CTNND1;CTNND1;CTNND1;CTNND1;CTNND1;CTNND1;CTNND1;CTNND1	Body;5'UTR;5'UTR;5'UTR;5'UTR;5'UTR;5'UTR;5'UTR;5'UTR;5'UTR;5'UTR;5'UTR;5'UTR;5'UTR;5'UTR;5'UTR;5'UTR;5'UTR;5'UTR;5'UTR;5'UTR;5'UTR;5'UTR
cg23524436	0.0726674	0.00908526	0.548386	0.0343184	0.066475	0.0112055	0.055738	0.010686	0.425342	0.662895	-0.010737	5.96858e-15	2.33941e-12	0.475718	chr12	2161437	chr12:2163289-2163548	N_Shore	CACNA1C;CACNA1C;CACNA1C;CACNA1C;CACNA1C;CACNA1C;CACNA1C;CACNA1C;CACNA1C;CACNA1C;CACNA1C;CACNA1C;CACNA1C;CACNA1C;CACNA1C;CACNA1C;CACNA1C;CACNA1C;CACNA1C;CACNA1C;CACNA1C;CACNA1C;CACNA1C	TSS1500;TSS1500;TSS1500;TSS1500;TSS1500;TSS1500;TSS1500;TSS1500;TSS1500;TSS1500;TSS1500;TSS1500;TSS1500;TSS1500;TSS1500;TSS1500;TSS1500;TSS1500;TSS1500;TSS1500;TSS1500;TSS1500;TSS1500
cg19485088	0.356806	0.0206696	0.0369862	0.00288154	0.0361652	0.00322735	0.0274325	0.00649284	0.337487	0.56991	-0.00873269	5.97316e-15	2.33998e-12	-0.319819	chr16	29831566	chr16:29826662-29828302	S_Shelf	PAGR1;MVP;MVP	3'UTR;TSS200;TSS200
cg00106564	0.357606	0.00443017	0.0392832	0.0106973	0.0413389	0.00869288	0.0513651	0.0134649	0.271331	0.489928	0.0100263	5.99169e-15	2.34601e-12	-0.318323	chr9	277742		OpenSea	DOCK8;DOCK8;DOCK8	5'UTR;5'UTR;Body
cg02383175	0.38861	0.00764484	0.811853	0.0174201	0.902954	0.00613895	0.907336	0.0220957	0.712122	0.881468	0.00438175	6.00212e-15	2.34887e-12	0.423242	chr15	70432922		OpenSea
cg15317464	0.395004	0.0425823	0.934684	0.00885882	0.92815	0.00479558	0.928241	0.00911795	0.99519	0.998558	9.11e-05	6.02384e-15	2.35613e-12	0.53968	chr2	9105414		OpenSea	MBOAT2	Body
cg12675906	0.651395	0.0309791	0.0944859	0.00443273	0.896355	0.0148223	0.886036	0.0193892	0.51152	0.741313	-0.010319	6.03592e-15	2.35963e-12	-0.556909	chr10	15520757		OpenSea
cg10386443	0.32505	0.0179929	0.0345101	0.00338277	0.0592465	0.0107089	0.0326907	0.00297702	0.00518364	0.0191643	-0.0265558	6.04202e-15	2.36077e-12	-0.29054	chr11	20614507	chr11:20618197-20619920	N_Shelf
cg04289385	0.392261	0.016119	0.851837	0.00789183	0.43995	0.0263297	0.581444	0.016003	3.03575e-08	1.64183e-06	0.141494	6.04977e-15	2.36175e-12	0.459576	chr6	36355825	chr6:36355277-36356016	Island	ETV7	TSS1500
cg00068153	0.720362	0.015257	0.0531526	0.00359948	0.854492	0.021956	0.860154	0.0376704	0.762239	0.90821	0.00566192	6.05082e-15	2.36175e-12	-0.667209	chr1	201028602		OpenSea	CACNA1S	Body
cg11434837	0.521589	0.00682498	0.762695	0.00176794	0.402848	0.00547755	0.385195	0.00239803	0.0189362	0.0575126	-0.0176529	6.07119e-15	2.36834e-12	0.241107	chr9	132631970	chr9:132630324-132630823	S_Shore	USP20;USP20;USP20	Body;Body;Body
cg27103850	0.325816	0.00512378	0.01965	0.00276686	0.0422768	0.0182787	0.0203906	0.000544644	0.0213893	0.0637597	-0.0218863	6.07538e-15	2.36834e-12	-0.306166	chr2	31987426		OpenSea
cg19229588	0.167131	0.0108405	0.598813	0.0315272	0.027645	0.0105803	0.0209943	0.00294324	0.584424	0.798454	-0.00665071	6.07719e-15	2.36834e-12	0.431683	chr8	35344726		OpenSea	UNC5D	Body
cg25807280	0.40184	0.00701233	0.0413975	0.00292476	0.0663636	0.00583858	0.0300855	0.0128201	0.00269072	0.0109918	-0.0362781	6.08224e-15	2.36907e-12	-0.360442	chr7	54624609		OpenSea	VSTM2A-OT1;VSTM2A;VSTM2A	TSS200;Body;Body
cg06532212	0.398898	0.0167226	0.640452	0.00410364	0.981896	0.00161789	0.980963	0.00283254	0.89045	0.964038	-0.000932341	6.0881e-15	2.36947e-12	0.241554	chr19	47260078	chr19:47258809-47260224	Island	FKRP;FKRP	Body;Body
cg09858767	0.419883	0.00275267	0.0466357	0.00714841	0.864484	0.0106148	0.844719	0.0211803	0.0753502	0.181957	-0.0197657	6.08959e-15	2.36947e-12	-0.373247	chr1	14742375		OpenSea
cg02399817	0.0310795	0.00460458	0.5733	0.0440323	0.0348516	0.00261443	0.0326588	0.00529905	0.885272	0.962127	-0.00219276	6.09772e-15	2.37139e-12	0.542221	chr12	62604299		OpenSea
cg05346491	0.478956	0.0120418	0.0503773	0.0124847	0.427784	0.0175989	0.415419	0.0184274	0.312628	0.540956	-0.0123652	6.11936e-15	2.37857e-12	-0.428579	chr19	48917104	chr19:48918115-48918340	N_Shore	GRIN2D	Body
cg10056520	0.593613	0.0184846	0.116879	0.0200687	0.125447	0.0128923	0.126354	0.0165401	0.945899	0.982966	0.0009067	6.12326e-15	2.37885e-12	-0.476734	chr4	1188617	chr4:1188185-1189162	Island	LOC100130872-SPON2	Body
cg07936825	0.708118	0.0187718	0.353924	0.0148989	0.0561666	0.00966267	0.0607394	0.00427005	0.646383	0.841424	0.00457285	6.13261e-15	2.37901e-12	-0.354194	chr17	44081997		OpenSea	MAPT;MAPT;MAPT;MAPT;MAPT;MAPT;MAPT;MAPT	Body;Body;Body;Body;Body;Body;Body;Body
cg23746148	0.490727	0.00898934	0.86625	0.0131372	0.321062	0.0166701	0.191083	0.0117611	7.13429e-09	6.06197e-07	-0.12998	6.13338e-15	2.37901e-12	0.375524	chr6	135271801		OpenSea	ALDH8A1;ALDH8A1	TSS1500;TSS1500
cg04969551	0.394874	0.00764107	0.0879957	0.0178518	0.0440571	0.00178395	0.0378831	0.00412052	0.477128	0.711582	-0.00617398	6.1335e-15	2.37901e-12	-0.306878	chr2	6790845		OpenSea	MIR7515HG	TSS200
cg00021600	0.407976	0.0257862	0.89977	0.0104044	0.840815	0.00718954	0.921041	0.0115996	4.15716e-05	0.000350679	0.0802262	6.13639e-15	2.37901e-12	0.491794	chr16	84003607	chr16:84001805-84002011	S_Shore	NECAB2	Body
cg02685896	0.0719421	0.0196224	0.509897	0.027095	0.0371738	0.0108177	0.0424166	0.00913918	0.670397	0.856884	0.00524289	6.14223e-15	2.37983e-12	0.437955	chr17	27038861	chr17:27038084-27038919	Island	PROCA1;PROCA1	5'UTR;1stExon
cg14122138	0.424226	0.017284	0.909734	0.00559841	0.233484	0.0316515	0.085527	0.0162982	3.49355e-08	1.81165e-06	-0.147957	6.14485e-15	2.37983e-12	0.485508	chr17	36719737	chr17:36719544-36719938	Island	SRCIN1	Body
cg16994534	0.599969	0.00543241	0.0396324	0.0166153	0.528717	0.0370545	0.509081	0.023387	0.224336	0.427	-0.0196369	6.16373e-15	2.3859e-12	-0.560336	chr6	29620138	chr6:29617765-29617974	S_Shelf
cg01251620	0.377362	0.0101222	0.0461954	0.0167985	0.0469721	0.00556166	0.102908	0.0148358	2.93425e-05	0.000265673	0.0559357	6.16843e-15	2.38649e-12	-0.331166	chr19	42656558		OpenSea
cg01949341	0.393505	0.0239823	0.0401546	0.00657073	0.0629392	0.0113524	0.0397258	0.00352378	0.0321794	0.0899299	-0.0232134	6.17993e-15	2.3897e-12	-0.353351	chr3	44239999		OpenSea
cg04640637	0.502734	0.0319979	0.0425153	0.00482149	0.0477833	0.00991299	0.0459375	0.00926035	0.886337	0.962467	-0.00184579	6.18981e-15	2.39229e-12	-0.460218	chr2	127772514		OpenSea
cg04568450	0.509239	0.0201667	0.121311	0.0165618	0.0478574	0.0165458	0.0602994	0.00458206	0.264285	0.480769	0.0124419	6.21261e-15	2.39986e-12	-0.387928	chr18	57721454		OpenSea
cg02926868	0.400372	0.00664199	0.820107	0.0321465	0.0236519	0.000640533	0.0440797	0.00970556	0.099784	0.228422	0.0204278	6.24379e-15	2.41066e-12	0.419735	chr11	66374763		OpenSea
cg10885779	0.446551	0.0172539	0.878045	0.0100636	0.856067	0.0129889	0.81753	0.0238609	0.00611653	0.0220683	-0.0385368	6.25058e-15	2.41204e-12	0.431494	chr11	34331908		OpenSea	ABTB2	Body
cg25987136	0.644993	0.0325243	0.0807009	0.0259366	0.937406	0.0100781	0.927593	0.00770556	0.538481	0.763148	-0.0098136	6.25917e-15	2.41411e-12	-0.564292	chr1	3284233		OpenSea	PRDM16;PRDM16	Body;Body
[truncated: 379,608+ more rows]
