# Supplementary material for: Genome-Wide Methylation Changes Associated with Replicative Senescence and Differentiation in Endothelial and Bone Marrow Mesenchymal Stromal Cells
Source: Cells. 2023 Jan 11;12(2):285. doi: 10.3390/cells12020285 (PMC9857206; doi:10.3390/cells12020285)
Supplement: Supplementary file 1 [file cells-12-00285-s001.zip › Supplementary Files/Supplementary File S3.xlsx]

## Sheet: Foglio1
SENESCENT HUVECs
Description	N. of genes in pathway	N. of genes with DMPs	P-value	Adjusted P-value
Focal adhesion	193	193	5.23529e-07	5.96823e-05
Calcium signaling pathway	228	226	4.11844e-06	0.000234751
Cell adhesion molecules	142	142	1.3642e-05	0.000518394
MAPK signaling pathway	282	277	2.0889e-05	0.000595336
Wnt signaling pathway	164	163	5.33177e-05	0.00121564
Platelet activation	123	123	8.46315e-05	0.001608
Rap1 signaling pathway	207	204	0.000115582	0.00188233
Proteoglycans in cancer	199	196	0.000166685	0.00237526
Axon guidance	175	173	0.000221384	0.0025619
cAMP signaling pathway	214	210	0.000224728	0.0025619
Leukocyte transendothelial migration	107	107	0.00025046	0.00259568
Insulin signaling pathway	131	130	0.00049275	0.00468113
Lysosome	127	126	0.000592326	0.00519424
Neuroactive ligand-receptor interaction	338	326	0.000707963	0.00521245
Cushing syndrome	153	151	0.000722063	0.00521245
Regulation of actin cytoskeleton	218	213	0.000731572	0.00521245
Ras signaling pathway	227	221	0.00155832	0.0104499
cGMP-PKG signaling pathway	161	158	0.00193247	0.012239
Endocytosis	241	234	0.0022555	0.0133328
Autophagy - animal	134	132	0.00245474	0.0133328
Vascular smooth muscle contraction	132	130	0.00245603	0.0133328
Tuberculosis	165	161	0.00264612	0.0137117
Insulin resistance	105	104	0.00297272	0.0147344
Lipid and atherosclerosis	202	196	0.00327397	0.0155225
Hippo signaling pathway	154	151	0.00340405	0.0155225
PI3K-Akt signaling pathway	335	322	0.00421512	0.0184817
Gastric cancer	147	144	0.00447849	0.0189092
Tight junction	162	158	0.00515643	0.020994
Adrenergic signaling in cardiomyocytes	144	141	0.00542411	0.0213224
Phospholipase D signaling pathway	144	141	0.00594973	0.022609
Neurotrophin signaling pathway	114	112	0.00898712	0.0330494
Oxytocin signaling pathway	152	148	0.0114818	0.0407977
mTOR signaling pathway	151	147	0.0118099	0.0407977
Phagosome	139	135	0.0129647	0.04347
Th17 cell differentiation	103	101	0.0137178	0.0446807
Parathyroid hormone synthesis, secretion and action	105	103	0.0152556	0.047416
Cytokine-cytokine receptor interaction	269	256	0.0153894	0.047416
Human papillomavirus infection	320	306	0.0160603	0.0481808
SENESCENT BMSC
Description	N. of genes in pathway	N. of genes with DMPs	P-value	Adjusted P-value
Calcium signaling pathway	228	225	1.44365e-05	0.00164576
cGMP-PKG signaling pathway	161	159	0.000281236	0.00944316
Rap1 signaling pathway	207	203	0.000301971	0.00944316
Neuroactive ligand-receptor interaction	338	326	0.000331339	0.00944316
MAPK signaling pathway	282	274	0.000540041	0.0123129
Cell adhesion molecules	142	140	0.00076584	0.014551
Focal adhesion	193	189	0.000980712	0.0159716
Wnt signaling pathway	164	161	0.00121474	0.01731
Endocytosis	241	234	0.00144958	0.0183613
Leukocyte transendothelial migration	107	106	0.00181797	0.0207248
Cushing syndrome	153	150	0.00227709	0.0232444
Hippo signaling pathway	154	151	0.00244677	0.0232444
Axon guidance	175	171	0.00281007	0.0246421
Platelet activation	123	121	0.00370452	0.0301654
Adrenergic signaling in cardiomyocytes	144	141	0.00397986	0.0302469
Human papillomavirus infection	320	307	0.00514932	0.0331882
Regulation of actin cytoskeleton	218	211	0.00533861	0.0331882
Proteoglycans in cancer	199	193	0.00548356	0.0331882
cAMP signaling pathway	214	207	0.00553136	0.0331882
Vascular smooth muscle contraction	132	129	0.00719726	0.0410244
Oxytocin signaling pathway	152	148	0.00856119	0.045533
Pathways of neurodegeneration - multiple diseases	449	427	0.00878706	0.045533
Lysosome	127	124	0.0095668	0.047418
OSTEOGENESIS
Term	N. of genes in pathway	N. of genes with DMPs	P-value	Adjusted P-value	Odds Ratio	Combined Score	Genes
Wnt signaling pathway	166	166	1.153e-05	0.00345899	2.69181	30.6073	CTBP1;ROCK2;LRP5;NLK;CCND1;RSPO3;SOST;PRKACB;WNT3;PRKCG;FZD1;WNT10A;SMAD4;TCF7L1;SMAD3;WNT5B;CSNK2A1;FZD4;SIAH1;NFATC2;PRKCA;NFATC1;DKK2;DKK4;SFRP2;PLCB4;APC;DAAM2;PLCB1
Pathways in cancer	531	531	3.78127e-05	0.00380826	1.7865	18.1916	LAMC1;ETS1;GLI3;IGF1R;CCND1;SUFU;AKT3;IL12A;PRKACB;JAK1;PRKCG;RALBP1;WNT5B;PLEKHG5;DAPK3;PRKCA;RUNX1;ADCY9;PLCB4;PAX8;COL4A2;RARA;BIRC7;PLCB1;CTBP1;ROCK2;NOTCH4;MGST3;LAMA4;LAMA3;LRP5;LPAR1;GNAI3;ADCY3;GNA13;GNG7;TPR;GNA12;CTNNA1;RALGDS;WNT3;MAPK3;FZD1;STAT5A;ARNT2;WNT10A;SMAD4;TCF7L1;SMAD3;LAMB3;FZD4;TXNRD2;BAD;ZBTB16;TXNRD1;STAT3;PTCH2;IGF2;ESR1;MTOR;VEGFA;APC;GNB2;GNAQ;GNB4
Adherens junction	71	71	4.65638e-05	0.00380826	3.68272	36.734	FARP2;TCF7L1;SMAD4;SMAD3;CSNK2A1;PTPRM;SORBS1;NLK;IGF1R;PARD3;CTNNA1;FYN;WASF2;VCL;WASF3;MAPK3
Human papillomavirus infection	331	331	5.07768e-05	0.00380826	2.00683	19.8437	TNXB;MAML2;NOTCH4;LAMA4;PXN;LAMA3;UBR4;CHD4;LAMC1;THBS1;OASL;LFNG;COMP;SLC9A3R1;CCND1;PPP2R5E;AKT3;EIF4EBP1;PRKACB;WNT3;ATP6V0A1;JAK1;MAPK3;FZD1;MAGI1;ATP6V1G1;WNT10A;TCF7L1;WNT5B;LAMB3;FZD4;BAD;PPP2R5A;HLA-F;MTOR;VEGFA;DLG1;COL4A2;APC;PARD3;COL6A1;COL6A3;COL9A3;ITGA5;ATR
Cholinergic synapse	113	113	7.13402e-05	0.00428041	2.89376	27.6298	CHRM2;PRKCG;CHAT;KCNJ14;GNAI3;ADCY3;PRKCA;GNAO1;ADCY9;PLCB4;GNB2;GNAQ;GNG7;AKT3;GNB4;KCNQ4;FYN;PLCB1;PRKACB;SLC18A3;MAPK3
Endocrine and other factor-regulated calcium reabsorption	53	53	9.37163e-05	0.00468582	4.10918	38.1136	PRKCG;ATP2B4;PRKCA;ESR1;SLC8A1;DNM2;DNM3;ADCY9;PLCB4;GNAQ;CLTCL1;PLCB1;PRKACB
Apelin signaling pathway	137	137	0.000166469	0.00713437	2.5582	22.2581	HDAC4;SMAD4;SMAD3;PDE3B;GNAI3;PRKAG2;ADCY3;SLC8A1;MTOR;MYLK;GNA13;ADCY9;PLCB4;CCND1;GNB2;GNAQ;GNG7;AKT3;GNB4;PLIN1;PLCB1;PRKACB;MAPK3
Hepatocellular carcinoma	168	168	0.000252129	0.00841922	2.32291	19.2467	SMARCD2;SHC3;MGST3;LRP5;IGF1R;CCND1;AKT3;WNT3;MAPK3;PRKCG;FZD1;WNT10A;SMAD4;TCF7L1;SMAD3;WNT5B;FZD4;BAD;TXNRD2;TXNRD1;IGF2;PRKCA;ARID1A;ARID1B;MTOR;APC
Parathyroid hormone synthesis, secretion and action	106	106	0.000252577	0.00841922	2.76558	22.9095	PRKCG;GCM2;LRP5;GNAI3;ADCY3;PRKCA;RUNX2;GNA13;SLC9A3R1;AKAP13;ADCY9;PLCB4;GNAQ;GNA12;PDE4B;SOST;PLCB1;PRKACB;MAPK3
Focal adhesion	201	201	0.000388619	0.0116586	2.13997	16.805	TNXB;SHC3;ROCK2;LAMA4;PXN;LAMA3;LAMC1;THBS1;MYLK;IGF1R;COMP;CCND1;AKT3;PIP5K1B;FYN;MAPK3;PRKCG;LAMB3;BAD;CAV1;PRKCA;VEGFA;PARVG;COL4A2;COL6A1;COL6A3;COL9A3;ITGA5;VCL
Proteoglycans in cancer	205	205	0.000540225	0.012953	2.09088	15.7308	ROCK2;SDC2;PXN;THBS1;IGF1R;CCND1;AKT3;DROSHA;PRKACB;WNT3;MAPK3;PRKCG;FZD1;WNT10A;WNT5B;FZD4;CAV1;STAT3;IGF2;PRKCA;ANK2;ANK3;ESR1;MTOR;VEGFA;HCLS1;ITGA5;TLR4;CD44
cGMP-PKG signaling pathway	167	167	0.000547287	0.012953	2.23203	16.7637	ROCK2;NPR2;PDE3B;GNAI3;ADCY3;GATA4;SLC8A1;MYLK;GNA13;AKT3;GNA12;KCNMB3;MAPK3;BAD;ATP2B4;NFATC2;NFATC1;ADCY9;PLCB4;GNAQ;KCNMA1;PDE3A;GTF2IRD1;PLCB1;CNGB1
Human cytomegalovirus infection	225	225	0.000561299	0.012953	2.02852	15.184	ROCK2;PXN;GNAI3;ADCY3;GNA13;AKAP13;CCND1;GNG7;AKT3;GNA12;EIF4EBP1;PTK2B;CCR5;PRKACB;JAK1;MAPK3;PRKCG;STAT3;NFATC2;PRKCA;NFATC1;HLA-F;MTOR;VEGFA;GNAO1;ADCY9;PLCB4;GNB2;GNAQ;GNB4;PLCB1
Melanogenesis	101	101	0.00109519	0.0234684	2.55974	17.4493	PRKCG;FZD1;WNT10A;TCF7L1;WNT5B;FZD4;GNAI3;ADCY3;PRKCA;GNAO1;ADCY9;PLCB4;GNAQ;PLCB1;PRKACB;WNT3;MAPK3
Bacterial invasion of epithelial cells	77	77	0.00136751	0.0273502	2.80812	18.5189	SHC3;CAV1;PXN;DNM2;CD2AP;DNM3;MAD2L2;ARHGAP10;CLTCL1;CTNNA1;HCLS1;ITGA5;WASF2;VCL
Vascular smooth muscle contraction	133	133	0.00177428	0.0307189	2.2397	14.1871	PRKCG;ROCK2;NPR2;ADCY3;PRKCA;PLA2G6;MYLK;GNA13;ADCY9;PLCB4;GNAQ;KCNMA1;GNA12;KCNMB3;MYH9;PRKCQ;MYH11;PLCB1;PRKACB;MAPK3
ECM-receptor interaction	88	88	0.00184314	0.0307189	2.59692	16.351	TNXB;LAMB3;LAMA4;LAMA3;LAMC1;THBS1;GP5;COMP;COL4A2;COL6A1;COL6A3;COL9A3;ITGA5;AGRN;CD44
Gap junction	88	88	0.00184314	0.0307189	2.59692	16.351	PRKCG;GNAI3;LPAR1;ADCY3;PRKCA;TUBB4A;TUBA1C;TUBB6;TUBB2B;ADCY9;PLCB4;GNAQ;PLCB1;PRKACB;MAPK3
Morphine addiction	91	91	0.00258915	0.0395155	2.49401	14.8554	PRKCG;PDE1B;PDE3B;GNAI3;ADCY3;PRKCA;GNAO1;ADCY9;GRK5;GNG7;GNB2;PDE4B;PDE3A;GNB4;PRKACB
PI3K-Akt signaling pathway	354	354	0.00273337	0.0395155	1.6636	9.81891	PHLPP2;CHRM2;PHLPP1;TNXB;CSF1;LAMA4;LAMA3;LPAR1;LAMC1;FOXO3;THBS1;IGF1R;RPTOR;COMP;CCND1;PPP2R5E;GNG7;AKT3;EIF4EBP1;JAK1;MAPK3;MAGI1;LAMB3;BAD;IGF2;PPP2R5A;PRKCA;MTOR;VEGFA;COL4A2;C8ORF44-SGK3;CDC37;GNB2;COL6A1;GNB4;COL6A3;COL9A3;SGK3;ITGA5;TEK;TLR4
Pathogenic Escherichia coli infection	197	197	0.00276608	0.0395155	1.92593	11.3443	TMED10;ROCK2;WIPF3;LPAR1;GNA13;TUBA1C;SLC9A3R1;TUBB6;BAIAP2L1;GNA12;NCK2;MYH11;FYN;WASF2;WASF3;MAPK3;MYO10;IL18;TUBB4A;MYO1D;TUBB2B;MYO1B;CLDN19;HCLS1;MYH9;TLR4
Acute myeloid leukemia	67	67	0.00334044	0.0455515	2.75449	15.7051	STAT5A;TCF7L1;CCND1;BAD;ZBTB16;AKT3;STAT3;RARA;EIF4EBP1;MTOR;RUNX1;MAPK3
Serotonergic synapse	113	113	0.00376097	0.0475848	2.23832	12.4967	PRKCG;DDC;DUSP1;HTR3E;GNAI3;PRKCA;SLC6A4;PTGS1;GNAO1;PLCB4;GNB2;GNAQ;GNG7;GNB4;PLCB1;PRKACB;MAPK3
Axon guidance	182	182	0.00397577	0.0475848	1.92276	10.6281	EPHB6;WNT5B;ROCK2;LIMK2;LRRC4;GNAI3;NFATC2;PRKCA;UNC5C;SSH2;RGMA;DPYSL5;DPYSL2;PARD3;PLXNA2;NCK2;PLXNB2;FYN;PLXNC1;SRGAP3;SLIT2;EPHB2;SRGAP1;MAPK3
Long-term depression	60	60	0.00403917	0.0475848	2.83311	15.6153	PRKCG;GNA13;GNAO1;PLCB4;GNAQ;GNA12;GNAI3;PRKCA;PLCB1;IGF1R;MAPK3
Glutamatergic synapse	114	114	0.00412401	0.0475848	2.21512	12.1631	PRKCG;SLC38A1;GNAI3;ADCY3;PRKCA;GNAO1;ADCY9;PLCB4;GNB2;GNAQ;GNG7;GNB4;HOMER3;SLC17A7;PLCB1;PRKACB;MAPK3
mTOR signaling pathway	154	154	0.00459442	0.0484957	1.99725	10.751	PRKCG;FZD1;ATP6V1G1;WNT10A;WNT5B;FZD4;STRADA;LRP5;PRKCA;SLC3A2;MTOR;IGF1R;TTI1;RPTOR;AKT3;GRB10;EIF4EBP1;SLC38A9;LPIN2;WNT3;MAPK3
African trypanosomiasis	37	37	0.004819	0.0484957	3.47808	18.5562	PRKCG;PLCB4;LAMA4;GNAQ;IL18;IL12A;PRKCA;PLCB1
Fc gamma R-mediated phagocytosis	97	97	0.00483297	0.0484957	2.31077	12.3217	PRKCG;GSN;MYO10;LIMK2;PRKCA;ASAP1;ASAP2;PLA2G6;DNM2;BIN1;AKT3;PIP5K1B;WASF2;WASF3;MAPK3
Glycosaminoglycan biosynthesis	53	53	0.00484957	0.0484957	2.93388	15.6343	HS3ST3B1;EXT1;CHST6;HS3ST3A1;CHPF;CHST11;DSE;UST;XYLT1;HS2ST1
ADIPOGENESIS
Term	N. of genes in pathway	N. of genes with DMPs	P-value	Adjusted P-value	Odds Ratio	Combined Score	Genes
Inositol phosphate metabolism	73	10	1.48907e-05	0.00378224	6.20549	68.9726	ITPKB;INPP4A;PLCB4;MTMR3;INPP5A;SYNJ1;PI4KA;PIP4K2A;PIK3C2B;MTMR7
Phosphatidylinositol signaling system	97	11	3.47315e-05	0.0044109	5.00462	51.3867	PRKCG;INPP4A;ITPKB;MTMR3;INPP5A;PLCB4;SYNJ1;PI4KA;PIP4K2A;MTMR7;PIK3C2B
Axon guidance	182	15	6.50723e-05	0.00550946	3.52819	34.0118	SEMA5A;NRP1;CAMK2D;ROCK2;NFATC2;SSH2;PRKCZ;PARD6B;ABLIM2;DPYSL5;PLXNA2;FYN;PLXNC1;SLIT2;SRGAP1

## Sheet: Foglio2
N. of genes in pathway	N. of genes with DMPs
0	29/166	29	166
0	65/531	65	531
0	16/71	16	71
0	45/331	45	331
0	21/113	21	113
0	13/53	13	53
0	23/137	23	137
0	26/168	26	168
0	19/106	19	106
0	29/201	29	201
0	29/205	29	205
0	25/167	25	167
0	31/225	31	225
0	17/101	17	101
0	14/77	14	77
0	20/133	20	133
0	15/88	15	88
0	15/88	15	88
0	15/91	15	91
0	41/354	41	354
0	26/197	26	197
0	1967-12-01	12	67
0	17/113	17	113
0	24/182	24	182
0	1960-11-01	11	60
0	17/114	17	114
0	21/154	21	154
0	1937-08-01	8	37
0	15/97	15	97
0	1953-10-01	10	53
N. of genes in pathway	N. of genes with DMPs	N.	of
0	1973-10-01	10	73
0	1997-11-01	11	97
0	15/182	15	182
