# Supplementary material for: Genome-Wide Methylation Changes Associated with Replicative Senescence and Differentiation in Endothelial and Bone Marrow Mesenchymal Stromal Cells
Source: Cells. 2023 Jan 11;12(2):285. doi: 10.3390/cells12020285 (PMC9857206; doi:10.3390/cells12020285)
Supplement: Supplementary file 1 [file cells-12-00285-s001.zip › Supplementary Files/Supplementary File S4.xlsx]

## Sheet: MSC osteo vs MSC early
ID_REF	MSC early mean	MSC early sd	MSC osteo mean	MSC osteo sd	MSC adipo mean	MSC adipo sd	MSC late mean	MSC late sd	P.Value MSC osteo vs MSC early	adj.P.Val MSC osteo vs MSC early	MSC osteo mean vs MSC early mean	P.Value MSC adipo vs MSC early	adj.P.Val MSC adipo vs MSC early	MSC adipo mean vs MSC early mean	P.Value MSC adipo vs MSC osteo	adj.P.Val MSC adipo vs MSC osteo	MSC adipo mean vs MSC osteo mean	P.Value MSC late vs MSC early	adj.P.Val MSC late vs MSC early	MSC late mean vs MSC early mean	chr	pos	Islands_Name	Relation_to_Island	UCSC_RefGene_Name	UCSC_RefGene_Group
cg11818555	0.823926	0.00595273	0.249453	0.00970628	0.741004	0.0558178	0.826172	0.0195208	1.00026e-13	6.81843e-08	-0.574473	0.000841586	0.135977	-0.0829212	8.03874e-13	5.9795e-07	0.491552	0.90976	0.970866	0.0022469	chr13	30700159		OpenSea
cg27486124	0.591403	0.0149822	0.108933	0.0308316	0.0871792	0.00751005	0.643756	0.0350402	1.82252e-13	6.81843e-08	-0.48247	1.00962e-13	7.55441e-08	-0.504223	0.224427	0.999998	-0.0217535	0.00867115	0.0296755	0.0523529	chr6	106254665		OpenSea
cg11241097	0.686663	0.0283267	0.0691141	0.0296169	0.6269	0.0191957	0.760655	0.0535638	4.1149e-13	1.02631e-07	-0.617549	0.0226228	0.399558	-0.0597633	1.59828e-12	5.9795e-07	0.557786	0.00686165	0.0243285	0.0739914	chr1	217699681		OpenSea	GPATCH2	Body
cg11182547	0.815133	0.0281709	0.266715	0.00521549	0.212586	0.0548803	0.852289	0.0275322	7.8267e-13	1.46407e-07	-0.548418	2.22635e-13	8.32923e-08	-0.602547	0.0259824	0.999998	-0.0541291	0.10905	0.245192	0.0371561	chr9	14399984		OpenSea	NFIB	TSS1500
cg11769597	0.880782	0.00519162	0.466747	0.0437535	0.817998	0.0194859	0.86253	0.0151576	1.47274e-12	1.93501e-07	-0.414035	0.00268785	0.19734	-0.0627841	1.30263e-11	3.24894e-06	0.351251	0.305812	0.532756	-0.0182521	chr13	40811036		OpenSea
cg03235510	0.595202	0.0279648	0.0950532	0.0207551	0.109022	0.00125015	0.637213	0.0532731	1.55165e-12	1.93502e-07	-0.500149	2.26139e-12	5.64022e-07	-0.48618	0.513124	0.999998	0.013969	0.0635811	0.158308	0.0420111	chr12	64349734		OpenSea	SRGAP1	Body
cg24106002	0.35063	0.00540514	0.0526239	0.0267359	0.228407	0.0256493	0.545809	0.0158586	1.72639e-11	1.84536e-06	-0.298006	1.21756e-06	0.0113879	-0.122223	1.54798e-08	0.000600246	0.175783	4.15295e-09	4.16989e-07	0.195179	chr2	43691832		OpenSea	THADA;THADA;THADA	Body;Body;Body
cg26599102	0.7778	0.0569016	0.149262	0.0333623	0.506387	0.0699085	0.667507	0.0377673	3.57488e-11	3.34359e-06	-0.628538	1.27188e-06	0.0114367	-0.271413	4.87602e-08	0.00130301	0.357125	0.00515327	0.0190674	-0.110293	chr3	16097935		OpenSea
cg27317806	0.752718	0.0108172	0.402047	0.0459546	0.623915	0.0278538	0.912243	0.00796767	6.24843e-11	5.05187e-06	-0.350671	1.21706e-05	0.0301422	-0.128803	2.18761e-08	0.000744028	0.221868	1.14022e-06	2.2009e-05	0.159525	chr10	44339428		OpenSea	LINC00619	TSS1500
cg00980106	0.598985	0.0180143	0.170419	0.03683	0.51871	0.0418013	0.648383	0.0293173	6.75167e-11	5.05187e-06	-0.428566	0.00461407	0.236495	-0.0802748	9.95339e-10	0.000106393	0.348291	0.0566708	0.144055	0.0493988	chr20	48895688		OpenSea	LINC01272	3'UTR
cg21157972	0.163239	0.0267141	0.373242	0.0103464	0.165902	0.0144941	0.344251	0.013313	1.06668e-10	7.25576e-06	0.210003	0.828178	0.992265	0.0026632	1.25993e-10	2.35683e-05	-0.20734	7.32381e-10	1.27131e-07	0.181012	chr9	116988114		OpenSea	COL27A1	Body
cg03601962	0.250822	0.0116887	0.0523692	0.00626981	0.0498198	0.0163796	0.0838049	0.0235222	1.41588e-10	8.66201e-06	-0.198452	1.19882e-10	2.24252e-05	-0.201002	0.829654	0.999998	-0.00254943	1.31567e-09	1.89544e-07	-0.167017	chr2	75102263		OpenSea	HK2	Body
cg13810873	0.757969	0.0762419	0.107981	0.0222969	0.148654	0.0293772	0.63439	0.0781171	1.6177e-10	8.66201e-06	-0.649987	3.74297e-10	5.60128e-05	-0.609314	0.308727	0.999998	0.0406732	0.00646253	0.0231215	-0.123578	chr4	54542654		OpenSea
cg02123169	0.804174	0.0106872	0.179855	0.103169	0.771009	0.0196133	0.849456	0.0260776	1.62071e-10	8.66201e-06	-0.624319	0.385033	0.889853	-0.0331646	3.29295e-10	4.92784e-05	0.591154	0.241188	0.450178	0.0452818	chr13	109926986		OpenSea
cg18311413	0.614674	0.0252605	0.239401	0.0327499	0.415816	0.0544851	0.714784	0.0232245	2.52122e-10	1.20263e-05	-0.375273	6.72975e-07	0.00899192	-0.198859	2.64524e-06	0.0181585	0.176415	0.000701953	0.00354792	0.100109	chr5	66942683		OpenSea
cg13010220	0.453737	0.0271415	0.229951	0.02882	0.383309	0.00912587	0.494849	0.00810066	2.57164e-10	1.20263e-05	-0.223786	0.000167145	0.0786121	-0.0704276	3.11913e-08	0.000933546	0.153359	0.00989476	0.0331882	0.0411122	chr5	174921442		OpenSea	SFXN1	Body
cg05017003	0.366189	0.0275132	0.0998245	0.00515181	0.18851	0.0278905	0.395162	0.0249038	3.15497e-10	1.38863e-05	-0.266365	5.27589e-08	0.00164485	-0.177679	0.000114303	0.186264	0.0886856	0.103347	0.234886	0.0289734	chr21	45154770		OpenSea	PDXK	Body
cg10580110	0.478374	0.018951	0.293158	0.00881297	0.459349	0.0163349	0.410392	0.0195052	3.56984e-10	1.47505e-05	-0.185216	0.12536	0.675547	-0.0190252	1.44132e-09	0.000134807	0.16619	4.86074e-05	0.000397492	-0.0679823	chr12	52888292		OpenSea	KRT6A	TSS1500
cg01945119	0.877041	0.0144492	0.463019	0.056994	0.819732	0.00285491	0.650853	0.0575154	3.74556e-10	1.47504e-05	-0.414023	0.0462637	0.501983	-0.0573089	2.53772e-09	0.00021098	0.356714	6.73221e-07	1.4936e-05	-0.226188	chr4	186682811		OpenSea	SORBS2;SORBS2;SORBS2;SORBS2;SORBS2;SORBS2;SORBS2	5'UTR;5'UTR;5'UTR;5'UTR;5'UTR;5'UTR;5'UTR
cg00186181	0.27048	0.018782	0.0865108	0.00488214	0.188805	0.027173	0.417143	0.00189253	4.11581e-10	1.53981e-05	-0.18397	7.53471e-06	0.0252815	-0.0816756	5.96725e-07	0.00656609	0.102294	7.43682e-09	6.24667e-07	0.146663	chr1	203498197		OpenSea
cg24167667	0.758709	0.0285704	0.136235	0.0814296	0.66445	0.0658808	0.831201	0.0317829	4.65539e-10	1.65874e-05	-0.622473	0.0338858	0.45397	-0.094259	3.81199e-09	0.000237691	0.528215	0.0917946	0.213534	0.0724925	chr3	30482466		OpenSea
cg26522002	0.153856	0.0149863	0.307082	0.00599502	0.175755	0.00400495	0.223639	0.0159637	5.23717e-10	1.78121e-05	0.153226	0.0451319	0.498039	0.021899	3.77071e-09	0.000237691	-0.131327	6.99605e-06	8.65302e-05	0.0697834	chr5	73528392		OpenSea
cg12710800	0.393547	0.0223387	0.0207181	0.00882357	0.139539	0.0713802	0.474919	0.00922472	5.63547e-10	1.81682e-05	-0.372829	7.0502e-08	0.0019538	-0.254008	0.000258862	0.291207	0.118821	0.00493954	0.0183892	0.0813724	chr10	74008773		OpenSea
cg15491385	0.89715	0.0129325	0.649782	0.0276155	0.863482	0.0160408	0.897947	0.0267364	5.82748e-10	1.81682e-05	-0.247367	0.0565936	0.533905	-0.0336674	3.78771e-09	0.000237691	0.2137	0.961382	0.988078	0.000797	chr3	72537392		OpenSea
cg01169429	0.693452	0.0232608	0.166476	0.0250321	0.399042	0.0779682	0.750696	0.0704981	6.87301e-10	2.05707e-05	-0.526976	8.9588e-07	0.0101566	-0.29441	1.22941e-05	0.0474173	0.232566	0.123563	0.27061	0.0572444	chr2	39752063		OpenSea	LOC728730	Body
cg05742680	0.579488	0.0356668	0.0902273	0.0355288	0.416023	0.0394803	0.25241	0.0443538	1.1107e-09	3.02715e-05	-0.489261	0.00027199	0.0918799	-0.163466	1.75858e-07	0.0026854	0.325795	1.67763e-07	5.47103e-06	-0.327078	chr9	15308809	chr9:15306722-15307386	S_Shore	TTC39B;TTC39B;TTC39B;TTC39B	TSS1500;TSS1500;TSS1500;TSS1500
cg05480073	0.410612	0.0231362	0.0332234	0.00391196	0.0548871	0.0145506	0.325115	0.048301	1.13083e-09	3.02715e-05	-0.377388	2.40778e-09	0.0002252	-0.355724	0.418364	0.999998	0.0216637	0.00551349	0.0202054	-0.085496	chr5	172202805	chr5:172197482-172199606	S_Shelf
cg01183384	0.581044	0.0417173	0.0752629	0.024447	0.517205	0.071603	0.485565	0.05949	1.13279e-09	3.02715e-05	-0.505781	0.0884958	0.612066	-0.0638387	6.3042e-09	0.000314471	0.441942	0.0161664	0.0503192	-0.0954785	chr9	716332		OpenSea	KANK1;KANK1;KANK1;KANK1	Body;Body;Body;Body
cg09086691	0.929516	0.00323294	0.769869	0.00580576	0.914277	0.0168331	0.917995	0.0106279	1.35154e-09	3.40018e-05	-0.159647	0.193286	0.758894	-0.0152394	4.84656e-09	0.000278953	0.144408	0.31886	0.548382	-0.0115208	chr20	36623163		OpenSea	TTI1;TTI1	Body;Body
cg11908758	0.551738	0.0845982	0.0968299	0.0345366	0.479197	0.0265258	0.300177	0.0257137	1.36327e-09	3.40018e-05	-0.454908	0.0389426	0.474806	-0.0725415	1.23024e-08	0.00054148	0.382367	1.85392e-06	3.15619e-05	-0.251561	chr4	40024493		OpenSea
cg04458053	0.507635	0.0133822	0.0328555	0.0131172	0.135806	0.0886795	0.437956	0.0278812	1.45071e-09	3.50155e-05	-0.474779	3.14612e-08	0.00112098	-0.371829	0.0081951	0.999998	0.10295	0.0556437	0.141919	-0.069679	chr6	3386102		OpenSea	SLC22A23;SLC22A23;SLC22A23;SLC22A23;SLC22A23	Body;Body;Body;Body;Body
cg15172484	0.386385	0.00393113	0.0851207	0.0458589	0.299754	0.038536	0.561808	0.0197381	1.63653e-09	3.82662e-05	-0.301264	0.00123332	0.153821	-0.0866306	1.12225e-07	0.00209928	0.214634	1.21122e-06	2.30145e-05	0.175423	chr2	48741903		OpenSea	KLRAQ1;KLRAQ1;KLRAQ1;KLRAQ1	3'UTR;Body;3'UTR;3'UTR
cg15801526	0.818713	0.0447557	0.399328	0.0524215	0.774445	0.0288273	0.811291	0.0410392	1.97785e-09	4.48458e-05	-0.419385	0.164569	0.727127	-0.0442682	8.12799e-09	0.000380106	0.375117	0.809114	0.930514	-0.0074225	chr1	62353410		OpenSea	INADL	Body
cg10921624	0.631827	0.033424	0.181562	0.0561968	0.51813	0.0251205	0.759519	0.0253826	2.13311e-09	4.69435e-05	-0.450264	0.00372524	0.219877	-0.113696	8.06303e-08	0.00163057	0.336568	0.00161064	0.00712423	0.127692	chr14	64549863		OpenSea	SYNE2;SYNE2;MIR548AZ	Body;Body;Body
cg16283183	0.406292	0.0316452	0.101473	0.0363303	0.328608	0.0478263	0.247303	0.0133244	2.69122e-09	5.75338e-05	-0.304819	0.00396144	0.224575	-0.0776837	1.04513e-07	0.00200515	0.227136	6.41631e-06	8.09371e-05	-0.158989	chr3	45718805		OpenSea	LIMD1	3'UTR
cg13992500	0.303005	0.0144617	0.0889792	0.0187009	0.209921	0.0355213	0.593209	0.0187393	2.80817e-09	5.83663e-05	-0.214026	4.44221e-05	0.0477294	-0.0930841	2.74954e-06	0.0187029	0.120942	5.48011e-11	2.25766e-08	0.290204	chr14	93186100		OpenSea	LGMN;LGMN	Body;Body
cg24029519	0.596368	0.0474311	0.0620195	0.00692429	0.297179	0.10375	0.67731	0.0225233	3.05455e-09	5.89506e-05	-0.534348	3.28005e-06	0.0175401	-0.299188	4.21685e-05	0.105526	0.23516	0.0615535	0.154162	0.0809418	chr8	69644305		OpenSea	C8orf34	Body
cg10178039	0.126331	0.00853295	0.26948	0.00998317	0.102582	0.00927788	0.230786	0.00624493	3.05714e-09	5.89506e-05	0.143149	0.043044	0.490351	-0.0237494	4.26991e-10	5.32488e-05	-0.166899	1.51883e-07	5.09579e-06	0.104455	chr17	18884309		OpenSea	FAM83G;SLC5A10;SLC5A10;SLC5A10;SLC5A10;SLC5A10	Body;Body;Body;Body;Body;Body
cg22363520	0.568547	0.0264754	0.189983	0.0390365	0.282232	0.0672719	0.604361	0.0288667	3.07264e-09	5.89506e-05	-0.378563	9.90189e-08	0.00255483	-0.286315	0.00570827	0.975374	0.092248	0.224721	0.427522	0.0358149	chr6	35558488		OpenSea	FKBP5;FKBP5;FKBP5;FKBP5	Body;Body;Body;Body
cg15294119	0.611305	0.0271253	0.1011	0.0515919	0.500258	0.0907886	0.496277	0.0294801	3.60536e-09	6.74419e-05	-0.510205	0.0121804	0.326885	-0.111047	7.65034e-08	0.00159008	0.399158	0.00994601	0.0333321	-0.115028	chr18	56303440		OpenSea
cg01287936	0.197467	0.0103172	0.0995432	0.0134787	0.107854	0.0106455	0.0494806	0.00379768	4.48715e-09	8.18895e-05	-0.0979236	1.36871e-08	0.00078779	-0.0896127	0.287301	0.999998	0.00831087	2.14213e-11	1.22822e-08	-0.147986	chr15	65197900	chr15:65197799-65198063	Island
cg05825855	0.289354	0.00689043	0.11113	0.0250299	0.216511	0.0141321	0.311456	0.0235806	4.67728e-09	8.33269e-05	-0.178224	0.000120277	0.0709192	-0.0728427	2.59657e-06	0.0181336	0.105381	0.129713	0.281215	0.0221025	chr13	75770262		OpenSea
cg21199922	0.320279	0.0294949	0.120944	0.00832752	0.222794	0.0258282	0.0682028	0.0165831	5.17652e-09	8.97753e-05	-0.199335	2.1993e-05	0.0383712	-0.0974854	1.39125e-05	0.0512802	0.10185	2.55355e-10	6.39448e-08	-0.252077	chr4	38622735		OpenSea	FLJ13197	Body
cg20576928	0.433595	0.00188348	0.13804	0.0467451	0.310479	0.0474306	0.659701	0.0222145	5.33555e-09	8.97753e-05	-0.295555	0.000110872	0.0690992	-0.123116	3.3861e-06	0.0218416	0.172439	1.45926e-07	4.95382e-06	0.226106	chr1	219142579		OpenSea	MIR548F3	Body
cg10784983	0.631605	0.0432251	0.270937	0.0401347	0.59913	0.0559981	0.442307	0.0339872	5.39918e-09	8.97753e-05	-0.360668	0.266846	0.820949	-0.0324756	1.76298e-08	0.00062816	0.328192	1.08392e-05	0.00012155	-0.189298	chr11	43709197		OpenSea	HSD17B12	Body
cg12167279	0.210995	0.0147047	0.0706387	0.014622	0.186642	0.0230892	0.474053	0.00894309	5.69581e-09	9.26487e-05	-0.140356	0.0438252	0.493444	-0.024353	6.08656e-08	0.00145487	0.116003	1.59066e-12	2.21227e-09	0.263058	chr8	17045047		OpenSea	ZDHHC2	Body
cg17177121	0.541662	0.0136052	0.158074	0.0154251	0.280968	0.0722927	0.522765	0.0552611	6.01589e-09	9.57732e-05	-0.383588	6.63576e-07	0.00899192	-0.260693	0.0011803	0.599152	0.122895	0.540367	0.764729	-0.0188963	chr17	28033562		OpenSea	SSH2;SSH2;SSH2;SSH2	Body;Body;Body;Body
cg09253679	0.721278	0.0438404	0.4412	0.0335738	0.629187	0.0275494	0.761552	0.0212862	6.19014e-09	9.6494e-05	-0.280079	0.000978152	0.142088	-0.0920913	7.875e-07	0.0079627	0.187987	0.0893894	0.209035	0.0402733	chr13	27135699	chr13:27131568-27132677	S_Shelf	WASF3	5'UTR
cg15994604	0.239755	0.0157637	0.0888229	0.00619438	0.182733	0.0213305	0.20756	0.0111059	6.41202e-09	9.7913e-05	-0.150932	0.000310515	0.0964375	-0.0570225	1.93775e-06	0.0152141	0.0939098	0.0174171	0.0535947	-0.0321949	chr11	34676683		OpenSea	EHF	Body
cg04188399	0.283089	0.0313824	0.0535622	0.00836266	0.136041	0.0296435	0.275006	0.02984	6.70268e-09	0.000100304	-0.229526	1.44682e-06	0.0121637	-0.147047	0.000494619	0.394137	0.0824792	0.663212	0.852361	-0.00808305	chr3	90057170		OpenSea
cg04389899	0.369782	0.0321205	0.0547533	0.01527	0.234305	0.0633476	0.10504	0.0319802	8.21759e-09	0.000120563	-0.315029	0.000113436	0.0697766	-0.135477	6.38645e-06	0.0314382	0.179551	7.08448e-08	2.96404e-06	-0.264743	chr1	183107083		OpenSea	LAMC1	Body
cg25862392	0.840333	0.0551464	0.366596	0.0357079	0.78424	0.0775292	0.670603	0.0490144	8.67877e-09	0.000124881	-0.473736	0.165313	0.727901	-0.0560926	4.15761e-08	0.00115218	0.417644	0.000603287	0.00312554	-0.16973	chr2	47198044		OpenSea	TTC7A;TTC7A;TTC7A;TTC7A	Body;5'UTR;Body;Body
cg13855435	0.283822	0.0100443	0.0373838	0.00476288	0.101163	0.0448185	0.396742	0.0278458	8.88083e-09	0.000125377	-0.246438	3.4482e-07	0.00586383	-0.182659	0.00664076	0.999998	0.0637787	6.53111e-05	0.000503554	0.11292	chr17	57449015		OpenSea	YPEL2	Body
cg22877509	0.124522	0.000770886	0.0621284	0.00420887	0.0700534	0.00499714	0.0429378	0.00207078	9.69573e-09	0.000134347	-0.062394	5.22639e-08	0.00164485	-0.054469	0.141938	0.999998	0.00792502	3.15946e-10	7.32448e-08	-0.0815846	chr1	155290607	chr1:155290606-155291001	Island	RUSC1;RUSC1;C1orf104	TSS200;TSS200;Body
cg03743858	0.58644	0.0041613	0.201529	0.0231967	0.392722	0.085743	0.735037	0.0369719	1.03359e-08	0.000139272	-0.384911	2.88143e-05	0.0412238	-0.193718	3.29362e-05	0.0926473	0.191193	0.000358611	0.00202707	0.148598	chr9	107622711		OpenSea	ABCA1	Body
cg12699865	0.26946	0.00811176	0.190617	0.00670945	0.215962	0.00481009	0.287471	0.00727101	1.04234e-08	0.000139272	-0.0788437	1.12062e-06	0.0113637	-0.0534987	0.00161212	0.670142	0.025345	0.0148515	0.0468225	0.0180107	chr20	32583031	chr20:32580799-32582502	S_Shore	RALY;RALY	5'UTR;5'UTR
cg17975423	0.611325	0.00778004	0.246136	0.0789055	0.605438	0.0284781	0.680305	0.0343613	1.12702e-08	0.000146673	-0.365189	0.847898	0.993308	-0.0058864	1.38095e-08	0.000574045	0.359302	0.0385044	0.104537	0.0689805	chr4	57594984		OpenSea
cg10305974	0.632038	0.0138661	0.262932	0.0509966	0.518994	0.0508319	0.77827	0.0273505	1.14016e-08	0.000146673	-0.369106	0.00243468	0.190597	-0.113044	9.43015e-07	0.00882003	0.256062	0.000305923	0.00177696	0.146232	chr6	140299291		OpenSea	LOC100507477;LOC100507477	Body;Body
cg17666289	0.748525	0.0247253	0.182037	0.119362	0.680566	0.0461695	0.737653	0.0418905	1.15654e-08	0.000146673	-0.566488	0.169194	0.732641	-0.0679582	5.62662e-08	0.00140336	0.49853	0.819772	0.935326	-0.0108722	chr14	37586190		OpenSea	SLC25A21;SLC25A21	Body;Body
cg21319397	0.854766	0.00543262	0.508992	0.0618736	0.776472	0.0443476	0.792674	0.0355895	1.23074e-08	0.000153481	-0.345774	0.0167176	0.361506	-0.0782938	2.82888e-07	0.00387095	0.26748	0.0489098	0.127558	-0.0620924	chr1	65376643		OpenSea	JAK1	5'UTR
cg10039523	0.550721	0.034975	0.191781	0.00861013	0.170524	0.0541766	0.581257	0.0704256	1.48514e-08	0.000180993	-0.35894	7.22133e-09	0.000450274	-0.380197	0.494177	0.999998	-0.0212569	0.330462	0.561989	0.0305368	chr1	12517834		OpenSea	VPS13D;VPS13D	Body;Body
cg13714834	0.914661	0.00468326	0.430812	0.121535	0.888819	0.00962388	0.853311	0.0372568	1.49972e-08	0.000180993	-0.483849	0.537155	0.945516	-0.0258421	2.96472e-08	0.000924301	0.458007	0.155688	0.324129	-0.0613501	chr3	188135135		OpenSea	LPP;LPP;LPP	Body;Body;Body
cg12791433	0.317574	0.00851546	0.19974	0.00400897	0.234623	0.0132946	0.61306	0.0178502	1.6151e-08	0.000191823	-0.117834	1.09835e-06	0.0113637	-0.082951	0.00376294	0.866602	0.0348826	9.87752e-14	4.01486e-10	0.295487	chr5	122371239	chr5:122371569-122372822	N_Shore	PPIC	Body
cg02453046	0.323543	0.00306473	0.0854592	0.0452894	0.283595	0.0376427	0.242762	0.0211123	1.66639e-08	0.000194822	-0.238084	0.0692688	0.568474	-0.0399482	1.57963e-07	0.00256944	0.198135	0.00142153	0.00641035	-0.0807806	chr21	17210173		OpenSea	USP25;USP25;USP25	Body;Body;Body
cg07827151	0.762643	0.0359003	0.448877	0.0612328	0.681481	0.0210759	0.773983	0.0407965	1.92817e-08	0.00022196	-0.313765	0.00971672	0.304299	-0.0811615	7.12162e-07	0.00755896	0.232604	0.681126	0.863496	0.0113404	chr11	20033134		OpenSea	NAV2;NAV2;NAV2;NAV2	Body;Body;Body;Body
cg02897385	0.673072	0.019932	0.176511	0.0392192	0.390278	0.113903	0.723378	0.0597695	1.96489e-08	0.000222759	-0.496561	1.36084e-05	0.0306815	-0.282795	0.000214745	0.263411	0.213767	0.260102	0.47534	0.0503057	chr5	142528481		OpenSea	ARHGAP26;ARHGAP26	Body;Body
cg17239584	0.677912	0.0126905	0.233158	0.100916	0.576315	0.0552263	0.668486	0.0343598	2.0282e-08	0.000226505	-0.444754	0.0196687	0.38107	-0.101597	4.68166e-07	0.00556034	0.343157	0.809948	0.930919	-0.0094261	chr6	113771878		OpenSea
cg07495637	0.370759	0.00300496	0.171556	0.0394422	0.33266	0.0190355	0.648493	0.0247884	2.15495e-08	0.000237121	-0.199204	0.0454596	0.49918	-0.0380989	2.84537e-07	0.00387095	0.161105	3.15271e-10	7.31696e-08	0.277733	chr2	26143450		OpenSea
cg14184306	0.267656	0.0327775	0.0335307	0.00964664	0.18547	0.0447744	0.165731	0.0259148	2.29484e-08	0.000248854	-0.234125	0.00133353	0.156986	-0.0821861	3.78698e-06	0.0222556	0.151939	0.0002173	0.00133983	-0.101925	chr4	57594819		OpenSea
cg19851124	0.728706	0.0408751	0.46019	0.0591518	0.636596	0.0127936	0.840401	0.0105291	2.48271e-08	0.000265381	-0.268516	0.00167034	0.168825	-0.0921105	3.54703e-06	0.02211	0.176405	0.000345298	0.00196406	0.111695	chr6	113689279		OpenSea
cg14851460	0.896376	0.00627401	0.767399	0.0158359	0.85163	0.00682621	0.904551	0.0174889	2.53964e-08	0.000267643	-0.128977	0.0015544	0.165378	-0.0447466	3.8667e-06	0.0222556	0.0842306	0.483644	0.717351	0.0081744	chr1	20235923		OpenSea	OTUD3	3'UTR
cg06465076	0.916392	0.00927705	0.818855	0.00605357	0.895246	0.0110229	0.863283	0.019114	2.63839e-08	0.000274188	-0.0975371	0.0281816	0.428769	-0.0211458	5.03735e-07	0.0058893	0.0763913	2.78011e-05	0.000254532	-0.0531094	chr5	96027378		OpenSea	CAST;CAST;CAST;CAST;CAST	Body;Body;Body;Body;Body
cg24850516	0.639732	0.0147761	0.248239	0.0669791	0.587041	0.0228738	0.462212	0.0821066	2.70384e-08	0.000277141	-0.391494	0.151036	0.710288	-0.0526912	1.5771e-07	0.00256944	0.338803	0.000168897	0.00109021	-0.177521	chr8	48987388		OpenSea
cg02497898	0.526146	0.0403983	0.317205	0.0111749	0.501861	0.0360091	0.315049	0.0108881	2.79255e-08	0.000280179	-0.208941	0.211721	0.776506	-0.0242848	1.26396e-07	0.00225178	0.184656	2.45926e-08	1.42149e-06	-0.211097	chr9	123294994		OpenSea	CDK5RAP2;CDK5RAP2;CDK5RAP2;CDK5RAP2;CDK5RAP2;CDK5RAP2;CDK5RAP2;CDK5RAP2	Body;Body;Body;Body;Body;Body;Body;Body
cg11432540	0.933889	0.01677	0.672452	0.0687908	0.812805	0.014198	0.945903	0.00409138	2.82046e-08	0.000280179	-0.261437	0.000143198	0.0741514	-0.121084	3.39284e-05	0.0943739	0.140353	0.61297	0.818887	0.0120138	chr2	228728871		OpenSea
cg01641381	0.315641	0.00566131	0.14008	0.0331678	0.227949	0.022986	0.420462	0.0249589	2.84582e-08	0.000280179	-0.175561	7.00539e-05	0.056894	-0.0876917	6.86874e-05	0.140423	0.0878688	1.13175e-05	0.000125753	0.104821	chr1	67601159	chr1:67600390-67600715	S_Shore	C1orf141;C1orf141;C1orf141	TSS1500;TSS1500;TSS1500
cg05609780	0.823057	0.0274846	0.354301	0.111395	0.68333	0.0417751	0.82012	0.0443616	2.91256e-08	0.000282138	-0.468756	0.0049411	0.241946	-0.139727	1.95198e-06	0.0152141	0.329029	0.944892	0.982667	-0.00293715	chr3	24001171		OpenSea	NR1D2;NR1D2	Body;Body
cg04468621	0.865828	0.0176899	0.755095	0.0182957	0.804531	0.00415996	0.898728	0.00447915	2.95261e-08	0.000282138	-0.110734	2.57702e-05	0.0400048	-0.0612977	0.000207991	0.258517	0.049436	0.00508572	0.0188526	0.0328992	chr4	185734598		OpenSea	ACSL1;ACSL1;ACSL1	TSS1500;5'UTR;5'UTR
cg21250941	0.277161	0.043146	0.0533618	0.0117526	0.193441	0.014449	0.481727	0.036235	2.97884e-08	0.000282138	-0.223799	0.000953412	0.141122	-0.0837198	7.09242e-06	0.0335876	0.140079	8.95562e-08	3.495e-06	0.204566	chr3	24181646		OpenSea	THRB;THRB;THRB;THRB	Body;Body;Body;Body
cg22231244	0.90221	0.0150433	0.480205	0.112366	0.841705	0.0342795	0.893065	0.0182407	3.15133e-08	0.000294744	-0.422004	0.13237	0.685442	-0.060505	2.06743e-07	0.00309386	0.361499	0.812419	0.932028	-0.0091449	chr6	11365633		OpenSea	NEDD9;NEDD9	5'UTR;Body
cg00164084	0.385167	0.00776204	0.26143	0.0172157	0.359487	0.0122939	0.336679	0.0153742	3.23287e-08	0.000298637	-0.123737	0.0369683	0.466892	-0.0256806	5.32197e-07	0.00612634	0.0980565	0.000689274	0.00349344	-0.0484878	chr1	32728593		OpenSea	LCK	5'UTR
cg12594803	0.347365	0.010072	0.224637	0.0151872	0.275952	0.0142392	0.0785703	0.0194027	3.2973e-08	0.000300875	-0.122728	1.68486e-05	0.0341647	-0.0714133	0.000403337	0.35673	0.0513143	1.30033e-12	1.91528e-09	-0.268795	chr3	196908930		OpenSea	DLG1;DLG1	Body;Body
cg10037548	0.109423	0.0168305	0.243527	0.0217233	0.11696	0.0083617	0.213269	0.00976804	3.34745e-08	0.000301771	0.134104	0.542652	0.946764	0.0075369	6.80536e-08	0.00145487	-0.126567	7.19993e-07	1.56744e-05	0.103846	chr2	85962505		OpenSea
cg14632793	0.337402	0.0435021	0.0372709	0.00541926	0.0319021	0.00824043	0.344348	0.0715099	3.47426e-08	0.000309474	-0.300132	2.79119e-08	0.00104424	-0.3055	0.845854	0.999998	-0.00536871	0.801518	0.927135	0.0069453	chr2	75374207		OpenSea	TACR1;TACR1	Body;Body
cg01346596	0.506674	0.0335229	0.2466	0.0235532	0.305382	0.0559251	0.737545	0.0253812	3.56662e-08	0.000313963	-0.260074	7.68815e-07	0.00937531	-0.201292	0.0259715	0.999998	0.0587824	1.521e-07	5.10028e-06	0.230871	chr10	11868146	chr10:11865125-11865984	S_Shelf	C10orf47	5'UTR
cg13705518	0.15838	0.00988042	0.0272303	0.00527308	0.113919	0.0278257	0.242481	0.0120227	3.68446e-08	0.000319446	-0.131149	0.0023117	0.187583	-0.0444611	4.72001e-06	0.0255921	0.0866884	6.57425e-06	8.24863e-05	0.0841011	chr13	114068095	chr13:114067806-114068096	Island
cg13221046	0.436694	0.0293919	0.206276	0.0275546	0.334041	0.0227018	0.390245	0.0408664	3.71429e-08	0.000319446	-0.230419	0.000250846	0.0899164	-0.102653	3.06409e-05	0.0885205	0.127766	0.0438835	0.116578	-0.046449	chr13	113857425		OpenSea	PCID2;PCID2;PCID2	Body;Body;Body
cg23416081	0.316301	0.0514856	0.0339291	0.00805439	0.164193	0.0382196	0.391661	0.0408388	3.78721e-08	0.000322017	-0.282372	4.17204e-05	0.0465879	-0.152107	0.000185332	0.239353	0.130264	0.011126	0.0366518	0.0753608	chr6	35693573	chr6:35695725-35696156	N_Shelf	FKBP5	5'UTR
cg02097511	0.370667	0.0385727	0.157771	0.0201985	0.0736352	0.0344483	0.538484	0.0206439	4.04733e-08	0.000339244	-0.212895	6.04126e-10	7.53387e-05	-0.297031	0.000747001	0.478952	-0.0841362	7.00436e-07	1.53662e-05	0.167818	chr1	55519116		OpenSea	PCSK9;PCSK9	Body;Body
cg27645858	0.503525	0.0451834	0.10317	0.0486346	0.38744	0.0735405	0.273166	0.0532535	4.10912e-08	0.000339244	-0.400355	0.00705033	0.27327	-0.116085	2.34891e-06	0.0171379	0.28427	2.28055e-05	0.000217687	-0.230359	chr2	238005812		OpenSea	COPS8;COPS8	Body;Body
cg00195689	0.46788	0.0250789	0.314519	0.0216068	0.375286	0.0179768	0.623528	0.0120182	4.12584e-08	0.000339244	-0.153361	1.384e-05	0.0307291	-0.0925932	0.00074049	0.477231	0.0607678	3.43829e-08	1.79142e-06	0.155649	chr3	113931498		OpenSea
cg01083505	0.895698	0.0020396	0.606556	0.0792154	0.887283	0.0159595	0.90593	0.0140632	4.47709e-08	0.000364124	-0.289142	0.756945	0.985552	-0.00841451	6.42741e-08	0.00145487	0.280727	0.7069	0.878523	0.0102321	chr7	116639595		OpenSea	ST7;ST7	Body;Body
cg23087531	0.462967	0.0455662	0.134674	0.0036596	0.0798082	0.0291035	0.548892	0.0559671	4.63252e-08	0.000370159	-0.328292	6.77251e-09	0.000450274	-0.383158	0.0926764	0.999998	-0.054866	0.0136176	0.0435017	0.0859253	chr1	66716368		OpenSea	PDE4B;PDE4B;PDE4B;PDE4B;PDE4B	Body;Body;Body;Body;Body
cg17240822	0.714391	0.0239496	0.49133	0.0455721	0.69746	0.0154142	0.82275	0.0151543	4.65024e-08	0.000370159	-0.223062	0.425711	0.907991	-0.0169317	1.21576e-07	0.00221873	0.20613	0.00013397	0.000901839	0.108358	chr10	99368881		OpenSea	HOGA1;HOGA1	Body;Body
cg26352846	0.687152	0.0172039	0.457129	0.0404746	0.667075	0.015432	0.680022	0.0462892	4.72011e-08	0.000371766	-0.230023	0.362079	0.878908	-0.0200772	1.4324e-07	0.00243586	0.209945	0.74281	0.898302	-0.0071294	chr4	53689989		OpenSea
cg27665978	0.461475	0.0239286	0.0801151	0.0163677	0.234851	0.0960048	0.659819	0.049393	4.91645e-08	0.000383197	-0.381359	1.89888e-05	0.0354319	-0.226624	0.000685051	0.457916	0.154736	7.28298e-05	0.000550441	0.198344	chr1	171111880		OpenSea	FMO6P	Body
cg20308138	0.188678	0.0127233	0.0654465	0.010309	0.147829	0.0258903	0.0934338	0.0142389	5.02905e-08	0.000387932	-0.123232	0.00324999	0.210229	-0.0408489	5.50314e-06	0.028595	0.0823826	1.07933e-06	2.11336e-05	-0.0952442	chr5	66597522		OpenSea
cg14670092	0.300092	0.030147	0.0991749	0.0276369	0.295905	0.00809577	0.109313	0.028717	5.22323e-08	0.000398799	-0.200917	0.826588	0.99209	-0.0041874	6.7569e-08	0.00145487	0.19673	9.81599e-08	3.72602e-06	-0.190779	chr19	10232899	chr19:10230162-10230682	S_Shelf
cg23062713	0.45016	0.0593033	0.156678	0.0450417	0.287521	0.00982238	0.135436	0.0382174	5.50098e-08	0.000413842	-0.293482	4.25909e-05	0.0467623	-0.162638	0.000331276	0.324442	0.130843	2.32553e-08	1.3684e-06	-0.314724	chr1	183107206		OpenSea	LAMC1	Body
cg19516515	0.157382	0.0117871	0.0596548	0.0105933	0.0834603	0.0147749	0.043824	0.00977165	5.58443e-08	0.000413842	-0.0977269	1.52346e-06	0.0121722	-0.0739214	0.0215291	0.999998	0.0238055	8.67266e-09	6.94333e-07	-0.113558	chr1	155290614	chr1:155290606-155291001	Island	RUSC1;RUSC1;C1orf104	TSS200;TSS200;Body
cg24311643	0.624398	0.0234905	0.288549	0.0785667	0.595193	0.0350073	0.735845	0.0344007	5.58618e-08	0.000413842	-0.335849	0.3702	0.882994	-0.0292052	1.68253e-07	0.00267256	0.306644	0.00342406	0.0134785	0.111447	chr1	159748210	chr1:159750416-159751353	N_Shelf
cg05398019	0.0949021	0.0210532	0.29251	0.044066	0.0864171	0.00725526	0.226389	0.0262803	5.86011e-08	0.00042988	0.197607	0.655704	0.972043	-0.00848496	3.49744e-08	0.00100651	-0.206092	6.63708e-06	8.30805e-05	0.131486	chr9	116988081		OpenSea	COL27A1	Body
cg23404097	0.709238	0.0400622	0.395656	0.0529437	0.640721	0.0188882	0.575667	0.0543793	6.02537e-08	0.000437711	-0.313582	0.0368465	0.466427	-0.0685175	1.12606e-06	0.0101514	0.245064	0.000523978	0.00277981	-0.133571	chr3	45527882		OpenSea	LARS2-AS1;LARS2	Body;Body
cg15655274	0.188466	0.00738002	0.0379274	0.0138484	0.0740515	0.0331315	0.247233	0.0171033	6.20593e-08	0.000446493	-0.150538	1.59171e-06	0.0121722	-0.114414	0.024191	0.999998	0.0361241	0.00109263	0.00513549	0.0587672	chr2	102666677		OpenSea
cg01257345	0.747892	0.0256621	0.563298	0.0318848	0.68157	0.0119642	0.806382	0.0301524	6.28392e-08	0.000447799	-0.184594	0.00207765	0.181653	-0.0663221	1.06052e-05	0.0436003	0.118272	0.00498999	0.0185481	0.0584899	chr17	26655561		OpenSea	IFT20;TMEM97	3'UTR;3'UTR
cg12556644	0.393353	0.0180186	0.109137	0.0212598	0.163492	0.0712774	0.495575	0.0322031	6.63162e-08	0.000464877	-0.284216	8.30204e-07	0.0098602	-0.229861	0.0647247	0.999998	0.0543551	0.0021297	0.00902182	0.102223	chr11	66703094		OpenSea	MIR3163;PC;PC	TSS1500;5'UTR;5'UTR
cg17366225	0.0812956	0.0149197	0.174077	0.00473961	0.113904	0.00333197	0.141275	0.018234	6.64783e-08	0.000464877	0.0927811	0.00252347	0.192833	0.0326081	9.78361e-06	0.0415937	-0.060173	1.01266e-05	0.000115268	0.0599796	chr4	11398983	chr4:11400797-11401666	N_Shore
cg10166915	0.698484	0.025281	0.177268	0.118302	0.536183	0.0975778	0.769898	0.0290742	6.83389e-08	0.000473463	-0.521215	0.0058415	0.256737	-0.162301	5.23697e-06	0.0275952	0.358914	0.173509	0.352205	0.0714143	chr14	54260975		OpenSea
cg16851369	0.33428	0.0257997	0.158146	0.017336	0.247827	0.0306383	0.364279	0.0240012	7.12114e-08	0.000488837	-0.176134	0.000168296	0.0788173	-0.0864526	0.000119447	0.189757	0.0896813	0.0975094	0.224186	0.0299994	chr9	129571563	chr9:129567144-129567803	S_Shelf	ZBTB43;ZBTB43	5'UTR;5'UTR
cg11358887	0.0924589	0.0333853	0.265536	0.022105	0.0970368	0.0118622	0.168929	0.00988639	7.28657e-08	0.000491795	0.173077	0.786832	0.98906	0.00457786	1.00912e-07	0.00198701	-0.168499	0.000437877	0.00239277	0.07647	chr21	40423597		OpenSea
cg19681474	0.470062	0.0790626	0.087295	0.0233845	0.159937	0.0376731	0.591563	0.0726744	7.29567e-08	0.000491795	-0.382767	8.90053e-07	0.0101566	-0.310125	0.0684521	0.999998	0.0726415	0.00534206	0.0196647	0.121501	chr5	66942631		OpenSea
cg15348679	0.816005	0.00943754	0.708685	0.0098545	0.736856	0.0249759	0.827803	0.011637	7.80399e-08	0.000521363	-0.10732	2.76341e-06	0.0165266	-0.0791496	0.0168828	0.999998	0.0281704	0.274004	0.493391	0.0117976	chr21	45626491	chr21:45622218-45622500	S_Shelf
cg08436588	0.208074	0.0313578	0.0839105	0.0123104	0.155944	0.00402375	0.134724	0.01303	7.91465e-08	0.000524077	-0.124164	0.000712811	0.128303	-0.0521307	3.62567e-05	0.0982122	0.072033	3.01656e-05	0.000271578	-0.0733497	chr15	70995983		OpenSea	UACA;UACA	TSS1500;Body
cg08645207	0.695179	0.0288049	0.210847	0.0671751	0.593162	0.116312	0.738285	0.0240656	8.07191e-08	0.000529801	-0.484332	0.047527	0.506088	-0.102018	1.32169e-06	0.0114993	0.382314	0.373441	0.609542	0.0431054	chr2	201489698		OpenSea	AOX1	Body
cg27531236	0.486679	0.054051	0.0805108	0.0308006	0.382904	0.0603914	0.34125	0.0712295	8.25182e-08	0.000534037	-0.406168	0.0198882	0.382793	-0.103775	2.61737e-06	0.0181336	0.302393	0.002508	0.0103598	-0.145429	chr4	47854334		OpenSea	NFXL1	Body
cg13201036	0.823176	0.0393482	0.502406	0.0543522	0.752424	0.0615426	0.734725	0.0373912	8.27919e-08	0.000534037	-0.32077	0.0395892	0.477301	-0.070752	1.56394e-06	0.0129599	0.250018	0.0132738	0.0425701	-0.0884516	chr17	19230384		OpenSea	EPN2;EPN2;EPN2	Body;Body;Body
cg17031967	0.843254	0.0208675	0.327948	0.112917	0.766992	0.0468866	0.770382	0.048824	8.64824e-08	0.000553074	-0.515306	0.150992	0.71026	-0.0762619	5.83713e-07	0.00651877	0.439044	0.168619	0.344637	-0.0728718	chr6	25297487		OpenSea	LRRC16A	Body
cg02806156	0.378475	0.0246187	0.0731678	0.0207164	0.164276	0.0816612	0.517072	0.0330917	8.94471e-08	0.000562849	-0.305307	5.43908e-06	0.0217633	-0.214199	0.00872635	0.999998	0.0911087	0.00040085	0.00222287	0.138596	chr12	89728752		OpenSea
cg05268245	0.469504	0.0242382	0.257839	0.0264009	0.360059	0.0374544	0.496743	0.036044	8.95153e-08	0.000562849	-0.211665	0.000123351	0.0717159	-0.109445	0.000231861	0.274941	0.10222	0.208805	0.40487	0.0272386	chr10	97110147		OpenSea	SORBS1;SORBS1;SORBS1;SORBS1;SORBS1;SORBS1;SORBS1;SORBS1;SORBS1;SORBS1;SORBS1;SORBS1	Body;Body;Body;Body;Body;Body;Body;Body;Body;Body;Body;Body
cg00522262	0.316365	0.0361374	0.114327	0.0181452	0.229943	0.0408942	0.319034	0.0217814	9.40877e-08	0.000586669	-0.202038	0.000687376	0.126664	-0.086422	4.79922e-05	0.115838	0.115616	0.894677	0.965579	0.00266889	chr22	30713066		OpenSea	TBC1D10A;TBC1D10A	Body;Body
cg02954666	0.508425	0.032224	0.113005	0.0267993	0.322742	0.0639004	0.34485	0.077392	9.54746e-08	0.000590397	-0.39542	0.000312402	0.0965551	-0.185683	0.000101854	0.176008	0.209738	0.00091245	0.00441755	-0.163575	chr21	22984849		OpenSea
cg17790417	0.803795	0.0143627	0.726148	0.00698004	0.745493	0.0109145	0.88333	0.00313342	9.64807e-08	0.000591336	-0.0776472	2.74842e-06	0.0165266	-0.0583029	0.024048	0.999998	0.0193443	7.20602e-08	3.00078e-06	0.0795343	chr1	208323052		OpenSea	PLXNA2	Body
cg00731214	0.439896	0.0111251	0.172371	0.0530958	0.347224	0.0494227	0.375806	0.0345064	9.72071e-08	0.000591336	-0.267525	0.00348423	0.215275	-0.0926723	1.25668e-05	0.0479744	0.174853	0.0290568	0.0825531	-0.0640907	chr3	42821168		OpenSea
cg11638399	0.313775	0.0326963	0.0343598	0.00652716	0.116465	0.0556134	0.229982	0.0551741	9.80028e-08	0.000591369	-0.279415	5.50133e-06	0.0217795	-0.19731	0.0099989	0.999998	0.0821054	0.00886407	0.030237	-0.0837932	chr8	29441416		OpenSea
cg23741347	0.431455	0.00612079	0.283051	0.0245258	0.373428	0.024302	0.48899	0.0106181	9.89591e-08	0.000592362	-0.148404	0.00145515	0.161471	-0.058028	2.66805e-05	0.0808238	0.0903761	0.0015535	0.00690928	0.0575343	chr2	69427498		OpenSea	ANTXR1	Body
cg17838848	0.365183	0.0507572	0.13296	0.0181746	0.226692	0.0273455	0.408671	0.00728479	1.02312e-07	0.000607574	-0.232223	3.39703e-05	0.0432278	-0.138491	0.00116139	0.596021	0.0937317	0.0789809	0.189084	0.0434882	chr5	146835079	chr5:146832560-146833938	S_Shore	DPYSL3	Body
cg19123385	0.202146	0.0200052	0.0983971	0.0130097	0.15256	0.00248556	0.0701257	0.0109674	1.04556e-07	0.000616006	-0.103749	0.000285495	0.093056	-0.0495862	0.000127146	0.195753	0.0541627	5.28478e-09	4.92808e-07	-0.13202	chr16	79861220		OpenSea
cg27359310	0.442196	0.0315541	0.112672	0.0121192	0.29947	0.0774833	0.331254	0.0572903	1.07083e-07	0.000625968	-0.329524	0.000677148	0.126006	-0.142726	5.8582e-05	0.128864	0.186798	0.00446409	0.0168747	-0.110942	chr6	112072399		OpenSea	FYN;FYN	5'UTR;5'UTR
cg18311495	0.569027	0.0550924	0.156092	0.0629376	0.290933	0.0426911	0.456269	0.0887281	1.08691e-07	0.000630441	-0.412935	1.00789e-05	0.0284874	-0.278094	0.00550135	0.966423	0.134841	0.0158226	0.0494108	-0.112758	chr15	95719761		OpenSea
cg15689796	0.318903	0.030819	0.132241	0.00671923	0.228839	0.0346411	0.310728	0.0132832	1.13454e-07	0.000643839	-0.186662	0.000278639	0.0924565	-0.0900636	0.000147042	0.212525	0.096598	0.666621	0.854527	-0.0081745	chr14	93116574		OpenSea	RIN3	Body
cg07822203	0.502873	0.0269383	0.294789	0.0452665	0.438948	0.0244405	0.580934	0.0226255	1.14051e-07	0.000643839	-0.208083	0.00826672	0.288583	-0.0639248	7.75959e-06	0.0358398	0.144158	0.00216922	0.00916287	0.0780618	chr3	177719585		OpenSea
cg02030141	0.792305	0.0326431	0.471854	0.0451501	0.718554	0.0316201	0.549982	0.0781488	1.1409e-07	0.000643839	-0.32045	0.0369414	0.466731	-0.0737508	2.4262e-06	0.0174556	0.2467	2.96509e-06	4.4951e-05	-0.242322	chr1	51124256		OpenSea	FAF1	Body
cg12962263	0.509858	0.0154875	0.296132	0.0485265	0.31999	0.0302806	0.623455	0.0302931	1.14443e-07	0.000643839	-0.213726	4.69072e-07	0.00716284	-0.189868	0.281454	0.999998	0.0238584	0.000115167	0.000796674	0.113597	chr5	67839256		OpenSea
cg16667827	0.607643	0.0240984	0.152393	0.0352568	0.261417	0.0898115	0.584975	0.101065	1.19726e-07	0.000668539	-0.45525	2.90891e-06	0.016615	-0.346226	0.0315038	0.999998	0.109024	0.626168	0.82782	-0.0226673	chr17	57803298		OpenSea	VMP1	5'UTR
cg07639376	0.323355	0.00527285	0.244438	0.0176245	0.282099	0.00669053	0.180591	0.00119012	1.20995e-07	0.00067062	-0.0789169	0.000140579	0.073691	-0.0412559	0.000322038	0.320428	0.037661	6.63771e-11	2.56275e-08	-0.142763	chr16	1584516	chr16:1583809-1584641	Island	IFT140;TMEM204	Body;1stExon
cg07399209	0.914712	0.007993	0.767773	0.0183461	0.88207	0.0381917	0.920349	0.00854976	1.25425e-07	0.000688001	-0.146939	0.0443706	0.495529	-0.0326423	2.35914e-06	0.0171379	0.114297	0.70796	0.879129	0.0056374	chr3	151769368		OpenSea
cg02030542	0.25487	0.021101	0.117747	0.00884303	0.161398	0.0301047	0.364703	0.0106402	1.2597e-07	0.000688001	-0.137123	1.00892e-05	0.0284874	-0.0934719	0.00698846	0.999998	0.0436507	1.70085e-06	2.95854e-05	0.109833	chr16	70722454	chr16:70719114-70720441	S_Shelf	VAC14	Body
cg21010715	0.762826	0.0252987	0.574367	0.0272148	0.701979	0.0303156	0.809372	0.0301136	1.33135e-07	0.000721865	-0.18846	0.00658296	0.267049	-0.060847	1.13771e-05	0.0450413	0.127613	0.0284609	0.0811273	0.046546	chr3	99378992		OpenSea	COL8A1;COL8A1;MIR548G	5'UTR;5'UTR;Body
cg10310427	0.263512	0.019831	0.385683	0.0223456	0.240029	0.0143824	0.462853	0.0179528	1.3855e-07	0.000740678	0.122171	0.078729	0.59032	-0.0234828	1.60442e-08	0.000600246	-0.145654	2.94845e-10	7.03269e-08	0.199341	chr6	30716985		OpenSea
cg13814657	0.436438	0.0516165	0.0533555	0.0252539	0.220223	0.0868258	0.553507	0.0233119	1.39437e-07	0.000740678	-0.383083	7.57285e-05	0.0588432	-0.216215	0.000773812	0.488606	0.166868	0.00942633	0.0318515	0.117068	chr1	110416138		OpenSea
cg14966789	0.539601	0.0285339	0.106662	0.0464568	0.434951	0.048336	0.310959	0.105952	1.39722e-07	0.000740678	-0.432939	0.0320088	0.446319	-0.10465	3.46728e-06	0.0219971	0.328288	0.000142925	0.000951066	-0.228642	chr9	72476148		OpenSea	C9orf135;C9orf135;C9orf135;C9orf135;C9orf135	Body;Body;Body;Body;Body
cg19309928	0.853897	0.0266341	0.370608	0.139195	0.84604	0.0614613	0.868444	0.0188354	1.40795e-07	0.000740678	-0.483289	0.874799	0.995003	-0.0078571	1.71446e-07	0.00267256	0.475432	0.770741	0.912434	0.0145477	chr11	102177187		OpenSea
cg21035962	0.284838	0.06	0.0283929	0.00914992	0.0969712	0.0347162	0.148655	0.0275214	1.41555e-07	0.000740678	-0.256445	5.13441e-06	0.0213521	-0.187866	0.0197878	0.999998	0.0685782	0.000137108	0.000919132	-0.136183	chr13	49142310		OpenSea
cg24441357	0.515897	0.0339116	0.321498	0.0309809	0.39518	0.00133868	0.733831	0.0314318	1.42918e-07	0.000742617	-0.194399	2.98401e-05	0.0420481	-0.120717	0.00230709	0.747299	0.0736819	3.55161e-08	1.83096e-06	0.217933	chr12	125188554		OpenSea
cg18087256	0.727109	0.0488239	0.257413	0.125475	0.65899	0.0232337	0.692959	0.0541003	1.47104e-07	0.000759096	-0.469696	0.176107	0.740428	-0.068119	9.3389e-07	0.00882003	0.401577	0.486435	0.719896	-0.0341499	chr13	45495954		OpenSea
cg23004513	0.386309	0.00856906	0.0680213	0.00928793	0.109239	0.0444667	0.33069	0.080878	1.50056e-07	0.000765143	-0.318288	7.72925e-07	0.00937531	-0.27707	0.224628	0.999998	0.041218	0.108716	0.244595	-0.0556189	chr3	171792488		OpenSea	FNDC3B;FNDC3B	5'UTR;5'UTR
cg19793537	0.88409	0.0110384	0.59645	0.0826919	0.860976	0.0132899	0.905875	0.0138045	1.50321e-07	0.000765143	-0.287639	0.443489	0.914789	-0.0231132	4.07439e-07	0.00517158	0.264526	0.469579	0.704745	0.0217849	chr4	148750768		OpenSea	ARHGAP10	Body
cg00906203	0.368198	0.011972	0.207019	0.0459098	0.381007	0.00948102	0.439055	0.00757734	1.59101e-07	0.000804362	-0.161179	0.450491	0.917583	0.0128095	6.30034e-08	0.00145487	0.173989	0.000785092	0.0038966	0.0708574	chr3	42895364		OpenSea	ACKR2	5'UTR
cg10598456	0.545225	0.0495177	0.154438	0.022195	0.125806	0.0420153	0.387783	0.0978798	1.61153e-07	0.00080927	-0.390786	6.8482e-08	0.0019538	-0.419418	0.486393	0.999998	-0.0286321	0.00157706	0.00699801	-0.157441	chr5	88589895		OpenSea
cg23665343	0.644189	0.0549788	0.269221	0.0772838	0.559006	0.0630733	0.760943	0.0272688	1.68014e-07	0.000837769	-0.374968	0.044725	0.49678	-0.0851826	3.3289e-06	0.0216593	0.289785	0.00924853	0.0313484	0.116754	chr12	92424714		OpenSea	C12orf79;C12orf79;C12orf79;C12orf79;C12orf79	Body;Body;5'UTR;5'UTR;5'UTR
cg25305776	0.438332	0.0245625	0.21721	0.0174383	0.304647	0.0371763	0.355352	0.045777	1.69067e-07	0.000837769	-0.221122	4.5035e-05	0.0477294	-0.133685	0.00187135	0.704233	0.0874369	0.00274165	0.0111677	-0.0829802	chr8	30573560		OpenSea	GSR	Body
cg26230620	0.683177	0.0421584	0.460718	0.0107843	0.567575	0.0541181	0.562185	0.0176926	1.77897e-07	0.000870705	-0.22246	0.000199829	0.0836989	-0.115602	0.000402573	0.356476	0.106857	0.000130985	0.000885367	-0.120992	chr11	109423285		OpenSea
cg20704823	0.401209	0.0613374	0.102432	0.0265428	0.237726	0.0592379	0.583602	0.0363935	1.78041e-07	0.000870705	-0.298777	0.000123833	0.0717159	-0.163483	0.000664556	0.451197	0.135294	4.26755e-05	0.000358218	0.182392	chr10	60578917		OpenSea	BICC1	Body
cg16257560	0.745717	0.0573175	0.208109	0.135987	0.641943	0.0528197	0.819948	0.0294167	1.84124e-07	0.000889113	-0.537609	0.0840163	0.602554	-0.103774	2.23462e-06	0.0165548	0.433835	0.204267	0.39824	0.0742309	chr11	10108858		OpenSea	SBF2	Body
cg07339138	0.216659	0.00815479	0.030958	0.00741938	0.0882383	0.0349522	0.179943	0.0465903	1.84839e-07	0.000889113	-0.185701	1.2159e-05	0.0301422	-0.128421	0.0102443	0.999998	0.0572803	0.0776072	0.186388	-0.036716	chr3	42820274		OpenSea
cg14756463	0.697894	0.0256411	0.19837	0.0406838	0.313854	0.15602	0.798988	0.0226402	1.8537e-07	0.000889113	-0.499525	3.86329e-06	0.0187237	-0.38404	0.0430311	0.999998	0.115485	0.0716527	0.174667	0.101094	chr1	108736858	chr1:108735227-108735513	S_Shore	SLC25A24;SLC25A24	TSS1500;Body
cg06166427	0.664589	0.0611712	0.340805	0.0666772	0.673976	0.0430119	0.650301	0.0259333	1.87113e-07	0.000891755	-0.323783	0.783955	0.988733	0.00938789	1.32735e-07	0.00230972	0.333171	0.677052	0.861045	-0.0142878	chr2	67124452		OpenSea
cg18075011	0.861156	0.0062388	0.806466	0.00795146	0.807708	0.000390352	0.888436	0.00536608	1.89834e-07	0.000898997	-0.0546907	2.49726e-07	0.00504698	-0.0534486	0.830071	0.999998	0.0012421	0.00030337	0.00176445	0.0272796	chr3	52537803		OpenSea	STAB1	Body
cg17868595	0.435262	0.0386938	0.150136	0.0398576	0.376858	0.0178533	0.200125	0.0570668	1.95337e-07	0.000919239	-0.285126	0.069736	0.569693	-0.0584041	2.78717e-06	0.0187881	0.226722	1.84899e-06	3.15031e-05	-0.235138	chr3	90112204		OpenSea
cg25555844	0.126579	0.00980025	0.223374	0.0123773	0.0936257	0.0121978	0.212611	0.0094237	1.97677e-07	0.000924437	0.0967955	0.005794	0.256088	-0.0329532	5.34594e-09	0.000285718	-0.129749	7.92653e-07	1.68361e-05	0.0860324	chr4	84474398		OpenSea	AGPAT9;AGPAT9;AGPAT9	Body;Body;Body
cg20578532	0.731127	0.0175475	0.557667	0.0341722	0.710686	0.0231972	0.695525	0.0308069	2.03624e-07	0.000946336	-0.173459	0.278591	0.828767	-0.020441	8.89806e-07	0.00863859	0.153019	0.070102	0.171565	-0.0356017	chr1	168205258		OpenSea	SFT2D2	Body
cg03493032	0.263481	0.0111755	0.153675	0.00444895	0.170873	0.0253936	0.0691609	0.00816242	2.12583e-07	0.000976115	-0.109806	1.55333e-06	0.0121722	-0.0926076	0.157861	0.999998	0.0171982	1.6325e-10	4.69087e-08	-0.19432	chr11	66024487	chr11:66024910-66026253	N_Shore	KLC2;KLC2;KLC2;KLC2	TSS1500;TSS1500;TSS1500;TSS1500
cg25541621	0.374057	0.0333957	0.153914	0.025825	0.270244	0.0429845	0.65617	0.0308378	2.12641e-07	0.000976115	-0.220144	0.000535698	0.116183	-0.103813	0.000196502	0.247944	0.116331	1.01672e-08	7.73905e-07	0.282112	chr1	171106864		OpenSea	FMO6P	TSS200
cg18381525	0.630116	0.0207892	0.421469	0.00386913	0.518382	0.0430979	0.541834	0.038504	2.1974e-07	0.00100255	-0.208648	0.000178328	0.0806724	-0.111735	0.000622682	0.436251	0.0969129	0.00132042	0.0060221	-0.0882825	chr15	59964972	chr15:59968889-59969096	N_Shelf	BNIP2	Body
cg18432895	0.657024	0.00109772	0.556939	0.0167819	0.590194	0.00699124	0.679614	0.0197446	2.25028e-07	0.00102046	-0.100085	2.08792e-05	0.0372856	-0.0668299	0.00723161	0.999998	0.0332555	0.0506647	0.131336	0.0225902	chr8	29205555	chr8:29205664-29209847	N_Shore	DUSP4;DUSP4;DUSP4	Body;5'UTR;1stExon
cg04766434	0.277137	0.0253755	0.118215	0.0161093	0.213958	0.0384781	0.236272	0.0104429	2.26891e-07	0.0010227	-0.158922	0.00215795	0.183991	-0.0631788	5.95236e-05	0.129832	0.0957433	0.0290197	0.0824655	-0.0408644	chr7	33783454		OpenSea
cg01393971	0.838503	0.0155804	0.38205	0.146031	0.759937	0.0182686	0.718295	0.0395341	2.31059e-07	0.00103526	-0.456453	0.125811	0.67612	-0.0785662	2.07491e-06	0.0156822	0.377887	0.0261177	0.0754435	-0.120208	chr3	8530432		OpenSea	LMCD1-AS1	Body
cg26042746	0.853207	0.0452333	0.47667	0.0990896	0.832027	0.0358939	0.837413	0.0335623	2.35431e-07	0.00104696	-0.376537	0.603182	0.961207	-0.02118	4.67002e-07	0.00556034	0.355357	0.697639	0.873207	-0.0157936	chr12	79816221		OpenSea	SYT1;SYT1;SYT1;SYT1	Body;Body;Body;Body
cg17096647	0.502068	0.0704545	0.129917	0.0264627	0.476561	0.0522128	0.301798	0.0521722	2.36469e-07	0.00104696	-0.372151	0.527643	0.942861	-0.0255063	5.46895e-07	0.00620014	0.346644	0.000180424	0.00115035	-0.200269	chr18	64933520		OpenSea
cg01976035	0.187532	0.0316902	0.0523583	0.016045	0.0438343	0.00152001	0.271524	0.0181019	2.38522e-07	0.00104983	-0.135174	1.145e-07	0.0026773	-0.143698	0.560986	0.999998	-0.00852399	4.56694e-05	0.00037811	0.0839921	chr2	197848776		OpenSea
cg07101495	0.117034	0.0113461	0.0373348	0.00414686	0.094124	0.00798405	0.150576	0.00812681	2.42673e-07	0.00106186	-0.079699	0.0171845	0.3646	-0.0229098	1.12723e-05	0.0449323	0.0567892	0.00146725	0.00658298	0.0335427	chr2	33637091		OpenSea
cg24799894	0.569073	0.0494977	0.0722552	0.011249	0.326321	0.132095	0.281271	0.0587966	2.48147e-07	0.0010795	-0.496818	0.000441912	0.106526	-0.242752	0.000296759	0.310122	0.254066	9.37536e-05	0.000674489	-0.287802	chr15	49785386		OpenSea	FAM227B	Body
cg04253214	0.498232	0.0613373	0.132785	0.0434385	0.369601	0.059462	0.457675	0.0764637	2.50301e-07	0.00108258	-0.365447	0.0053081	0.248044	-0.12863	3.11425e-05	0.0892719	0.236816	0.314422	0.543115	-0.0405564	chr1	78942099		OpenSea
cg26967977	0.474495	0.0369476	0.204815	0.0652246	0.473257	0.0341985	0.514658	0.0345111	2.59123e-07	0.00111429	-0.269679	0.966254	0.999138	-0.0012382	2.73693e-07	0.00387095	0.268441	0.184571	0.369044	0.0401635	chr1	204058260		OpenSea	SOX13	5'UTR
cg27246827	0.196244	0.0176394	0.0308467	0.0104824	0.0338575	0.0131103	0.161748	0.0245867	2.76866e-07	0.00118379	-0.165397	3.44202e-07	0.00586383	-0.162386	0.867594	0.999998	0.00301078	0.0725486	0.176454	-0.0344957	chr18	2998127		OpenSea	LPIN2	5'UTR
cg15243610	0.527651	0.0737743	0.25345	0.0391209	0.502791	0.0290766	0.430485	0.018674	2.84039e-07	0.00120755	-0.274201	0.413076	0.902524	-0.0248601	8.65407e-07	0.00852017	0.249341	0.00544412	0.0199873	-0.0971665	chr18	3037629		OpenSea
cg08761535	0.390878	0.00448745	0.137589	0.0655388	0.338773	0.00815414	0.544702	0.0106784	2.91095e-07	0.00122814	-0.253289	0.0771959	0.586949	-0.0521049	4.0947e-06	0.0233879	0.201184	6.75733e-05	0.000517784	0.153824	chr16	75079000		OpenSea	ZNRF1	Body
cg27405554	0.200088	0.00710462	0.140225	0.00936815	0.112883	0.00600613	0.0526533	0.00297832	2.93241e-07	0.00122814	-0.0598626	2.83289e-09	0.00023552	-0.0872048	0.000872627	0.520605	-0.0273422	3.0083e-12	3.35696e-09	-0.147435	chr13	79183424	chr13:79182859-79183880	Island
cg17195809	0.347705	0.0433997	0.0895979	0.0156217	0.198698	0.0404234	0.310872	0.0573582	2.94741e-07	0.00122814	-0.258107	0.000111237	0.0690992	-0.149007	0.00160835	0.670142	0.1091	0.207037	0.402293	-0.0368335	chr2	216620680		OpenSea	LINC00607	Body
cg25640780	0.176221	0.00849115	0.0584314	0.00534928	0.0728976	0.0203968	0.102971	0.0232647	2.96685e-07	0.00122814	-0.117789	1.36551e-06	0.0118806	-0.103323	0.274133	0.999998	0.0144662	5.43686e-05	0.000434809	-0.0732501	chr16	86697707		OpenSea
cg24880239	0.741399	0.0232759	0.49887	0.070884	0.654243	0.00885002	0.797016	0.0283759	2.97087e-07	0.00122814	-0.242529	0.00509358	0.244392	-0.0871551	4.04614e-05	0.103327	0.155374	0.0521794	0.134582	0.0556174	chr18	7598437		OpenSea	PTPRM;PTPRM	Body;Body
cg05817476	0.275923	0.0221703	0.119404	0.021543	0.212727	0.0317311	0.315052	0.0181053	3.01377e-07	0.00123545	-0.156518	0.00229403	0.187185	-0.0631962	8.31394e-05	0.15591	0.0933221	0.0366831	0.100389	0.0391294	chr10	3274619		OpenSea
cg07058998	0.316138	0.0395203	0.0650237	0.0199862	0.213395	0.0288466	0.472347	0.0392804	3.02158e-07	0.00123545	-0.251114	0.00208499	0.181749	-0.102743	9.0928e-05	0.163437	0.148372	5.504e-05	0.00043902	0.156208	chr18	52625365	chr18:52626517-52626849	N_Shore	CCDC68;CCDC68	TSS200;5'UTR
cg19544057	0.480582	0.0128719	0.156889	0.0203213	0.31885	0.0967357	0.386985	0.0428039	3.09817e-07	0.00125608	-0.323693	0.000428269	0.105445	-0.161732	0.000423064	0.366738	0.161961	0.0185513	0.0565295	-0.0935966	chr13	40794844		OpenSea	LINC00548	TSS1500
cg25499678	0.365162	0.0449977	0.109084	0.00454334	0.170675	0.068287	0.318175	0.0150625	3.11319e-07	0.00125608	-0.256078	7.11504e-06	0.0245388	-0.194487	0.0437462	0.999998	0.0615915	0.112712	0.25172	-0.0469869	chr12	43092238		OpenSea
cg26173962	0.653198	0.00857001	0.371227	0.0695256	0.524469	0.0203954	0.626982	0.0632849	3.12241e-07	0.00125608	-0.281971	0.000914251	0.139437	-0.128729	0.000204265	0.256013	0.153242	0.40523	0.642859	-0.0262161	chr1	101470324		OpenSea	DPH5;DPH5;DPH5	Body;Body;Body
cg02866033	0.395708	0.0327397	0.152608	0.0539831	0.339957	0.0302961	0.182452	0.0285704	3.16418e-07	0.00126608	-0.2431	0.0532641	0.524206	-0.0557514	6.1611e-06	0.0305297	0.187349	1.45194e-06	2.63294e-05	-0.213256	chr13	49528555		OpenSea
cg18245735	0.30298	0.00974774	0.0846898	0.0180565	0.14467	0.051606	0.360257	0.0114662	3.18563e-07	0.00126666	-0.21829	1.19225e-05	0.0301382	-0.15831	0.0242463	0.999998	0.0599801	0.0301588	0.0851702	0.057277	chr2	220443780		OpenSea
cg19493444	0.472751	0.0510694	0.0896981	0.00585941	0.186357	0.100095	0.21179	0.0684911	3.19948e-07	0.00126666	-0.383053	8.64124e-06	0.0259668	-0.286394	0.0360051	0.999998	0.0966587	2.3046e-05	0.000219479	-0.260961	chr13	102209181		OpenSea	ITGBL1;ITGBL1;ITGBL1;ITGBL1	5'UTR;Body;Body;Body
cg11814087	0.28144	0.0225272	0.100368	0.00991613	0.19666	0.0432528	0.179964	0.0283182	3.22619e-07	0.00127051	-0.181072	0.000761469	0.13101	-0.0847795	0.00025493	0.289919	0.0962924	0.00015792	0.00103206	-0.101476	chr5	32391135		OpenSea	ZFR	Body
cg01099596	0.14791	0.0168276	0.0547945	0.0102061	0.124807	0.0153693	0.108879	0.0164861	3.28544e-07	0.00128707	-0.0931159	0.0391138	0.475414	-0.0231037	8.33164e-06	0.0379593	0.0700122	0.00183565	0.00795751	-0.0390317	chr2	28304009		OpenSea	BRE;BRE;BRE;BRE;BRE;BRE	Body;Body;Body;Body;Body;Body
cg13422047	0.30377	0.0230107	0.0650555	0.0277047	0.265406	0.0719787	0.361707	0.0115788	3.31378e-07	0.00128837	-0.238714	0.162364	0.724482	-0.0383634	2.50318e-06	0.0178379	0.200351	0.0430648	0.114757	0.0579372	chr16	22037961		OpenSea	C16orf52	Body
cg16451803	0.227083	0.00979013	0.0622971	0.0169392	0.137086	0.039775	0.31608	0.0275542	3.32454e-07	0.00128837	-0.164786	0.000204975	0.0843544	-0.0899974	0.00100009	0.555948	0.074789	0.000226905	0.00138896	0.0889965	chr5	67088990		OpenSea
cg08127053	0.0761799	0.0121584	0.157512	0.00338232	0.100508	0.00366943	0.0397308	0.00294017	3.3404e-07	0.00128837	0.0813321	0.0160508	0.356974	0.0243284	1.7824e-05	0.0606211	-0.0570037	0.00110933	0.0052008	-0.0364491	chr1	181352945		OpenSea
cg06094456	0.11023	0.00580871	0.0417955	0.00762168	0.045507	0.0138262	0.250757	0.0119557	3.36262e-07	0.00129028	-0.0684348	6.47138e-07	0.00896695	-0.0647232	0.626473	0.999998	0.00371155	3.86733e-11	1.78481e-08	0.140526	chr3	32464005		OpenSea	CMTM7;CMTM7	Body;Body
cg26514961	0.461815	0.0109986	0.310155	0.0154693	0.328432	0.039747	0.145531	0.0190074	3.39066e-07	0.00129367	-0.15166	1.50722e-06	0.0121722	-0.133383	0.288041	0.999998	0.0182767	3.18462e-11	1.57597e-08	-0.316284	chr12	94566784		OpenSea	PLXNC1	Body
cg18420188	0.430461	0.023201	0.193382	0.0269308	0.303189	0.017465	0.346195	0.0535124	3.40602e-07	0.00129367	-0.237079	0.000244049	0.0895134	-0.127272	0.000863391	0.518479	0.109807	0.00589356	0.02138	-0.0842654	chr1	97004052		OpenSea
cg07341738	0.304296	0.0114212	0.119541	0.0357082	0.182992	0.0379075	0.168341	0.015797	3.43305e-07	0.00129735	-0.184755	3.57263e-05	0.0441359	-0.121304	0.00734548	0.999998	0.0634511	1.09204e-05	0.000122278	-0.135956	chr2	127824713		OpenSea	BIN1;BIN1;BIN1;BIN1;BIN1;BIN1;BIN1;BIN1;BIN1;BIN1	Body;Body;Body;Body;Body;Body;Body;Body;Body;Body
cg19712291	0.442316	0.0107506	0.221296	0.0459615	0.401209	0.0185546	0.58711	0.0387653	3.60308e-07	0.00135476	-0.22102	0.112325	0.65473	-0.0411069	3.81003e-06	0.0222556	0.179913	3.80715e-05	0.000326941	0.144795	chr13	36927379		OpenSea	SPG20	5'UTR
cg15888569	0.44625	0.0534113	0.158708	0.0498396	0.333384	0.0364747	0.424496	0.0487103	3.64815e-07	0.00136485	-0.287542	0.00315038	0.208108	-0.112866	8.11284e-05	0.152906	0.174675	0.501892	0.733106	-0.0217541	chr4	15033042		OpenSea	CPEB2;CPEB2	Body;Body
cg01306662	0.568705	0.0164486	0.464778	0.00674197	0.495169	0.00529302	0.571001	0.0267861	3.68515e-07	0.00137183	-0.103927	1.7602e-05	0.0348444	-0.0735358	0.018881	0.999998	0.0303909	0.843479	0.945644	0.00229577	chr4	146022320	chr4:146019163-146019826	S_Shelf	ABCE1;ABCE1	5'UTR;5'UTR
cg18561265	0.210691	0.0418499	0.0545341	0.010416	0.0770168	0.017468	0.233441	0.0193901	3.79582e-07	0.00139423	-0.156157	2.28153e-06	0.0150169	-0.133675	0.212422	0.999998	0.0224827	0.207348	0.402767	0.0227498	chr2	38375714		OpenSea	CYP1B1-AS1	Body
cg14359787	0.105922	0.016941	0.0386507	0.00448545	0.0637334	0.00781	0.0344579	0.00293358	3.81654e-07	0.00139423	-0.0672713	6.17194e-05	0.053824	-0.0421886	0.00459252	0.919565	0.0250826	1.86023e-07	5.89522e-06	-0.0714641	chr19	8428150	chr19:8428965-8429492	N_Shore	ANGPTL4;ANGPTL4;ANGPTL4	TSS1500;TSS1500;TSS1500
cg17706173	0.356378	0.012199	0.222608	0.0102195	0.319845	0.0249508	0.496524	0.0319759	3.81684e-07	0.00139423	-0.13377	0.0268678	0.422406	-0.0365335	1.36832e-05	0.0509371	0.0972368	2.19669e-07	6.61444e-06	0.140146	chr16	1582581	chr16:1583809-1584641	N_Shore	IFT140	Body
cg11991607	0.67717	0.0565023	0.0936164	0.0440441	0.234258	0.117584	0.542869	0.0796847	3.81985e-07	0.00139423	-0.583554	8.63738e-06	0.0259668	-0.442912	0.0465748	0.999998	0.140642	0.0558825	0.142418	-0.134301	chr6	155337438		OpenSea
cg10932166	0.40032	0.0217996	0.114746	0.00964924	0.156408	0.0894328	0.328795	0.0342725	3.95415e-07	0.00143624	-0.285574	2.43274e-06	0.0156921	-0.243912	0.208232	0.999998	0.0416622	0.0401782	0.108328	-0.071525	chr16	73031218		OpenSea	ZFHX3;ZFHX3	5'UTR;5'UTR
cg10501210	0.501217	0.0138199	0.391809	0.0258053	0.422898	0.0189407	0.780221	0.0113716	4.18628e-07	0.00151321	-0.109407	1.74547e-05	0.0348275	-0.0783187	0.0230388	0.999998	0.0310888	2.82659e-12	3.22709e-09	0.279005	chr1	207997020		OpenSea
cg08080220	0.686375	0.0278829	0.316018	0.0675579	0.399324	0.0977276	0.800959	0.0377097	4.3536e-07	0.00156613	-0.370357	7.76684e-06	0.0253776	-0.287051	0.063482	0.999998	0.0833063	0.0151076	0.0475119	0.114584	chr2	69427245		OpenSea	ANTXR1	Body
cg15551201	0.163417	0.039818	0.027654	0.00122392	0.031853	0.00675824	0.15096	0.0219251	4.38288e-07	0.00156912	-0.135763	6.3315e-07	0.00893865	-0.131564	0.785452	0.999998	0.00419894	0.424299	0.661885	-0.0124572	chr5	67948405		OpenSea
cg12693060	0.307185	0.0596848	0.0672017	0.0139695	0.10286	0.0464275	0.168362	0.0317755	4.42883e-07	0.00157802	-0.239984	2.80794e-06	0.0165266	-0.204326	0.204525	0.999998	0.0356579	0.000150961	0.000994942	-0.138824	chr1	94764533		OpenSea
cg25691237	0.181819	0.0105721	0.0630172	0.003879	0.105587	0.0340549	0.0524816	0.0163758	4.48401e-07	0.0015901	-0.118802	5.63631e-05	0.0519024	-0.0762317	0.00649144	0.995727	0.0425701	1.63396e-07	5.36744e-06	-0.129337	chr1	246932846		OpenSea
cg09856074	0.237121	0.019697	0.0620535	0.0173314	0.184534	0.0227332	0.088535	0.0447399	4.67884e-07	0.00164512	-0.175067	0.0182514	0.371471	-0.0525867	2.44289e-05	0.0758454	0.12248	3.06454e-06	4.60497e-05	-0.148586	chr14	51853814		OpenSea
cg14568422	0.532933	0.0226795	0.345738	0.0430603	0.398641	0.0107963	0.144349	0.0293964	4.68312e-07	0.00164512	-0.187196	1.88532e-05	0.0354319	-0.134292	0.024788	0.999998	0.0529034	4.85065e-11	2.08484e-08	-0.388584	chr18	53069269		OpenSea	TCF4;TCF4;TCF4;TCF4;TCF4;TCF4;TCF4;TCF4;TCF4;TCF4;TCF4	Body;Body;Body;Body;Body;Body;Body;Body;Body;Body;5'UTR
cg19419540	0.666325	0.0318861	0.323313	0.063115	0.683153	0.0830269	0.502161	0.0556717	4.89494e-07	0.00171149	-0.343012	0.66948	0.974088	0.0168271	2.78132e-07	0.00387095	0.359839	0.000849671	0.00416132	-0.164165	chr11	105902342		OpenSea
cg18020869	0.238428	0.0222239	0.120594	0.0215386	0.195326	0.0212458	0.193278	0.00784619	4.98632e-07	0.00173533	-0.117834	0.00603341	0.259806	-0.0431014	6.9091e-05	0.140694	0.0747324	0.00445609	0.016849	-0.0451495	chr13	24828544		OpenSea	SPATA13-AS1;SPATA13;SPATA13;SPATA13	Body;Body;Body;Body
cg00608183	0.896536	0.0193892	0.751847	0.0329507	0.831551	0.0208453	0.778827	0.0226382	5.01375e-07	0.0017368	-0.144689	0.00142716	0.160291	-0.0649851	0.000259978	0.291207	0.0797042	5.22564e-06	6.91198e-05	-0.117709	chr2	9284892		OpenSea
cg14980042	0.472243	0.0206119	0.231019	0.00603263	0.272418	0.0691338	0.472853	0.0449411	5.12638e-07	0.00176764	-0.241223	4.37363e-06	0.019596	-0.199824	0.151346	0.999998	0.0413991	0.982427	0.994525	0.0006109	chr1	230289955		OpenSea	GALNT2;GALNT2	Body;Body
cg18196362	0.626688	0.0183946	0.524038	0.00713509	0.537818	0.0123952	0.649472	0.0200633	5.17277e-07	0.00177545	-0.10265	2.70095e-06	0.0165266	-0.08887	0.255067	0.999998	0.0137802	0.0702313	0.171822	0.0227834	chr7	1099076	chr7:1097405-1097953	S_Shore	C7orf50;C7orf50;C7orf50	Body;Body;Body
cg18241467	0.253201	0.00501909	0.0650751	0.0100148	0.157321	0.0367483	0.17089	0.0305079	5.27255e-07	0.00180144	-0.188126	0.000531653	0.115742	-0.0958797	0.000734016	0.476377	0.0922462	0.00179909	0.00782684	-0.0823113	chr14	75765908		OpenSea
cg15989892	0.403383	0.0560959	0.104224	0.0620335	0.384398	0.0352241	0.388871	0.0328422	5.32991e-07	0.00181275	-0.299159	0.584386	0.956883	-0.0189852	1.14002e-06	0.0101549	0.280174	0.675139	0.859877	-0.0145124	chr4	41063747		OpenSea	APBB2;APBB2;APBB2	5'UTR;5'UTR;5'UTR
cg20385971	0.711955	0.0459136	0.297057	0.00923173	0.223188	0.112826	0.619637	0.0828785	5.42266e-07	0.00183595	-0.414899	7.65881e-08	0.00204666	-0.488768	0.139478	0.999998	-0.0738691	0.0706119	0.172576	-0.0923179	chr12	116722336		OpenSea
cg02053818	0.6717	0.00960354	0.373234	0.0416288	0.53106	0.0639865	0.723051	0.030699	5.5106e-07	0.00185732	-0.298466	0.00104432	0.145149	-0.14064	0.000400399	0.355813	0.157826	0.15274	0.319365	0.0513514	chr2	38397399		OpenSea	C2orf58	Body
cg05087553	0.411999	0.0218718	0.165286	0.0470597	0.308158	0.0599383	0.577817	0.0326059	5.58245e-07	0.0018731	-0.246713	0.0024808	0.191814	-0.103841	0.000179424	0.234936	0.142872	4.28025e-05	0.000359064	0.165819	chr11	116685338		OpenSea
cg14750567	0.788461	0.0198785	0.561641	0.0432463	0.647464	0.0652705	0.79047	0.0120478	5.71044e-07	0.0018988	-0.226821	9.38604e-05	0.0640203	-0.140997	0.00522609	0.956814	0.0858237	0.93919	0.980801	0.0020082	chr17	62174600		OpenSea	ERN1	Body
cg05973057	0.426641	0.0589467	0.0977045	0.0115579	0.368712	0.0467729	0.32921	0.0868273	5.71234e-07	0.0018988	-0.328936	0.14513	0.703216	-0.0579292	5.14009e-06	0.0274716	0.271007	0.0213836	0.0637458	-0.0974312	chr3	99218783		OpenSea
cg26104083	0.490091	0.00755156	0.390201	0.0238104	0.409086	0.0181232	0.329209	0.0143924	5.77226e-07	0.0018988	-0.09989	6.17189e-06	0.0230903	-0.0810048	0.120226	0.999998	0.0188852	1.63982e-09	2.20561e-07	-0.160882	chr6	1606394	chr6:1604606-1615866	Island
cg23450481	0.316861	0.0136107	0.216038	0.0197357	0.232017	0.0230599	0.0591125	0.00797891	5.78048e-07	0.0018988	-0.100824	4.11759e-06	0.0192119	-0.0848443	0.18698	0.999998	0.0159794	3.9414e-12	4.02232e-09	-0.257749	chr19	46586221	chr19:46582045-46582444	S_Shelf
cg13378368	0.529355	0.0148454	0.397523	0.0143424	0.432282	0.0346028	0.757672	0.0107091	5.78592e-07	0.0018988	-0.131832	1.73404e-05	0.0346919	-0.0970725	0.0370358	0.999998	0.0347592	6.4728e-10	1.17754e-07	0.228318	chr1	59680504		OpenSea
cg12245996	0.185496	0.00319384	0.129231	0.0122199	0.139799	0.00429614	0.0580492	0.00813771	5.86451e-07	0.00191619	-0.0562644	6.16091e-06	0.0230903	-0.0456965	0.12292	0.999998	0.0105679	1.98274e-11	1.16868e-08	-0.127446	chr10	6622777	chr10:6621907-6622642	S_Shore	PRKCQ	TSS1500
cg10334703	0.279304	0.012173	0.103068	0.0156018	0.174732	0.0453629	0.310711	0.0303211	5.90987e-07	0.00192261	-0.176236	0.000149848	0.0748482	-0.104572	0.00327957	0.834378	0.071664	0.141831	0.301601	0.0314066	chr2	20213110	chr2:20212067-20212783	S_Shore	MATN3	TSS1500
cg24259463	0.889784	0.0301045	0.47055	0.0517231	0.809255	0.0400567	0.815798	0.0350853	5.96713e-07	0.00193283	-0.419235	0.115849	0.660392	-0.0805295	6.63021e-06	0.0322142	0.338705	0.14574	0.308032	-0.0739867	chr1	210046971		OpenSea
cg19687311	0.0925185	0.00706495	0.182765	0.0102653	0.0722537	0.00824883	0.0958651	0.00791249	5.99664e-07	0.00193402	0.090247	0.0704819	0.571562	-0.0202648	5.30286e-08	0.00136821	-0.110512	0.750777	0.902448	0.00334667	chr3	5063546		OpenSea
cg06585743	0.752271	0.043112	0.451756	0.0702819	0.745142	0.0327878	0.619118	0.0627347	6.06368e-07	0.00194725	-0.300515	0.83896	0.992928	-0.0071292	8.01674e-07	0.00799794	0.293386	0.00179036	0.00779474	-0.133153	chr19	46227428		OpenSea	FBXO46	5'UTR
cg11432776	0.166855	0.011123	0.087264	0.0129754	0.104031	0.0162793	0.101416	0.0106731	6.13323e-07	0.00196117	-0.0795906	8.74585e-06	0.0260717	-0.0628238	0.0880475	0.999998	0.0167668	5.61979e-06	7.30776e-05	-0.0654389	chr20	50621412		OpenSea
cg01404615	0.121108	0.0106049	0.0592487	0.0143315	0.0625616	0.00582906	0.04456	0.00363109	6.36738e-07	0.00200633	-0.0618592	1.20326e-06	0.0113879	-0.0585463	0.648805	0.999998	0.0033129	4.96699e-08	2.31126e-06	-0.0765478	chr4	107958572	chr4:107956555-107957453	S_Shore	DKK2	TSS1500
cg00373796	0.91166	0.0105173	0.769463	0.0110361	0.882697	0.00730112	0.88272	0.0463411	6.37037e-07	0.00200633	-0.142198	0.0989487	0.631626	-0.0289635	8.23857e-06	0.0378186	0.113234	0.0991893	0.227324	-0.0289407	chr5	37309092		OpenSea	NUP155;NUP155;NUP155	Body;Body;Body
cg19896232	0.185971	0.00548409	0.0260553	0.00694004	0.0682273	0.0295814	0.125894	0.030203	6.38643e-07	0.00200634	-0.159915	1.89558e-05	0.0354319	-0.117743	0.0383858	0.999998	0.042172	0.00582398	0.0211666	-0.0600765	chr2	19435289		OpenSea
cg25990696	0.650774	0.0126204	0.199636	0.108305	0.4181	0.102578	0.470398	0.0661929	6.38839e-07	0.00200634	-0.451138	0.000552512	0.117547	-0.232674	0.000928885	0.533817	0.218464	0.00385798	0.01491	-0.180376	chr13	110042516		OpenSea
cg16105635	0.772044	0.0384802	0.385828	0.0899888	0.756961	0.0492144	0.646398	0.0883274	6.40855e-07	0.00200634	-0.386216	0.739491	0.98399	-0.015083	1.01676e-06	0.00939236	0.371133	0.0137532	0.0438679	-0.125646	chr8	118843778		OpenSea	EXT1	Body
cg06937205	0.91532	0.00278442	0.8397	0.0112211	0.885782	0.0153912	0.924659	0.0110905	6.43804e-07	0.00200717	-0.0756201	0.00453431	0.23507	-0.029538	0.000125038	0.194509	0.046082	0.302017	0.528082	0.00933865	chr17	78071437	chr17:78074902-78075761	N_Shelf	CCDC40	Body
cg04735713	0.639219	0.0174559	0.547522	0.00811556	0.57472	0.0106151	0.77115	0.0229071	6.54884e-07	0.00203324	-0.0916967	3.10387e-05	0.0423222	-0.0644985	0.0225124	0.999998	0.0271982	7.86663e-09	6.49111e-07	0.131931	chr17	70112190	chr17:70111979-70112308	Island	SOX9-AS1;SOX9-AS1	TSS200;Body
cg13366501	0.253245	0.00100188	0.149759	0.023009	0.223937	0.00925539	0.364287	0.022147	6.6026e-07	0.00204146	-0.103486	0.0282246	0.42899	-0.0293074	2.57708e-05	0.079353	0.0741784	2.88287e-07	8.04942e-06	0.111042	chr15	68208151		OpenSea
cg06280757	0.611178	0.011738	0.523027	0.0165359	0.534329	0.00632016	0.776108	0.0068647	6.82259e-07	0.0021008	-0.088151	3.25715e-06	0.0175401	-0.0768491	0.286965	0.999998	0.0113019	2.86186e-10	6.90315e-08	0.16493	chr15	60817947		OpenSea	RORA-AS1;RORA-AS1;RORA-AS1;RORA-AS1;RORA;RORA;RORA;RORA	Body;Body;Body;Body;Body;Body;Body;Body
cg26942829	0.389067	0.0662442	0.0721709	0.0216818	0.23977	0.0564243	0.226721	0.0603834	6.8974e-07	0.00210681	-0.316896	0.00121733	0.153071	-0.149297	0.000471927	0.385918	0.167599	0.000617776	0.00318799	-0.162346	chr6	13408158		OpenSea	GFOD1	Body
cg02050298	0.277578	0.023189	0.0886835	0.0147606	0.182644	0.0448013	0.112835	0.013951	6.89842e-07	0.00210681	-0.188894	0.000724368	0.12886	-0.0949332	0.000788228	0.494513	0.0939608	3.27706e-06	4.84726e-05	-0.164742	chr1	231939233		OpenSea	DISC1;DISC1;DISC1;DISC1;DISC1;DISC1;DISC1;DISC1;DISC1;DISC1;DISC1;DISC1;DISC1;DISC1;DISC1;TSNAX-DISC1;TSNAX-DISC1;TSNAX-DISC1;TSNAX-DISC1;TSNAX-DISC1;TSNAX-DISC1	Body;Body;Body;Body;Body;Body;Body;Body;Body;Body;Body;Body;Body;Body;Body;Body;Body;Body;Body;Body;Body
cg19672137	0.0875928	0.00262577	0.267167	0.00265899	0.0884896	0.00744905	0.249114	0.0463133	6.95783e-07	0.00211632	0.179574	0.966251	0.999138	0.0008968	7.37469e-07	0.00755896	-0.178677	2.3393e-06	3.75843e-05	0.161521	chr20	47985696		OpenSea
cg06150841	0.468917	0.0363312	0.198755	0.0493929	0.271494	0.061765	0.528394	0.0342799	7.07951e-07	0.00214461	-0.270162	2.24701e-05	0.0387397	-0.197424	0.036456	0.999998	0.0727388	0.0792738	0.189659	0.0594766	chr1	61606693		OpenSea	NFIA;NFIA;NFIA;NFIA	Body;Body;Body;Body
cg16323434	0.699301	0.0379698	0.332018	0.0472148	0.606442	0.0941375	0.597496	0.069421	7.13027e-07	0.00215128	-0.367283	0.0476117	0.506388	-0.0928587	1.79522e-05	0.060652	0.274424	0.0321211	0.0897904	-0.101805	chr5	102960617		OpenSea
cg18249506	0.90794	0.002023	0.320047	0.203114	0.802336	0.0709146	0.893395	0.0126238	7.18295e-07	0.00215847	-0.587893	0.145079	0.70314	-0.105604	6.6752e-06	0.0322236	0.482289	0.834546	0.941792	-0.0145453	chr4	39657770		OpenSea
cg08900518	0.690827	0.0258146	0.312	0.0801361	0.644738	0.022515	0.594904	0.0329062	7.22496e-07	0.0021624	-0.378828	0.31358	0.850923	-0.0460889	3.16574e-06	0.0209623	0.332739	0.0475365	0.12459	-0.0959238	chr1	41410216		OpenSea
cg16914425	0.644694	0.0215287	0.749931	0.0217735	0.702711	0.00885724	0.588742	0.00914228	7.28648e-07	0.00217213	0.105238	0.000343046	0.0987367	0.0580173	0.00183352	0.70103	-0.0472204	0.000469761	0.00253701	-0.0559512	chr7	142562153		OpenSea	EPHB6	Body
cg00625110	0.686151	0.0470578	0.404356	0.0193509	0.576465	0.038448	0.49305	0.0815088	7.32734e-07	0.00217564	-0.281796	0.00499518	0.242728	-0.109686	0.000135919	0.201786	0.17211	4.45411e-05	0.000370598	-0.193101	chr16	53741731	chr16:53737617-53738235	S_Shelf	FTO	Body
cg19987768	0.490341	0.0197624	0.416645	0.0086543	0.444686	0.0039084	0.607703	0.00666248	7.37322e-07	0.00218061	-0.0736961	0.000119504	0.0707324	-0.0456546	0.00580873	0.977172	0.0280415	2.47612e-09	2.92784e-07	0.117362	chr17	750306		OpenSea	NXN	Body
cg04329112	0.695285	0.0485138	0.30248	0.100449	0.598268	0.04598	0.4675	0.0780486	7.52538e-07	0.00221685	-0.392805	0.0532089	0.524084	-0.0970167	1.73718e-05	0.0599621	0.295788	0.00022396	0.00137399	-0.227785	chr7	139553289		OpenSea	TBXAS1;TBXAS1;TBXAS1;TBXAS1;TBXAS1;TBXAS1	5'UTR;Body;Body;Body;Body;Body
cg02419401	0.702847	0.0765467	0.304829	0.0263112	0.493337	0.105824	0.764048	0.061669	7.59317e-07	0.00222057	-0.398018	0.000527149	0.1153	-0.20951	0.00124618	0.611997	0.188508	0.209603	0.405977	0.0612018	chr5	35026569		OpenSea	AGXT2;AGXT2	Body;Body
cg26054372	0.504724	0.0160222	0.245435	0.0537348	0.311838	0.0729744	0.640512	0.0255941	7.59735e-07	0.00222057	-0.259289	1.98922e-05	0.0360391	-0.192886	0.046207	0.999998	0.0664025	0.00055073	0.00289784	0.135788	chr6	148759950		OpenSea	SASH1	Body
cg06678140	0.300123	0.0100038	0.102765	0.0344	0.159697	0.0416629	0.256986	0.0370421	7.73683e-07	0.00225254	-0.197358	3.19486e-05	0.0426323	-0.140425	0.0275958	0.999998	0.0569323	0.0833131	0.197495	-0.0431363	chr21	37297144		OpenSea
cg23044903	0.525411	0.00886375	0.451047	0.00870585	0.497719	0.00380535	0.471116	0.0192238	7.9175e-07	0.0022962	-0.0743646	0.00692181	0.271517	-0.0276921	0.000111964	0.184935	0.0466725	2.50415e-05	0.000234316	-0.0542954	chr15	75118427		OpenSea	CPLX3	TSS1500
cg10161434	0.512137	0.0391873	0.272581	0.0399681	0.500174	0.063078	0.114845	0.0276242	8.0165e-07	0.00231594	-0.239556	0.676956	0.975534	-0.0119636	1.44498e-06	0.0121482	0.227592	1.61774e-09	2.18921e-07	-0.397292	chr9	34325812	chr9:34329006-34329499	N_Shelf	KIF24	5'UTR
cg07256869	0.574983	0.00609937	0.489066	0.0048034	0.510195	0.0141993	0.614407	0.0123454	8.0878e-07	0.00232642	-0.0859163	1.82648e-05	0.0352229	-0.064788	0.0554257	0.999998	0.0211283	0.0016574	0.00729913	0.0394243	chr10	131687765	chr10:131686365-131686595	S_Shore	EBF3	Body
cg19909865	0.219248	0.0249515	0.117212	0.00407175	0.127929	0.00839791	0.0874849	0.0203943	8.11498e-07	0.00232642	-0.102036	2.87134e-06	0.0165266	-0.0913192	0.386642	0.999998	0.010717	3.8023e-08	1.91895e-06	-0.131763	chr4	134074421	chr4:134071662-134073628	S_Shore	PCDH10	Body
cg08148697	0.466211	0.0135262	0.296905	0.0388012	0.440933	0.0362364	0.433039	0.0225575	8.37601e-07	0.00239209	-0.169305	0.226081	0.78919	-0.025278	5.19032e-06	0.0275433	0.144027	0.118987	0.262725	-0.0331715	chr16	2047871	chr16:2048194-2048754	N_Shore	ZNF598	3'UTR
cg20300321	0.302216	0.0409547	0.131663	0.00573856	0.197252	0.0310189	0.215094	0.0285966	8.43397e-07	0.00239511	-0.170554	0.000141782	0.0740318	-0.104964	0.00584466	0.978308	0.0655895	0.000730644	0.00366813	-0.087122	chr2	40574313		OpenSea	SLC8A1;SLC8A1;SLC8A1;SLC8A1;SLC8A1	Body;Body;Body;Body;Body
cg02779644	0.444038	0.00247196	0.350058	0.0132774	0.376983	0.0285189	0.458202	0.00696259	8.45062e-07	0.00239511	-0.0939808	3.35582e-05	0.0432278	-0.0670559	0.0295284	0.999998	0.0269249	0.222307	0.424129	0.0141639	chr1	59430673		OpenSea
cg01894498	0.145207	0.00500226	0.0525567	0.0152714	0.150263	0.0170006	0.023275	0.00424465	8.49138e-07	0.00239629	-0.0926498	0.650733	0.971227	0.00505629	4.56963e-07	0.00556034	0.0977061	3.15879e-08	1.68523e-06	-0.121932	chr14	61655848		OpenSea
cg07962838	0.778093	0.024644	0.51681	0.0561818	0.694253	0.0357657	0.706732	0.0625072	8.51881e-07	0.00239629	-0.261283	0.0169078	0.362824	-0.0838396	5.54232e-05	0.125103	0.177443	0.0367214	0.100477	-0.0713609	chr12	27692280		OpenSea	PPFIBP1;PPFIBP1;PPFIBP1;PPFIBP1	5'UTR;5'UTR;5'UTR;5'UTR
cg17247669	0.562015	0.0178028	0.264183	0.0758664	0.486623	0.0251395	0.653025	0.0396285	8.57811e-07	0.00239873	-0.297831	0.0504983	0.515455	-0.075392	2.12831e-05	0.068347	0.222439	0.0217937	0.0647817	0.0910106	chr9	110011679		OpenSea
cg26366091	0.415457	0.0166675	0.168459	0.0204233	0.0745757	0.0350166	0.535648	0.0669095	8.59163e-07	0.00239873	-0.246997	1.77476e-08	0.000885301	-0.340881	0.00636076	0.991742	-0.0938836	0.00109535	0.00514624	0.120192	chr1	111770274		OpenSea	CHI3L2;CHI3L2	TSS200;TSS200
cg08572430	0.699617	0.0128171	0.367329	0.0862781	0.608056	0.0311515	0.771888	0.0249089	8.72065e-07	0.00242553	-0.332288	0.0356395	0.461134	-0.0915605	2.95467e-05	0.0866982	0.240727	0.0875875	0.205614	0.072271	chr4	148750770		OpenSea	ARHGAP10	Body
cg18459152	0.896283	0.0178967	0.421096	0.15302	0.816816	0.04706	0.917384	0.0101499	8.77816e-07	0.00242553	-0.475187	0.179698	0.744418	-0.0794672	6.8442e-06	0.0326894	0.395719	0.713014	0.881967	0.0211007	chr5	75986921		OpenSea	IQGAP2	Body
cg25007447	0.410683	0.00558557	0.250297	0.0503274	0.35295	0.0140809	0.468023	0.0228729	8.7891e-07	0.00242553	-0.160385	0.00899608	0.296886	-0.057733	0.000101239	0.17535	0.102652	0.00936813	0.0316888	0.0573409	chr12	93521330		OpenSea
cg15087178	0.394116	0.0290907	0.222691	0.0429539	0.352269	0.0151964	0.440981	0.0328256	8.81726e-07	0.00242553	-0.171425	0.0586408	0.539514	-0.0418478	1.92575e-05	0.0636062	0.129578	0.0370451	0.101216	0.0468644	chr10	61946556		OpenSea	ANK3	Body
cg25536354	0.233182	0.0247587	0.0512301	0.0105986	0.110851	0.0366383	0.293854	0.0451763	8.94378e-07	0.00245062	-0.181952	6.3784e-05	0.0544161	-0.122331	0.0154643	0.999998	0.0596205	0.0140632	0.044708	0.0606718	chr2	205407827	chr2:205409939-205410910	N_Shelf
cg18786772	0.636159	0.0344436	0.430882	0.0163411	0.609317	0.0618809	0.629892	0.0153227	8.97396e-07	0.00245062	-0.205277	0.28879	0.835465	-0.0268418	4.37203e-06	0.0240539	0.178435	0.800458	0.926615	-0.0062674	chr15	31362018		OpenSea	TRPM1;TRPM1;TRPM1;TRPM1	3'UTR;Body;Body;Body
cg17446124	0.740546	0.045961	0.505155	0.044573	0.6849	0.0465683	0.538133	0.0349936	9.0714e-07	0.00246822	-0.235391	0.0666189	0.561507	-0.0556463	1.77715e-05	0.0606211	0.179744	4.97464e-06	6.65516e-05	-0.202413	chr18	43218244		OpenSea	SLC14A2;SLC14A2	Body;Body
cg20688738	0.303233	0.0507533	0.080228	0.00798774	0.103089	0.00806672	0.372258	0.0639524	9.23658e-07	0.00250405	-0.223006	3.15295e-06	0.0173468	-0.200145	0.402959	0.999998	0.0228607	0.0211053	0.0630457	0.069024	chr17	65256705		OpenSea
cg08884395	0.426347	0.0357315	0.253981	0.0178608	0.285954	0.0290336	0.265073	0.0249571	9.61332e-07	0.00259678	-0.172367	9.46454e-06	0.0277716	-0.140393	0.142506	0.999998	0.0319734	2.0543e-06	3.40997e-05	-0.161275	chr6	152127887	chr6:152128822-152129771	N_Shore	ESR1;ESR1;ESR1;ESR1	TSS1500;5'UTR;TSS1500;5'UTR
cg17857120	0.31691	0.0233334	0.168316	0.022608	0.256435	0.0171266	0.315771	0.0242787	9.69794e-07	0.00261022	-0.148594	0.0043648	0.232302	-0.0604742	0.000223009	0.270378	0.0881195	0.949729	0.984231	-0.001138	chr8	26279947		OpenSea
cg12545862	0.550036	0.0649765	0.146408	0.0352371	0.379423	0.091438	0.480473	0.0931951	9.80695e-07	0.00262265	-0.403628	0.00339338	0.213523	-0.170613	0.000286384	0.304385	0.233015	0.171431	0.348988	-0.0695632	chr1	157992531		OpenSea	KIRREL;KIRREL	Body;Body
cg15389392	0.221208	0.0156303	0.118147	0.022941	0.167488	0.0180339	0.100428	0.0165953	9.81423e-07	0.00262265	-0.103061	0.000689169	0.126792	-0.0537201	0.00136151	0.633936	0.0493414	1.51306e-07	5.08184e-06	-0.12078	chr2	190119419		OpenSea
cg02631767	0.347669	0.0491831	0.0679718	0.0186613	0.269238	0.0902284	0.167884	0.0166762	9.96895e-07	0.00265451	-0.279697	0.0347191	0.457188	-0.0784311	3.55973e-05	0.0972553	0.201266	0.000107841	0.000755054	-0.179785	chr12	20661554		OpenSea	PDE3A	Body
cg23021191	0.187399	0.0189441	0.0942195	0.0174501	0.131816	0.0144175	0.0556793	0.00103154	1.00164e-06	0.00265769	-0.0931795	0.000216892	0.085912	-0.0555828	0.00470955	0.925145	0.0375967	1.55322e-08	1.03775e-06	-0.13172	chr17	73426969		OpenSea
cg05483534	0.438502	0.0322532	0.158372	0.0361655	0.259292	0.0745696	0.482692	0.057997	1.02275e-06	0.00270411	-0.28013	0.000115221	0.0700637	-0.17921	0.00967752	0.999998	0.10092	0.209684	0.406098	0.0441904	chr2	46802312		OpenSea	RHOQ	Body
cg06800893	0.859235	0.0191122	0.559029	0.0765317	0.792991	0.0347536	0.640524	0.0695902	1.04555e-06	0.00274796	-0.300207	0.0879498	0.610648	-0.0662442	1.6329e-05	0.0579054	0.233963	3.27505e-05	0.000289928	-0.218711	chr9	21450987		OpenSea
cg06026160	0.321773	0.0190143	0.115244	0.0105159	0.0990833	0.0598222	0.278229	0.034451	1.04843e-06	0.00274796	-0.20653	4.36325e-07	0.00680159	-0.22269	0.525437	0.999998	-0.0161604	0.101554	0.231629	-0.0435449	chr21	34766787		OpenSea
cg20472551	0.204621	0.0173619	0.108112	0.0259853	0.107569	0.00938919	0.109097	0.0103928	1.05391e-06	0.00274797	-0.0965088	9.87989e-07	0.010412	-0.0970516	0.963335	0.999998	-0.0005428	1.1858e-06	2.26441e-05	-0.0955235	chr4	151000684	chr4:150999250-151000706	Island	DCLK2;DCLK2	Body;Body
cg15980656	0.555887	0.0494978	0.211417	0.0613833	0.136677	0.0476335	0.42741	0.0932345	1.05403e-06	0.00274797	-0.344471	1.03441e-07	0.00255958	-0.41921	0.0930422	0.999998	-0.0747395	0.00798613	0.0276734	-0.128478	chr8	97583236		OpenSea	SDC2	Body
cg06826975	0.824563	0.0053142	0.765512	0.0112661	0.783937	0.00896301	0.897319	0.00648759	1.05973e-06	0.00275324	-0.059051	5.8781e-05	0.0528634	-0.0406261	0.0215197	0.999998	0.0184249	8.95612e-08	3.49501e-06	0.0727565	chr2	98276287	chr2:98280063-98280871	N_Shelf	ACTR1B	Body
cg06858087	0.153069	0.00834281	0.0622485	0.00729968	0.108527	0.0251399	0.0828472	0.00937011	1.07644e-06	0.00278155	-0.09082	0.00120121	0.152313	-0.0445417	0.000885836	0.523554	0.0462784	1.82151e-05	0.000182349	-0.0702214	chr10	14099154		OpenSea	FRMD4A	Body
cg19595244	0.481022	0.0478679	0.12371	0.0447304	0.272148	0.110131	0.525065	0.037026	1.07806e-06	0.00278155	-0.357312	0.00027563	0.0924207	-0.208874	0.00404319	0.88217	0.148438	0.323635	0.554	0.0440422	chr1	110526158	chr1:110527248-110528026	N_Shore	AHCYL1	TSS1500
cg12911517	0.759623	0.0235551	0.568493	0.0393095	0.69928	0.0503792	0.898033	0.0230275	1.08822e-06	0.00278986	-0.19113	0.0205168	0.386926	-0.0603432	6.34069e-05	0.134069	0.130787	3.60556e-05	0.000313017	0.13841	chr5	81444183		OpenSea	ATG10;ATG10	Body;Body
cg03546163	0.892813	0.00924263	0.556212	0.122592	0.881508	0.0125239	0.919203	0.0190824	1.08874e-06	0.00278986	-0.336602	0.784566	0.988733	-0.0113055	1.60922e-06	0.0130879	0.325296	0.525973	0.753131	0.02639	chr6	35654363	chr6:35655607-35656856	N_Shore	FKBP5;FKBP5;FKBP5;FKBP5	5'UTR;5'UTR;5'UTR;5'UTR
cg19904783	0.793025	0.0334281	0.392782	0.0569513	0.632707	0.122848	0.716843	0.057451	1.10994e-06	0.00282131	-0.400243	0.00523944	0.246765	-0.160318	0.000224932	0.271427	0.239925	0.137651	0.294668	-0.0761818	chr20	9287445		OpenSea	PLCB4;PLCB4;PLCB4	TSS1500;5'UTR;5'UTR
cg12785993	0.577962	0.0311846	0.348087	0.0286842	0.442457	0.0527033	0.565749	0.0541049	1.11189e-06	0.00282131	-0.229875	0.00026202	0.0911021	-0.135505	0.00445884	0.911055	0.09437	0.66667	0.854548	-0.0122128	chr2	30401636		OpenSea
cg06399971	0.282605	0.0316346	0.134221	0.0162916	0.170648	0.0322766	0.108198	0.0179343	1.11232e-06	0.00282131	-0.148384	2.41817e-05	0.0396488	-0.111956	0.0619119	0.999998	0.0364275	1.66439e-07	5.43993e-06	-0.174407	chr19	6502557	chr19:6502090-6502411	S_Shore	TUBB4	TSS1500
cg06188045	0.756301	0.056732	0.51761	0.0370322	0.683757	0.0411017	0.664984	0.0260574	1.12001e-06	0.00283121	-0.23869	0.0250712	0.413186	-0.0725436	5.49185e-05	0.125103	0.166147	0.00705489	0.0249064	-0.0913165	chr11	10626010		OpenSea	MRVI1;MRVI1;MRVI1;MRVI1;MRVI1;MRVI1	Body;Body;Body;Body;Body;Body
cg24000674	0.61611	0.0134365	0.372748	0.0776101	0.519573	0.0402419	0.774284	0.0252288	1.12444e-06	0.00283282	-0.243362	0.00562078	0.253188	-0.0965374	0.000214359	0.263369	0.146825	0.0001072	0.000751479	0.158174	chr3	15794821		OpenSea	ANKRD28;ANKRD28;ANKRD28	5'UTR;5'UTR;Body
cg24671202	0.168316	0.0131323	0.0901984	0.0180638	0.0902398	0.0147984	0.0355552	0.00227557	1.14201e-06	0.00286743	-0.0781175	1.14897e-06	0.0113637	-0.0780762	0.99657	0.999998	4.138e-05	1.75172e-09	2.30435e-07	-0.132761	chr6	116938100		OpenSea	RSPH4A;RSPH4A	1stExon;1stExon
cg02789926	0.745074	0.0141885	0.400471	0.0135252	0.587976	0.120857	0.633013	0.0327105	1.1626e-06	0.00289786	-0.344604	0.00219977	0.185063	-0.157099	0.000544254	0.410836	0.187505	0.0181595	0.0555176	-0.112061	chr17	48464057		OpenSea	LRRC59	Body
cg07461598	0.336454	0.068144	0.100412	0.0152742	0.248155	0.0569622	0.091748	0.00774052	1.16292e-06	0.00289786	-0.236042	0.00826155	0.288538	-0.088299	0.000157056	0.221011	0.147743	7.67156e-07	1.64385e-05	-0.244706	chr6	3919627		OpenSea
cg06052655	0.571824	0.0762291	0.125472	0.0186291	0.162765	0.0892765	0.357878	0.124026	1.16674e-06	0.00289786	-0.446353	3.13148e-06	0.0173468	-0.40906	0.502132	0.999998	0.037293	0.00151468	0.00676293	-0.213947	chr6	114016878		OpenSea
cg06173351	0.167583	0.0294753	0.0278697	0.00431361	0.0487277	0.0155273	0.207113	0.0237855	1.16961e-06	0.00289786	-0.139713	7.11658e-06	0.0245388	-0.118855	0.238941	0.999998	0.020858	0.0354823	0.0976187	0.0395305	chr5	71730821		OpenSea
cg19981888	0.294518	0.0116903	0.109385	0.0175368	0.208077	0.0398738	0.245285	0.0433812	1.17452e-06	0.00290041	-0.185133	0.00185522	0.175246	-0.0864405	0.00065104	0.446094	0.0986927	0.0462158	0.121722	-0.0492333	chr22	31981729		OpenSea	SFI1;SFI1;SFI1;SFI1;SFI1	Body;Body;Body;Body;Body
cg07827395	0.406886	0.0354916	0.241585	0.0206142	0.386397	0.0133122	0.26647	0.0227172	1.21674e-06	0.00299478	-0.165301	0.325952	0.858383	-0.0204887	5.36616e-06	0.0280782	0.144812	7.50587e-06	9.14186e-05	-0.140416	chr7	6323913		OpenSea
cg17591816	0.624702	0.064352	0.320517	0.0306776	0.532826	0.0528383	0.75176	0.0478177	1.2261e-06	0.00299903	-0.304186	0.0268201	0.42206	-0.0918767	5.78058e-05	0.128864	0.212309	0.00420353	0.0160331	0.127058	chr1	172239092		OpenSea	DNM3;DNM3	Body;Body
cg14302446	0.155529	0.0204958	0.0594802	0.00842536	0.073446	0.0170535	0.07219	0.0049915	1.22648e-06	0.00299903	-0.096049	7.08412e-06	0.0245388	-0.0820832	0.252646	0.999998	0.0139658	6.00581e-06	7.68893e-05	-0.0833392	chr12	116491851		OpenSea	MED13L	Body
cg14811853	0.208462	0.0288294	0.0843048	0.0194306	0.19812	0.0260468	0.0519724	0.0148762	1.23702e-06	0.00301495	-0.124157	0.505554	0.93572	-0.0103417	3.3043e-06	0.0216593	0.113816	8.00385e-08	3.22517e-06	-0.15649	chr20	43363791		OpenSea
cg16415984	0.251891	0.0365783	0.119871	0.00659621	0.0647507	0.0300263	0.252414	0.0137003	1.2461e-06	0.00302722	-0.13202	1.90155e-08	0.000889261	-0.187141	0.00425627	0.895353	-0.0551204	0.974557	0.992211	0.0005227	chr8	49059697		OpenSea
cg14407987	0.558728	0.00791802	0.511875	0.00387625	0.511932	0.00887746	0.68285	0.00405293	1.26613e-06	0.00304837	-0.0468532	1.28393e-06	0.0114367	-0.0467961	0.992178	0.999998	5.71e-05	6.03453e-12	5.23815e-09	0.124121	chr11	47470793		OpenSea	RAPSN;RAPSN	TSS200;TSS200
cg06288712	0.667818	0.0164015	0.484158	0.0455872	0.536193	0.0262955	0.783884	0.0418231	1.26784e-06	0.00304837	-0.18366	4.57584e-05	0.0480832	-0.131625	0.0363793	0.999998	0.0520349	0.000154048	0.00101138	0.116066	chr8	30294180		OpenSea	RBPMS;RBPMS;RBPMS;RBPMS	Body;Body;Body;Body
cg02415220	0.669632	0.0458655	0.424725	0.0662091	0.56614	0.0137954	0.699544	0.045878	1.27475e-06	0.00304837	-0.244907	0.00397653	0.224922	-0.103492	0.000349706	0.33333	0.141415	0.334712	0.566869	0.0299126	chr19	6550862		OpenSea
cg01115917	0.142651	0.0335582	0.0318997	0.00315563	0.0529911	0.0225735	0.0583538	0.00303485	1.27734e-06	0.00304837	-0.110751	1.31431e-05	0.0306815	-0.0896594	0.141927	0.999998	0.0210914	2.50196e-05	0.000234155	-0.0842967	chr4	186631481		OpenSea	SORBS2;SORBS2;SORBS2;SORBS2;SORBS2;SORBS2;SORBS2	5'UTR;5'UTR;5'UTR;5'UTR;5'UTR;5'UTR;5'UTR
cg05116938	0.273136	0.0523179	0.0731349	0.0181088	0.20373	0.0423734	0.279252	0.0206175	1.28498e-06	0.00304837	-0.200001	0.013426	0.337587	-0.0694062	0.000114576	0.186264	0.130595	0.806149	0.929207	0.00611608	chr1	56186105		OpenSea
cg18011760	0.604179	0.0848535	0.250542	0.038099	0.525048	0.0790879	0.536843	0.0388886	1.28876e-06	0.00304837	-0.353638	0.0891681	0.613351	-0.0791315	2.05877e-05	0.0666864	0.274506	0.14227	0.302315	-0.0673364	chr2	19320928		OpenSea
cg05089035	0.353778	0.00714383	0.185898	0.0158618	0.211069	0.0527817	0.354699	0.0255816	1.29117e-06	0.00304837	-0.167879	7.87668e-06	0.025438	-0.142709	0.240884	0.999998	0.0251704	0.964837	0.989185	0.00092163	chr10	72062288		OpenSea	LRRC20;LRRC20;LRRC20;LRRC20;LRRC20;LRRC20;LRRC20;LRRC20;LRRC20	Body;Body;Body;Body;Body;Body;Body;Body;Body
cg22243637	0.396456	0.0226799	0.206047	0.032078	0.345695	0.0290957	0.629368	0.00343369	1.29318e-06	0.00304837	-0.190409	0.047344	0.505464	-0.0507609	3.69265e-05	0.0986783	0.139648	1.20596e-07	4.31931e-06	0.232913	chr20	50124134		OpenSea	NFATC2;NFATC2;NFATC2;NFATC2;NFATC2;NFATC2;NFATC2;NFATC2	Body;Body;Body;Body;Body;Body;Body;Body
cg06001484	0.150473	0.00578758	0.0746677	0.00643852	0.0458497	0.00778964	0.18203	0.00913868	1.29492e-06	0.00304837	-0.0758057	2.76079e-08	0.00104424	-0.104624	0.00793043	0.999998	-0.0288181	0.00443966	0.0167941	0.031557	chr8	101494596		OpenSea
cg05438498	0.664155	0.0271627	0.294401	0.0969485	0.502119	0.0579771	0.755018	0.0186328	1.29821e-06	0.00304837	-0.369753	0.0031285	0.207831	-0.162035	0.000450046	0.379252	0.207718	0.0648139	0.160864	0.0908635	chr13	44885112		OpenSea
cg18011253	0.309138	0.0157293	0.235231	0.00636898	0.279469	0.0105263	0.360395	0.00679947	1.30086e-06	0.00304837	-0.073907	0.00564944	0.253517	-0.0296692	0.00025826	0.291026	0.0442378	6.47364e-05	0.000499994	0.0512578	chr15	74424054	chr15:74425091-74428821	N_Shore	ISLR2;ISLR2;ISLR2;ISLR2	5'UTR;5'UTR;5'UTR;5'UTR
cg07207692	0.171173	0.0226288	0.0676647	0.00937178	0.0482721	0.00439621	0.215793	0.01754	1.30706e-06	0.00304837	-0.103508	1.74479e-07	0.00373006	-0.122901	0.148751	0.999998	-0.0193926	0.00352255	0.0138059	0.0446194	chr4	88452129		OpenSea	SPARCL1;SPARCL1;SPARCL1;SPARCL1	TSS1500;TSS1500;TSS1500;TSS1500
cg17918185	0.445568	0.0701446	0.136235	0.0431841	0.408139	0.0839286	0.229628	0.0205833	1.31091e-06	0.00304837	-0.309333	0.340233	0.866499	-0.0374285	5.55421e-06	0.0286613	0.271904	6.11239e-05	0.000477565	-0.215939	chr5	121490674		OpenSea
cg13182163	0.0436802	0.00458646	0.103019	0.00606236	0.0417065	0.0107621	0.0951948	0.011891	1.31185e-06	0.00304837	0.0593391	0.789951	0.989301	-0.00197369	9.00525e-07	0.00863859	-0.0613128	6.36559e-06	8.04513e-05	0.0515146	chr1	219616112		OpenSea
cg09580278	0.641254	0.068048	0.369847	0.0654949	0.629022	0.0291867	0.644699	0.0361304	1.32188e-06	0.00306218	-0.271406	0.718636	0.981674	-0.0122316	2.23133e-06	0.0165548	0.259175	0.918992	0.974096	0.003445	chr13	42222676		OpenSea	VWA8	Body
cg02479789	0.4406	0.0284487	0.304611	0.0302586	0.364472	0.0132284	0.515605	0.015538	1.32794e-06	0.00306673	-0.13599	0.000471713	0.109681	-0.076128	0.00307415	0.81617	0.0598615	0.000535349	0.00282994	0.0750043	chr10	63807920		OpenSea	ARID5B;ARID5B	TSS1500;Body
cg19436429	0.395545	0.0129732	0.270019	0.0211531	0.288199	0.0206157	0.388558	0.0289215	1.33309e-06	0.00306914	-0.125527	7.60965e-06	0.0253109	-0.107347	0.257732	0.999998	0.0181799	0.656957	0.848329	-0.0069876	chr3	178978985	chr3:178978948-178979364	Island	KCNMB3;KCNMB3;KCNMB3;KCNMB3	TSS1500;Body;TSS1500;Body
cg11012463	0.161994	0.013293	0.0363504	0.00425252	0.0842091	0.0244017	0.308188	0.0124741	1.35418e-06	0.00310815	-0.125644	0.000196414	0.083408	-0.0777853	0.00802484	0.999998	0.0478587	2.30657e-07	6.84747e-06	0.146193	chr1	33804514		OpenSea	PHC2;PHC2	5'UTR;Body
cg05104897	0.317727	0.0204021	0.0552346	0.0130853	0.0580436	0.0190833	0.440615	0.0713717	1.38436e-06	0.00316768	-0.262492	1.56506e-06	0.0121722	-0.259683	0.931941	0.999998	0.00280902	0.0020237	0.00864195	0.122888	chr4	120127485		OpenSea
cg18840084	0.782845	0.0243295	0.646422	0.0215433	0.770153	0.0233238	0.717492	0.0255626	1.44e-06	0.00328497	-0.136423	0.463889	0.922237	-0.0126913	4.30928e-06	0.0238843	0.123731	0.00174924	0.00764258	-0.0653522	chr10	11976474		OpenSea	UPF2;UPF2	Body;Body
cg25000618	0.183882	0.0153348	0.0852675	0.011327	0.142171	0.00370261	0.106476	0.0264818	1.48019e-06	0.00336458	-0.0986145	0.00431588	0.231525	-0.0417114	0.000394331	0.352936	0.0569031	2.07985e-05	0.000202338	-0.0774057	chr18	34366876		OpenSea	TPGS2;TPGS2;TPGS2;TPGS2	3'UTR;3'UTR;Body;Body
cg19952435	0.240155	0.0141651	0.0794933	0.0147736	0.0391213	0.011098	0.16718	0.0435779	1.48389e-06	0.00336458	-0.160662	1.06045e-07	0.00255958	-0.201034	0.0623407	0.999998	-0.040372	0.00263645	0.0108031	-0.0729755	chr1	22094929		OpenSea	USP48;USP48	Body;Body
cg16001165	0.384082	0.0546993	0.152243	0.032538	0.206435	0.0363451	0.403285	0.0404691	1.48984e-06	0.00336784	-0.231839	2.68227e-05	0.0405452	-0.177647	0.0805358	0.999998	0.0541921	0.514659	0.743959	0.0192032	chr4	129581866		OpenSea
cg17385452	0.318862	0.0119717	0.224097	0.0158055	0.230316	0.0139263	0.0935879	0.0227486	1.50872e-06	0.00338565	-0.0947651	3.2416e-06	0.0175401	-0.0885465	0.605016	0.999998	0.0062186	3.08518e-11	1.54412e-08	-0.225275	chr3	69101870	chr3:69101221-69101664	S_Shore	TMF1	TSS1500
cg04530248	0.173722	0.00536861	0.0489482	0.00389519	0.0659917	0.032789	0.0907853	0.0255377	1.50934e-06	0.00338565	-0.124774	7.71699e-06	0.0253253	-0.107731	0.289548	0.999998	0.0170435	0.000110614	0.000770788	-0.0829371	chr20	477164		OpenSea	CSNK2A1;CSNK2A1;CSNK2A1	Body;Body;Body
cg02555368	0.135478	0.0109049	0.0601641	0.00783404	0.0984098	0.0141022	0.0867528	0.0102677	1.51385e-06	0.00338565	-0.075314	0.00147229	0.162242	-0.0370683	0.00115464	0.595005	0.0382457	0.00014307	0.00095189	-0.0487254	chr21	40123882		OpenSea	LINC00114;LINC00114;LINC00114	Body;Body;Body
cg06145370	0.496711	0.0309225	0.26843	0.0375431	0.360655	0.00687008	0.326553	0.0704004	1.51581e-06	0.00338565	-0.22828	0.000302357	0.0953826	-0.136055	0.00591072	0.980592	0.0922249	3.60825e-05	0.000313199	-0.170157	chr7	129499197		OpenSea	UBE2H;UBE2H;UBE2H	Body;Body;5'UTR
cg17449339	0.799604	0.0289276	0.464479	0.111355	0.730832	0.0107239	0.819474	0.042077	1.52183e-06	0.00338897	-0.335125	0.120911	0.668646	-0.0687717	1.87356e-05	0.0623346	0.266353	0.64021	0.83738	0.0198706	chr3	15823705		OpenSea	ANKRD28;ANKRD28	5'UTR;Body
cg17300723	0.200079	0.00543043	0.0745099	0.0216898	0.137782	0.0183998	0.165917	0.0351482	1.52664e-06	0.0033896	-0.125569	0.00139261	0.159355	-0.0622974	0.00123448	0.610853	0.0632716	0.0462508	0.121796	-0.0341615	chr11	62647277	chr11:62648237-62649161	N_Shore	SLC3A2;SLC3A2;SLC3A2;SLC3A2;SLC3A2;SLC3A2	Body;Body;TSS1500;Body;Body;Body
cg10892497	0.523179	0.0344742	0.24597	0.0211587	0.40625	0.0623279	0.422124	0.0798101	1.53321e-06	0.00339413	-0.277208	0.00448798	0.234403	-0.116929	0.000398018	0.354729	0.160279	0.0110972	0.0365702	-0.101055	chr8	134244175		OpenSea
cg05822335	0.530239	0.0345613	0.314979	0.0186648	0.352861	0.0484568	0.68759	0.0248135	1.55842e-06	0.00343975	-0.21526	1.31035e-05	0.0306815	-0.177379	0.179312	0.999998	0.0378811	4.49948e-05	0.000373604	0.15735	chr1	171179875		OpenSea	FMO2	3'UTR
cg13222924	0.187508	0.020452	0.0613655	0.0073081	0.0943872	0.0233007	0.102938	0.0137309	1.5684e-06	0.0034516	-0.126143	4.0992e-05	0.0464726	-0.0931209	0.0543979	0.999998	0.0330217	0.000105257	0.000740552	-0.0845698	chr8	131218882		OpenSea	ASAP1;ASAP1	Body;Body
cg04415610	0.272392	0.0284828	0.133676	0.0359464	0.248182	0.0104856	0.270109	0.0113599	1.58534e-06	0.00347864	-0.138716	0.183306	0.748353	-0.0242098	1.30682e-05	0.0496352	0.114506	0.896731	0.966285	-0.00228341	chr13	36432082		OpenSea	MIR548F5;DCLK1	Body;Body
cg19649897	0.256372	0.0326274	0.0692226	0.0157123	0.191013	0.0630792	0.0765824	0.00656517	1.59279e-06	0.00348477	-0.18715	0.0143798	0.34536	-0.0653592	0.000141216	0.206778	0.121791	2.50672e-06	3.96193e-05	-0.17979	chr2	28510379		OpenSea	BRE;BRE;BRE;BRE;BRE;BRE	Body;Body;Body;Body;Body;Body
cg02156130	0.885917	0.02047	0.767271	0.0341458	0.850138	0.0116255	0.874245	0.012747	1.59885e-06	0.00348533	-0.118645	0.0301234	0.437942	-0.0357781	7.21093e-05	0.144265	0.082867	0.443246	0.680193	-0.0116718	chr10	5674040		OpenSea
cg12797577	0.248587	0.0411598	0.0869136	0.00974711	0.161505	0.0433501	0.0982876	0.0162049	1.60236e-06	0.00348533	-0.161673	0.000748353	0.130065	-0.0870818	0.00247324	0.762115	0.0745916	3.63743e-06	5.24489e-05	-0.150299	chr10	60461311		OpenSea	BICC1	Body
cg03449427	0.354853	0.0369068	0.112432	0.0518071	0.385011	0.0386163	0.133737	0.0280006	1.60869e-06	0.00348545	-0.242421	0.33566	0.863956	0.0301576	4.13827e-07	0.00517158	0.272579	4.50695e-06	6.17386e-05	-0.221116	chr15	35601271		OpenSea
cg01977433	0.448807	0.0468836	0.256882	0.01813	0.333175	0.0285004	0.525681	0.0437785	1.61372e-06	0.00348545	-0.191925	0.000288408	0.093379	-0.115631	0.00677984	0.999998	0.0762933	0.00646428	0.0231266	0.076874	chr5	74977045		OpenSea	POC5;POC5	Body;Body
cg14411188	0.808954	0.0518214	0.470052	0.086711	0.794965	0.0238946	0.500814	0.0842282	1.62004e-06	0.00348545	-0.338902	0.745703	0.984753	-0.0139894	2.60788e-06	0.0181336	0.324913	4.69876e-06	6.37152e-05	-0.30814	chr5	102554192		OpenSea
cg05674548	0.107269	0.0125139	0.256455	0.0267476	0.110005	0.0244669	0.227003	0.0120808	1.62317e-06	0.00348545	0.149187	0.885233	0.99533	0.00273686	2.00232e-06	0.0153832	-0.14645	1.79513e-05	0.000180224	0.119735	chr7	41951483		OpenSea
cg21235823	0.182732	0.010939	0.129106	0.00959398	0.1459	0.00495179	0.0405215	0.00819349	1.62571e-06	0.00348545	-0.0536259	8.60538e-05	0.0620916	-0.0368318	0.0253895	0.999998	0.0167941	7.95418e-12	6.25719e-09	-0.14221	chr14	93260203	chr14:93260307-93260924	N_Shore	GOLGA5	TSS1500
cg09740920	0.335172	0.00301557	0.156012	0.0400632	0.270885	0.0440956	0.657105	0.00748137	1.66831e-06	0.00356458	-0.179159	0.0126609	0.331088	-0.0642867	0.000168382	0.22949	0.114872	1.31256e-09	1.89317e-07	0.321934	chr20	50123930		OpenSea	NFATC2;NFATC2;NFATC2;NFATC2;NFATC2;NFATC2;NFATC2;NFATC2	Body;Body;Body;Body;Body;Body;Body;Body
cg02875039	0.814486	0.0324629	0.624278	0.0635507	0.783774	0.0100702	0.807589	0.0144686	1.67214e-06	0.00356458	-0.190209	0.218198	0.78264	-0.030712	1.16269e-05	0.0455482	0.159497	0.776232	0.915154	-0.00689723	chr3	183482995		OpenSea	YEATS2	Body
cg02842474	0.759517	0.0269835	0.629745	0.0381865	0.622873	0.017177	0.903073	0.0073173	1.6912e-06	0.00359495	-0.129772	9.36629e-07	0.0103062	-0.136644	0.678919	0.999998	-0.00687177	5.2772e-07	1.24802e-05	0.143556	chr9	116040853	chr9:116037549-116038229	S_Shelf	PRPF4;PRPF4	Body;Body
cg02589755	0.724706	0.0142807	0.507233	0.0595647	0.582857	0.0525083	0.881711	0.0230117	1.702e-06	0.00360768	-0.217473	0.000145966	0.0743447	-0.141849	0.0151923	0.999998	0.0756243	5.49913e-05	0.000438716	0.157005	chr9	18394105		OpenSea
cg10434977	0.819492	0.0103685	0.709028	0.0294475	0.77352	0.0249853	0.921912	0.00897639	1.71311e-06	0.00362095	-0.110464	0.00522992	0.246633	-0.0459725	0.000398231	0.354729	0.0644913	3.99816e-06	5.63717e-05	0.10242	chr8	67472493		OpenSea
cg25240944	0.53693	0.0346451	0.328308	0.040383	0.200411	0.0571764	0.713226	0.0253107	1.73975e-06	0.00366692	-0.208622	5.43195e-09	0.000406441	-0.336519	0.000261941	0.291659	-0.127897	1.11125e-05	0.000123953	0.176296	chr5	121814874		OpenSea	MGC32805	TSS200
cg08190175	0.29236	0.00571791	0.0887954	0.0275841	0.19834	0.067056	0.381979	0.0333829	1.74777e-06	0.00367347	-0.203564	0.00259315	0.194603	-0.0940195	0.000802702	0.501347	0.109545	0.00363157	0.0141648	0.0896193	chr22	41814253	chr22:41809468-41810263	S_Shelf
cg12728335	0.134109	0.0218257	0.0443448	0.00165905	0.0816417	0.0226248	0.114708	0.0028648	1.75926e-06	0.00368725	-0.089764	0.000402335	0.103594	-0.0524671	0.00536686	0.963924	0.0372969	0.108017	0.243338	-0.0194004	chr1	113537064		OpenSea
cg12466563	0.728833	0.0254158	0.576954	0.0154885	0.657582	0.0274099	0.671929	0.0379282	1.78632e-06	0.00373352	-0.151879	0.00234912	0.188644	-0.071251	0.000910311	0.530915	0.0806284	0.0102365	0.0341612	-0.0569042	chr2	180408307		OpenSea	ZNF385B;ZNF385B;ZNF385B;ZNF385B;ZNF385B	Body;Body;Body;Body;Body
cg09600096	0.418511	0.0136418	0.316103	0.0171848	0.314057	0.0224837	0.0990004	0.0187095	1.79518e-06	0.00374158	-0.102408	1.43349e-06	0.0121637	-0.104453	0.876219	0.999998	-0.0020456	1.03206e-12	1.65398e-09	-0.31951	chr14	61114550	chr14:61114102-61116552	Island	SIX1	Body
cg13753695	0.436729	0.023871	0.164585	0.0179161	0.271825	0.0349318	0.365593	0.0568533	1.81481e-06	0.00377199	-0.272143	0.000300478	0.0951759	-0.164903	0.00763165	0.999998	0.10724	0.0574706	0.14571	-0.0711358	chr9	118864081		OpenSea
cg16389081	0.886325	0.014815	0.734085	0.035548	0.827528	0.014003	0.851087	0.0318875	1.82071e-06	0.00377377	-0.152239	0.00863839	0.292895	-0.0587966	0.000268634	0.296903	0.0934429	0.0881693	0.206702	-0.0352377	chr9	130333069	chr9:130331537-130331934	S_Shore	FAM129B	Body
cg26728983	0.415749	0.014971	0.261935	0.0257476	0.319557	0.0506396	0.443692	0.00772419	1.82921e-06	0.00378092	-0.153814	0.00022786	0.0876187	-0.0961918	0.0103692	0.999998	0.0576223	0.172162	0.350123	0.0279435	chr2	20702058		OpenSea
cg17413035	0.276802	0.00739925	0.0631658	0.0159337	0.179221	0.0128107	0.210921	0.081805	1.84711e-06	0.00380351	-0.213636	0.00290618	0.202847	-0.0975812	0.000773317	0.488606	0.116055	0.0288044	0.0819546	-0.0658813	chr20	16456216		OpenSea	KIF16B;KIF16B;KIF16B	Body;Body;Body
cg00777448	0.168748	0.012503	0.0791413	0.00213187	0.129577	0.028538	0.189928	0.0113787	1.85031e-06	0.00380351	-0.089607	0.00394452	0.22424	-0.0391716	0.000576853	0.422346	0.0504354	0.0826963	0.196309	0.0211801	chr1	24621525		OpenSea
cg01264705	0.262453	0.0158026	0.160802	0.0106433	0.189116	0.00751816	0.440104	0.0311612	1.86439e-06	0.00382196	-0.101651	5.9933e-05	0.0533615	-0.0733372	0.0451337	0.999998	0.0283142	2.12239e-09	2.63442e-07	0.177651	chr12	116848341		OpenSea
cg16553272	0.810894	0.00742659	0.746258	0.00843762	0.762103	0.00196102	0.871136	0.0107448	1.88896e-06	0.00386174	-0.0646357	3.86221e-05	0.0454381	-0.0487913	0.0735227	0.999998	0.0158444	4.15174e-06	5.80091e-05	0.0602421	chr6	31847028		OpenSea	SLC44A4	TSS1500
cg06783627	0.48461	0.0214413	0.307127	0.0443173	0.358321	0.0111541	0.378254	0.0493709	1.93595e-06	0.00394702	-0.177483	7.0899e-05	0.0572271	-0.126289	0.0395389	0.999998	0.0511938	0.000348522	0.00197918	-0.106356	chr22	30394901		OpenSea	MTMR3;MTMR3;MTMR3	Body;Body;Body
cg01953622	0.434215	0.0474343	0.152197	0.0391912	0.352617	0.019432	0.424163	0.0549243	2.00379e-06	0.00407424	-0.282018	0.0395327	0.477065	-0.0815975	7.39307e-05	0.145958	0.20042	0.783322	0.918529	-0.0100522	chr12	112456606		OpenSea	ERP29;ERP29	Body;Body
cg13550855	0.541029	0.0560265	0.217909	0.0364614	0.217503	0.0556283	0.472461	0.0886644	2.01637e-06	0.00408871	-0.323121	1.98798e-06	0.0136909	-0.323526	0.992265	0.999998	-0.0004057	0.117969	0.260979	-0.0685681	chr11	29151417		OpenSea
cg10298741	0.564066	0.025665	0.304226	0.0170635	0.338666	0.0818451	0.49768	0.033161	2.04084e-06	0.00412714	-0.25984	9.76816e-06	0.0281113	-0.2254	0.315876	0.999998	0.0344404	0.0650222	0.161291	-0.0663864	chr16	73019173		OpenSea	ZFHX3;ZFHX3	5'UTR;5'UTR
cg16334425	0.595464	0.00383355	0.549122	0.00451776	0.542179	0.00513961	0.75067	0.0063135	2.05378e-06	0.00412718	-0.0463416	4.09865e-07	0.00652506	-0.0532851	0.259572	0.999998	-0.0069435	4.69867e-13	1.01318e-09	0.155206	chr11	67210033		OpenSea	CORO1B;CORO1B	Body;Body
cg00018276	0.309502	0.0391142	0.169131	0.0184056	0.206192	0.0322512	0.0983152	0.0105089	2.05569e-06	0.00412717	-0.140372	5.36096e-05	0.0517262	-0.10331	0.0576889	0.999998	0.0370612	1.567e-08	1.04417e-06	-0.211187	chr9	107954218		OpenSea
cg26212420	0.535608	0.017684	0.420288	0.0289345	0.508093	0.0239061	0.448118	0.00457872	2.05741e-06	0.00412718	-0.11532	0.0826947	0.599452	-0.0275148	3.82079e-05	0.0996832	0.087805	3.96193e-05	0.00033759	-0.0874894	chr14	75033387		OpenSea	LTBP2	Body
cg11614011	0.772444	0.00734166	0.686497	0.00387364	0.693593	0.0291906	0.75929	0.0118384	2.06548e-06	0.00413229	-0.0859469	5.38663e-06	0.0216694	-0.0788508	0.527787	0.999998	0.0070961	0.250179	0.46214	-0.0131544	chr4	4415769		OpenSea	NSG1;NSG1;NSG1;NSG1	Body;Body;Body;Body
cg26897524	0.552375	0.02004	0.247612	0.0495418	0.484751	0.0170366	0.195017	0.0761464	2.07766e-06	0.00414557	-0.304764	0.104331	0.641207	-0.0676242	3.09354e-05	0.0890275	0.23714	3.29217e-07	8.85424e-06	-0.357358	chr1	209700940		OpenSea
cg14722290	0.885802	0.0212414	0.76257	0.0331991	0.805428	0.0255335	0.954433	0.0116396	2.10048e-06	0.00417895	-0.123232	0.000173543	0.0797543	-0.0803737	0.016767	0.999998	0.0428583	0.000691831	0.00350452	0.0686315	chr11	3144774	chr11:3141642-3141877	S_Shelf	OSBPL5;OSBPL5;OSBPL5	Body;Body;Body
cg12576213	0.780651	0.00918319	0.719042	0.0133892	0.734234	0.00777626	0.880163	0.00878525	2.10556e-06	0.00417895	-0.0616085	4.33608e-05	0.0471575	-0.0464171	0.0744775	0.999998	0.0151914	6.60586e-09	5.75142e-07	0.0995123	chr1	6374235		OpenSea	ACOT7;ACOT7;ACOT7;ACOT7	Body;Body;Body;Body
cg03634854	0.193621	0.0114327	0.260452	0.00780188	0.23084	0.0172933	0.424204	0.00969679	2.14489e-06	0.00424576	0.0668308	0.000702756	0.127608	0.0372185	0.00393283	0.876684	-0.0296123	3.32522e-13	8.1576e-10	0.230582	chr19	18721531	chr19:18721523-18721869	Island
cg06527213	0.276945	0.0153215	0.191281	0.0107944	0.21971	0.0075299	0.3893	0.0109403	2.15427e-06	0.00425307	-0.0856642	0.000141645	0.0740118	-0.0572346	0.0215812	0.999998	0.0284296	8.92972e-08	3.4878e-06	0.112355	chr15	86315211	chr15:86312153-86313047	S_Shelf	KLHL25;MIR1276	5'UTR;TSS1500
cg25200296	0.298189	0.0490128	0.111825	0.0392129	0.268573	0.0226268	0.140715	0.0295261	2.16946e-06	0.0042718	-0.186364	0.2353	0.797176	-0.0296165	1.43652e-05	0.0524323	0.156747	1.36803e-05	0.000145736	-0.157474	chr17	6830903		OpenSea
cg12367034	0.06691	0.00856057	0.161634	0.00203469	0.0573528	0.00400526	0.0575321	0.0116522	2.18833e-06	0.00429029	0.0947245	0.444325	0.915158	-0.00955727	7.28055e-07	0.00755896	-0.104282	0.452735	0.689207	-0.00937795	chr21	44933622		OpenSea
cg19649235	0.407539	0.0717213	0.140368	0.0571478	0.236405	0.0123982	0.709008	0.0560473	2.19319e-06	0.00429029	-0.267171	0.000212088	0.0851372	-0.171134	0.0143318	0.999998	0.096037	5.47433e-07	1.28188e-05	0.301469	chr10	44339266		OpenSea	LINC00619	TSS1500
cg07911905	0.789195	0.000932414	0.728921	0.0175541	0.759852	0.0114392	0.848477	0.00422089	2.19606e-06	0.00429029	-0.0602734	0.00204719	0.181042	-0.0293427	0.00137436	0.635393	0.0309307	2.64589e-06	4.12537e-05	0.0592825	chr12	105096644		OpenSea	CHST11	Body
cg08438705	0.440256	0.01091	0.361014	0.0166616	0.389471	0.0167227	0.239955	0.0153223	2.23527e-06	0.00434699	-0.0792427	0.000214307	0.0855428	-0.0507857	0.0145408	0.999998	0.028457	2.1714e-11	1.23916e-08	-0.200302	chr19	1152189	chr19:1152015-1152249	Island	SBNO2	Body
cg19286213	0.648582	0.0290907	0.499262	0.0131708	0.598195	0.0149307	0.481401	0.0429767	2.2367e-06	0.00434699	-0.14932	0.0201811	0.38487	-0.050387	0.000157966	0.221639	0.0989329	6.11929e-07	1.39132e-05	-0.167182	chr20	48841677		OpenSea
cg27246147	0.626449	0.0155628	0.527261	0.0153991	0.544627	0.0132747	0.442789	0.0276396	2.27186e-06	0.00439485	-0.0991884	1.83787e-05	0.0353513	-0.081823	0.195189	0.999998	0.0173654	1.26793e-09	1.85368e-07	-0.183661	chr17	47987056	chr17:47987524-47988101	N_Shore
cg21352991	0.603404	0.0838912	0.0758268	0.0225254	0.335474	0.19026	0.261459	0.0543237	2.27817e-06	0.00439485	-0.527577	0.0015268	0.164271	-0.26793	0.00193476	0.709055	0.259647	0.0001964	0.00123268	-0.341945	chr7	28123378		OpenSea	JAZF1	Body
cg03394318	0.46377	0.0183048	0.207223	0.0467941	0.325572	0.0871981	0.395791	0.026983	2.27945e-06	0.00439485	-0.256547	0.000962715	0.141382	-0.138198	0.00309012	0.817913	0.118349	0.0589119	0.148704	-0.0679792	chr10	75798251		OpenSea	VCL;VCL	Body;Body
cg00897875	0.361301	0.00706838	0.296508	0.00794888	0.32807	0.0158028	0.421178	0.00905642	2.28482e-06	0.00439485	-0.0647927	0.00141837	0.160081	-0.033231	0.00209178	0.724274	0.0315617	5.48596e-06	7.17374e-05	0.0598776	chr17	43392165	chr17:43393891-43394938	N_Shore	MAP3K14	5'UTR
cg04763057	0.707851	0.0337135	0.355335	0.0335045	0.212357	0.128528	0.741876	0.0403953	2.29635e-06	0.00440571	-0.352515	4.10698e-08	0.00139682	-0.495493	0.00726327	0.999998	-0.142978	0.465781	0.701305	0.0340251	chr5	95179625		OpenSea
cg01910846	0.812804	0.0465925	0.5139	0.0407533	0.656106	0.0835339	0.805377	0.0480289	2.35764e-06	0.00451172	-0.298903	0.0012227	0.153336	-0.156697	0.00253517	0.770447	0.142206	0.85002	0.948293	-0.00742683	chr2	239636965		OpenSea
cg09374015	0.0691252	0.0137655	0.14154	0.0178763	0.0656272	0.00072305	0.0410783	0.00233837	2.38495e-06	0.00455042	0.0724147	0.713953	0.980984	-0.00349798	1.39731e-06	0.011881	-0.0759127	0.00979137	0.032892	-0.0280469	chr3	171092746		OpenSea	TNIK;TNIK;TNIK;TNIK;TNIK;TNIK;TNIK;TNIK;TNIK	Body;Body;Body;Body;Body;Body;Body;Body;Body
cg08545501	0.272497	0.00647363	0.133949	0.0368305	0.228352	0.0363111	0.405172	0.0168067	2.39003e-06	0.00455042	-0.138548	0.0275059	0.42554	-0.0441448	0.000128463	0.196761	0.0944034	3.87549e-06	5.50665e-05	0.132675	chr16	23435162		OpenSea	COG7	Body
cg02527961	0.25854	0.0230172	0.120148	0.0283127	0.0521107	0.0152815	0.503808	0.013451	2.41882e-06	0.00457856	-0.138392	2.08673e-08	0.000918456	-0.206429	0.00202864	0.715888	-0.0680374	2.38293e-09	2.84871e-07	0.245268	chr3	187681648		OpenSea
cg07222243	0.205349	0.0127348	0.0838698	0.0194616	0.155031	0.0311634	0.227525	0.00759056	2.42101e-06	0.00457856	-0.121479	0.0065599	0.266789	-0.0503173	0.000503284	0.396815	0.0711614	0.180228	0.362399	0.0221765	chr3	9920615		OpenSea	CIDEC	5'UTR
cg19633027	0.327268	0.0480376	0.166285	0.00504287	0.24769	0.0191481	0.494016	0.0347244	2.42317e-06	0.00457856	-0.160983	0.00195022	0.178129	-0.0795785	0.0016448	0.672887	0.0814048	1.62798e-06	2.86482e-05	0.166748	chr1	56279464		OpenSea
cg15707029	0.24328	0.0442784	0.0941106	0.0103578	0.154148	0.0356168	0.147109	0.0167754	2.4375e-06	0.00458327	-0.149169	0.000426861	0.105437	-0.0891319	0.00786862	0.999998	0.0600371	0.000217748	0.00134214	-0.0961707	chr16	4066875		OpenSea	ADCY9	Body
cg13865846	0.48806	0.0232784	0.269692	0.024568	0.351571	0.0516687	0.649715	0.060839	2.43946e-06	0.00458327	-0.218368	0.000287875	0.0933274	-0.136489	0.0119434	0.999998	0.0818788	5.87999e-05	0.000462863	0.161655	chr18	43097617		OpenSea	SLC14A2	5'UTR
cg20370909	0.122962	0.0121166	0.0555312	0.0145456	0.102897	0.0116256	0.0262017	0.00636131	2.44403e-06	0.00458327	-0.067431	0.0377972	0.470253	-0.0200655	9.80712e-05	0.173068	0.0473655	3.4088e-08	1.77991e-06	-0.0967605	chr7	4859229	chr7:4855990-4856212	S_Shelf	RADIL	Body
cg06056274	0.52808	0.0187589	0.358498	0.0347807	0.472246	0.0499488	0.217775	0.0221966	2.45294e-06	0.00458847	-0.169582	0.0237633	0.405927	-0.0558337	0.000152064	0.217138	0.113748	1.61015e-09	2.18337e-07	-0.310305	chr1	65064036		OpenSea	CACHD1;CACHD1	Body;5'UTR
cg11790343	0.183699	0.0472198	0.0331921	0.00645486	0.0348599	0.00774866	0.121859	0.0230321	2.46942e-06	0.00460778	-0.150507	2.798e-06	0.0165266	-0.148839	0.93303	0.999998	0.00166784	0.00697622	0.024672	-0.0618405	chr12	123175616		OpenSea
cg03296524	0.444856	0.0130133	0.26707	0.0302762	0.317479	0.0470021	0.518581	0.0432261	2.47845e-06	0.00461314	-0.177786	8.20548e-05	0.0607889	-0.127377	0.0465306	0.999998	0.0504094	0.00659824	0.0235349	0.0737257	chr1	227162446	chr1:227163739-227164237	N_Shore	ADCK3	Body
cg13714378	0.2356	0.0143033	0.116102	0.00532412	0.255772	0.0396266	0.217972	0.0203949	2.49725e-06	0.00463658	-0.119498	0.214316	0.778973	0.0201719	4.14699e-07	0.00517158	0.13967	0.27462	0.494175	-0.0176278	chr11	34702946		OpenSea
cg03933123	0.29924	0.00799867	0.1388	0.0195751	0.203901	0.0379481	0.392644	0.0358673	2.50835e-06	0.00464567	-0.16044	0.000457549	0.108204	-0.0953389	0.00760382	0.999998	0.065101	0.000544841	0.0028716	0.0934036	chr6	159047273		OpenSea	TMEM181	Body
cg22851295	0.166455	0.00263286	0.0915849	0.0122202	0.107708	0.018151	0.442959	0.017678	2.527e-06	0.00466865	-0.0748704	3.39053e-05	0.0432278	-0.0587471	0.119768	0.999998	0.0161233	1.62671e-13	5.33846e-10	0.276503	chr6	10881949	chr6:10881846-10882051	Island	GCM2	1stExon
cg22262702	0.54153	0.00550239	0.485245	0.00609826	0.485504	0.0131613	0.524414	0.0130869	2.53621e-06	0.00467413	-0.0562848	2.67112e-06	0.0165266	-0.0560253	0.972171	0.999998	0.0002595	0.0348765	0.0962171	-0.0171157	chr20	60638679	chr20:60638612-60638982	Island	TAF4	Body
cg19073531	0.276145	0.0233229	0.11781	0.0303933	0.211069	0.0397036	0.254387	0.0118601	2.54795e-06	0.00468422	-0.158335	0.00708508	0.27362	-0.0650764	0.000499439	0.395593	0.0932585	0.308241	0.535698	-0.021758	chr5	57531322		OpenSea
cg15210526	0.583259	0.032107	0.190738	0.0669169	0.344108	0.125435	0.658362	0.0699209	2.56767e-06	0.00470892	-0.392521	0.000375346	0.101873	-0.239151	0.00966387	0.999998	0.153371	0.163548	0.336615	0.0751032	chr1	167733310		OpenSea	MPZL1;MPZL1;MPZL1	Body;Body;Body
cg05687149	0.317056	0.0487972	0.0714277	0.0300046	0.253827	0.0253143	0.53139	0.0792045	2.57771e-06	0.00471577	-0.245629	0.0681977	0.565749	-0.0632296	5.98631e-05	0.129832	0.182399	1.14456e-05	0.000126868	0.214333	chr11	112035945		OpenSea	IL18	TSS1500
cg13426510	0.444647	0.0242544	0.147055	0.0510594	0.277118	0.0772794	0.410147	0.0746882	2.63912e-06	0.00480565	-0.297592	0.000748467	0.130065	-0.167529	0.00487763	0.931293	0.130063	0.388813	0.62589	-0.0345	chr12	69291662		OpenSea	CPM;CPM;CPM	Body;Body;Body
cg16583884	0.727393	0.0141151	0.314941	0.129418	0.627413	0.0339751	0.741149	0.0780578	2.64552e-06	0.00480565	-0.412452	0.0844937	0.603568	-0.0999804	5.02463e-05	0.118834	0.312472	0.801741	0.92722	0.0137559	chr18	52625444	chr18:52626517-52626849	N_Shore	CCDC68;CCDC68	TSS200;5'UTR
cg11641102	0.580287	0.0336479	0.444316	0.0124649	0.525909	0.021698	0.398412	0.0246992	2.64611e-06	0.00480565	-0.135971	0.0085489	0.291765	-0.0543787	0.000438267	0.373496	0.0815926	8.78348e-08	3.44934e-06	-0.181875	chr8	27183873	chr8:27183090-27183390	S_Shore	PTK2B;PTK2B;PTK2B;PTK2B	5'UTR;5'UTR;5'UTR;5'UTR
cg18777604	0.53916	0.0266945	0.2654	0.0745476	0.38875	0.0411735	0.513931	0.0473799	2.65414e-06	0.00480856	-0.273761	0.000915999	0.139562	-0.15041	0.00399187	0.879301	0.123351	0.491305	0.724054	-0.0252292	chr5	171703612		OpenSea	UBTD2	Body
cg10109111	0.915891	0.00621568	0.859953	0.00453705	0.852955	0.0127657	0.936732	0.00972309	2.81828e-06	0.00509361	-0.0559388	7.34779e-07	0.00937531	-0.062936	0.356276	0.999998	-0.0069972	0.013308	0.0426605	0.0208404	chr9	139313241	chr9:139313354-139313588	N_Shore	PMPCA	Body
cg23054260	0.88592	0.0101248	0.776238	0.0269305	0.789047	0.0307341	0.90409	0.00979433	2.84305e-06	0.00512599	-0.109682	1.10442e-05	0.0293259	-0.0968727	0.388482	0.999998	0.0128095	0.227568	0.431466	0.0181702	chr12	111078396		OpenSea	TCTN1;TCTN1;TCTN1;TCTN1;TCTN1	Body;Body;Body;Body;Body
cg05487748	0.0309681	0.00853284	0.112524	0.0144955	0.0463187	0.0178348	0.0478299	0.00946525	2.86469e-06	0.00515258	0.081556	0.173934	0.738169	0.0153506	2.68736e-05	0.0810805	-0.0662054	0.137979	0.29521	0.0168618	chr5	148293754		OpenSea
cg08654357	0.171018	0.00728319	0.103418	0.0116933	0.156325	0.00820098	0.204972	0.0169975	2.90909e-06	0.00520816	-0.0675998	0.12089	0.668617	-0.014693	3.95045e-05	0.101577	0.0529068	0.00195516	0.00839405	0.0339543	chr2	240189612		OpenSea	HDAC4	Body
cg16365663	0.80442	0.0128748	0.727098	0.0084994	0.749955	0.0113588	0.837005	0.0190786	2.90951e-06	0.00520816	-0.0773219	0.000110775	0.0690992	-0.0544645	0.0415455	0.999998	0.0228574	0.00652402	0.0233089	0.0325852	chr1	51705878	chr1:51701767-51702542	S_Shelf	RNF11	Body
cg02039858	0.414424	0.0367652	0.165032	0.0243694	0.202117	0.0776188	0.420294	0.0489025	2.9176e-06	0.00521019	-0.249392	1.66986e-05	0.0339526	-0.212307	0.27732	0.999998	0.037085	0.860477	0.952475	0.00586993	chr14	65828769		OpenSea
cg08356350	0.871007	0.0340118	0.617313	0.0915933	0.845748	0.0209779	0.856988	0.0249245	2.94077e-06	0.00522954	-0.253694	0.461837	0.921502	-0.0252594	9.27862e-06	0.0404764	0.228435	0.680859	0.863325	-0.0140191	chr2	166945286		OpenSea	SCN1A;LOC101929680	5'UTR;Body
cg14142643	0.45924	0.10458	0.085773	0.0178558	0.322886	0.0837965	0.327447	0.0715029	2.94242e-06	0.00522954	-0.373467	0.0151822	0.351523	-0.136354	0.000290668	0.305463	0.237113	0.0181814	0.055573	-0.131792	chr7	84306961		OpenSea
cg01662578	0.471877	0.0323592	0.257011	0.060328	0.357297	0.0387615	0.651168	0.0352945	2.95617e-06	0.00524153	-0.214866	0.00125291	0.15473	-0.11458	0.00334839	0.837808	0.100286	2.08262e-05	0.000202545	0.179291	chr17	56052740		OpenSea	VEZF1	Body
cg08095452	0.24988	0.00780359	0.155219	0.00423066	0.211532	0.00956165	0.224681	0.00782453	2.99343e-06	0.00529451	-0.0946615	0.00845394	0.290895	-0.0383485	0.000518643	0.39966	0.056313	0.063381	0.157899	-0.0251998	chr17	55958800	chr17:55962573-55963229	N_Shelf	CUEDC1	Body
cg11787522	0.678165	0.00912356	0.621838	0.00837068	0.62762	0.00671788	0.774285	0.0138155	3.0002e-06	0.00529451	-0.056328	9.81297e-06	0.028132	-0.0505458	0.449162	0.999998	0.0057822	4.91801e-09	4.69247e-07	0.0961195	chr15	74495109		OpenSea	STRA6;STRA6;STRA6;STRA6;STRA6;STRA6	5'UTR;5'UTR;5'UTR;1stExon;5'UTR;5'UTR
cg19856758	0.514744	0.00848957	0.453572	0.00803648	0.475363	0.00730686	0.541664	0.0103602	3.0225e-06	0.00532132	-0.0611714	0.000262355	0.0911021	-0.0393806	0.0175291	0.999998	0.0217908	0.00504806	0.0187316	0.0269202	chr2	62684655	chr2:62684122-62684552	S_Shore
cg10726666	0.111136	0.00940257	0.229395	0.00958929	0.128365	0.0350332	0.254241	0.0216368	3.03283e-06	0.00532697	0.118258	0.288357	0.83521	0.0172287	1.66871e-05	0.0583456	-0.101029	3.37858e-07	9.02306e-06	0.143104	chr5	72632418		OpenSea
cg14351034	0.599513	0.00869447	0.350653	0.078344	0.533844	0.0328029	0.580468	0.0340232	3.05136e-06	0.00534697	-0.248859	0.0658582	0.559469	-0.0656683	7.55654e-05	0.14686	0.183191	0.571351	0.788695	-0.0190442	chr22	19866476		OpenSea	TXNRD2	Body
cg17327217	0.673762	0.0495245	0.430754	0.0343714	0.624555	0.0411545	0.724793	0.0120307	3.08939e-06	0.00540095	-0.243008	0.148155	0.707036	-0.0492074	3.44971e-05	0.0953609	0.193801	0.134799	0.289884	0.051031	chr2	26617941		OpenSea	SELI	3'UTR
cg06601677	0.557183	0.0607015	0.244942	0.0804219	0.445398	0.0278978	0.531133	0.0554079	3.11292e-06	0.00542941	-0.312241	0.017314	0.365672	-0.111785	0.00027538	0.298624	0.200456	0.538331	0.763024	-0.02605	chr15	35983604		OpenSea	DPH6-AS1	Body
cg21074539	0.137496	0.00516732	0.0762158	0.0101509	0.0771584	0.00628923	0.0677796	0.0112432	3.14647e-06	0.00547515	-0.0612805	3.73816e-06	0.0184208	-0.0603379	0.909138	0.999998	0.00094257	7.24163e-07	1.5745e-05	-0.0697167	chr17	9548475	chr17:9548389-9549616	Island	USP43;USP43	TSS1500;TSS1500
cg00624853	0.45239	0.0232585	0.259444	0.0324338	0.391539	0.0643912	0.380474	0.0159132	3.17784e-06	0.00551691	-0.192947	0.0324293	0.447867	-0.060851	0.000155897	0.220728	0.132096	0.014086	0.0447717	-0.0719164	chr21	36209098		OpenSea	RUNX1;RUNX1;RUNX1	Body;Body;Body
cg09233659	0.254196	0.0144355	0.145831	0.00555325	0.222717	0.0250659	0.488684	0.0208037	3.22553e-06	0.0055795	-0.108365	0.0464066	0.502465	-0.0314786	0.00011289	0.186055	0.076886	2.54316e-10	6.38127e-08	0.234488	chr4	88832540		OpenSea
cg12520052	0.220987	0.0243133	0.0847895	0.00508349	0.192688	0.0229713	0.145918	0.031604	3.23387e-06	0.0055795	-0.136197	0.140127	0.696672	-0.0282992	3.84571e-05	0.0999137	0.107898	0.00102872	0.00488197	-0.0750693	chr11	3967780		OpenSea	STIM1;STIM1;STIM1	Body;Body;Body
cg09606564	0.346304	0.026267	0.132663	0.0186727	0.222345	0.0634712	0.299659	0.0459589	3.24302e-06	0.0055795	-0.213641	0.000679156	0.126254	-0.123959	0.00710508	0.999998	0.089682	0.122673	0.269086	-0.0466454	chr17	19290353		OpenSea	MFAP4	Body
cg24287354	0.456997	0.0175881	0.269552	0.00747001	0.363371	0.0644727	0.431883	0.0178773	3.24372e-06	0.0055795	-0.187445	0.00218967	0.184833	-0.0936261	0.00215689	0.731728	0.0938187	0.330115	0.561576	-0.025114	chr5	105304924		OpenSea
cg09818739	0.677328	0.0540948	0.330385	0.03047	0.358733	0.121848	0.769598	0.0518177	3.29701e-06	0.00565816	-0.346943	8.38802e-06	0.0259668	-0.318595	0.548666	0.999998	0.0283479	0.0656488	0.16256	0.0922697	chr16	19133370		OpenSea
cg06508655	0.823207	0.0157365	0.722279	0.00604852	0.759659	0.0069798	0.790338	0.0276267	3.35404e-06	0.00574286	-0.100929	0.000347031	0.0994877	-0.0635483	0.0149731	0.999998	0.0373804	0.0286144	0.0814966	-0.0328694	chr20	23388563		OpenSea	NAPB;NAPB;NAPB;NAPB;NAPB	Body;Body;Body;Body;5'UTR
cg11233741	0.208767	0.00973511	0.0788553	0.0153645	0.123057	0.0436526	0.0611498	0.00696468	3.38163e-06	0.00577259	-0.129911	0.000230378	0.087993	-0.0857092	0.0232847	0.999998	0.0442021	7.91698e-07	1.68237e-05	-0.147617	chr9	139826759		OpenSea
cg22273893	0.356639	0.0239179	0.24177	0.0195206	0.314466	0.0195982	0.366559	0.0239649	3.38683e-06	0.00577259	-0.114869	0.0157694	0.354935	-0.0421732	0.000334364	0.326612	0.0726962	0.527453	0.754262	0.00992	chr13	77962057		OpenSea
cg24878478	0.79627	0.00835085	0.719598	0.00260334	0.751801	0.0180872	0.904491	0.00217781	3.43026e-06	0.00583333	-0.0766724	0.000710501	0.128256	-0.0444687	0.00730507	0.999998	0.0322037	6.05686e-08	2.65683e-06	0.108221	chr19	11319376	chr19:11319444-11319753	N_Shore	DOCK6	Body
cg17645652	0.699453	0.0182193	0.41135	0.0911799	0.54701	0.0741291	0.807086	0.00690803	3.47491e-06	0.00588636	-0.288103	0.00148879	0.162777	-0.152442	0.00348296	0.84539	0.135661	0.0145327	0.0459672	0.107633	chr2	192247679		OpenSea	MYO1B;MYO1B;MYO1B	Body;Body;Body
cg22089250	0.442313	0.0102072	0.339532	0.0209088	0.360488	0.0246539	0.529772	0.0208137	3.47718e-06	0.00588636	-0.102781	3.9093e-05	0.0455032	-0.0818242	0.149553	0.999998	0.0209564	1.977e-05	0.000194456	0.0874595	chr16	54456148		OpenSea
cg15508380	0.47911	0.00813152	0.344545	0.0195605	0.427212	0.019433	0.42789	0.0351855	3.50436e-06	0.00591898	-0.134565	0.012233	0.327468	-0.0518985	0.000444728	0.377283	0.0826666	0.0131683	0.0422843	-0.05122	chr19	16186484	chr19:16186789-16188275	N_Shore	TPM4;TPM4	TSS1500;Body
cg17876645	0.225662	0.0412147	0.0648773	0.00328229	0.150756	0.0385333	0.0827535	0.0226491	3.52031e-06	0.00593252	-0.160784	0.00377834	0.220937	-0.0749056	0.00139741	0.639118	0.0858787	1.26597e-05	0.000137221	-0.142908	chr1	65713771		OpenSea
cg05694292	0.839577	0.00905888	0.735402	0.014284	0.834978	0.0217394	0.831341	0.0302264	3.54143e-06	0.0059547	-0.104175	0.74627	0.984807	-0.00459934	5.82289e-06	0.0294387	0.0995761	0.56402	0.783192	-0.00823585	chr11	122563400		OpenSea	UBASH3B	Body
cg12840932	0.198046	0.0479957	0.0396875	0.00604454	0.135695	0.0290282	0.105606	0.0196829	3.57169e-06	0.00599212	-0.158358	0.01098	0.316753	-0.0623509	0.000505243	0.396951	0.0960073	0.000694121	0.00351439	-0.0924402	chr1	8264699		OpenSea
cg14381712	0.331027	0.0266168	0.208804	0.0143276	0.296315	0.0144647	0.314135	0.0268662	3.60889e-06	0.00604098	-0.122224	0.0528638	0.522832	-0.0347121	0.00011397	0.186264	0.0875116	0.320104	0.549884	-0.0168922	chr1	12546623		OpenSea	VPS13D;VPS13D	Body;Body
cg04464122	0.835604	0.0248786	0.712279	0.0108312	0.759846	0.021433	0.870117	0.0221461	3.65501e-06	0.00610452	-0.123325	0.000459613	0.108308	-0.0757582	0.012492	0.999998	0.0475666	0.0562046	0.143091	0.0345134	chr11	34457835	chr11:34460165-34460857	N_Shelf
cg24186458	0.224588	0.0090848	0.132273	0.0153623	0.172175	0.024726	0.108738	0.0141047	3.70964e-06	0.00616054	-0.0923146	0.000895504	0.138613	-0.0524129	0.00638107	0.992552	0.0399017	2.72022e-07	7.71885e-06	-0.11585	chr4	185338596		OpenSea	IRF2	Body
cg12817680	0.403466	0.0426738	0.228792	0.036874	0.277779	0.0413918	0.147813	0.0220932	3.713e-06	0.00616054	-0.174674	0.000111412	0.0690992	-0.125687	0.0560578	0.999998	0.0489867	4.23868e-08	2.06774e-06	-0.255653	chr8	100812359		OpenSea	VPS13B;VPS13B	Body;Body
cg22936981	0.0429001	0.00157396	0.091026	0.00737331	0.0468612	0.0120691	0.0371644	0.00389384	3.71325e-06	0.00616054	0.0481259	0.550008	0.948594	0.00396104	9.47666e-06	0.0408454	-0.0441648	0.390185	0.627326	-0.00573569	chr1	64116959		OpenSea	PGM1;PGM1;PGM1	Body;Body;Body
cg18695839	0.44177	0.00325815	0.355116	0.022386	0.374774	0.0157483	0.456899	0.0146989	3.74976e-06	0.00619388	-0.0866548	5.6024e-05	0.0519024	-0.0669964	0.114193	0.999998	0.0196584	0.215525	0.414494	0.0151282	chr12	54446944	chr12:54447744-54448091	N_Shore	HOXC4;HOXC4	5'UTR;TSS1500
cg00564285	0.601906	0.0191533	0.5287	0.00985294	0.542781	0.00881129	0.779778	0.0116541	3.7499e-06	0.00619388	-0.0732063	3.62095e-05	0.044198	-0.0591251	0.174937	0.999998	0.0140812	6.70014e-11	2.57876e-08	0.177871	chr8	143809893	chr8:143807788-143809310	S_Shore	THEM6	Body
cg02463727	0.749855	0.0516554	0.498315	0.0682199	0.678454	0.0264579	0.697285	0.0409017	3.76292e-06	0.0062017	-0.25154	0.0537537	0.525573	-0.0714013	0.000117882	0.188471	0.180138	0.142998	0.303514	-0.0525701	chr10	79003508		OpenSea	KCNMA1;KCNMA1;KCNMA1;KCNMA1;KCNMA1;KCNMA1	Body;Body;Body;Body;Body;Body
cg17591980	0.279733	0.0662436	0.0661405	0.0133616	0.0862652	0.0194134	0.24892	0.0353376	3.77862e-06	0.00621389	-0.213592	1.10823e-05	0.0293259	-0.193468	0.495366	0.999998	0.0201247	0.302079	0.528149	-0.030813	chr9	93960152	chr9:93955500-93956420	S_Shelf
cg03548035	0.53478	0.00808973	0.361673	0.0474639	0.466276	0.0140443	0.460194	0.0499364	3.80303e-06	0.00624031	-0.173107	0.0110174	0.317184	-0.0685043	0.000545134	0.410836	0.104603	0.0066027	0.0235484	-0.0745862	chr11	86663407	chr11:86665901-86666567	N_Shelf	FZD4	Body
cg10997190	0.790131	0.0339061	0.559867	0.081411	0.813238	0.00619846	0.698774	0.0410034	3.81971e-06	0.00625397	-0.230264	0.4687	0.923679	0.0231064	1.30092e-06	0.0114517	0.253371	0.0108808	0.0359678	-0.0913571	chr6	75589206		OpenSea
cg26473583	0.761346	0.0495289	0.520288	0.0691293	0.7467	0.0229424	0.709912	0.0528861	3.83313e-06	0.00625503	-0.241059	0.658948	0.972498	-0.0146466	7.61268e-06	0.0353796	0.226412	0.136054	0.291966	-0.0514338	chr11	114021003		OpenSea	ZBTB16;ZBTB16	Body;Body
cg02098029	0.374939	0.0066645	0.310729	0.0111957	0.343074	0.00714076	0.464452	0.011999	3.8448e-06	0.00625503	-0.0642093	0.00256513	0.193837	-0.0318643	0.00230162	0.746481	0.032345	7.98608e-08	3.2205e-06	0.0895133	chr5	72746867	chr5:72746989-72747587	N_Shore
cg18659937	0.65674	0.0165156	0.588416	0.00348499	0.581424	0.00513367	0.705071	0.0191486	3.84544e-06	0.00625503	-0.0683243	1.28319e-06	0.0114367	-0.0753163	0.460379	0.999998	-0.006992	0.000134851	0.000906634	0.048331	chr11	66669653		OpenSea	PC;PC;PC	5'UTR;5'UTR;5'UTR
cg03795221	0.573565	0.0465338	0.35165	0.0116708	0.498753	0.0737828	0.646178	0.0308454	3.91145e-06	0.0063486	-0.221915	0.0259488	0.417578	-0.0748119	0.000248487	0.287997	0.147103	0.029853	0.0844398	0.072613	chr21	44885219		OpenSea	LINC00313	Body
cg17289878	0.123782	0.0150239	0.0271843	0.00757535	0.0470695	0.021673	0.0678495	0.0126925	3.9352e-06	0.00637332	-0.0965981	4.48194e-05	0.0477294	-0.0767129	0.150153	0.999998	0.0198852	0.000797236	0.00394652	-0.0559329	chr10	71890881	chr10:71892092-71892802	N_Shore	AIFM2;AIFM2	5'UTR;5'UTR
cg02359315	0.509049	0.0332955	0.347169	0.011477	0.416943	0.0344325	0.653925	0.0399954	3.95988e-06	0.00639945	-0.161881	0.00092302	0.139834	-0.0921069	0.00674077	0.999998	0.0697738	1.31704e-05	0.000141521	0.144876	chr1	78721270		OpenSea	MGC27382	Body
cg03347739	0.659329	0.0726207	0.457506	0.0381582	0.561535	0.0159048	0.276584	0.0186898	3.99018e-06	0.00643452	-0.201823	0.00311223	0.207438	-0.0977943	0.00199259	0.712314	0.104029	1.78091e-09	2.32918e-07	-0.382745	chr6	53787668		OpenSea	LRRC1	3'UTR
cg01521274	0.219844	0.00566814	0.106102	0.00955179	0.173239	0.0152654	0.109073	0.0156644	4.06186e-06	0.00653559	-0.113743	0.00930963	0.300084	-0.0466047	0.000696999	0.461745	0.0671378	5.43462e-06	7.1208e-05	-0.110772	chr14	71822452		OpenSea
cg18179039	0.536872	0.0159674	0.382578	0.0395511	0.408815	0.0243303	0.579589	0.012131	4.07033e-06	0.00653559	-0.154294	2.96032e-05	0.041872	-0.128057	0.230275	0.999998	0.0262376	0.0607346	0.152472	0.0427163	chr4	141642191		OpenSea	TBC1D9	Body
cg05912181	0.158649	0.0152949	0.0566772	0.0136261	0.0889398	0.0310325	0.153047	0.00966532	4.08178e-06	0.00653994	-0.101972	0.00019458	0.0831336	-0.0697096	0.035355	0.999998	0.0322626	0.691301	0.869474	-0.00560207	chr7	29026534		OpenSea	LOC100506497	Body
cg19811420	0.879431	0.0396222	0.72165	0.0229253	0.79743	0.0280534	0.783077	0.032198	4.09156e-06	0.00654161	-0.157782	0.00190605	0.176639	-0.082001	0.00336322	0.838044	0.0757807	0.000527191	0.00279357	-0.0963546	chr1	87458474		OpenSea	HS2ST1;HS2ST1	Body;Body
cg04538404	0.81258	0.0188717	0.703689	0.017295	0.775605	0.0288462	0.734957	0.0172491	4.1226e-06	0.00657718	-0.108891	0.0256461	0.416062	-0.0369746	0.000268027	0.29667	0.071916	0.000133069	0.000896864	-0.0776228	chr2	48116881		OpenSea	FBXO11;FBXO11	TSS1500;Body
cg22920655	0.740382	0.044211	0.582239	0.0296342	0.680373	0.0346381	0.798498	0.0205841	4.22338e-06	0.00671723	-0.158143	0.0146935	0.347799	-0.0600094	0.000471394	0.385918	0.0981338	0.0174384	0.0536504	0.0581154	chr8	55195310		OpenSea
cg07413492	0.813357	0.0128998	0.49897	0.130221	0.747747	0.0295038	0.899657	0.0210432	4.22833e-06	0.00671723	-0.314387	0.147454	0.706317	-0.0656098	4.95582e-05	0.118471	0.248777	0.0634809	0.1581	0.0863001	chr17	57892205		OpenSea	VMP1	Body
cg09040752	0.463417	0.0107842	0.385402	0.0220061	0.406298	0.00742256	0.383315	0.000448699	4.26776e-06	0.00675231	-0.0780145	0.000106468	0.0679147	-0.0571186	0.0695728	0.999998	0.0208959	3.18412e-06	4.74312e-05	-0.0801024	chr17	41003155		OpenSea	AOC3	TSS200
cg09827833	0.25621	0.0165308	0.159717	0.0201119	0.208054	0.00392608	0.0797565	0.0297423	4.26847e-06	0.00675231	-0.0964931	0.00263646	0.196068	-0.0481559	0.00256631	0.771987	0.0483372	3.06032e-09	3.3714e-07	-0.176454	chr9	27109492		OpenSea	TEK;TEK	5'UTR;1stExon
cg13816228	0.667044	0.0308822	0.36251	0.0300415	0.284521	0.120193	0.770919	0.0287065	4.29056e-06	0.00677294	-0.304534	3.14539e-07	0.00574027	-0.382523	0.0813391	0.999998	-0.0779897	0.0255346	0.0740389	0.103876	chr1	90022780		OpenSea	LRRC8B;LRRC8B	TSS1500;5'UTR
cg14086927	0.405758	0.0470247	0.244502	0.0105733	0.321426	0.0155113	0.176687	0.0455033	4.30874e-06	0.00678732	-0.161256	0.00188396	0.175689	-0.084332	0.00364091	0.855731	0.0769245	7.2017e-08	2.99992e-06	-0.229071	chr11	111523152		OpenSea	SIK2	Body
cg16657032	0.345054	0.0119411	0.241421	0.0193842	0.31486	0.0234355	0.454356	0.0104665	4.36571e-06	0.0068626	-0.103633	0.051165	0.517725	-0.0301933	0.000147633	0.212842	0.0734397	2.41253e-06	3.8491e-05	0.109302	chr6	132341474		OpenSea
cg22029028	0.306932	0.0141016	0.108078	0.0259544	0.132627	0.0596579	0.302172	0.0527595	4.38882e-06	0.00687022	-0.198853	1.80706e-05	0.0350289	-0.174305	0.380915	0.999998	0.0245484	0.863205	0.953634	-0.0047597	chr7	74046099		OpenSea
cg00154322	0.311653	0.011357	0.126223	0.0320718	0.225566	0.0179666	0.480423	0.0598339	4.39526e-06	0.00687022	-0.18543	0.00442981	0.233393	-0.0860872	0.00159221	0.667169	0.0993424	1.2177e-05	0.000133068	0.16877	chr4	146829190		OpenSea	ZNF827;ZNF827	Body;Body
cg18633060	0.244586	0.00716211	0.166609	0.0170324	0.188807	0.0183743	0.0525037	0.0132144	4.40912e-06	0.00687022	-0.0779768	0.000136375	0.0734346	-0.0557792	0.0561864	0.999998	0.0221976	6.7811e-11	2.59744e-08	-0.192082	chr3	101404648	chr3:101405309-101405688	N_Shore	RPL24;RPL24	ExonBnd;Body
cg27386413	0.465137	0.0235852	0.287668	0.0325494	0.467756	0.0487071	0.70317	0.00745873	4.4413e-06	0.00687022	-0.177469	0.915466	0.997039	0.0026189	3.77745e-06	0.0222556	0.180088	1.49212e-07	5.02798e-06	0.238033	chr2	3473947		OpenSea	TRAPPC12	Body
cg12055072	0.457715	0.0135194	0.358324	0.0210151	0.393131	0.0263288	0.253023	0.0179213	4.44598e-06	0.00687022	-0.0993914	0.000329039	0.0978839	-0.0645836	0.0228148	0.999998	0.0348078	7.01087e-10	1.23751e-07	-0.204692	chr7	116152021		OpenSea
cg12754854	0.316714	0.018421	0.213935	0.0202934	0.213427	0.0261643	0.43378	0.0115683	4.44697e-06	0.00687022	-0.102779	4.21187e-06	0.0192164	-0.103287	0.971677	0.999998	-0.0005073	1.02505e-06	2.03726e-05	0.117065	chr9	131682859		OpenSea	PHYHD1;PHYHD1	TSS1500;TSS1500
cg10332116	0.537009	0.0175804	0.451737	0.0200928	0.445193	0.0186472	0.651978	0.00795982	4.44945e-06	0.00687022	-0.0852718	1.94824e-06	0.0136239	-0.0918159	0.583075	0.999998	-0.0065441	1.40429e-07	4.81752e-06	0.114969	chr16	86795398		OpenSea
cg06454619	0.540137	0.0243808	0.417223	0.0248145	0.531546	0.000516359	0.568201	0.0192701	4.45069e-06	0.00687022	-0.122913	0.616842	0.964053	-0.00859021	9.78066e-06	0.0415938	0.114323	0.117205	0.259631	0.0280641	chr7	46472384		OpenSea
cg09480190	0.575696	0.0179478	0.478156	0.012812	0.525558	0.0243718	0.523496	0.00856673	4.46021e-06	0.00687022	-0.09754	0.00219059	0.184833	-0.0501379	0.00327192	0.833566	0.0474021	0.00162159	0.00716549	-0.0522001	chr16	85671771	chr16:85670134-85670349	S_Shore	KIAA0182;KIAA0182	5'UTR;Body
cg22212238	0.171547	0.010326	0.110798	0.00589758	0.110651	0.00961748	0.041918	0.00793556	4.46236e-06	0.00687022	-0.0607484	4.34468e-06	0.0195835	-0.0608958	0.986074	0.999998	-0.0001474	4.45398e-10	9.15312e-08	-0.129629	chr10	64577584	chr10:64574660-64578778	Island	EGR2;EGR2;EGR2;EGR2	5'UTR;TSS1500;TSS1500;TSS1500
cg26961479	0.238581	0.0284461	0.070595	0.0471074	0.218457	0.0230328	0.61288	0.0326619	4.50321e-06	0.00691887	-0.167985	0.395863	0.89486	-0.0201234	1.77287e-05	0.0606211	0.147862	2.5712e-10	6.42148e-08	0.374299	chr10	61899896		OpenSea	ANK3;ANK3;ANK3;ANK3	Body;Body;Body;Body
cg20004345	0.870972	0.0187167	0.778883	0.0153671	0.831215	0.0134183	0.724642	0.0257431	4.56994e-06	0.007007	-0.0920886	0.00723514	0.275685	-0.0397565	0.00103426	0.567356	0.0523321	1.93531e-08	1.20627e-06	-0.14633	chr17	7224145	chr17:7227416-7227698	N_Shelf	NEURL4;NEURL4	Body;Body
cg10998280	0.283496	0.0140675	0.104236	0.0367606	0.218159	0.0318389	0.487941	0.051999	4.57931e-06	0.007007	-0.17926	0.0189064	0.376277	-0.065337	0.000408929	0.360397	0.113923	1.04114e-06	2.06036e-05	0.204444	chr1	243955432		OpenSea	AKT3;AKT3;AKT3	Body;Body;Body
cg06594012	0.224269	0.0324498	0.112696	0.00564787	0.190534	0.00546289	0.102545	0.0198768	4.59699e-06	0.0070197	-0.111573	0.0449023	0.497359	-0.0337349	0.000178267	0.234936	0.0778377	1.73611e-06	3.00395e-05	-0.121724	chr1	180499751		OpenSea
cg02098227	0.894292	0.00180796	0.825272	0.00631711	0.840787	0.0175458	0.924297	0.00793437	4.64719e-06	0.00708191	-0.06902	6.6055e-05	0.0555268	-0.0535056	0.123839	0.999998	0.0155144	0.00699619	0.0247318	0.0300045	chr17	73503547	chr17:73500947-73501182	S_Shelf	CASKIN2;CASKIN2	5'UTR;Body
cg01058360	0.150154	0.0302488	0.0415846	0.00627749	0.0524506	0.0104346	0.136446	0.0252769	4.66206e-06	0.00709013	-0.108569	1.45243e-05	0.0312721	-0.0977034	0.477676	0.999998	0.010866	0.373029	0.609055	-0.0137079	chr7	151442371		OpenSea	PRKAG2;PRKAG2	Body;Body
cg13618688	0.684324	0.022696	0.575606	0.0234008	0.629493	0.00651506	0.533579	0.0299421	4.68634e-06	0.0071126	-0.108718	0.00259794	0.194762	-0.0548309	0.00294014	0.808319	0.0538867	1.06e-07	3.92952e-06	-0.150744	chr11	68023919		OpenSea
cg24355359	0.555403	0.0125961	0.457243	0.0102144	0.520683	0.0173014	0.540719	0.0293028	4.72847e-06	0.00715914	-0.0981599	0.0223304	0.397755	-0.0347197	0.000362351	0.340183	0.0634402	0.29465	0.51909	-0.0146844	chr19	16186486	chr19:16186789-16188275	N_Shore	TPM4;TPM4	TSS1500;Body
cg00884600	0.387103	0.0266256	0.289693	0.0115573	0.321902	0.00271772	0.26947	0.0204047	4.73978e-06	0.00715914	-0.0974103	0.000266279	0.0913748	-0.0652009	0.0308196	0.999998	0.0322094	5.56061e-07	1.29628e-05	-0.117633	chr10	104388029		OpenSea	SUFU	Body
cg06897127	0.162505	0.0137248	0.0660107	0.00160628	0.0561315	0.00878039	0.12453	0.0140339	4.74571e-06	0.00715914	-0.0964944	1.59425e-06	0.0121722	-0.106374	0.468526	0.999998	-0.0098792	0.0127395	0.0411155	-0.0379753	chr9	80893595		OpenSea
cg02302348	0.19479	0.0224381	0.084631	0.0086284	0.158998	0.0211405	0.0550256	0.01688	4.78747e-06	0.00719695	-0.110159	0.0335014	0.45249	-0.035792	0.000248645	0.287997	0.074367	3.14257e-07	8.57141e-06	-0.139764	chr10	3542628		OpenSea
cg06623740	0.203742	0.0438938	0.0367916	0.0103446	0.134691	0.0536659	0.0385247	0.00276625	4.79001e-06	0.00719695	-0.166951	0.00962156	0.303384	-0.0690512	0.000831549	0.512098	0.0978995	5.37102e-06	7.05731e-05	-0.165218	chr12	32607088		OpenSea
cg05697249	0.609974	0.0211802	0.521265	0.0151251	0.512762	0.0172628	0.773486	0.0161171	4.8019e-06	0.00720036	-0.0887083	1.72628e-06	0.0125405	-0.0972122	0.49724	0.999998	-0.00850384	3.16895e-09	3.45345e-07	0.163512	chr11	111789693		OpenSea	C11orf52;C11orf52	1stExon;5'UTR
cg04837104	0.217041	0.00184153	0.148574	0.0028229	0.133207	0.00150374	0.0984274	0.0232276	4.82291e-06	0.00721739	-0.0684673	4.81627e-07	0.00720746	-0.0838346	0.125518	0.999998	-0.0153673	6.97854e-09	5.97146e-07	-0.118614	chr21	46129620	chr21:46129391-46129689	Island	C21orf29	Body
cg26905406	0.282169	0.0390359	0.140587	0.0363387	0.272833	0.0106444	0.0752493	0.00205137	4.84041e-06	0.00722912	-0.141582	0.639242	0.968928	-0.0093361	1.01423e-05	0.0421603	0.132246	5.79194e-08	2.57166e-06	-0.20692	chr13	73790116		OpenSea
cg02846651	0.318157	0.0151389	0.210474	0.00604274	0.229999	0.0297016	0.156216	0.028318	4.89006e-06	0.00727728	-0.107683	4.0251e-05	0.0462634	-0.0881576	0.209559	0.999998	0.0195253	4.12595e-08	2.02865e-06	-0.161941	chr1	61546179	chr1:61548753-61549564	N_Shelf	NFIA;NFIA	TSS1500;Body
cg01885635	0.193872	0.0102422	0.129524	0.00724982	0.137247	0.00988371	0.155242	0.017958	4.8921e-06	0.00727728	-0.0643478	1.92287e-05	0.0357014	-0.0566249	0.398457	0.999998	0.00772291	0.000696722	0.00352577	-0.0386303	chr3	40566085	chr3:40566129-40566689	N_Shore	ZNF621;ZNF621	TSS1500;TSS1500
cg07588216	0.0506747	0.0187288	0.177398	0.0376047	0.0935367	0.0162505	0.0631964	0.00778991	4.91945e-06	0.00730344	0.126724	0.0281896	0.428784	0.042862	0.00030371	0.314159	-0.0838615	0.485281	0.718807	0.0125218	chr20	25204045		OpenSea	ENTPD6;ENTPD6	Body;Body
cg19078430	0.520156	0.050572	0.216416	0.0293308	0.429457	0.0440794	0.601909	0.0995586	4.95048e-06	0.00733495	-0.30374	0.0485482	0.509347	-0.0906993	0.000180541	0.234936	0.213041	0.0717196	0.174803	0.0817528	chr17	28060249		OpenSea	SSH2;SSH2;SSH2;SSH2	Body;Body;Body;Body
cg21302967	0.296176	0.0121816	0.424556	0.0157795	0.292187	0.0250877	0.46913	0.0361009	5.01223e-06	0.00739972	0.12838	0.825175	0.991982	-0.0039889	3.57547e-06	0.02211	-0.132369	1.61473e-07	5.319e-06	0.172954	chr11	6376280		OpenSea
cg07109333	0.514437	0.00937857	0.435857	0.00602973	0.441419	0.0115363	0.639401	0.0177657	5.01397e-06	0.00739972	-0.0785799	1.10944e-05	0.0293259	-0.0730177	0.616182	0.999998	0.00556215	2.12783e-08	1.28886e-06	0.124964	chr22	37475280		OpenSea	TMPRSS6;TMPRSS6;TMPRSS6	Body;Body;Body
cg07007506	0.223602	0.0354586	0.134593	0.00865302	0.173713	0.00725566	0.0391477	0.00258031	5.06944e-06	0.00746686	-0.0890085	0.00124229	0.154269	-0.0498885	0.00686493	0.999998	0.03912	7.54523e-10	1.29666e-07	-0.184454	chr21	26934200	chr21:26934423-26934805	N_Shore	MIR155HG	TSS1500
cg01784075	0.71067	0.0495553	0.510642	0.043375	0.695507	0.0375943	0.611138	0.0347726	5.09547e-06	0.00749045	-0.200028	0.592188	0.958581	-0.0151628	1.19379e-05	0.0465231	0.184865	0.00301847	0.0121168	-0.099532	chr10	112186766		OpenSea
cg19713330	0.262359	0.0668959	0.0709758	0.0193166	0.211372	0.0366431	0.144409	0.0287681	5.24115e-06	0.0076895	-0.191383	0.0756706	0.583577	-0.0509869	0.000124753	0.194509	0.140396	0.000589954	0.00306892	-0.11795	chr15	71033447		OpenSea	UACA	Body
cg25411987	0.517162	0.0110986	0.416618	0.033869	0.473165	0.00555683	0.373656	0.0169961	5.27391e-06	0.00772241	-0.100544	0.00721454	0.275415	-0.043997	0.00124412	0.611997	0.056547	8.50186e-08	3.36709e-06	-0.143506	chr20	61287678	chr20:61287997-61288480	N_Shore	SLCO4A1	5'UTR
cg22761483	0.868994	0.0301538	0.58533	0.0920566	0.79756	0.0339581	0.595556	0.0676479	5.32848e-06	0.00778709	-0.283665	0.0916349	0.618064	-0.0714343	0.000105003	0.178439	0.21223	7.94351e-06	9.54897e-05	-0.273438	chr2	216489226		OpenSea
cg25262361	0.358442	0.00903484	0.244203	0.0169022	0.258242	0.0254436	0.376926	0.0314869	5.37672e-06	0.00783299	-0.114239	2.17533e-05	0.0382982	-0.100201	0.391547	0.999998	0.0140387	0.263977	0.48039	0.0184837	chr3	178978993	chr3:178978948-178979364	Island	KCNMB3;KCNMB3;KCNMB3;KCNMB3	TSS1500;Body;TSS1500;Body
cg27144115	0.645021	0.00853431	0.49976	0.05129	0.551135	0.0157245	0.681626	0.0302915	5.38714e-06	0.00783299	-0.145261	0.000401679	0.103572	-0.093886	0.0236866	0.999998	0.0513752	0.0917369	0.213433	0.0366045	chr5	2754322	chr5:2748368-2757024	Island	C5orf38	Body
cg10202165	0.470298	0.0241765	0.251394	0.055758	0.322807	0.0420923	0.537088	0.0549778	5.3958e-06	0.00783299	-0.218904	0.000278994	0.0924921	-0.147491	0.0345409	0.999998	0.071413	0.0459343	0.121094	0.0667891	chr15	50169839		OpenSea	ATP8B4;ATP8B4;ATP8B4;ATP8B4	Body;Body;Body;Body
cg06349548	0.836341	0.018087	0.758956	0.0211374	0.819686	0.00510971	0.843739	0.00501954	5.40177e-06	0.00783299	-0.0773845	0.144273	0.702188	-0.0166549	6.70014e-05	0.137751	0.0607296	0.50289	0.733969	0.00739845	chr1	115163262		OpenSea	DENND2C;DENND2C	Body;Body
cg10338697	0.171574	0.0266479	0.0723956	0.0207595	0.149409	0.00638074	0.0480104	0.0124412	5.43837e-06	0.00785947	-0.0991786	0.130848	0.683235	-0.0221653	7.47405e-05	0.146186	0.0770133	4.46779e-07	1.10687e-05	-0.123564	chr10	3542788		OpenSea	LOC105376360	Body
cg06466796	0.785414	0.0486926	0.625897	0.0361977	0.806033	0.0196119	0.668272	0.0237198	5.44104e-06	0.00785947	-0.159517	0.368662	0.882258	0.0206191	1.39635e-06	0.011881	0.180136	0.000127568	0.000866245	-0.117142	chr2	218691529		OpenSea	TNS1	Body
cg14324600	0.488696	0.0293493	0.33357	0.0297733	0.453416	0.0391932	0.504681	0.0340672	5.55763e-06	0.00801243	-0.155127	0.125427	0.675658	-0.0352803	8.00481e-05	0.152405	0.119846	0.471981	0.706946	0.015985	chr15	50835263		OpenSea	USP50	Body
cg26509691	0.761426	0.00908929	0.668152	0.0175833	0.700673	0.00257749	0.849521	0.0302254	5.58077e-06	0.00803031	-0.0932741	0.000386283	0.102548	-0.0607531	0.0257811	0.999998	0.032521	1.03491e-05	0.000117244	0.0880956	chr5	134363516	chr5:134363092-134365146	Island	PITX1	3'UTR
cg22354468	0.74947	0.0223841	0.634161	0.0192479	0.689425	0.0264243	0.672571	0.0203887	5.63012e-06	0.00804357	-0.115309	0.00232688	0.188012	-0.0600447	0.00416248	0.888345	0.0552643	0.00031633	0.0018269	-0.0768986	chr1	210317453		OpenSea	SYT14;SYT14;SYT14;SYT14;SYT14;SYT14	Body;Body;Body;Body;Body;Body
cg17283534	0.879091	0.0106933	0.811608	0.00601384	0.860374	0.0152426	0.871492	0.018702	5.63545e-06	0.00804357	-0.0674831	0.0672325	0.563101	-0.0187168	0.000152808	0.217785	0.0487663	0.433318	0.67079	-0.0075988	chr17	40530242		OpenSea	STAT3;STAT3;STAT3	5'UTR;5'UTR;5'UTR
cg01179618	0.328545	0.0315702	0.135331	0.0200868	0.244738	0.0670636	0.181489	0.0330003	5.6372e-06	0.00804357	-0.193214	0.00790648	0.28382	-0.0838075	0.00123725	0.610853	0.109407	9.3631e-05	0.00067377	-0.147056	chr8	126245303		OpenSea	NSMCE2	Body
cg15364336	0.245107	0.00533488	0.152692	0.0237775	0.138572	0.010665	0.0934776	0.0142565	5.64761e-06	0.00804357	-0.092415	1.14655e-06	0.0113637	-0.106535	0.292383	0.999998	-0.0141197	1.65157e-08	1.08121e-06	-0.151629	chr2	223656902		OpenSea
cg09323211	0.193917	0.0162301	0.10929	0.00137438	0.143155	0.0229203	0.0811429	0.0167227	5.65803e-06	0.00804357	-0.0846264	0.000782437	0.132156	-0.050762	0.0126947	0.999998	0.0338644	2.10058e-07	6.41463e-06	-0.112774	chr15	93631182	chr15:93631428-93633173	N_Shore	RGMA;RGMA	Body;5'UTR
cg06734250	0.118109	0.0107426	0.0788919	0.00257709	0.09231	0.00253943	0.0699389	0.00286682	5.65922e-06	0.00804357	-0.0392167	0.000358162	0.100484	-0.0257986	0.0283566	0.999998	0.0134181	5.50769e-07	1.28739e-05	-0.0481697	chr18	31802071	chr18:31802358-31803792	N_Shore	NOL4	Body
cg15854038	0.502289	0.0411095	0.280064	0.0563469	0.466162	0.0583815	0.282732	0.0319671	5.66524e-06	0.00804357	-0.222225	0.263986	0.819008	-0.036127	3.66801e-05	0.0983711	0.186098	6.46269e-06	8.13973e-05	-0.219557	chr6	75589192		OpenSea
cg01182836	0.265753	0.0225531	0.123838	0.00989144	0.132857	0.0301286	0.163982	0.0273139	5.70349e-06	0.00808254	-0.141915	1.15785e-05	0.0299858	-0.132896	0.656157	0.999998	0.00901861	0.000165759	0.00107392	-0.101771	chr8	59476604		OpenSea	SDCBP;SDCBP;SDCBP;SDCBP;SDCBP	5'UTR;5'UTR;5'UTR;5'UTR;5'UTR
cg11713770	0.461449	0.0134715	0.1826	0.0331151	0.221456	0.116631	0.804565	0.0163851	5.73527e-06	0.00808772	-0.278848	2.80919e-05	0.0406676	-0.239993	0.335912	0.999998	0.0388554	5.47231e-07	1.28162e-05	0.343116	chr12	92637878		OpenSea
cg02288918	0.255278	0.00413613	0.163541	0.0100744	0.219972	0.0243768	0.0962594	0.012034	5.73884e-06	0.00808772	-0.0917365	0.0158302	0.355262	-0.0353052	0.000642316	0.44241	0.0564314	8.45841e-09	6.82191e-07	-0.159018	chr11	61655416	chr11:61658569-61659592	N_Shelf	FADS3	Body
cg09579341	0.230321	0.0341439	0.0815579	0.0198966	0.179494	0.0312579	0.372787	0.0404146	5.73956e-06	0.00808772	-0.148763	0.0287169	0.431253	-0.0508279	0.000359908	0.339505	0.0979356	9.16955e-06	0.00010672	0.142466	chr9	129097386	chr9:129100371-129100574	N_Shelf	MVB12B;MVB12B	Body;Body
cg18809326	0.430802	0.00585336	0.287505	0.0227712	0.401954	0.0414505	0.353362	0.0228524	5.75887e-06	0.00809966	-0.143296	0.172306	0.736389	-0.0288473	5.97221e-05	0.129832	0.114449	0.00179597	0.00781571	-0.0774394	chr10	34577772		OpenSea	PARD3;PARD3;PARD3;PARD3;PARD3;PARD3;PARD3;PARD3	Body;Body;Body;Body;Body;Body;Body;Body
cg17323179	0.846963	0.0456609	0.648331	0.0427247	0.837001	0.020216	0.715974	0.0544216	5.80404e-06	0.00814143	-0.198632	0.725359	0.982336	-0.009962	1.01219e-05	0.0421603	0.18867	0.000357777	0.00202316	-0.130989	chr1	52747420		OpenSea	ZFYVE9;ZFYVE9	Body;Body
cg12045002	0.54339	0.00239211	0.449357	0.0316011	0.463258	0.0221081	0.702776	0.00807938	5.81032e-06	0.00814143	-0.0940336	3.14615e-05	0.0424923	-0.0801327	0.308903	0.999998	0.0139009	1.13658e-08	8.35643e-07	0.159386	chr2	27069975	chr2:27070302-27072922	N_Shore	DPYSL5	TSS1500
cg05415131	0.161874	0.0276117	0.0584183	0.0201068	0.080823	0.0278143	0.0228187	0.00544452	5.85454e-06	0.00817333	-0.103456	7.3205e-05	0.057934	-0.0810509	0.144701	0.999998	0.0224047	1.96775e-07	6.13149e-06	-0.139055	chr11	58940866	chr11:58940830-58941052	Island	DTX4	Body
cg10613206	0.836011	0.0101905	0.758261	0.010718	0.773621	0.0118008	0.754512	0.0170883	5.85868e-06	0.00817333	-0.0777493	5.79163e-05	0.0525277	-0.0623893	0.180544	0.999998	0.01536	3.48743e-06	5.07959e-05	-0.0814988	chr1	23125531		OpenSea	EPHB2;EPHB2;EPHB2;EPHB2	Body;Body;Body;Body
cg10380094	0.84314	0.0164673	0.715553	0.0350642	0.789752	0.0136583	0.888876	0.036607	5.86586e-06	0.00817333	-0.127586	0.0100176	0.307412	-0.0533874	0.00103156	0.566293	0.074199	0.0230335	0.0678812	0.0457367	chr1	178252770		OpenSea	RASAL2	Body
cg16023546	0.457046	0.0116698	0.366844	0.0218118	0.389916	0.0165664	0.586976	0.0128568	5.94847e-06	0.00824699	-0.0902015	0.00012148	0.0714596	-0.0671299	0.0900382	0.999998	0.0230716	8.69348e-08	3.42419e-06	0.129931	chr5	10582428		OpenSea	ANKRD33B	Body
cg25167487	0.820052	0.016207	0.745303	0.014773	0.763147	0.0148923	0.920684	0.0138817	5.96963e-06	0.00824699	-0.0747485	9.82474e-05	0.0654072	-0.056904	0.111341	0.999998	0.0178445	1.9716e-07	6.13952e-06	0.100633	chr20	6022921	chr20:6021583-6022874	S_Shore	LRRN4	Body
cg18477563	0.394746	0.0961224	0.0858991	0.0245419	0.481858	0.0426788	0.388287	0.049625	5.97146e-06	0.00824699	-0.308847	0.0644879	0.556084	0.0871125	3.52664e-07	0.00462943	0.395959	0.883618	0.961512	-0.0064586	chr5	73060546		OpenSea	ARHGEF28;ARHGEF28	Body;Body
cg13711520	0.228642	0.038551	0.0524926	0.0201684	0.174629	0.0261933	0.307549	0.0495154	5.97854e-06	0.00824699	-0.176149	0.0467639	0.503744	-0.0540131	0.000234644	0.277801	0.122136	0.0066969	0.0238337	0.0789068	chr2	160112851		OpenSea	WDSUB1;WDSUB1;WDSUB1;WDSUB1	Body;Body;Body;Body
cg27396197	0.422553	0.017911	0.0810545	0.0564254	0.244995	0.119769	0.487144	0.0341323	5.98139e-06	0.00824699	-0.341498	0.00244917	0.191009	-0.177559	0.00427308	0.896363	0.16394	0.199416	0.391161	0.0645908	chr13	40488303		OpenSea
cg07939519	0.219806	0.0306112	0.0757388	0.00536831	0.144407	0.0402337	0.116955	0.00659443	5.98918e-06	0.00824699	-0.144068	0.00233741	0.188301	-0.0753993	0.0044862	0.913568	0.0686683	0.00018007	0.0011485	-0.102851	chr8	123608219		OpenSea
cg04820491	0.683464	0.0372301	0.457842	0.0571446	0.632756	0.0288975	0.624967	0.0634917	5.99588e-06	0.00824699	-0.225622	0.132021	0.685056	-0.0507082	8.27945e-05	0.155654	0.174914	0.0863773	0.20332	-0.0584966	chr2	30585133		OpenSea
cg06713766	0.717002	0.0104089	0.637732	0.0126959	0.672011	0.00733184	0.858934	0.0126757	6.04101e-06	0.00824981	-0.0792697	0.00127653	0.155318	-0.0449909	0.00837048	0.999998	0.0342788	5.96873e-09	5.35241e-07	0.141932	chr17	19267092	chr17:19265403-19266444	S_Shore	B9D1;B9D1;B9D1	TSS1500;TSS1500;5'UTR
cg15354803	0.912775	0.0126645	0.630334	0.121513	0.8716	0.0092036	0.87444	0.0134501	6.04461e-06	0.00824981	-0.282441	0.317081	0.853093	-0.0411749	3.18559e-05	0.0902875	0.241266	0.350415	0.584272	-0.0383353	chr2	133934804		OpenSea	NCKAP5;NCKAP5	Body;Body
cg04381957	0.285501	0.0196483	0.171148	0.0129927	0.190073	0.012619	0.286685	0.033248	6.04855e-06	0.00824981	-0.114353	4.03634e-05	0.0462848	-0.0954278	0.258605	0.999998	0.0189247	0.942277	0.981798	0.00118389	chr3	16550461	chr3:16554327-16555413	N_Shelf	RFTN1	5'UTR
cg21412232	0.423314	0.0299073	0.244151	0.0663068	0.292305	0.014433	0.234327	0.00845066	6.04952e-06	0.00824981	-0.179164	0.000145426	0.0743447	-0.131009	0.0767962	0.999998	0.0481542	3.36016e-06	4.94213e-05	-0.188987	chr2	38697024		OpenSea	LOC101929596	Body
cg17105526	0.404346	0.0171176	0.307096	0.000974195	0.367001	0.0245425	0.625254	0.0177696	6.05306e-06	0.00824981	-0.0972504	0.0164392	0.359362	-0.0373452	0.000661368	0.451105	0.0599052	2.84156e-10	6.87415e-08	0.220908	chr21	44886670		OpenSea	LINC00313	Body
cg17376853	0.897013	0.0160031	0.795075	0.0241446	0.781721	0.032426	0.953702	0.00498054	6.14648e-06	0.00836191	-0.101938	1.55826e-06	0.0121722	-0.115292	0.367627	0.999998	-0.0133542	0.00151259	0.00675503	0.0566891	chr11	405970	chr11:406491-407871	N_Shore	SIGIRR;SIGIRR;SIGIRR	Body;Body;Body
cg07126891	0.278914	0.0165516	0.119774	0.00922859	0.186721	0.0204859	0.479406	0.023637	6.16734e-06	0.00837506	-0.15914	0.0011031	0.147725	-0.0921937	0.00997458	0.999998	0.0669468	4.48706e-07	1.11031e-05	0.200492	chr14	68720125		OpenSea	RAD51B;RAD51B;RAD51B	Body;Body;Body
cg25913441	0.827577	0.0117377	0.697243	0.0228758	0.777549	0.0420579	0.787517	0.0282614	6.19718e-06	0.00840034	-0.130334	0.0166672	0.361016	-0.0500277	0.000671803	0.454335	0.0803063	0.0469367	0.12328	-0.0400601	chr1	40643345		OpenSea	RLF	Body
cg15462616	0.141242	0.00493473	0.0419897	0.00842312	0.0760433	0.0241452	0.0450844	0.00916864	6.23663e-06	0.00843432	-0.0992523	0.000391971	0.103045	-0.0651987	0.0291793	0.999998	0.0340535	8.78706e-06	0.000103252	-0.0961576	chr6	109727623		OpenSea	PPIL6;PPIL6;PPIL6;PPIL6;PPIL6	Body;Body;Body;Body;Body
cg17564529	0.425888	0.0290976	0.2714	0.0446293	0.421039	0.0270666	0.366548	0.0221591	6.2448e-06	0.00843432	-0.154488	0.826901	0.992124	-0.0048485	8.81838e-06	0.0392754	0.149639	0.0166686	0.0516386	-0.0593395	chr7	75934484	chr7:75931704-75932978	S_Shore
cg09134261	0.260276	0.0390122	0.0553009	0.012942	0.106734	0.0524303	0.340594	0.0415377	6.27046e-06	0.00845373	-0.204976	0.000119583	0.0707324	-0.153543	0.0971271	0.999998	0.0514329	0.0150112	0.0472512	0.0803176	chr20	45560458		OpenSea	EYA2;EYA2	5'UTR;5'UTR
cg19708605	0.242621	0.0111077	0.0837468	0.0247557	0.162166	0.0466576	0.293016	0.0108601	6.3158e-06	0.00849954	-0.158874	0.00306317	0.206206	-0.0804547	0.00365985	0.857564	0.0784197	0.0415056	0.11129	0.0503949	chr2	86299447		OpenSea	POLR1A	Body
cg15579502	0.758804	0.0263522	0.618812	0.00785073	0.71366	0.0387096	0.672511	0.0332268	6.36997e-06	0.00854461	-0.139993	0.0388242	0.474376	-0.0451441	0.000303981	0.314159	0.0948488	0.000683666	0.00346931	-0.0862934	chr16	57373718		OpenSea
cg25375186	0.20308	0.00856245	0.140368	0.00168322	0.146424	0.00647266	0.0905378	0.0200586	6.37214e-06	0.00854461	-0.0627121	1.88068e-05	0.0354319	-0.0566563	0.505048	0.999998	0.0060558	6.16871e-09	5.47401e-07	-0.112542	chr1	40149381	chr1:40149431-40150013	N_Shore	HPCAL4	Body
cg17980541	0.708983	0.0230812	0.543435	0.0543527	0.684856	0.0265088	0.769942	0.0216098	6.45788e-06	0.0086441	-0.165548	0.320044	0.854876	-0.0241272	3.38658e-05	0.0943739	0.141421	0.0210583	0.0629234	0.0609597	chr12	53573400	chr12:53574025-53575150	N_Shore	CSAD;ZNF740;CSAD	5'UTR;TSS1500;Body
cg09140241	0.127129	0.0142028	0.0419667	0.00255131	0.0901039	0.0139717	0.178777	0.0179533	6.48682e-06	0.00866733	-0.0851626	0.00842971	0.290574	-0.0370254	0.00138646	0.636919	0.0481372	0.000792439	0.00392688	0.0516478	chr13	38069293		OpenSea
cg12768236	0.172136	0.0162006	0.0736556	0.0108436	0.145419	0.0337985	0.192666	0.01225	6.50347e-06	0.00867409	-0.0984801	0.0760972	0.584514	-0.0267164	0.000159744	0.222998	0.0717637	0.162902	0.335603	0.0205299	chr6	17968302		OpenSea	KIF13A;KIF13A;KIF13A;KIF13A;KIF13A	Body;Body;Body;Body;Body
cg20562705	0.223356	0.0170494	0.0926335	0.0188083	0.0855541	0.035562	0.193347	0.0374057	6.57386e-06	0.00873224	-0.130723	3.68365e-06	0.0184208	-0.137802	0.707724	0.999998	-0.00707943	0.127538	0.277524	-0.0300087	chr6	107563268		OpenSea	PDSS2	Body
cg02905326	0.642373	0.0115562	0.575846	0.00690437	0.597317	0.00619234	0.785016	0.0110936	6.57731e-06	0.00873224	-0.0665264	0.000313104	0.0965551	-0.0450555	0.0391775	0.999998	0.0214709	6.61348e-10	1.195e-07	0.142643	chr22	21333596	chr22:21336181-21336939	N_Shelf	AIFM3;AIFM3;AIFM3;AIFM3	Body;Body;Body;Body
cg27138892	0.395406	0.0418358	0.202096	0.0644413	0.340641	0.0125559	0.466945	0.0345336	6.58208e-06	0.00873224	-0.19331	0.0655611	0.558994	-0.0547653	0.000188137	0.240225	0.138545	0.0207182	0.0620682	0.0715382	chr2	106113133		OpenSea
cg14574636	0.544596	0.0260858	0.437497	0.0223598	0.460879	0.019252	0.587929	0.0214519	6.59574e-06	0.00873487	-0.107099	8.31937e-05	0.0612125	-0.0837173	0.145767	0.999998	0.0233818	0.0129107	0.0415826	0.0433334	chr18	3410535		OpenSea	TGIF1	TSS1500
cg09598437	0.482897	0.0302075	0.287998	0.0600792	0.491346	0.0192816	0.538116	0.0301689	6.64037e-06	0.00877844	-0.194899	0.764089	0.98639	0.0084489	4.17117e-06	0.0234665	0.203348	0.0657377	0.162742	0.0552191	chr12	52643118	chr12:52643982-52644411	N_Shore
cg00877580	0.306739	0.0259574	0.129547	0.0323868	0.22966	0.0435029	0.372175	0.0383684	6.66738e-06	0.0087986	-0.177192	0.00853061	0.291672	-0.0770786	0.00141837	0.642035	0.100113	0.0210634	0.0629365	0.0654359	chr9	35564877		OpenSea	FAM166B;FAM166B;FAM166B;FAM166B	TSS1500;TSS1500;TSS1500;TSS1500
cg04552530	0.239273	0.0126894	0.0986635	0.0173059	0.247923	0.0446858	0.296352	0.019393	6.68554e-06	0.00880704	-0.14061	0.67092	0.974429	0.0086498	3.46901e-06	0.0219971	0.14926	0.0127653	0.0411864	0.0570787	chr20	1926131	chr20:1927718-1928118	N_Shore
cg05276774	0.637615	0.0510505	0.406477	0.0474022	0.589051	0.0757633	0.465287	0.0140644	6.69982e-06	0.00881033	-0.231138	0.160912	0.722862	-0.0485639	7.624e-05	0.147405	0.182574	0.000132387	0.000893128	-0.172328	chr11	95711046		OpenSea	MAML2	3'UTR
cg23832593	0.162182	0.0045634	0.0453935	0.00713399	0.0382167	0.0138164	0.218401	0.0316807	6.71646e-06	0.00881391	-0.116789	3.48779e-06	0.017998	-0.123966	0.671376	0.999998	-0.00717683	0.0045055	0.0170095	0.0562192	chr3	32151059	chr3:32147826-32148874	S_Shelf	GPD1L	Body
cg10600730	0.770657	0.010807	0.683669	0.0053981	0.699649	0.0337677	0.680119	0.0113668	6.7261e-06	0.00881391	-0.0869874	5.54264e-05	0.0519024	-0.0710083	0.216546	0.999998	0.0159791	4.34074e-06	6.002e-05	-0.0905381	chr20	62569104	chr20:62569797-62570776	N_Shore
cg09592221	0.901169	0.0178718	0.723769	0.0734463	0.869204	0.0133192	0.92009	0.0174462	6.8456e-06	0.00893115	-0.1774	0.225677	0.788807	-0.0319647	5.3982e-05	0.124665	0.145435	0.465288	0.700859	0.0189214	chr11	122618420		OpenSea	UBASH3B	Body
cg17800669	0.597484	0.106313	0.191766	0.0735671	0.565423	0.0913944	0.655134	0.0803949	6.84887e-06	0.00893115	-0.405718	0.586853	0.95738	-0.0320609	1.64869e-05	0.0580708	0.373657	0.334384	0.566534	0.0576508	chr8	104241987		OpenSea	BAALC;BAALC	3'UTR;3'UTR
cg18286474	0.428806	0.0452426	0.288897	0.00605115	0.350959	0.00256874	0.564983	0.0416137	6.85788e-06	0.00893115	-0.139909	0.00162642	0.167924	-0.0778475	0.00769586	0.999998	0.0620612	9.18229e-06	0.000106819	0.136177	chr5	124203008		OpenSea
cg00984196	0.815181	0.00872087	0.745058	0.00904356	0.781484	0.0171789	0.893862	0.0110065	6.86331e-06	0.00893115	-0.0701224	0.00461803	0.236563	-0.0336973	0.00270034	0.789568	0.0364251	1.91327e-06	3.23419e-05	0.0786816	chr1	33747163	chr1:33745741-33745990	S_Shore	ZNF362	Body
cg13417301	0.363806	0.0154628	0.243927	0.0219419	0.276961	0.019565	0.297994	0.0356645	6.89089e-06	0.00894796	-0.119878	0.000177187	0.080302	-0.0868445	0.0734351	0.999998	0.0330338	0.00180611	0.00785201	-0.0658112	chr11	117068863		OpenSea	LOC100652768;TAGLN;TAGLN	Body;TSS1500;TSS1500
cg26273198	0.14951	0.0164945	0.276052	0.0330218	0.13945	0.0168931	0.325102	0.0380214	6.904e-06	0.00894796	0.126542	0.584882	0.956962	-0.0100605	2.97332e-06	0.0198639	-0.136603	1.61063e-07	5.31063e-06	0.175592	chr1	209806845		OpenSea	LAMB3;LAMB3;LAMB3	Body;Body;Body
cg03078486	0.735926	0.00518394	0.675475	0.0166293	0.694086	0.00281163	0.897011	0.0103807	6.9121e-06	0.00894796	-0.0604511	0.00026881	0.091756	-0.0418401	0.0485547	0.999998	0.0186111	4.14918e-11	1.86798e-08	0.161085	chr6	31148474	chr6:31148369-31148577	Island
cg23837299	0.121405	0.00960633	0.0746165	0.00280943	0.0901544	0.0070221	0.105661	0.00925951	6.93005e-06	0.00895569	-0.0467886	0.000369024	0.101161	-0.0312507	0.0353384	0.999998	0.0155379	0.033323	0.0926213	-0.0157446	chr12	109591895	chr12:109592315-109592633	N_Shore	ACACB	Body
cg07787398	0.195167	0.0191535	0.105948	0.0145925	0.161774	0.00457457	0.0953818	0.0209164	6.97799e-06	0.0090021	-0.0892197	0.0201051	0.384222	-0.0333931	0.000647227	0.444295	0.0558266	2.01934e-06	3.3656e-05	-0.0997857	chr11	124546505	chr11:124543384-124544046	S_Shelf	SIAE;SPA17	TSS1500;Body
cg13858304	0.193323	0.031298	0.0816218	0.0140313	0.127588	0.0233694	0.0784104	0.0194946	7.01022e-06	0.00902811	-0.111702	0.00106935	0.146303	-0.0657357	0.0121179	0.999998	0.0459659	5.14616e-06	6.83529e-05	-0.114913	chr6	111949687		OpenSea
cg15335915	0.304612	0.0349842	0.107469	0.0348895	0.230078	0.0414455	0.229728	0.0611138	7.05576e-06	0.00907115	-0.197142	0.0191957	0.378183	-0.0745341	0.000686534	0.458245	0.122608	0.0187383	0.0570034	-0.074884	chr4	39474078		OpenSea	LIAS;LIAS;LIAS;MIR1273H	Body;Body;Body;Body
cg03149787	0.322533	0.0420936	0.13084	0.0316966	0.21289	0.0632061	0.307455	0.0242801	7.09594e-06	0.00910716	-0.191693	0.00134864	0.157562	-0.109643	0.00971911	0.999998	0.0820501	0.589777	0.802309	-0.0150777	chr5	180630287	chr5:180630981-180632569	N_Shore	TRIM7;TRIM7;TRIM7;TRIM7;TRIM7	Body;5'UTR;5'UTR;5'UTR;3'UTR
cg05566802	0.362671	0.0405716	0.107564	0.017367	0.137017	0.0254923	0.231153	0.0520843	7.13246e-06	0.00913835	-0.255107	2.60541e-05	0.0402668	-0.225654	0.431816	0.999998	0.0294523	0.002922	0.0117877	-0.131518	chr1	208426487		OpenSea
cg18680920	0.252785	0.0283435	0.132325	0.00531349	0.17809	0.0429218	0.289862	0.00612473	7.16101e-06	0.00914711	-0.12046	0.000711588	0.128256	-0.0746952	0.018853	0.999998	0.0457648	0.0492423	0.128285	0.0370767	chr17	48764635		OpenSea	ABCC3	Body
cg10740958	0.384171	0.0243442	0.179005	0.014654	0.257259	0.0820991	0.313247	0.0164115	7.16374e-06	0.00914711	-0.205166	0.000726158	0.128968	-0.126912	0.0184762	0.999998	0.0782537	0.0298954	0.0845414	-0.0709235	chr9	117353634	chr9:117349887-117350388	S_Shelf	ATP6V1G1	Body
cg02747057	0.216781	0.0250063	0.097886	0.00724989	0.154735	0.0373964	0.231955	0.00935564	7.21809e-06	0.0092008	-0.118895	0.00270092	0.197617	-0.0620458	0.00492269	0.934273	0.056849	0.386577	0.623498	0.015174	chr16	14512908		OpenSea
cg24429613	0.688391	0.00491517	0.61415	0.0149747	0.630347	0.00994138	0.504893	0.0206368	7.28615e-06	0.00927176	-0.0742405	9.0712e-05	0.0633147	-0.058044	0.149471	0.999998	0.0161965	1.18294e-10	3.7585e-08	-0.183497	chr21	47405667	chr21:47404108-47404312	S_Shore	COL6A1	Body
cg21163477	0.114601	0.0114633	0.053596	0.0094611	0.107397	0.0133638	0.13482	0.0115076	7.42732e-06	0.00943536	-0.0610054	0.423276	0.906885	-0.0072046	2.79174e-05	0.0835558	0.0538008	0.0366637	0.100346	0.0202187	chr16	17439164		OpenSea	XYLT1	Body
cg08951452	0.501659	0.0717862	0.236912	0.0356051	0.250759	0.0244437	0.532694	0.0650273	7.44674e-06	0.00944399	-0.264747	1.32328e-05	0.0306815	-0.2509	0.720318	0.999998	0.0138472	0.426749	0.664262	0.0310343	chr8	49561756		OpenSea
cg06782158	0.623222	0.0194755	0.538557	0.0224463	0.570051	0.00840912	0.677332	0.0072559	7.48155e-06	0.00947209	-0.0846649	0.00066238	0.124858	-0.0531702	0.0214203	0.999998	0.0314947	0.000572067	0.00299145	0.0541107	chr11	44630479		OpenSea	CD82;CD82	Body;Body
cg21730012	0.0397149	0.00956891	0.0961814	0.0114781	0.0570542	0.003463	0.0635853	0.014791	7.58261e-06	0.00958382	0.0564665	0.0507583	0.516334	0.0173393	0.000287146	0.304385	-0.0391272	0.0108301	0.0358285	0.0238704	chr10	134479884	chr10:134477298-134477515	S_Shelf	INPP5A	Body
cg22485182	0.425736	0.064776	0.168842	0.0421169	0.341461	0.0456725	0.422904	0.0728061	7.61256e-06	0.00959053	-0.256894	0.0387031	0.47406	-0.0842751	0.000377656	0.345028	0.172619	0.939827	0.981027	-0.0028321	chr10	54197133		OpenSea
cg14850568	0.369569	0.0458464	0.0782751	0.0211557	0.21476	0.122144	0.150167	0.00670506	7.61355e-06	0.00959053	-0.291294	0.00245477	0.191071	-0.154809	0.00579886	0.976702	0.136485	0.000134399	0.000904206	-0.219402	chr5	71673985		OpenSea
cg16703069	0.210124	0.0148487	0.0937472	0.0144698	0.124452	0.0346663	0.176248	0.0258344	7.6898e-06	0.00966592	-0.116377	0.000167752	0.0787445	-0.0856724	0.0879228	0.999998	0.0307044	0.0625679	0.156247	-0.0338764	chr6	3206264		OpenSea
cg20306849	0.342309	0.00287521	0.293273	0.00445095	0.294924	0.00666975	0.419525	0.00758704	7.69925e-06	0.00966592	-0.0490362	1.11187e-05	0.0293259	-0.0473854	0.818043	0.999998	0.0016508	3.91062e-08	1.95492e-06	0.0772164	chr19	11908729	chr19:11909402-11909841	N_Shore	ZNF491	TSS1500
cg01589587	0.309892	0.0175089	0.106938	0.0618101	0.204593	0.0640714	0.409222	0.0163149	7.74762e-06	0.00970227	-0.202954	0.0029487	0.203706	-0.105299	0.00493047	0.934331	0.0976553	0.00440474	0.016682	0.0993294	chr14	76002440		OpenSea	BATF	Body
cg08270713	0.211474	0.025	0.073056	0.0245714	0.107187	0.0336555	0.423855	0.038561	7.75413e-06	0.00970227	-0.138418	0.000136169	0.0734346	-0.104287	0.108666	0.999998	0.0341309	5.42054e-08	2.45434e-06	0.212381	chr18	8140309		OpenSea	PTPRM;PTPRM	Body;Body
cg05415931	0.259846	0.0460874	0.140484	0.0111721	0.220167	0.0104749	0.428756	0.0194342	7.80529e-06	0.00974998	-0.119362	0.0369153	0.466667	-0.0396792	0.000407811	0.360261	0.0796825	1.45792e-07	4.9519e-06	0.16891	chr14	70368685		OpenSea	SMOC1;SMOC1	Body;Body
cg08284263	0.69412	0.0423987	0.345014	0.0917407	0.548761	0.12047	0.335527	0.0229888	7.83924e-06	0.00977607	-0.349106	0.0120202	0.325445	-0.145359	0.00123836	0.610853	0.203748	5.85918e-06	7.54549e-05	-0.358593	chr10	92958627		OpenSea
cg23655227	0.620534	0.029364	0.513031	0.020921	0.504613	0.00708968	0.790901	0.0159894	7.87476e-06	0.00980049	-0.107502	3.44676e-06	0.0179136	-0.11592	0.594929	0.999998	-0.0084181	3.70879e-08	1.88626e-06	0.170367	chr11	410217	chr11:406491-407871	S_Shelf	SIGIRR;SIGIRR;SIGIRR	5'UTR;5'UTR;5'UTR
cg03865596	0.199753	0.00279528	0.114338	0.0182797	0.140669	0.00225839	0.231146	0.029233	7.89483e-06	0.00980049	-0.0854155	0.000301446	0.0952911	-0.059084	0.0507236	0.999998	0.0263314	0.0233086	0.0685706	0.0313929	chr6	39792251		OpenSea	DAAM2;DAAM2	5'UTR;5'UTR
cg03074579	0.687214	0.00532614	0.622999	0.0187439	0.613469	0.0149252	0.738704	0.00769402	7.89812e-06	0.00980049	-0.0642151	1.70353e-06	0.0124966	-0.0737454	0.320237	0.999998	-0.0095303	7.6389e-05	0.000572111	0.0514892	chr13	50155502	chr13:50159386-50160106	N_Shelf	RCBTB1	5'UTR
cg06873476	0.5439	0.01913	0.449096	0.0205133	0.45148	0.0216155	0.467633	0.0187295	7.96096e-06	0.00984958	-0.0948037	1.0465e-05	0.0287881	-0.0924196	0.863905	0.999998	0.0023841	7.45086e-05	0.000560775	-0.076267	chr3	197588138		OpenSea	LRCH3	Body
cg14170793	0.676681	0.00869431	0.488674	0.0753285	0.609079	0.0236061	0.766769	0.0250621	7.964e-06	0.00984958	-0.188007	0.0260193	0.418017	-0.0676014	0.000590262	0.42568	0.120406	0.00515208	0.0190641	0.090088	chr1	229524651		OpenSea
cg16669099	0.328653	0.0589241	0.0493985	0.00982391	0.104441	0.029508	0.37926	0.0278523	8.09575e-06	0.00999599	-0.279254	7.7099e-05	0.0592862	-0.224212	0.193805	0.999998	0.0550421	0.229967	0.434806	0.0506077	chr6	138125940		OpenSea
cg05911153	0.223996	0.0211915	0.145155	0.0105827	0.162524	0.0179221	0.28643	0.0153073	8.11251e-06	0.0100002	-0.078841	0.000102426	0.0664692	-0.0614724	0.149543	0.999998	0.0173687	8.82611e-05	0.000642262	0.0624341	chr11	120125934		OpenSea	POU2F3	Body
cg11588317	0.616206	0.0258038	0.495898	0.0152752	0.513552	0.0166829	0.495757	0.0195185	8.13463e-06	0.010011	-0.120308	4.2484e-05	0.0467623	-0.102654	0.32679	0.999998	0.0176543	8.03252e-06	9.63337e-05	-0.120449	chr11	95837120		OpenSea	MAML2	Body
cg21530453	0.139805	0.0136182	0.0743653	0.0061862	0.0766552	0.00705363	0.283301	0.0210172	8.17587e-06	0.0100301	-0.0654396	1.19707e-05	0.0301422	-0.0631497	0.81204	0.999998	0.00228989	6.41728e-10	1.17085e-07	0.143496	chr16	56226346	chr16:56225255-56226351	Island	LOC283856;GNAO1;GNAO1	TSS1500;Body;Body
cg13287979	0.243316	0.0104595	0.315318	0.00987337	0.289516	0.0112345	0.181788	0.0140443	8.18302e-06	0.0100301	0.0720012	0.000593344	0.12026	0.0461993	0.0267604	0.999998	-0.0258019	4.20756e-05	0.00035408	-0.0615287	chr2	21229872		OpenSea	APOB	Body
cg21553447	0.0721547	0.00518448	0.0236785	0.00350481	0.0224999	0.00278336	0.0255693	0.00259226	8.19038e-06	0.0100301	-0.0484762	6.31351e-06	0.0233453	-0.0496548	0.868725	0.999998	-0.00117854	1.25338e-05	0.000136144	-0.0465854	chr16	81642622		OpenSea	CMIP;CMIP	Body;Body
cg00775119	0.0896988	0.0108882	0.189828	0.0330115	0.0866239	0.011803	0.0983225	0.0184424	8.20848e-06	0.0100319	0.10013	0.834709	0.992741	-0.00307496	5.91241e-06	0.0296906	-0.103205	0.560616	0.780565	0.00862363	chr2	153406036		OpenSea	FMNL2	Body
cg16204225	0.847698	0.00874795	0.681565	0.0455421	0.855924	0.0271035	0.859867	0.0530901	8.21868e-06	0.0100319	-0.166133	0.736891	0.983789	0.0082263	4.85645e-06	0.0261424	0.174359	0.620062	0.823896	0.0121694	chr12	105879336		OpenSea
cg06949127	0.698712	0.0116183	0.597029	0.0326301	0.631912	0.0200441	0.778366	0.0130136	8.28599e-06	0.0100976	-0.101684	0.000490973	0.111381	-0.0667997	0.0329099	0.999998	0.0348838	9.9809e-05	0.000709385	0.0796539	chr5	16863343		OpenSea	MYO10	Body
cg05380855	0.455545	0.037629	0.335701	0.0267007	0.454078	0.0174314	0.527327	0.00713067	8.32039e-06	0.0101164	-0.119844	0.933738	0.997914	-0.00146727	9.4984e-06	0.0408454	0.118377	0.0010543	0.00498293	0.0717823	chr5	44002275		OpenSea
cg00635259	0.178927	0.032144	0.0649872	0.0171114	0.138011	0.0336675	0.127081	0.00596984	8.32845e-06	0.0101164	-0.11394	0.0267027	0.421502	-0.0409163	0.000607446	0.431977	0.0730237	0.00734837	0.0257824	-0.0518458	chr17	62159682		OpenSea	ERN1	Body
cg01996459	0.90005	0.017712	0.764116	0.0424961	0.862133	0.0142136	0.857695	0.037796	8.36778e-06	0.0101477	-0.135934	0.0749221	0.581811	-0.037917	0.000217936	0.265584	0.0980171	0.0496699	0.129195	-0.042355	chr10	91236801		OpenSea	SLC16A12	5'UTR
cg03511957	0.155023	0.0063345	0.0749919	0.0133609	0.0785062	0.0267855	0.230791	0.00950523	8.4999e-06	0.0102912	-0.080031	1.37226e-05	0.0306815	-0.0765167	0.766349	0.999998	0.00351429	1.52219e-05	0.000158485	0.0757677	chr1	167765211		OpenSea
cg20400810	0.386591	0.0469245	0.143346	0.0506852	0.201836	0.057747	0.287164	0.0632619	8.52378e-06	0.0103035	-0.243245	0.000137044	0.0735424	-0.184755	0.119849	0.999998	0.0584903	0.0139149	0.0443055	-0.0994269	chr6	108937952		OpenSea	FOXO3;FOXO3	Body;Body
cg23839915	0.285746	0.0117412	0.146876	0.0187063	0.33778	0.0462238	0.133941	0.0300394	8.55557e-06	0.0103252	-0.13887	0.021981	0.395572	0.0520345	2.28418e-07	0.00335122	0.190904	3.22487e-06	4.78956e-05	-0.151805	chr2	114519955		OpenSea
cg25596327	0.603749	0.0168385	0.43409	0.0612479	0.477134	0.0244318	0.704388	0.0326272	8.61782e-06	0.0103836	-0.16966	0.000163016	0.0778897	-0.126615	0.102743	0.999998	0.0430447	0.00116802	0.00543152	0.100639	chr1	28483532		OpenSea	PTAFR;PTAFR;PTAFR;PTAFR	5'UTR;5'UTR;5'UTR;5'UTR
cg11895596	0.0448639	0.00378959	0.103909	0.0126889	0.0547095	0.0167612	0.0476537	0.00437504	8.69109e-06	0.010455	0.0590449	0.270419	0.823641	0.00984564	5.7185e-05	0.128493	-0.0491993	0.749725	0.901958	0.00278987	chr3	57955820		OpenSea
cg06005844	0.309429	0.0192424	0.241109	0.0121053	0.257609	0.00386681	0.389177	0.0158457	8.83202e-06	0.0105727	-0.0683196	0.000143178	0.0741514	-0.0518202	0.119499	0.999998	0.0164994	1.59268e-06	2.81818e-05	0.0797477	chr17	14206874	chr17:14204168-14207702	Island	HS3ST3B1;MGC12916	Body;TSS200
cg27650656	0.0388856	0.0101366	0.0824379	0.00580096	0.0692957	0.00298044	0.0760463	0.00275644	8.84133e-06	0.0105727	0.0435523	0.000304481	0.0955365	0.0304101	0.0573986	0.999998	-0.0131422	4.59116e-05	0.000379708	0.0371607	chr1	32173419	chr1:32169537-32169869	S_Shelf
cg11479365	0.857981	0.0365837	0.675351	0.0660356	0.873407	0.0309312	0.870442	0.0141096	8.84494e-06	0.0105727	-0.182631	0.570749	0.953783	0.0154257	3.64713e-06	0.0222556	0.198056	0.646269	0.841353	0.012461	chr7	29636583		OpenSea
cg15676301	0.283778	0.0255252	0.157232	0.00271566	0.229134	0.0337228	0.0910145	0.0177871	8.8454e-06	0.0105727	-0.126546	0.0104026	0.311491	-0.0546439	0.00165904	0.674962	0.0719022	6.87591e-08	2.90075e-06	-0.192764	chr1	94050903		OpenSea	BCAR3;BCAR3;BCAR3;BCAR3;BCAR3	TSS200;Body;Body;Body;Body
cg07564764	0.346326	0.0269122	0.127857	0.0373677	0.234662	0.0741099	0.408376	0.0170057	8.91543e-06	0.0106394	-0.218468	0.00358455	0.217111	-0.111664	0.00483821	0.930053	0.106804	0.071811	0.17499	0.0620504	chr17	28777943		OpenSea	CPD;CPD	Body;Body
cg13859736	0.206891	0.0205731	0.0691714	0.0136199	0.126943	0.0214843	0.41562	0.0270711	8.95729e-06	0.0106569	-0.13772	0.00142098	0.160081	-0.0799477	0.0123586	0.999998	0.057772	7.41678e-08	3.05911e-06	0.208728	chr3	98503158		OpenSea	ST3GAL6;ST3GAL6;ST3GAL6;ST3GAL6;ST3GAL6;ST3GAL6	5'UTR;Body;Body;Body;Body;Body
cg21666030	0.788754	0.0153388	0.698943	0.0131714	0.708149	0.0312567	0.910474	0.00357662	8.95856e-06	0.0106569	-0.0898104	2.78766e-05	0.0406676	-0.0806042	0.493153	0.999998	0.0092062	2.84619e-07	7.97187e-06	0.121721	chr22	19196180		OpenSea	CLTCL1;CLTCL1	Body;Body
cg02070549	0.295899	0.0215448	0.189415	0.0337543	0.219069	0.0129135	0.0881987	0.00797537	9.04186e-06	0.0107194	-0.106484	0.0002313	0.0880423	-0.0768307	0.0772313	0.999998	0.0296536	3.23651e-09	3.50918e-07	-0.207701	chr17	35285303		OpenSea
cg13706058	0.613483	0.0219437	0.493858	0.0286617	0.49248	0.0279681	0.64326	0.0250009	9.05169e-06	0.0107194	-0.119625	8.00161e-06	0.0255823	-0.121003	0.938137	0.999998	-0.0013778	0.110249	0.247342	0.0297771	chr6	85824168		OpenSea
cg03880611	0.272914	0.025543	0.188216	0.017094	0.240909	0.000859002	0.179158	0.00487282	9.05415e-06	0.0107194	-0.0846981	0.0216373	0.393313	-0.032005	0.000827711	0.510484	0.0526931	2.97341e-06	4.50388e-05	-0.0937566	chr5	31889373		OpenSea	PDZD2	Body
cg24565742	0.346144	0.0197839	0.227934	0.017375	0.251653	0.0333077	0.142388	0.0248168	9.1247e-06	0.010768	-0.118211	8.96025e-05	0.0631302	-0.094491	0.19099	0.999998	0.0237198	1.55126e-08	1.03705e-06	-0.203756	chr13	21650374		OpenSea
cg04351776	0.215984	0.0166146	0.125041	0.00837489	0.121736	0.00623152	0.0711209	0.0251071	9.13716e-06	0.010768	-0.0909436	6.21082e-06	0.0231204	-0.0942482	0.806935	0.999998	-0.00330465	4.12785e-08	2.02902e-06	-0.144863	chr2	10951951	chr2:10952402-10953384	N_Shore	PDIA6	Body
cg14508198	0.448285	0.0103692	0.252991	0.0516627	0.301694	0.0422497	0.4009	0.053748	9.13831e-06	0.010768	-0.195294	0.000162515	0.0777731	-0.146591	0.109938	0.999998	0.0487024	0.118994	0.262739	-0.0473847	chr3	142754827		OpenSea	U2SURP;U2SURP	ExonBnd;Body
cg26489057	0.326531	0.0155871	0.173422	0.0404734	0.202351	0.0277354	0.13578	0.0457346	9.18795e-06	0.0107867	-0.153109	7.83398e-05	0.0595869	-0.124181	0.216857	0.999998	0.0289288	7.86053e-07	1.6738e-05	-0.190751	chr19	10712874	chr19:10713015-10713555	N_Shore	SLC44A2	TSS1500
cg05241923	0.0707588	0.0127882	0.127574	0.00670284	0.0870112	0.00599651	0.107702	0.00966022	9.20593e-06	0.0107867	0.0568152	0.0707724	0.572274	0.0162524	0.00025824	0.291026	-0.0405629	0.000581813	0.00303336	0.0369428	chr9	136010810		OpenSea	RALGDS	Body
cg26615853	0.448238	0.0214061	0.256245	0.0387598	0.400807	0.037714	0.247534	0.0652479	9.20636e-06	0.0107867	-0.191993	0.113224	0.656202	-0.0474318	0.000158923	0.222266	0.144561	5.69323e-06	7.38311e-05	-0.200704	chr10	79347104		OpenSea	KCNMA1;KCNMA1;KCNMA1;KCNMA1	Body;Body;Body;Body
cg01588399	0.691015	0.0246854	0.565855	0.0194655	0.634727	0.0253234	0.727316	0.0366313	9.21189e-06	0.0107867	-0.12516	0.0083594	0.289661	-0.0562879	0.00216698	0.732864	0.0688723	0.0673945	0.166091	0.0363004	chr20	48364470		OpenSea
cg05359249	0.317202	0.0303797	0.226956	0.0171179	0.248591	0.0192751	0.6469	0.006575	9.25035e-06	0.0107905	-0.0902455	0.000145855	0.0743447	-0.0686102	0.123464	0.999998	0.0216353	9.10891e-13	1.51123e-09	0.329698	chr2	220406470	chr2:220406363-220406840	Island	CHPF	Body
cg15982707	0.0324342	0.00143547	0.129456	0.0108993	0.053539	0.00507045	0.0300808	0.00691677	9.25483e-06	0.0107905	0.0970215	0.159057	0.720742	0.0211047	0.000111263	0.184185	-0.0759167	0.870484	0.956397	-0.00235342	chr5	156943253		OpenSea	ADAM19	Body
cg11417830	0.824865	0.0208855	0.540217	0.023526	0.46221	0.125601	0.876207	0.0198856	9.25842e-06	0.0107905	-0.284648	6.10937e-07	0.00879092	-0.362654	0.0821332	0.999998	-0.0780065	0.237592	0.445199	0.051342	chr5	114711867		OpenSea
cg20033091	0.138629	0.00740243	0.0609765	0.00871089	0.0794684	0.0293742	0.18189	0.00450241	9.31366e-06	0.0108171	-0.0776527	0.000143867	0.0743447	-0.0591608	0.125999	0.999998	0.0184919	0.00199327	0.00853175	0.0432611	chr22	39860241		OpenSea	MGAT3	5'UTR
cg16614484	0.422071	0.0113157	0.338545	0.0134868	0.350255	0.023459	0.496981	0.0229109	9.32105e-06	0.0108171	-0.0835256	4.4667e-05	0.0477294	-0.0718163	0.354009	0.999998	0.0117093	2.91621e-05	0.000264363	0.0749101	chr6	44621795		OpenSea
cg08706361	0.23246	0.0213985	0.130815	0.0147378	0.201993	0.0267733	0.138722	0.0262425	9.34278e-06	0.0108171	-0.101645	0.0600174	0.543236	-0.0304675	0.000310625	0.318149	0.0711779	2.19411e-05	0.000211136	-0.0937385	chr9	124048188		OpenSea	GSN;GSN-AS1;GSN;GSN;GSN;GSN;GSN;GSN;GSN;GSN	TSS1500;TSS1500;TSS200;5'UTR;5'UTR;5'UTR;5'UTR;5'UTR;5'UTR;Body
cg12855915	0.0387282	0.00900041	0.0874374	0.0127475	0.0386331	0.0107119	0.0931183	0.00171573	9.34728e-06	0.0108171	0.0487093	0.989541	0.999712	-9.504e-05	9.15376e-06	0.0404764	-0.0488043	2.78874e-06	4.29379e-05	0.0543901	chr15	68878828		OpenSea	CORO2B	Body
cg16383245	0.634033	0.041144	0.48283	0.0244726	0.631678	0.0284071	0.715627	0.0137955	9.35347e-06	0.0108171	-0.151203	0.91669	0.99712	-0.0023548	1.10627e-05	0.0449323	0.148848	0.00252363	0.0104145	0.0815939	chr11	116679672		OpenSea
cg14746387	0.305726	0.0266565	0.0956412	0.0067665	0.27949	0.0718596	0.218072	0.0432868	9.37381e-06	0.0108239	-0.210085	0.40769	0.900073	-0.0262361	3.76108e-05	0.0988279	0.183849	0.0130434	0.0419477	-0.0876541	chr5	172879299		OpenSea
cg14871898	0.363018	0.013353	0.277429	0.0297327	0.310238	0.0152052	0.383683	0.0081777	9.4093e-06	0.0108434	-0.0855895	0.000915112	0.139506	-0.0527805	0.0204981	0.999998	0.032809	0.121585	0.267248	0.0206649	chr7	158410552		OpenSea
cg03208161	0.606046	0.0211181	0.439895	0.00919962	0.620904	0.0351166	0.388644	0.0380754	9.4197e-06	0.0108434	-0.166151	0.550955	0.948901	0.0148575	3.70018e-06	0.0222556	0.181009	4.55667e-07	1.12317e-05	-0.217403	chr5	71187748		OpenSea
cg17021265	0.212393	0.0272847	0.122382	0.00720016	0.129302	0.0124648	0.102985	0.02146	9.46845e-06	0.0108733	-0.0900116	2.19999e-05	0.0383712	-0.0830917	0.607721	0.999998	0.0069199	1.0795e-06	2.11359e-05	-0.109408	chr6	47445121	chr6:47445108-47446091	Island	CD2AP	TSS1500
cg14350954	0.385422	0.0134343	0.319767	0.00495713	0.343052	0.00907864	0.31633	0.0130688	9.47475e-06	0.0108733	-0.0656544	0.000633807	0.123115	-0.0423695	0.0299397	0.999998	0.0232849	5.45078e-06	7.13794e-05	-0.0690916	chr17	44884967		OpenSea	WNT3	Body
cg23241448	0.20139	0.0147028	0.141857	0.00680802	0.159503	0.00163229	0.395537	0.0191004	9.50148e-06	0.0108873	-0.0595336	0.00030198	0.0953826	-0.0418876	0.0629312	0.999998	0.017646	4.26157e-12	4.23464e-09	0.194147	chr17	750379		OpenSea	NXN	Body
cg17152355	0.805079	0.0196748	0.571143	0.0791146	0.72644	0.0440938	0.854967	0.0278353	9.52648e-06	0.0108992	-0.233937	0.0381117	0.471568	-0.07864	0.000501646	0.396359	0.155297	0.167882	0.343457	0.0498876	chr15	86106647		OpenSea	AKAP13;AKAP13	Body;Body
cg04926461	0.470208	0.0206152	0.39093	0.00636981	0.398618	0.0230266	0.702956	0.00802931	9.57925e-06	0.0109429	-0.0792786	2.79062e-05	0.0406676	-0.0715901	0.518938	0.999998	0.00768849	1.72711e-11	1.06187e-08	0.232748	chr3	125985088	chr3:125986044-125986727	N_Shore
cg16669225	0.547464	0.00715201	0.444696	0.0231419	0.448556	0.0200414	0.557045	0.0304895	9.65019e-06	0.0109974	-0.102768	1.44954e-05	0.0312721	-0.0989084	0.801594	0.999998	0.0038596	0.535268	0.760517	0.0095811	chr6	56031762		OpenSea	COL21A1;COL21A1	ExonBnd;Body
cg00849399	0.764316	0.0194064	0.836685	0.0158908	0.767895	0.0104256	0.881551	0.0122051	9.65635e-06	0.0109974	0.0723698	0.740949	0.984272	0.00357919	1.65309e-05	0.0580708	-0.0687906	3.57477e-08	1.83936e-06	0.117235	chr7	131109377		OpenSea	MKLN1;MKLN1	Body;Body
cg10368122	0.123975	0.00633973	0.0521505	0.00764584	0.0469692	0.0222637	0.0555637	0.00991339	9.73373e-06	0.0110687	-0.0718242	4.56724e-06	0.0198008	-0.0770055	0.630704	0.999998	-0.00518126	1.63089e-05	0.000167151	-0.068411	chr12	120697340		OpenSea	PXN;PXN;PXN	Body;Body;Body
cg16405127	0.770776	0.013919	0.669229	0.0292415	0.686963	0.018131	0.863185	0.0218869	9.79688e-06	0.0111236	-0.101547	7.00488e-05	0.056894	-0.083813	0.254457	0.999998	0.017734	2.63461e-05	0.000243928	0.0924086	chr20	32484777		OpenSea
cg15530560	0.528206	0.00776862	0.43025	0.0047797	0.461589	0.0164172	0.327987	0.0366329	9.92313e-06	0.0112498	-0.0979569	0.000421366	0.105126	-0.0666172	0.0476092	0.999998	0.0313397	1.99235e-09	2.51891e-07	-0.200219	chr19	851290	chr19:852855-853495	N_Shore	ELANE	TSS1500
cg17130815	0.234362	0.0107791	0.163633	0.0130245	0.176782	0.0144009	0.235139	0.0160262	9.94627e-06	0.011259	-0.0707286	8.11775e-05	0.0604152	-0.0575792	0.22715	0.999998	0.0131494	0.941465	0.981556	0.0007775	chr7	2558891	chr7:2558371-2559967	Island	LFNG;LFNG;LFNG;LFNG	Body;TSS1500;TSS1500;Body
cg06513454	0.849695	0.0181975	0.773618	0.0220464	0.822555	0.00867646	0.838896	0.005977	9.98192e-06	0.0112823	-0.0760766	0.0298041	0.436225	-0.0271396	0.00067795	0.454951	0.048937	0.351166	0.585194	-0.0107991	chr8	67705419		OpenSea	SGK3;SGK3;C8orf44-SGK3;SGK3	5'UTR;5'UTR;5'UTR;5'UTR
cg02964632	0.465205	0.0482487	0.316826	0.0396717	0.361046	0.0121128	0.481595	0.0247941	1.00222e-05	0.0112892	-0.148379	0.000322066	0.097538	-0.104159	0.0628253	0.999998	0.0442198	0.465428	0.700981	0.0163906	chr2	170930148		OpenSea	UBR3	Body
cg10487659	0.257887	0.0154742	0.139506	0.0266754	0.18892	0.0307768	0.0852038	0.0321672	1.00237e-05	0.0112892	-0.118382	0.00149859	0.163194	-0.0689672	0.0134712	0.999998	0.0494144	1.33891e-07	4.65447e-06	-0.172684	chr16	4152081		OpenSea	ADCY9	Body
cg12773030	0.142425	0.0221695	0.0651829	0.0135657	0.0758897	0.0116641	0.0669266	0.00545396	1.00333e-05	0.0112892	-0.0772417	4.69751e-05	0.0488855	-0.0665349	0.362463	0.999998	0.0107069	1.27946e-05	0.000138376	-0.075498	chr7	30543611	chr7:30543984-30545005	N_Shore	GGCT	Body
cg25913495	0.225086	0.0104965	0.161219	0.00935468	0.160077	0.0195652	0.0733724	0.00733414	1.00709e-05	0.0113145	-0.0638671	8.32547e-06	0.0259668	-0.0650094	0.90504	0.999998	-0.0011423	2.93129e-10	7.0074e-08	-0.151714	chr20	21082327	chr20:21080929-21082824	Island
cg11324010	0.156413	0.00914491	0.0786207	0.0129034	0.100466	0.020158	0.0491986	0.0101598	1.01137e-05	0.0113373	-0.077792	0.000261647	0.0911021	-0.0559469	0.0777855	0.999998	0.0218451	2.66779e-07	7.60723e-06	-0.107214	chr4	182568983		OpenSea
cg27209069	0.727139	0.025016	0.54809	0.011374	0.651724	0.0509023	0.66691	0.0516327	1.01512e-05	0.0113373	-0.179048	0.0128973	0.332747	-0.0754146	0.00158921	0.667169	0.103634	0.0389847	0.105629	-0.0602289	chr9	27184013		OpenSea	TEK;TEK;TEK	Body;Body;Body
cg09680149	0.448695	0.0152506	0.264728	0.0464397	0.439017	0.0314781	0.451493	0.0142912	1.01647e-05	0.0113373	-0.183968	0.726425	0.9825	-0.009678	1.79952e-05	0.060652	0.174289	0.919259	0.974187	0.0027979	chr12	6487052		OpenSea	SCNN1A	TSS1500
cg20909399	0.41382	0.0132428	0.279774	0.0430184	0.383632	0.0311723	0.38827	0.0274617	1.01767e-05	0.0113373	-0.134045	0.149205	0.708276	-0.0301871	0.000132779	0.199095	0.103858	0.21719	0.416829	-0.0255499	chr6	108914184		OpenSea	FOXO3;FOXO3	Body;Body
cg19620668	0.768634	0.0287654	0.669189	0.0241469	0.691361	0.020362	0.900127	0.0135692	1.0192e-05	0.0113373	-0.0994456	0.000129396	0.0722535	-0.0772731	0.153041	0.999998	0.0221725	4.39222e-07	1.09333e-05	0.131492	chr7	129214879		OpenSea
cg13104335	0.66529	0.017638	0.419054	0.0911115	0.595503	0.0202926	0.681785	0.0651021	1.02273e-05	0.0113373	-0.246237	0.0756405	0.583512	-0.0697872	0.000272804	0.298513	0.17645	0.656586	0.848124	0.0164946	chr3	188342353		OpenSea	LPP;LPP;LPP	Body;Body;Body
cg24029426	0.643221	0.00743957	0.546622	0.00640199	0.541774	0.0131031	0.51614	0.039412	1.02344e-05	0.0113373	-0.0965989	6.03158e-06	0.0229138	-0.101446	0.738669	0.999998	-0.0048476	4.6839e-07	1.14712e-05	-0.127081	chr4	25995496		OpenSea
cg16742914	0.847502	0.0181215	0.649653	0.0652158	0.792656	0.0425278	0.838593	0.0404228	1.02349e-05	0.0113373	-0.197848	0.0815537	0.597232	-0.0548456	0.000252683	0.289919	0.143002	0.764594	0.90949	-0.0089082	chr4	40185894		OpenSea
cg06590074	0.276889	0.00535114	0.220438	0.00653242	0.239948	0.0111333	0.264656	0.00959386	1.02382e-05	0.0113373	-0.0564509	0.000599337	0.120616	-0.036941	0.0347696	0.999998	0.0195099	0.164218	0.337678	-0.0122328	chr20	691211	chr20:690575-691099	S_Shore
cg02364450	0.244548	0.0064865	0.156245	0.0141085	0.213445	0.0249922	0.256694	0.0237692	1.02432e-05	0.0113373	-0.0883034	0.0319393	0.445933	-0.0311036	0.000652746	0.446445	0.0571999	0.366962	0.602517	0.0121458	chr6	30671881		OpenSea	MDC1	Body
cg13816466	0.520698	0.0177762	0.448107	0.0140831	0.451294	0.0123527	0.395583	0.0147713	1.02579e-05	0.0113373	-0.072591	1.65012e-05	0.0336766	-0.0694034	0.770285	0.999998	0.0031876	1.77887e-08	1.13705e-06	-0.125115	chr9	35909466		OpenSea	LOC158376	TSS200
cg03647664	0.259099	0.072018	0.0670707	0.01527	0.0777742	0.0102425	0.159631	0.0491729	1.02794e-05	0.0113443	-0.192028	1.88329e-05	0.0354319	-0.181324	0.711215	0.999998	0.0107035	0.00358327	0.0140051	-0.0994671	chr16	86756774		OpenSea
cg24212268	0.120112	0.00922036	0.0359623	0.0175666	0.0502075	0.0130791	0.241509	0.0151332	1.03503e-05	0.0114058	-0.0841498	6.91456e-05	0.0566689	-0.0699046	0.270971	0.999998	0.0142452	1.58604e-07	5.25472e-06	0.121397	chr10	29936149		OpenSea	SVIL	5'UTR
cg16643706	0.881163	0.0266116	0.773671	0.00620046	0.838945	0.0299843	0.852931	0.0219907	1.04503e-05	0.011475	-0.107493	0.0190388	0.377022	-0.0422179	0.00111887	0.585445	0.0652748	0.0976356	0.224422	-0.0282327	chr5	111289503		OpenSea	C5orf13;C5orf13	Body;Body
cg19580565	0.427411	0.0861032	0.100106	0.0239665	0.146209	0.0666643	0.658696	0.086547	1.04522e-05	0.011475	-0.327306	5.0083e-05	0.049899	-0.281202	0.356773	0.999998	0.0461035	0.000314544	0.00181814	0.231285	chr21	30144760		OpenSea
cg04503748	0.757408	0.00936631	0.642998	0.0384222	0.684677	0.0089168	0.719376	0.0323266	1.04591e-05	0.011475	-0.114411	0.000774639	0.131761	-0.0727314	0.0275853	0.999998	0.0416794	0.0414891	0.111255	-0.0380324	chr3	197665977		OpenSea	IQCG;IQCG	Body;Body
cg22804358	0.643074	0.0161913	0.546654	0.0174544	0.580963	0.0260576	0.555233	0.0224833	1.04891e-05	0.0114865	-0.0964196	0.000696229	0.127278	-0.0621111	0.0308076	0.999998	0.0343085	2.78069e-05	0.000254576	-0.0878409	chr22	24574487		OpenSea	CABIN1	3'UTR
cg14176234	0.550095	0.0653666	0.332566	0.0438211	0.514096	0.0514613	0.549373	0.0136481	1.05004e-05	0.0114865	-0.217529	0.281993	0.8309	-0.0359995	6.70125e-05	0.137751	0.18153	0.982395	0.994525	-0.0007222	chr7	42201590		OpenSea	GLI3	Body
cg18790427	0.106642	0.0026398	0.0340595	0.0126829	0.0994593	0.0251561	0.160882	0.0146141	1.05552e-05	0.0115297	-0.072582	0.51437	0.93868	-0.00718223	3.13045e-05	0.0892719	0.0653998	0.000191668	0.00120841	0.0542401	chr2	204547598		OpenSea
cg19275657	0.584065	0.0458046	0.429915	0.0237171	0.530365	0.0339526	0.329424	0.0354584	1.05974e-05	0.0115589	-0.15415	0.0340483	0.454668	-0.0537006	0.000637839	0.441208	0.10045	3.12724e-08	1.67449e-06	-0.254642	chr14	69013837		OpenSea	RAD51B	Body
cg10972138	0.561506	0.00785377	0.381207	0.0660046	0.523127	0.00770714	0.780544	0.0338066	1.07157e-05	0.011671	-0.1803	0.172995	0.737206	-0.0383789	0.000119743	0.189823	0.141921	1.24023e-06	2.34287e-05	0.219038	chr14	89894920		OpenSea	FOXN3	5'UTR
cg13939300	0.242595	0.00773288	0.155135	0.0264369	0.172514	0.0150883	0.0895712	0.0149607	1.07847e-05	0.011729	-0.0874604	0.000101667	0.06638	-0.0700815	0.201657	0.999998	0.0173789	1.56407e-08	1.04231e-06	-0.153024	chr1	156736298	chr1:156737035-156738013	N_Shore	PRCC	TSS1500
cg07451803	0.285746	0.0329622	0.0670554	0.0208899	0.198324	0.052602	0.264576	0.0565922	1.08611e-05	0.0117772	-0.218691	0.0177008	0.368055	-0.0874218	0.00126072	0.614542	0.131269	0.524504	0.751923	-0.02117	chr5	53927032		OpenSea
cg14339738	0.561792	0.0269093	0.321091	0.0438873	0.35049	0.0342821	0.636716	0.0879324	1.08731e-05	0.0117772	-0.2407	4.19032e-05	0.0465879	-0.211301	0.424101	0.999998	0.029399	0.0548763	0.140292	0.0749241	chr8	117672859		OpenSea	EIF3H	Body
cg05109049	0.220812	0.0113424	0.139164	0.00869422	0.15822	0.0271665	0.0811707	0.0106253	1.08762e-05	0.0117772	-0.0816474	0.000155418	0.0761221	-0.0625918	0.1383	0.999998	0.0190557	2.09631e-08	1.27583e-06	-0.139641	chr17	29641333		OpenSea	NF1;EVI2B;NF1	Body;TSS1500;Body
cg21827481	0.740002	0.0101369	0.632246	0.0187927	0.721653	0.0235696	0.809488	0.0325458	1.09107e-05	0.0117974	-0.107756	0.270531	0.823686	-0.0183493	7.34163e-05	0.145711	0.0894072	0.00071175	0.0035889	0.0694852	chr13	21440627		OpenSea	XPO4	Body
cg10483112	0.525162	0.00607768	0.368133	0.0146306	0.427012	0.0330742	0.402705	0.0628798	1.09903e-05	0.0118597	-0.157029	0.000922765	0.139831	-0.0981501	0.0245737	0.999998	0.0588786	0.000133684	0.000900269	-0.122457	chr5	95245456		OpenSea	ELL2	Body
cg23856345	0.360104	0.0189538	0.138452	0.035601	0.180978	0.0291208	0.541396	0.0896417	1.1e-05	0.0118597	-0.221652	9.53933e-05	0.0645947	-0.179127	0.217516	0.999998	0.0425255	8.49837e-05	0.000622866	0.181291	chr8	69644203		OpenSea	C8orf34	Body
cg05330262	0.913748	0.00813044	0.810634	0.0373707	0.876714	0.0214109	0.911734	0.0176238	1.1069e-05	0.0119169	-0.103114	0.0302064	0.438314	-0.0370349	0.000757501	0.483612	0.0660793	0.897253	0.966457	-0.00201404	chr16	2047550	chr16:2048194-2048754	N_Shore
cg06505529	0.242672	0.0181832	0.164082	0.0209237	0.164724	0.0116983	0.4266	0.0178112	1.11168e-05	0.0119512	-0.0785898	1.21308e-05	0.0301422	-0.0779475	0.956915	0.999998	0.000642304	4.00747e-10	8.5365e-08	0.183928	chr3	37934586		OpenSea	CTDSPL;CTDSPL	Body;Body
cg04084354	0.144588	0.00762337	0.0307502	0.00550238	0.0541331	0.0293961	0.0778135	0.0123505	1.1146e-05	0.0119654	-0.113838	0.000113412	0.0697766	-0.090455	0.189044	0.999998	0.0233829	0.00153466	0.00683808	-0.0667747	chr1	56721795		OpenSea
cg13647878	0.2941	0.0301137	0.180839	0.0184622	0.271456	0.0102156	0.132895	0.0349271	1.11699e-05	0.0119739	-0.113261	0.20047	0.766081	-0.0226431	0.000106437	0.178439	0.0906179	2.03082e-07	6.26719e-06	-0.161205	chr12	49639383		OpenSea	TUBA1C;TUBA1C;TUBA1C;TUBA1C	5'UTR;5'UTR;5'UTR;Body
cg02038036	0.404437	0.00465376	0.312482	0.0244393	0.387947	0.0102833	0.530968	0.00936313	1.13313e-05	0.0121032	-0.0919549	0.248649	0.80817	-0.01649	8.45035e-05	0.156488	0.0754649	3.08535e-07	8.45754e-06	0.126531	chr20	36795032	chr20:36793549-36793867	S_Shore	TGM2;TGM2	TSS1500;TSS1500
cg24298788	0.856018	0.010505	0.783553	0.00919175	0.844974	0.0232288	0.825546	0.0154445	1.13319e-05	0.0121032	-0.0724654	0.323559	0.857028	-0.011044	6.1704e-05	0.131537	0.0614214	0.0137805	0.0439421	-0.0304724	chr5	36214561		OpenSea	NADK2;NADK2;NADK2;NADK2	Body;Body;Body;Body
cg09953898	0.593007	0.0221291	0.420243	0.0302663	0.516737	0.0513136	0.397777	0.0491865	1.13658e-05	0.0121032	-0.172764	0.0104818	0.312194	-0.0762705	0.00224394	0.739001	0.0964938	2.99401e-06	4.52684e-05	-0.195231	chr2	8935087		OpenSea	KIDINS220	Body
cg03472063	0.22796	0.0117369	0.108433	0.0241343	0.173629	0.0251712	0.287982	0.0410823	1.13717e-05	0.0121032	-0.119527	0.00882588	0.295108	-0.0543318	0.00266461	0.784022	0.0651956	0.0047101	0.0176634	0.0600221	chr4	38874428		OpenSea	FAM114A1;FAM114A1	5'UTR;Body
cg14562331	0.279943	0.0229798	0.414625	0.0279173	0.265433	0.0287072	0.271304	0.0316691	1.13811e-05	0.0121032	0.134682	0.481445	0.927836	-0.0145102	3.74268e-06	0.0222556	-0.149192	0.673281	0.858714	-0.0086385	chr16	81585232		OpenSea	CMIP;CMIP	Body;Body
cg19918230	0.327924	0.0328826	0.22817	0.00864093	0.228229	0.0249479	0.591936	0.00550569	1.13968e-05	0.0121032	-0.0997536	1.14688e-05	0.0299004	-0.0996946	0.996886	0.999998	5.9e-05	8.34274e-11	2.98965e-08	0.264012	chr2	219745647	chr2:219744986-219745780	Island	WNT10A;WNT10A	1stExon;5'UTR
cg11002075	0.678223	0.0259675	0.570624	0.0199551	0.60475	0.015722	0.678357	0.0237662	1.14038e-05	0.0121032	-0.107598	0.000455169	0.107902	-0.0734722	0.0519123	0.999998	0.0341262	0.993423	0.997955	0.0001345	chr21	36109491		OpenSea	LINC00160	TSS200
cg02665120	0.815539	0.0185313	0.732129	0.0298327	0.729346	0.0039127	0.791803	0.00282177	1.14708e-05	0.0121571	-0.0834098	8.06947e-06	0.0255823	-0.0861929	0.826084	0.999998	-0.00278311	0.0773929	0.185966	-0.023736	chr7	5572073	chr7:5569062-5570594	S_Shore
cg14284211	0.107729	0.021784	0.0260387	0.00425057	0.0325657	0.0132674	0.13372	0.0256778	1.15692e-05	0.01223	-0.0816905	2.76038e-05	0.0406676	-0.0751635	0.600641	0.999998	0.00652696	0.0515496	0.133239	0.0259905	chr6	35570224		OpenSea	FKBP5;FKBP5;FKBP5;FKBP5	Body;Body;Body;Body
cg09539951	0.718874	0.00939243	0.62749	0.0254496	0.629467	0.00121612	0.845426	0.031365	1.15723e-05	0.01223	-0.091383	1.45873e-05	0.0312745	-0.0894064	0.886764	0.999998	0.0019766	2.92754e-07	8.13975e-06	0.126552	chr12	89784215		OpenSea
cg07652045	0.41411	0.0621531	0.187634	0.0717267	0.401307	0.0284752	0.534182	0.0401326	1.16216e-05	0.0122648	-0.226476	0.71051	0.980519	-0.0128026	2.14114e-05	0.0684655	0.213673	0.00330309	0.0130757	0.120073	chr3	29388381		OpenSea	RBMS3;RBMS3;RBMS3;RBMS3;RBMS3	Body;Body;Body;Body;Body
cg04747180	0.572977	0.0220745	0.400322	0.0466148	0.522633	0.0305292	0.490499	0.0282296	1.16829e-05	0.0123065	-0.172656	0.0715607	0.57401	-0.0503444	0.000337319	0.328213	0.122311	0.00660842	0.0235652	-0.0824789	chr4	39116218		OpenSea	KLHL5;KLHL5;KLHL5;KLHL5	Body;Body;Body;Body
cg07873178	0.167758	0.0140498	0.112906	0.0124011	0.119802	0.0127327	0.0306196	0.00362333	1.17028e-05	0.0123065	-0.0548523	4.67838e-05	0.0487542	-0.0479554	0.414061	0.999998	0.0068969	1.81113e-10	5.06412e-08	-0.137138	chr11	65307616	chr11:65305935-65308502	Island	LTBP3;LTBP3;LTBP3	Body;Body;Body
cg09264231	0.541	0.059721	0.363357	0.0230269	0.520512	0.0471833	0.415435	0.0257385	1.17149e-05	0.0123065	-0.177644	0.452889	0.918405	-0.0204884	4.16017e-05	0.105163	0.157155	0.000344745	0.00196132	-0.125566	chr1	178056133		OpenSea
cg11790417	0.645483	0.0350673	0.327244	0.124266	0.507843	0.00398472	0.688029	0.0786204	1.17269e-05	0.0123065	-0.318239	0.0119909	0.325099	-0.13764	0.00203961	0.715948	0.180599	0.386011	0.622908	0.0425458	chr5	67089009		OpenSea
cg16733447	0.25015	0.0139429	0.195708	0.00468012	0.217724	0.00897491	0.373019	0.00295375	1.18198e-05	0.0123867	-0.0544424	0.00142415	0.160218	-0.0324257	0.0173677	0.999998	0.0220167	6.89984e-10	1.22456e-07	0.122869	chr16	4912779		OpenSea	UBN1;UBN1	Body;Body
cg06566681	0.074301	0.0179484	0.169956	0.0210573	0.0836379	0.00824296	0.0522568	0.0140168	1.18886e-05	0.0124413	0.0956551	0.52458	0.941848	0.00933696	3.45381e-05	0.0953609	-0.0863181	0.146033	0.308504	-0.0220441	chr11	10888859		OpenSea	ZBED5-AS1	Body
cg13988412	0.207712	0.0156309	0.105045	0.0100662	0.148198	0.00738241	0.219911	0.0373382	1.19445e-05	0.0124824	-0.102667	0.00176338	0.171883	-0.0595138	0.0141954	0.999998	0.0431529	0.440464	0.677562	0.0121988	chr4	186578520		OpenSea	SORBS2;SORBS2;SORBS2;SORBS2;SORBS2;SORBS2;SORBS2;SORBS2;SORBS2	TSS1500;TSS1500;Body;Body;Body;Body;Body;Body;Body
cg24323823	0.573555	0.032793	0.382491	0.0480049	0.506013	0.0313497	0.53923	0.0573568	1.19757e-05	0.0124875	-0.191064	0.0335719	0.452861	-0.0675417	0.000748873	0.479741	0.123523	0.250179	0.46214	-0.0343249	chr1	28450028		OpenSea
cg01531398	0.902924	0.0198255	0.740238	0.0633398	0.874604	0.00936109	0.911489	0.00590044	1.19828e-05	0.0124875	-0.162686	0.264499	0.819342	-0.0283196	8.35922e-05	0.156368	0.134366	0.730233	0.891588	0.00856508	chr8	90973757		OpenSea	NBN;NBN	Body;Body
cg13731483	0.289631	0.0119487	0.241334	0.00478253	0.24219	0.00688191	0.288059	0.00757265	1.20358e-05	0.0125253	-0.0482968	1.45444e-05	0.0312721	-0.0474403	0.907388	0.999998	0.0008565	0.831106	0.940258	-0.0015713	chr1	3231626		OpenSea	PRDM16;PRDM16	Body;Body
cg27279796	0.25713	0.00248266	0.189956	0.00870457	0.199392	0.0153227	0.186647	0.0110028	1.20715e-05	0.012545	-0.0671746	5.70115e-05	0.0520231	-0.0577382	0.36433	0.999998	0.0094364	7.20647e-06	8.85599e-05	-0.0704837	chr22	41075227		OpenSea	MCHR1;MCHR1	5'UTR;1stExon
cg20282967	0.172527	0.00749222	0.0363408	0.0143032	0.120421	0.0424278	0.207621	0.0146963	1.21664e-05	0.012626	-0.136186	0.0233302	0.403654	-0.0521056	0.0010988	0.580077	0.0840802	0.10801	0.243327	0.0350945	chr17	61916136	chr17:61919659-61920656	N_Shelf	SMARCD2	Body
cg21265540	0.140162	0.0406778	0.0447016	0.0145802	0.04952	0.00313556	0.0379302	0.00763987	1.22428e-05	0.0126818	-0.0954606	2.10822e-05	0.0374612	-0.0906422	0.741411	0.999998	0.00481847	5.85363e-06	7.53976e-05	-0.102232	chr12	125534110	chr12:125534060-125534527	Island
cg16528345	0.472572	0.0757052	0.227475	0.0231778	0.458392	0.0547252	0.67624	0.0571583	1.2254e-05	0.0126818	-0.245097	0.70547	0.979835	-0.01418	2.28756e-05	0.0719178	0.230917	8.04351e-05	0.000596058	0.203668	chr6	53493997		OpenSea
cg15786837	0.175591	0.00746993	0.116049	0.0120629	0.108524	0.0158228	0.0529531	0.0128502	1.22796e-05	0.0126908	-0.0595419	3.36679e-06	0.0177406	-0.0670661	0.413837	0.999998	-0.0075242	2.33136e-09	2.80589e-07	-0.122637	chr17	46806935	chr17:46805553-46806148	S_Shore	HOXB13	TSS1500
cg12883014	0.624456	0.0500281	0.429599	0.0449066	0.445295	0.0362341	0.658213	0.0511001	1.23157e-05	0.0127105	-0.194857	2.9529e-05	0.0418463	-0.179161	0.599835	0.999998	0.0156957	0.267866	0.485461	0.0337575	chr12	104855500	chr12:104850253-104852395	S_Shelf	CHST11	Body
cg12091067	0.238061	0.0157124	0.135267	0.0116803	0.139603	0.0274049	0.343779	0.0179491	1.24325e-05	0.0128004	-0.102794	1.95527e-05	0.0358549	-0.0984578	0.782917	0.999998	0.0043358	9.21541e-06	0.000107099	0.105719	chr6	110726160		OpenSea	DDO;DDO;DDO	ExonBnd;Body;Body
cg01419688	0.267008	0.0317094	0.14816	0.0324628	0.216589	0.0254024	0.188911	0.00787097	1.24395e-05	0.0128004	-0.118848	0.0137769	0.340721	-0.0504195	0.00190903	0.70779	0.0684284	0.000674275	0.00342916	-0.078097	chr10	77793396		OpenSea	C10orf11;C10orf11;C10orf11	Body;Body;Body
cg02286008	0.458929	0.0103879	0.385804	0.0231864	0.41644	0.00792392	0.299584	0.0186831	1.24677e-05	0.0128004	-0.0731248	0.00178569	0.172505	-0.0424894	0.0147727	0.999998	0.0306354	1.15528e-09	1.73894e-07	-0.159345	chr16	30133247	chr16:30134220-30134488	N_Shore	MAPK3;MAPK3;MAPK3	Body;Body;Body
cg11070710	0.540132	0.0459331	0.193751	0.0247984	0.386373	0.132707	0.578669	0.0786413	1.24809e-05	0.0128004	-0.346381	0.0106855	0.314038	-0.153759	0.00246929	0.761871	0.192622	0.471299	0.706359	0.0385368	chr8	128513120		OpenSea
cg13661922	0.691938	0.0151064	0.600479	0.0221648	0.606441	0.02316	0.799817	0.014543	1.25152e-05	0.0128004	-0.091459	2.53075e-05	0.0400047	-0.085497	0.671057	0.999998	0.005962	2.04828e-06	3.40254e-05	0.107879	chr12	49485079	chr12:49484920-49485178	Island	DHH	Body
cg00309452	0.842495	0.0205897	0.63075	0.0867471	0.836332	0.0410436	0.843418	0.0140117	1.25204e-05	0.0128004	-0.211746	0.849198	0.99344	-0.00616311	1.70912e-05	0.0594807	0.205582	0.977286	0.993049	0.000922223	chr18	54390398		OpenSea	WDR7;WDR7	Body;Body
cg23109299	0.561464	0.0687554	0.290806	0.0681493	0.39216	0.0154304	0.655459	0.0830238	1.25428e-05	0.0128004	-0.270658	0.00101311	0.14428	-0.169305	0.0262493	0.999998	0.101353	0.0370128	0.101143	0.0939944	chr18	57152208		OpenSea	CCBE1	Body
cg01273189	0.570518	0.0341887	0.395051	0.0493538	0.493605	0.0376451	0.578941	0.037992	1.25701e-05	0.0128004	-0.175467	0.0115332	0.321624	-0.0769131	0.00230837	0.747391	0.0985535	0.754181	0.904248	0.00842367	chr3	30586634		OpenSea
cg00737155	0.127611	0.013894	0.0771267	0.00995674	0.0846746	0.00592597	0.0472404	0.00585771	1.25823e-05	0.0128004	-0.050484	6.57313e-05	0.0553238	-0.0429361	0.337099	0.999998	0.00754792	6.00274e-08	2.63864e-06	-0.0803703	chr19	7894254		OpenSea	EVI5L	TSS1500
cg08209473	0.140703	0.0118117	0.0838859	0.00291343	0.0984133	0.00983718	0.0727404	0.0155598	1.25995e-05	0.0128004	-0.0568174	0.000231274	0.0880423	-0.04229	0.111604	0.999998	0.0145274	1.76071e-06	3.03529e-05	-0.0679629	chr16	48399769	chr16:48399730-48400040	Island	SIAH1;SIAH1;SIAH1	5'UTR;1stExon;5'UTR
cg13939072	0.83185	0.0212579	0.690193	0.0469971	0.826791	0.0344442	0.839325	0.0201729	1.26027e-05	0.0128004	-0.141657	0.815696	0.991274	-0.0050591	1.84743e-05	0.0619877	0.136598	0.730886	0.89192	0.0074746	chr2	216698827		OpenSea	LINC00607	Body
cg22644852	0.424144	0.0224507	0.318606	0.0216443	0.388447	0.0257901	0.699062	0.0176483	1.26081e-05	0.0128004	-0.105538	0.0415237	0.484465	-0.0356973	0.000642707	0.44241	0.0698407	1.16238e-10	3.71927e-08	0.274918	chr5	60895908		OpenSea
cg23323341	0.832297	0.00438918	0.769916	0.00975501	0.782438	0.00789293	0.835924	0.00953881	1.28256e-05	0.0129981	-0.0623808	0.00012159	0.0714677	-0.0498585	0.204259	0.999998	0.0125223	0.705297	0.877514	0.0036268	chr21	46722583	chr21:46722582-46722807	Island
cg16673806	0.555415	0.00792303	0.296657	0.077183	0.443926	0.0641014	0.407619	0.0586077	1.28376e-05	0.0129981	-0.258758	0.0128521	0.332498	-0.111489	0.00212615	0.730015	0.147269	0.00207095	0.00881129	-0.147796	chr5	137771872		OpenSea	KDM3B	3'UTR
cg07135614	0.496553	0.0173893	0.403915	0.0075489	0.394385	0.0153053	0.231131	0.0316453	1.29447e-05	0.0130889	-0.0926376	4.49219e-06	0.019783	-0.102168	0.50616	0.999998	-0.00953064	3.45189e-11	1.6578e-08	-0.265421	chr3	138663230	chr3:138663718-138666346	N_Shore	FOXL2;FOXL2	1stExon;3'UTR
cg08881680	0.249386	0.0130119	0.164383	0.00115278	0.177612	0.0242554	0.105964	0.0190276	1.29759e-05	0.0131027	-0.0850033	7.25724e-05	0.0578402	-0.0717737	0.31972	0.999998	0.0132296	3.04605e-08	1.64609e-06	-0.143422	chr11	94965469	chr11:94965357-94965588	Island	SESN3	TSS1500
cg08208236	0.14206	0.0102031	0.0742808	0.0101102	0.0852509	0.0149775	0.110068	0.0168784	1.3013e-05	0.0131224	-0.0677789	7.81798e-05	0.0595696	-0.0568087	0.301622	0.999998	0.0109701	0.00758625	0.026488	-0.0319911	chr17	74581503	chr17:74580974-74582396	Island	ST6GALNAC2	Body
cg02162886	0.412728	0.0302838	0.302802	0.0171553	0.351674	0.0237604	0.193203	0.0289175	1.30689e-05	0.0131514	-0.109926	0.00257088	0.193899	-0.0610534	0.0108585	0.999998	0.0488726	3.72069e-09	3.86716e-07	-0.219524	chr14	61114145	chr14:61114102-61116552	Island	SIX1	Body
cg15913831	0.20075	0.00909234	0.133251	0.020454	0.146325	0.0124592	0.122004	0.00498191	1.30769e-05	0.0131514	-0.0674999	0.000113862	0.0698904	-0.0544253	0.220445	0.999998	0.0130746	2.42983e-06	3.87094e-05	-0.0787462	chr7	55011863		OpenSea
cg17786516	0.521739	0.0115783	0.369216	0.0395677	0.37787	0.0216385	0.549558	0.0548771	1.31631e-05	0.0132204	-0.152523	2.42291e-05	0.0396488	-0.143869	0.712705	0.999998	0.0086542	0.247392	0.458497	0.0278181	chr3	46410422		OpenSea	CCR5;CCR5	TSS1500;TSS1500
cg26438554	0.129812	0.00562676	0.0803856	0.0147716	0.090596	0.0105498	0.061174	0.00562336	1.35126e-05	0.0135442	-0.0494268	0.000136457	0.0734346	-0.0392164	0.194235	0.999998	0.0102104	3.36881e-07	9.00468e-06	-0.0686384	chr17	28562733	chr17:28562387-28563186	Island	SLC6A4;SLC6A4	1stExon;5'UTR
cg02764373	0.0855953	0.0179875	0.027005	0.0118536	0.0422512	0.00418599	0.109243	0.0127932	1.35217e-05	0.0135442	-0.0585903	0.000259481	0.0908981	-0.0433441	0.108085	0.999998	0.0152462	0.0187434	0.0570159	0.0236479	chr1	8180911		OpenSea
cg19190762	0.745983	0.0145434	0.641442	0.0234865	0.718109	0.0241674	0.558849	0.0275245	1.35707e-05	0.0135751	-0.104541	0.100548	0.634662	-0.0278737	0.000281346	0.302276	0.0766671	1.54095e-08	1.03251e-06	-0.187134	chr13	44806055		OpenSea
cg09076337	0.232	0.0228574	0.152147	0.00645078	0.187499	0.00510139	0.128666	0.0264931	1.36083e-05	0.0135945	-0.0798527	0.00257899	0.194112	-0.044501	0.0113737	0.999998	0.0353517	7.76146e-07	1.65747e-05	-0.103334	chr14	81421983	chr14:81421294-81421561	S_Shore	TSHR;TSHR;TSHR;TSHR;TSHR;TSHR	5'UTR;5'UTR;1stExon;1stExon;5'UTR;1stExon
cg07929728	0.495683	0.0485317	0.241729	0.0897656	0.465391	0.0261109	0.388791	0.0487455	1.37254e-05	0.0136593	-0.253954	0.444581	0.915227	-0.0302922	5.05041e-05	0.118834	0.223662	0.0151291	0.0475685	-0.106892	chr5	131474239		OpenSea
cg10643519	0.313316	0.0131234	0.162282	0.0302196	0.191876	0.0124864	0.342422	0.0585793	1.37259e-05	0.0136593	-0.151034	0.00012208	0.0716607	-0.12144	0.217429	0.999998	0.0295936	0.224683	0.42747	0.029106	chr15	25982828	chr15:25981176-25981392	S_Shore	ATP10A	Body
cg20442982	0.156877	0.0369398	0.0343974	0.00278942	0.060461	0.0266066	0.114516	0.0173388	1.37279e-05	0.0136593	-0.122479	0.00014895	0.0746838	-0.0964159	0.182564	0.999998	0.0260636	0.0390858	0.105858	-0.0423612	chr6	109323476		OpenSea	SESN1;SESN1;SESN1;SESN1;SESN1;SESN1	5'UTR;ExonBnd;ExonBnd;ExonBnd;Body;Body
cg17748306	0.292742	0.0262641	0.172586	0.00512416	0.0868287	0.0278714	0.385339	0.0269895	1.37811e-05	0.0136934	-0.120156	2.6963e-08	0.00104424	-0.205914	0.000362235	0.340183	-0.0857571	0.000181987	0.00115839	0.0925966	chr4	71758062		OpenSea
cg24233104	0.372756	0.0446536	0.196924	0.0302638	0.346004	0.0517554	0.192624	0.0361923	1.38231e-05	0.0136934	-0.175832	0.333108	0.862384	-0.0267513	7.38909e-05	0.145958	0.149081	1.0696e-05	0.000120278	-0.180132	chr3	69139318		OpenSea	ARL6IP5	Body
cg11158258	0.408086	0.0126989	0.32878	0.00520229	0.365613	0.0224191	0.162661	0.0169272	1.38308e-05	0.0136934	-0.0793059	0.00345135	0.214865	-0.0424728	0.00866542	0.999998	0.0368331	1.35913e-11	8.96318e-09	-0.245424	chr11	88153752		OpenSea
cg11112729	0.636481	0.0391371	0.525777	0.0298215	0.509112	0.00583971	0.83934	0.01107	1.38459e-05	0.0136934	-0.110704	3.01557e-06	0.0169652	-0.127369	0.338137	0.999998	-0.0166647	1.17793e-08	8.55622e-07	0.202859	chr7	148936221	chr7:148936618-148937330	N_Shore	ZNF212	TSS1500
cg04216117	0.394291	0.00961726	0.320295	0.0138421	0.336439	0.0223904	0.544386	0.00963794	1.38619e-05	0.0136934	-0.0739958	0.00016011	0.077092	-0.0578518	0.172834	0.999998	0.0161439	3.27601e-09	3.53715e-07	0.150095	chr11	737965	chr11:734674-736521	S_Shore
cg05172259	0.25265	0.0239866	0.151261	0.0125157	0.182864	0.00551561	0.138757	0.0389402	1.38783e-05	0.0136934	-0.101389	0.000498174	0.112174	-0.0697859	0.0595798	0.999998	0.0316035	3.94427e-06	5.57906e-05	-0.113893	chr14	38053972	chr14:38052645-38054166	Island
cg10824582	0.22765	0.0278826	0.111717	0.0232657	0.172628	0.0245147	0.0841625	0.0236005	1.38903e-05	0.0136934	-0.115933	0.0076174	0.279928	-0.0550215	0.00394632	0.877067	0.0609115	1.32589e-06	2.46077e-05	-0.143488	chr11	116855630		OpenSea	SIK3	Body
cg13250067	0.472852	0.0270426	0.319625	0.0337259	0.317393	0.0384456	0.269015	0.0439176	1.40022e-05	0.013774	-0.153227	1.20144e-05	0.0301422	-0.155459	0.924955	0.999998	-0.0022317	5.80757e-07	1.33876e-05	-0.203837	chr22	30394811		OpenSea	MTMR3;MTMR3;MTMR3	Body;Body;Body
cg20932949	0.318304	0.0207313	0.145991	0.00764872	0.178616	0.0698422	0.227106	0.0348019	1.40234e-05	0.013774	-0.172313	0.000115178	0.0700637	-0.139689	0.233377	0.999998	0.0326245	0.00377777	0.0146478	-0.0911981	chr2	47285464		OpenSea	TTC7A;TTC7A;TTC7A;TTC7A	Body;Body;Body;Body
cg05791938	0.541828	0.0158743	0.637621	0.0204978	0.610313	0.0234832	0.460525	0.0251548	1.40418e-05	0.013774	0.0957931	0.000362469	0.100809	0.0684851	0.0820462	0.999998	-0.027308	7.42184e-05	0.000558955	-0.0813029	chr10	97229682		OpenSea	SORBS1;SORBS1	5'UTR;5'UTR
cg03286987	0.936453	0.00729685	0.848048	0.0374433	0.93126	0.0116577	0.941425	0.00949955	1.40568e-05	0.013774	-0.0884048	0.70485	0.979801	-0.0051929	2.63982e-05	0.0804364	0.083212	0.716801	0.88414	0.00497183	chr3	123579507		OpenSea	MYLK;MYLK;MYLK;MYLK	5'UTR;5'UTR;5'UTR;5'UTR
cg15591803	0.137308	0.0173105	0.0701073	0.00208797	0.0363499	0.0102428	0.29642	0.0147768	1.40641e-05	0.013774	-0.0672006	1.37811e-07	0.00312471	-0.100958	0.00535973	0.963888	-0.0337574	4.59304e-10	9.37198e-08	0.159112	chr1	111733668		OpenSea	DENND2D	Body
cg16126737	0.410419	0.0298842	0.254435	0.0340547	0.256327	0.0376466	0.605398	0.0349554	1.40978e-05	0.0137853	-0.155985	1.60297e-05	0.033481	-0.154093	0.937513	0.999998	0.001892	1.20306e-06	2.29042e-05	0.194978	chr1	204412369		OpenSea	PIK3C2B	Body
cg23535804	0.870898	0.0144032	0.814946	0.00327945	0.850894	0.00687092	0.890273	0.0140537	1.41125e-05	0.0137853	-0.0559523	0.0342084	0.455201	-0.020004	0.000893912	0.526266	0.0359483	0.0393234	0.1064	0.0193752	chr20	8312668		OpenSea	PLCB1;PLCB1	Body;Body
cg03754825	0.742678	0.0479986	0.51009	0.0631235	0.675914	0.0671358	0.822326	0.0358319	1.42244e-05	0.0138765	-0.232589	0.0804994	0.594661	-0.0667646	0.000375334	0.34459	0.165824	0.0413602	0.110978	0.079648	chr7	104626086	chr7:104624337-104624848	S_Shore	LINC01004	Body
cg02745605	0.22224	0.0111477	0.0910966	0.0039741	0.142036	0.0430442	0.0948196	0.0282388	1.42697e-05	0.0139026	-0.131144	0.00133174	0.156899	-0.0802039	0.0233269	0.999998	0.0509398	1.92968e-05	0.000190758	-0.127421	chr13	40794828		OpenSea	LINC00548	TSS200
cg08276755	0.559892	0.0152337	0.425099	0.0215662	0.453215	0.0486662	0.442105	0.0197712	1.43363e-05	0.0139493	-0.134793	0.000147258	0.0744487	-0.106677	0.192524	0.999998	0.0281164	5.68633e-05	0.000450485	-0.117787	chr20	30196714	chr20:30196118-30196585	S_Shore
cg13349472	0.778493	0.00818848	0.714983	0.0155492	0.740494	0.0121367	0.820425	0.00659736	1.44122e-05	0.01399	-0.0635102	0.00158732	0.166321	-0.0379994	0.0198155	0.999998	0.0255108	0.00072739	0.00365449	0.0419321	chr2	25427451	chr2:25427101-25427577	Island
cg05441296	0.39378	0.018847	0.288424	0.013619	0.303646	0.0146908	0.272877	0.0305372	1.44156e-05	0.01399	-0.105356	7.03704e-05	0.0569012	-0.0901333	0.359033	0.999998	0.0152226	3.23895e-06	4.80631e-05	-0.120902	chr3	71295390		OpenSea	FOXP1;FOXP1;FOXP1;FOXP1;FOXP1;FOXP1;FOXP1	TSS1500;5'UTR;5'UTR;5'UTR;5'UTR;5'UTR;5'UTR
cg07601320	0.383883	0.0121001	0.256608	0.0207693	0.274873	0.0102936	0.29656	0.0411614	1.45311e-05	0.0140839	-0.127275	7.01062e-05	0.056894	-0.10901	0.362548	0.999998	0.0182652	0.000531214	0.00281138	-0.0873229	chr12	47219841		OpenSea	SLC38A4;SLC38A4	TSS200;TSS200
cg11253785	0.771687	0.029968	0.870081	0.0249808	0.832531	0.0102747	0.733789	0.00834193	1.46245e-05	0.0141268	0.0983946	0.00124429	0.154319	0.0608444	0.0257019	0.999998	-0.0375502	0.0245869	0.0717248	-0.0378973	chr19	46806117	chr19:46806998-46807617	N_Shore	HIF3A;HIF3A;HIF3A	TSS1500;5'UTR;Body
cg21556415	0.768056	0.0327259	0.526009	0.0970265	0.722535	0.0103771	0.719354	0.0533648	1.46276e-05	0.0141268	-0.242047	0.238141	0.79945	-0.0455204	0.000117866	0.188471	0.196526	0.208582	0.404532	-0.0487016	chr18	53399036		OpenSea
cg02463022	0.598358	0.014429	0.353237	0.0883519	0.525399	0.0453055	0.609066	0.0441792	1.4632e-05	0.0141268	-0.245121	0.0717385	0.574422	-0.0729588	0.000437349	0.373461	0.172162	0.778729	0.91632	0.0107081	chr17	38667429		OpenSea
cg15076175	0.10534	0.00674664	0.0634998	0.00762291	0.0787344	0.0102077	0.0464884	0.00661882	1.46716e-05	0.0141468	-0.0418405	0.0010003	0.143437	-0.0266059	0.0320402	0.999998	0.0152346	3.17513e-07	8.63003e-06	-0.0588519	chr2	165871758		OpenSea
cg18695564	0.325151	0.0643745	0.0902951	0.0304047	0.119296	0.0703267	0.38824	0.0374169	1.47457e-05	0.0141904	-0.234856	5.66423e-05	0.0519024	-0.205856	0.43213	0.999998	0.0290007	0.100674	0.230039	0.0630887	chr1	226022133		OpenSea	EPHX1;EPHX1;EPHX1	Body;Body;Body
cg19392998	0.138208	0.0157995	0.0839566	0.0031212	0.0958094	0.0131241	0.0491196	0.00684063	1.47548e-05	0.0141904	-0.0542517	0.000169742	0.0791145	-0.0423989	0.17465	0.999998	0.0118529	4.93879e-08	2.30199e-06	-0.0890887	chr19	10712866	chr19:10713015-10713555	N_Shore	SLC44A2	TSS1500
cg05600717	0.410109	0.0058542	0.34361	0.020498	0.360364	0.0187788	0.486911	0.00405199	1.47977e-05	0.0142134	-0.0664992	0.000253543	0.0902099	-0.0497454	0.121597	0.999998	0.0167538	3.10072e-06	4.64761e-05	0.0768016	chr13	52378744	chr13:52377821-52378573	S_Shore	DHRS12;DHRS12	TSS1500;TSS1500
cg05406609	0.56003	0.0186657	0.471831	0.0213391	0.477803	0.0185664	0.562822	0.00735295	1.48418e-05	0.0142375	-0.0881988	3.06906e-05	0.0422191	-0.0822268	0.664277	0.999998	0.00597204	0.838732	0.943692	0.00279256	chr1	203619298		OpenSea	ATP2B4;ATP2B4	5'UTR;5'UTR
cg12503836	0.805647	0.00867282	0.73282	0.00941399	0.735792	0.0153303	0.878105	0.0212205	1.48913e-05	0.0142667	-0.0728273	2.29962e-05	0.0390436	-0.0698552	0.793251	0.999998	0.0029721	1.57081e-05	0.000162428	0.0724583	chr22	21142670		OpenSea	PI4KA	Body
cg00836101	0.239768	0.0215138	0.143836	0.0138924	0.22201	0.0293939	0.0771279	0.0143403	1.49396e-05	0.014279	-0.0959319	0.246101	0.806282	-0.0177587	0.000116074	0.187584	0.0781732	3.385e-08	1.7702e-06	-0.16264	chr15	39876248	chr15:39872527-39873567	S_Shelf	THBS1	Body
cg24889998	0.608001	0.0206611	0.529108	0.00596699	0.554182	0.0148571	0.727805	0.0149719	1.49499e-05	0.014279	-0.0788929	0.000570325	0.119056	-0.0538195	0.0568583	0.999998	0.0250734	1.29835e-07	4.55026e-06	0.119804	chr1	154475688	chr1:154474107-154475699	Island	TDRD10;TDRD10;SHE	5'UTR;5'UTR;TSS1500
cg17907520	0.170921	0.0078987	0.101375	0.00947401	0.146659	0.0215172	0.193509	0.0108667	1.49614e-05	0.014279	-0.069546	0.039012	0.475008	-0.0242612	0.00083879	0.512847	0.0452848	0.0522976	0.134833	0.0225879	chr15	31680189	chr15:31683984-31685824	N_Shelf
cg07102368	0.450588	0.0302775	0.292669	0.0194905	0.40317	0.0444442	0.357316	0.0408819	1.51415e-05	0.0144206	-0.15792	0.0703535	0.57122	-0.0474187	0.000464436	0.382994	0.110501	0.00181323	0.00787738	-0.0932725	chr15	76455848		OpenSea	C15orf27	Body
cg10363885	0.442327	0.0104326	0.240196	0.00484144	0.278477	0.0916011	0.109546	0.0144558	1.51484e-05	0.0144206	-0.202131	0.000123514	0.0717159	-0.16385	0.236499	0.999998	0.0382812	4.93464e-08	2.30064e-06	-0.332781	chr14	61110706	chr14:61108954-61109786	S_Shore
cg18511919	0.402767	0.0261045	0.211233	0.0498415	0.288424	0.0341775	0.487562	0.0628398	1.51926e-05	0.0144444	-0.191534	0.00167701	0.169043	-0.114342	0.0199863	0.999998	0.0771916	0.0120688	0.0392779	0.0847955	chr5	54934456		OpenSea	SLC38A9;SLC38A9;SLC38A9;SLC38A9;SLC38A9	Body;Body;Body;Body;Body
cg01706030	0.424046	0.0237289	0.324135	0.0208691	0.34501	0.0153605	0.268457	0.0302118	1.52201e-05	0.0144504	-0.0999113	0.000155892	0.0761221	-0.0790361	0.194201	0.999998	0.0208752	9.77647e-08	3.71554e-06	-0.155589	chr13	51995551		OpenSea	INTS6;INTS6;INTS6	Body;Body;5'UTR
cg04189437	0.318635	0.0474269	0.153532	0.0240517	0.247953	0.0148652	0.348048	0.0515297	1.52532e-05	0.0144504	-0.165103	0.0145698	0.346769	-0.0706823	0.00231306	0.748261	0.0944211	0.264365	0.480874	0.0294127	chr7	93917663		OpenSea
cg02298612	0.52829	0.00337668	0.452085	0.013692	0.466102	0.0219264	0.410742	0.0226514	1.52665e-05	0.0144504	-0.0762043	0.000116747	0.0700637	-0.0621874	0.249902	0.999998	0.0140168	1.10076e-07	4.03586e-06	-0.117548	chr16	75528459	chr16:75528624-75529437	N_Shore	CHST6	5'UTR
cg11998686	0.447877	0.0366307	0.287191	0.035398	0.351438	0.020841	0.580384	0.0500111	1.52762e-05	0.0144504	-0.160686	0.00161705	0.167466	-0.0964387	0.0208613	0.999998	0.0642469	0.00010578	0.000743404	0.132507	chr2	43687897		OpenSea	THADA;THADA;THADA	Body;Body;Body
cg22055815	0.172314	0.00765742	0.107704	0.0242259	0.107154	0.00849144	0.041269	0.00148164	1.53059e-05	0.0144542	-0.0646094	1.39966e-05	0.0309847	-0.0651601	0.956404	0.999998	-0.0005507	3.69495e-09	3.84629e-07	-0.131045	chr5	43040621	chr5:43040345-43040633	Island	C5orf39	TSS200
cg05312566	0.103517	0.00426817	0.0690019	0.00712476	0.0854909	0.00381918	0.0947095	0.0013015	1.53189e-05	0.0144542	-0.0345154	0.00437423	0.232406	-0.0180265	0.00774542	0.999998	0.0164889	0.118376	0.261678	-0.0088079	chr11	327178	chr11:330785-331110	N_Shelf
cg24393783	0.178873	0.0321598	0.297142	0.0317475	0.19773	0.00316757	0.240658	0.0222258	1.53442e-05	0.0144599	0.118269	0.31585	0.852285	0.0188578	8.8435e-05	0.159912	-0.0994116	0.00437122	0.0165737	0.061785	chr17	70123165	chr17:70116274-70119998	S_Shelf
cg14705018	0.437228	0.0175382	0.31432	0.0234764	0.397347	0.0270269	0.468655	0.0214851	1.54472e-05	0.0145386	-0.122908	0.0531198	0.523769	-0.0398814	0.000635562	0.440327	0.0830267	0.117975	0.26099	0.031427	chr17	61916907	chr17:61919659-61920656	N_Shelf	SMARCD2	Body
cg13259357	0.916382	0.0137297	0.870914	0.00363329	0.894965	0.00453009	0.908831	0.00400587	1.54762e-05	0.0145447	-0.0454681	0.00848937	0.291234	-0.0214168	0.00404095	0.88217	0.0240513	0.297314	0.522336	-0.0075508	chr3	191109928		OpenSea	CCDC50;CCDC50	3'UTR;3'UTR
cg23768127	0.0244609	0.00278759	0.0614719	0.00734894	0.0431665	0.00615742	0.0286931	0.00587542	1.54925e-05	0.0145447	0.037011	0.00546848	0.250474	0.0187056	0.00628114	0.990656	-0.0183054	0.468274	0.703542	0.00423214	chr9	38008499		OpenSea	SHB	Body
cg18263381	0.157716	0.00981984	0.0782408	0.0197447	0.0723118	0.0152393	0.130169	0.0227291	1.57081e-05	0.0147286	-0.0794756	7.29007e-06	0.0248098	-0.0854046	0.634591	0.999998	-0.00592904	0.0408959	0.109955	-0.027547	chr8	82217138		OpenSea
cg13547672	0.853074	0.0264455	0.605805	0.113879	0.83013	0.0250093	0.758519	0.00542033	1.57903e-05	0.0147871	-0.247269	0.555527	0.950051	-0.0229446	4.29097e-05	0.10657	0.224324	0.0263581	0.0760278	-0.0945553	chr17	60837803		OpenSea	MARCH10;MARCH10;MARCH10;MARCH10;MIR548W	Body;Body;Body;Body;Body
cg15756878	0.639581	0.00849085	0.561338	0.0184723	0.59792	0.0176772	0.761868	0.0214406	1.58749e-05	0.0148478	-0.0782433	0.00392852	0.224011	-0.0416617	0.00900682	0.999998	0.0365816	9.82336e-08	3.72825e-06	0.122287	chr22	50962002	chr22:50963608-50970768	N_Shore	SCO2;SCO2;SCO2;SCO2	3'UTR;3'UTR;3'UTR;3'UTR
cg02127888	0.473137	0.0315959	0.345788	0.0366003	0.382484	0.0282927	0.763564	0.0185872	1.59607e-05	0.0149095	-0.127349	0.000418308	0.104786	-0.0906532	0.082437	0.999998	0.0366958	8.69703e-10	1.4321e-07	0.290427	chr16	1665900	chr16:1660054-1665095	S_Shore	CRAMP1L	Body
cg25671837	0.533358	0.026174	0.367484	0.0521535	0.441713	0.0271019	0.471533	0.047021	1.6029e-05	0.0149545	-0.165874	0.00306277	0.206206	-0.0916443	0.0116876	0.999998	0.0742297	0.0299242	0.0846105	-0.0618242	chr6	127513912		OpenSea	RSPO3	Body
cg12910561	0.137497	0.00641146	0.0845818	0.0102975	0.126137	0.00517393	0.0784846	0.0128189	1.60914e-05	0.0149797	-0.0529153	0.185119	0.750318	-0.0113606	0.000175182	0.234068	0.0415547	4.98742e-06	6.6682e-05	-0.0590126	chr20	21081216	chr20:21080929-21082824	Island
cg06198776	0.800052	0.0525686	0.536876	0.0494319	0.716953	0.0757222	0.497224	0.0728279	1.61175e-05	0.0149797	-0.263176	0.0598709	0.542825	-0.0830989	0.000590505	0.42568	0.180077	3.53665e-06	5.1335e-05	-0.302828	chr13	73557424		OpenSea	PIBF1	Body
cg23690781	0.166276	0.0214373	0.0857694	0.00561453	0.125547	0.0287466	0.0552049	0.00868567	1.61199e-05	0.0149797	-0.0805065	0.00556767	0.252583	-0.0407292	0.00647483	0.995221	0.0397773	4.4329e-07	1.10071e-05	-0.111071	chr3	30515275		OpenSea
cg00174075	0.269784	0.0235676	0.134293	0.0150369	0.230284	0.0282973	0.189692	0.00689159	1.6136e-05	0.0149797	-0.135491	0.0795542	0.592567	-0.0395001	0.000439772	0.374352	0.095991	0.00188552	0.00814013	-0.0800918	chr22	27077715		OpenSea	MIATNB	Body
cg11843935	0.23894	0.0147742	0.048785	0.0155051	0.189058	0.0231238	0.248783	0.028253	1.6225e-05	0.0150436	-0.190155	0.111065	0.652773	-0.0498825	0.000310527	0.318149	0.140273	0.741791	0.897766	0.0098428	chr8	128223109		OpenSea	CCAT1	Body
cg17259948	0.242406	0.0280709	0.144383	0.0265971	0.15843	0.021535	0.115311	0.00919905	1.634e-05	0.0151216	-0.0980222	7.79643e-05	0.0594659	-0.0839754	0.368405	0.999998	0.0140468	9.27785e-07	1.89075e-05	-0.127095	chr3	145940168		OpenSea	PLSCR4;PLSCR4;PLSCR4;PLSCR4;PLSCR4	5'UTR;5'UTR;5'UTR;5'UTR;5'UTR
cg22828643	0.789053	0.020692	0.602886	0.0243024	0.744904	0.0186005	0.667125	0.0750267	1.63495e-05	0.0151216	-0.186167	0.146611	0.705113	-0.0441492	0.0002315	0.274941	0.142018	0.000856965	0.00419191	-0.121928	chr1	78758319		OpenSea	MGC27382	Body
cg07552731	0.726845	0.030835	0.508192	0.0935858	0.652987	0.0381959	0.845513	0.0113872	1.63722e-05	0.0151239	-0.218653	0.0462672	0.501996	-0.0738585	0.0007841	0.493022	0.144795	0.00351739	0.0137897	0.118668	chr15	86268304		OpenSea	AKAP13;AKAP13;AKAP13	Body;Body;Body
cg08550283	0.386861	0.0225182	0.212614	0.062181	0.370157	0.023505	0.4847	0.00857781	1.64357e-05	0.0151638	-0.174248	0.544197	0.947141	-0.0167045	4.61201e-05	0.112098	0.157543	0.00277842	0.0112928	0.0978392	chr7	98808121		OpenSea
cg08194377	0.338571	0.0049121	0.206753	0.0278026	0.185588	0.0404942	0.135703	0.0197612	1.65416e-05	0.0152427	-0.131818	3.30529e-06	0.0175401	-0.152983	0.315943	0.999998	-0.0211649	1.24115e-07	4.41031e-06	-0.202868	chr6	34984836		OpenSea	ANKS1A	Body
cg22338307	0.225487	0.0139255	0.140308	0.0224205	0.16097	0.0206897	0.432532	0.0152372	1.65868e-05	0.0152656	-0.0851789	0.000249974	0.0898014	-0.0645166	0.138777	0.999998	0.0206623	4.00656e-10	8.5365e-08	0.207045	chr2	73964768	chr2:73964318-73964677	S_Shore	TPRKB	TSS1500
cg15826810	0.483832	0.0487664	0.249008	0.0870681	0.444322	0.0287343	0.615723	0.03569	1.66307e-05	0.0152872	-0.234824	0.294422	0.838576	-0.0395106	0.000105284	0.178439	0.195313	0.002795	0.0113495	0.131891	chr4	124572578		OpenSea	LOC285419	TSS1500
cg08069163	0.755643	0.0260932	0.64875	0.0348744	0.646129	0.00831687	0.721813	0.0239602	1.67401e-05	0.0153689	-0.106893	1.2971e-05	0.0306815	-0.109514	0.876168	0.999998	-0.0026204	0.060162	0.15129	-0.0338303	chr16	27733016		OpenSea	KIAA0556;KIAA0556	ExonBnd;Body
cg06293172	0.711836	0.0262307	0.6032	0.0194939	0.655917	0.0352707	0.766443	0.00977724	1.67685e-05	0.0153761	-0.108636	0.00509875	0.244473	-0.0559188	0.00741742	0.999998	0.052717	0.0059454	0.0215398	0.0546066	chr2	25045211		OpenSea	ADCY3	Body
cg12140755	0.826235	0.00376452	0.754783	0.0149307	0.743482	0.0157135	0.817016	0.0193959	1.68408e-05	0.0154235	-0.071452	3.44749e-06	0.0179136	-0.0827525	0.323782	0.999998	-0.0113005	0.418011	0.655667	-0.009219	chr1	2382583		OpenSea
cg23570321	0.418221	0.00848135	0.279175	0.0308758	0.290768	0.0191345	0.475617	0.0440599	1.68682e-05	0.0154296	-0.139047	4.12097e-05	0.0464813	-0.127453	0.598159	0.999998	0.011593	0.0186044	0.0566648	0.0573957	chr6	157948776		OpenSea	MIR3692;ZDHHC14;ZDHHC14	TSS1500;Body;Body
cg16016043	0.0543699	0.00754903	0.11467	0.014891	0.0720731	0.0197207	0.0451449	0.00913993	1.6936e-05	0.0154569	0.0603	0.0789111	0.590765	0.0177032	0.000469087	0.38528	-0.0425968	0.339538	0.572236	-0.00922503	chr7	139733078		OpenSea	PARP12;PARP12	Body;Body
cg24072947	0.209731	0.0416511	0.0579769	0.0107527	0.187405	0.050056	0.187568	0.0213708	1.69393e-05	0.0154569	-0.151755	0.357764	0.87647	-0.0223266	8.41658e-05	0.156488	0.129428	0.361187	0.596166	-0.022163	chr3	136674783		OpenSea
cg09799628	0.256634	0.0258637	0.159083	0.0255726	0.195329	0.0188746	0.472896	0.00720636	1.69631e-05	0.0154598	-0.0975507	0.00122469	0.153338	-0.061305	0.0311173	0.999998	0.0362457	1.34736e-09	1.92542e-07	0.216262	chr2	181490159		OpenSea
cg02759751	0.667582	0.00689664	0.596331	0.00563417	0.562273	0.0185667	0.862694	0.0201926	1.70188e-05	0.0154875	-0.0712512	2.08409e-07	0.00433167	-0.105309	0.0082058	0.999998	-0.0340575	8.78034e-11	3.07814e-08	0.195112	chr7	1491889	chr7:1491773-1491975	Island	MICALL2	Body
cg17285663	0.110182	0.0196014	0.0546633	0.00536285	0.0750451	0.00685251	0.0307752	0.00306164	1.70467e-05	0.0154875	-0.0555184	0.00116316	0.150836	-0.0351366	0.0329287	0.999998	0.0203818	3.08544e-07	8.45754e-06	-0.0794065	chr11	43597210	chr11:43596990-43597336	Island
cg27458862	0.165406	0.00359554	0.0937294	0.0172349	0.117876	0.0156794	0.160678	0.0235996	1.70556e-05	0.0154875	-0.0716763	0.000800594	0.133565	-0.0475293	0.0475164	0.999998	0.024147	0.676402	0.860663	-0.0047282	chr17	64687924		OpenSea	PRKCA	Body
cg12532604	0.683705	0.0284682	0.363469	0.120301	0.566118	0.0720368	0.761602	0.0395766	1.70763e-05	0.0154875	-0.320236	0.0329241	0.450361	-0.117588	0.00116572	0.597015	0.202649	0.138784	0.296556	0.077896	chr3	15823696		OpenSea	ANKRD28;ANKRD28	5'UTR;Body
cg19855622	0.653634	0.0380535	0.366485	0.0334598	0.352453	0.109984	0.695704	0.0489947	1.7115e-05	0.0155038	-0.287149	1.03328e-05	0.0287881	-0.301181	0.756906	0.999998	-0.0140321	0.360163	0.595032	0.0420706	chr14	53676287		OpenSea
cg25379426	0.229239	0.0507112	0.0775814	0.0166688	0.198553	0.0450791	0.0992183	0.00572704	1.71466e-05	0.0155137	-0.151657	0.212688	0.777421	-0.0306855	0.000160365	0.223033	0.120972	8.09368e-05	0.000598882	-0.13002	chr5	39891624		OpenSea
cg27119919	0.597024	0.00990719	0.465826	0.0470226	0.523226	0.0263876	0.502803	0.0211395	1.71836e-05	0.0155284	-0.131197	0.00282763	0.200964	-0.0737979	0.0137668	0.999998	0.0573994	0.00041189	0.00227311	-0.0942211	chr11	60684332	chr11:60681552-60682268	S_Shelf	TMEM109	5'UTR
cg26087977	0.724937	0.0160974	0.356844	0.151494	0.64168	0.0776874	0.713381	0.0562929	1.72146e-05	0.0155376	-0.368093	0.166688	0.729487	-0.0832571	0.000212684	0.261742	0.284836	0.842293	0.945128	-0.0115555	chr1	56446329		OpenSea
cg08358041	0.558649	0.035266	0.244311	0.0531956	0.368534	0.138061	0.0854337	0.0201152	1.72667e-05	0.0155386	-0.314338	0.00166652	0.168744	-0.190115	0.0234287	0.999998	0.124223	1.70002e-07	5.5229e-06	-0.473216	chr4	15691805		OpenSea	FAM200B	3'UTR
cg05001401	0.440327	0.0293976	0.172134	0.0271222	0.285197	0.106966	0.29221	0.0163229	1.72834e-05	0.0155386	-0.268193	0.00232237	0.187981	-0.15513	0.016867	0.999998	0.113064	0.00322995	0.012829	-0.148116	chr2	53982382		OpenSea	ASB3;GPR75-ASB3;ASB3;ASB3	Body;Body;5'UTR;5'UTR
cg08339434	0.820646	0.0130192	0.706313	0.0335896	0.785769	0.00952901	0.748771	0.037609	1.72973e-05	0.0155386	-0.114334	0.0695891	0.569302	-0.0348768	0.000548389	0.411932	0.0794567	0.00123952	0.00571073	-0.0718754	chr15	63539071		OpenSea	RAB8B	Body
cg13314012	0.807222	0.0179921	0.660612	0.0485413	0.675209	0.0457626	0.860039	0.0122524	1.732e-05	0.0155386	-0.14661	5.04968e-05	0.0501776	-0.132013	0.531033	0.999998	0.014597	0.0360475	0.0989312	0.0528174	chr5	123397455		OpenSea	LINC01170	Body
cg04567124	0.937608	0.00278379	0.889038	0.0122752	0.910459	0.00694857	0.941304	0.00546002	1.73394e-05	0.0155386	-0.0485704	0.00297416	0.204164	-0.0271498	0.0132332	0.999998	0.0214206	0.63114	0.831161	0.00369541	chr11	3970505		OpenSea	STIM1;STIM1;STIM1	Body;Body;Body
cg22230400	0.827486	0.0175981	0.708761	0.0163737	0.792646	0.0333765	0.758809	0.0297609	1.73403e-05	0.0155386	-0.118725	0.0796356	0.592716	-0.0348404	0.000477452	0.387324	0.0838851	0.00232692	0.00972229	-0.0686769	chr15	67016445		OpenSea	SMAD6;SMAD6	Body;Body
cg15035911	0.367996	0.0178572	0.249236	0.0323749	0.268322	0.0153563	0.470015	0.0251048	1.73772e-05	0.015553	-0.11876	0.000100535	0.0661809	-0.0996738	0.3177	0.999998	0.0190861	8.03832e-05	0.000595817	0.102019	chr19	924933	chr19:924788-925001	Island	ARID3A	TSS1500
cg21888059	0.838726	0.0183825	0.744532	0.0175308	0.734832	0.0139424	0.802541	0.028199	1.7489e-05	0.0156344	-0.0941944	6.13955e-06	0.0230903	-0.103894	0.517667	0.999998	-0.0096994	0.0270132	0.0776217	-0.0361852	chr6	112042632		OpenSea	FYN;FYN;FYN	5'UTR;5'UTR;TSS1500
cg22702259	0.347202	0.00162025	0.236886	0.0230456	0.294476	0.0314976	0.377846	0.0191853	1.76022e-05	0.015699	-0.110316	0.00837207	0.289818	-0.0527255	0.0047908	0.928485	0.0575906	0.0956271	0.220698	0.0306435	chr17	38490520		OpenSea	RARA;RARA;RARA	Body;Body;Body
cg10470429	0.398969	0.0302141	0.23509	0.0256568	0.3263	0.0436296	0.1445	0.0410653	1.76033e-05	0.015699	-0.163878	0.0129418	0.333275	-0.0726685	0.00309724	0.818608	0.0912097	1.1973e-07	4.29788e-06	-0.254469	chr9	79779034		OpenSea
cg12439789	0.64796	0.00824135	0.59424	0.00308851	0.574555	0.00105656	0.707199	0.0164808	1.76815e-05	0.0157501	-0.0537198	5.50404e-07	0.00807519	-0.0734046	0.0337291	0.999998	-0.0196848	6.22385e-06	7.9029e-05	0.0592394	chr10	28820707	chr10:28821189-28823092	N_Shore	WAC;WAC-AS1	TSS1500;Body
cg24201202	0.177454	0.0095253	0.0848327	0.0264973	0.145498	0.0242776	0.186513	0.0127575	1.77671e-05	0.0158075	-0.0926218	0.0437932	0.493383	-0.0319564	0.000913354	0.530915	0.0606654	0.539194	0.763723	0.0090587	chr13	110676648		OpenSea
cg06526020	0.837692	0.016289	0.721522	0.0485493	0.765626	0.00872097	0.8873	0.0180367	1.79507e-05	0.0159518	-0.11617	0.00141259	0.159965	-0.0720656	0.0288854	0.999998	0.0441046	0.01606	0.0500392	0.0496082	chr6	34308880		OpenSea	NUDT3	Body
cg08057255	0.865575	0.0423302	0.652135	0.0581978	0.777698	0.0405727	0.88926	0.0353665	1.79918e-05	0.0159679	-0.21344	0.0194604	0.379827	-0.0878772	0.00211068	0.726597	0.125563	0.487403	0.720665	0.0236847	chr14	69036779		OpenSea	RAD51B	Body
cg00256231	0.601624	0.00714804	0.552575	0.0105376	0.555785	0.00482329	0.516723	0.00573975	1.80114e-05	0.0159679	-0.0490484	3.61072e-05	0.0441452	-0.0458392	0.680438	0.999998	0.00320919	3.26451e-08	1.72552e-06	-0.0849006	chr17	77916733	chr17:77916684-77916916	Island	TBC1D16	Body
cg23788468	0.544677	0.012182	0.245289	0.0299307	0.255391	0.109647	0.526968	0.0897175	1.80437e-05	0.0159776	-0.299389	2.57485e-05	0.0400047	-0.289287	0.831429	0.999998	0.0101021	0.709517	0.880001	-0.0177094	chr5	53967333		OpenSea	LOC102467080;LOC102467080	Body;Body
cg14854431	0.275983	0.0259564	0.125696	0.00887003	0.153474	0.0477897	0.351961	0.0452309	1.8077e-05	0.0159881	-0.150288	0.000137307	0.0735424	-0.12251	0.254995	0.999998	0.0277779	0.00600062	0.0217082	0.075978	chr6	148759958		OpenSea	SASH1	Body
cg06350509	0.0972856	0.0121547	0.0382262	0.0039569	0.102356	0.0171327	0.0684781	0.00904725	1.80986e-05	0.0159883	-0.0590594	0.589897	0.958074	0.00507084	7.53919e-06	0.0352571	0.0641302	0.00751603	0.0262796	-0.0288075	chr10	105455544	chr10:105452338-105453230	S_Shelf	SH3PXD2A	Body
cg20899681	0.627597	0.0258848	0.436096	0.0313935	0.536266	0.0303864	0.402923	0.0767741	1.83424e-05	0.0161846	-0.191501	0.00868537	0.293413	-0.0913307	0.0048537	0.930884	0.10017	3.26962e-06	4.83965e-05	-0.224674	chr15	96797664		OpenSea
cg05664974	0.797412	0.0226085	0.72507	0.0103294	0.732424	0.0147908	0.861468	0.0164951	1.84407e-05	0.0162502	-0.0723426	5.48491e-05	0.0519024	-0.0649878	0.524983	0.999998	0.00735473	6.32409e-05	0.000490764	0.0640557	chr7	72915960		OpenSea	BAZ1B	Body
cg05666022	0.121469	0.0036665	0.0738429	0.0102672	0.0910307	0.00946426	0.0421727	0.0105733	1.84646e-05	0.0162502	-0.0476265	0.00114362	0.149398	-0.0304387	0.0367454	0.999998	0.0171878	5.41994e-08	2.45434e-06	-0.0792967	chr2	55746126	chr2:55746675-55746999	N_Shore	CFAP36;CFAP36	TSS1500;TSS1500
cg10761295	0.149003	0.0108733	0.0872319	0.00785412	0.113446	0.0239055	0.0545021	0.00454186	1.84883e-05	0.0162502	-0.0617715	0.00252028	0.192819	-0.0355577	0.0168536	0.999998	0.0262138	1.51587e-07	5.08853e-06	-0.0945013	chr5	135701243		OpenSea	TRPC7;TRPC7;TRPC7	TSS200;TSS200;TSS200
cg26678245	0.546039	0.069261	0.304456	0.0784756	0.501363	0.0468301	0.636983	0.0310886	1.85212e-05	0.0162502	-0.241583	0.255806	0.813017	-0.0446761	0.00014049	0.206524	0.196907	0.0304586	0.0858852	0.0909443	chr4	88876673		OpenSea
cg22940738	0.313342	0.0112225	0.197478	0.0385493	0.247061	0.0209714	0.401633	0.0261625	1.85254e-05	0.0162502	-0.115864	0.00263932	0.19617	-0.0662808	0.0161361	0.999998	0.0495831	0.000260342	0.00155436	0.0882905	chr12	50653647		OpenSea	LIMA1;LIMA1	5'UTR;5'UTR
cg07569385	0.456516	0.0116098	0.380892	0.01841	0.407829	0.0133808	0.397022	0.00948954	1.85825e-05	0.0162813	-0.0756241	0.00108463	0.146943	-0.0486871	0.0389871	0.999998	0.026937	0.000195553	0.00122847	-0.0594941	chr13	20766226	chr13:20766208-20767779	Island	GJB2	5'UTR
cg09903193	0.874283	0.00912811	0.816982	0.00223041	0.834114	0.00125091	0.874913	0.018646	1.86547e-05	0.0163254	-0.0573007	0.000541737	0.116527	-0.0401685	0.0765357	0.999998	0.0171322	0.94486	0.982654	0.0006297	chr8	110338730		OpenSea	NUDCD1;NUDCD1	Body;Body
cg26056703	0.237333	0.0158286	0.177247	0.00863353	0.19508	0.0169052	0.183274	0.00215191	1.87294e-05	0.0163474	-0.060086	0.000529349	0.115475	-0.0422525	0.0785776	0.999998	0.0178335	5.48343e-05	0.000437702	-0.0540592	chr15	95870321	chr15:95869955-95870322	Island
cg27315601	0.897701	0.00798463	0.849855	0.00617357	0.849825	0.000754463	0.905942	0.0136582	1.87455e-05	0.0163474	-0.0478464	1.86237e-05	0.0354319	-0.0478764	0.996859	0.999998	-3e-05	0.288922	0.512103	0.0082406	chr10	464965	chr10:465928-466396	N_Shore	DIP2C	Body
cg00797801	0.443145	0.00661415	0.380346	0.00988101	0.392488	0.0161516	0.405211	0.0144212	1.8761e-05	0.0163474	-0.062799	0.000156562	0.0761221	-0.0506568	0.236374	0.999998	0.0121422	0.00178629	0.00777996	-0.0379337	chr1	161171116	chr1:161171809-161172256	N_Shore	NDUFS2;NDUFS2	TSS1500;5'UTR
cg03802852	0.184737	0.0206138	0.0923128	0.0135288	0.135366	0.00669003	0.0499812	0.00339724	1.87915e-05	0.0163474	-0.0924241	0.00428623	0.230879	-0.0493713	0.0101244	0.999998	0.0430528	2.74414e-07	7.76992e-06	-0.134756	chr15	30357349		OpenSea
cg08216304	0.135792	0.0264269	0.0398167	0.0101404	0.0498357	0.0142663	0.0461377	0.00730214	1.87993e-05	0.0163474	-0.0959754	5.75616e-05	0.0523966	-0.0859564	0.51487	0.999998	0.010019	3.78107e-05	0.000325169	-0.0896544	chr8	26483122		OpenSea	DPYSL2	Body
cg01084239	0.133294	0.0152774	0.0754126	0.0118762	0.0630046	0.0117872	0.0690809	0.0089813	1.88502e-05	0.0163474	-0.0578819	2.28901e-06	0.015017	-0.0702899	0.192015	0.999998	-0.0124081	6.23234e-06	7.91126e-05	-0.0642136	chr11	8102510	chr11:8102358-8102913	Island	TUB;TUB	TSS1500;Body
cg20220198	0.456372	0.0231021	0.315747	0.0294772	0.296664	0.010284	0.209632	0.0523357	1.88836e-05	0.0163474	-0.140625	4.83153e-06	0.0205406	-0.159708	0.399976	0.999998	-0.0190829	2.92004e-08	1.59936e-06	-0.24674	chr2	65800259		OpenSea
cg09749364	0.240353	0.0449934	0.0698664	0.0141748	0.130166	0.0485905	0.419659	0.00989098	1.8908e-05	0.0163474	-0.170487	0.00106576	0.146149	-0.110186	0.0404633	0.999998	0.0603001	1.11117e-05	0.000123948	0.179306	chr15	40384779		OpenSea	BMF;BMF;BMF;BMF	Body;Body;Body;Body
cg24538007	0.683243	0.0169225	0.615598	0.0138678	0.656339	0.00957528	0.830882	0.0138185	1.89136e-05	0.0163474	-0.0676444	0.0237001	0.40563	-0.0269033	0.00183661	0.701492	0.0407411	1.87972e-09	2.4183e-07	0.147639	chr1	17558947		OpenSea	PADI1	Body
cg15376588	0.641489	0.00159623	0.537042	0.0320174	0.559876	0.0328001	0.690828	0.0205447	1.89177e-05	0.0163474	-0.104446	0.000211346	0.0851116	-0.0816123	0.184031	0.999998	0.0228341	0.00935827	0.03166	0.0493395	chr6	159087914		OpenSea	SYTL3;SYTL3;SYTL3;SYTL3	Body;Body;Body;Body
cg10120178	0.430474	0.00834747	0.340317	0.0228122	0.351575	0.00530576	0.406788	0.00598789	1.89202e-05	0.0163474	-0.0901569	7.26464e-05	0.0578402	-0.0788995	0.437815	0.999998	0.0112574	0.115393	0.25646	-0.0236864	chr12	51422637	chr12:51419640-51420347	S_Shelf	SLC11A2	TSS1500
cg21829923	0.290425	0.00671849	0.217549	0.0265984	0.244725	0.00824327	0.414069	0.0116195	1.89494e-05	0.0163538	-0.0728756	0.00135244	0.157564	-0.0457	0.0321209	0.999998	0.0271756	4.43504e-08	2.1356e-06	0.123644	chr2	171573891	chr2:171569877-171573904	Island	SP5	Body
cg05543909	0.466678	0.025069	0.321281	0.0400714	0.38452	0.0210656	0.327117	0.0317314	1.89987e-05	0.0163775	-0.145397	0.00293112	0.203459	-0.0821579	0.0149824	0.999998	0.0632394	2.89944e-05	0.000263146	-0.139561	chr16	72820921	chr16:72821140-72821592	N_Shore	ZFHX3;ZFHX3	3'UTR;3'UTR
cg21575509	0.0964532	0.00122228	0.0614194	0.00571483	0.0880082	0.00582203	0.045003	0.00437731	1.90383e-05	0.0163848	-0.0350338	0.145955	0.704267	-0.00844493	0.000276315	0.299204	0.0265888	2.55601e-07	7.37439e-06	-0.0514502	chr3	138658704	chr3:138656627-138659107	Island
cg23202949	0.333034	0.00572824	0.23227	0.0341031	0.279586	0.021025	0.333622	0.0246569	1.90758e-05	0.0163848	-0.100764	0.00453684	0.23507	-0.0534476	0.00974055	0.999998	0.047316	0.970743	0.990996	0.0005885	chr8	124519807		OpenSea	FBXO32;FBXO32	Body;Body
cg13180952	0.723863	0.0165976	0.64267	0.0251967	0.642604	0.0100936	0.790648	0.0196321	1.90851e-05	0.0163848	-0.0811927	1.89222e-05	0.0354319	-0.0812595	0.995876	0.999998	-6.68e-05	0.000132493	0.0008937	0.0667846	chr11	75190357		OpenSea	GDPD5	5'UTR
cg26086310	0.402678	0.0412095	0.203985	0.0392153	0.299314	0.0479642	0.246788	0.0573001	1.90949e-05	0.0163848	-0.198694	0.00516069	0.245544	-0.103364	0.00857501	0.999998	0.0953298	0.000205302	0.00127848	-0.15589	chr2	197181073		OpenSea	HECW2;HECW2	Body;Body
cg10029837	0.839286	0.018166	0.680279	0.0714003	0.77155	0.0113744	0.846833	0.0224667	1.91714e-05	0.0164317	-0.159007	0.0168225	0.362274	-0.0677365	0.00263731	0.780594	0.0912708	0.76614	0.9103	0.0075465	chr2	227757604		OpenSea	RHBDD1;RHBDD1	Body;Body
cg05803892	0.215438	0.0303837	0.0792791	0.0199502	0.192454	0.0413935	0.130672	0.0250362	1.92265e-05	0.01646	-0.136159	0.299362	0.842098	-0.0229838	0.000120858	0.190782	0.113175	0.00144588	0.00650178	-0.0847666	chr7	20582399		OpenSea
cg21250978	0.449731	0.0335531	0.329076	0.0244095	0.32819	0.0392859	0.652083	0.0136048	1.92495e-05	0.0164609	-0.120655	1.78357e-05	0.0348444	-0.121541	0.963262	0.999998	-0.0008857	5.20717e-08	2.38871e-06	0.202352	chr7	106684541	chr7:106684813-106685765	N_Shore	PRKAR2B	TSS1500
cg22623649	0.817202	0.0454852	0.643152	0.0283674	0.767761	0.0396156	0.810892	0.0522289	1.92854e-05	0.0164728	-0.17405	0.0916055	0.618024	-0.0494408	0.00046528	0.382994	0.124609	0.820238	0.935542	-0.0063103	chr8	99179021		OpenSea
cg14064503	0.561746	0.0137664	0.483039	0.0148619	0.508967	0.0285792	0.58166	0.011949	1.95342e-05	0.0166635	-0.0787074	0.00081246	0.134413	-0.0527794	0.0546522	0.999998	0.025928	0.129314	0.280543	0.0199137	chr11	8094152		OpenSea	TUB	Body
cg12032603	0.420521	0.0190331	0.310971	0.038769	0.320254	0.0235249	0.483948	0.00757416	1.95533e-05	0.0166635	-0.10955	4.81866e-05	0.0489944	-0.100267	0.597413	0.999998	0.009283	0.00251276	0.0103763	0.0634268	chr12	111872336		OpenSea	SH2B3;SH2B3	TSS1500;Body
cg02890315	0.479218	0.00372547	0.421125	0.0089824	0.434456	0.0163367	0.642793	0.0116551	1.96671e-05	0.0167415	-0.0580924	0.00024811	0.0897492	-0.0447616	0.166025	0.999998	0.0133308	7.30982e-11	2.73612e-08	0.163575	chr15	63848706		OpenSea	USP3;USP3;USP3;USP3	Body;Body;Body;Body
cg08453371	0.436881	0.0508359	0.263106	0.0151168	0.405202	0.049274	0.158417	0.0383548	1.97483e-05	0.0167914	-0.173775	0.265124	0.819781	-0.0316788	0.000144397	0.209539	0.142097	9.34882e-08	3.60168e-06	-0.278464	chr5	159560272		OpenSea
cg24662823	0.752097	0.011441	0.677276	0.0153986	0.696093	0.00956017	0.819972	0.0243233	1.98996e-05	0.0169009	-0.0748213	0.000324477	0.0977011	-0.056004	0.132062	0.999998	0.0188173	5.35275e-05	0.000429566	0.0678748	chr11	128350635		OpenSea	ETS1;ETS1;ETS1	Body;Body;Body
cg17085146	0.277369	0.0296316	0.173071	0.000805793	0.190487	0.029922	0.151747	0.0269935	1.99457e-05	0.0169208	-0.104298	0.000122398	0.0716607	-0.0868826	0.306041	0.999998	0.0174157	2.66762e-06	4.14978e-05	-0.125622	chr11	100607228		OpenSea	ARHGAP42	Body
cg22889646	0.238323	0.0456993	0.0906731	0.0129019	0.135268	0.042686	0.125099	0.0351716	1.99956e-05	0.0169313	-0.14765	0.000594425	0.120339	-0.103054	0.0756303	0.999998	0.044595	0.000262751	0.00156626	-0.113224	chr8	29107750		OpenSea	KIF13B	Body
cg25533993	0.624717	0.0173514	0.503698	0.0302446	0.509949	0.0213426	0.661973	0.0327688	2.00033e-05	0.0169313	-0.121019	3.44769e-05	0.0436102	-0.114768	0.747229	0.999998	0.0062511	0.0707748	0.172912	0.0372562	chr19	50550284	chr19:50554012-50554492	N_Shelf	ZNF473;ZNF473	Body;Body
cg14966074	0.614279	0.00887528	0.538823	0.0106742	0.582899	0.0170896	0.627657	0.0159823	2.0112e-05	0.0170041	-0.0754561	0.0195248	0.380221	-0.0313804	0.00240359	0.756798	0.0440757	0.278663	0.499217	0.0133783	chr20	61299190		OpenSea	LOC100127888;SLCO4A1	TSS1500;Body
cg24333795	0.353967	0.0142687	0.234568	0.0154259	0.286376	0.0522682	0.53117	0.0135823	2.01956e-05	0.0170555	-0.119399	0.00301583	0.205049	-0.0675912	0.0156646	0.999998	0.0518078	2.41254e-07	7.07154e-06	0.177203	chr5	156986478		OpenSea	ADAM19	Body
cg10911062	0.352326	0.0766103	0.540084	0.0138945	0.462227	0.0275979	0.625511	0.0321157	2.02622e-05	0.0170924	0.187758	0.00238021	0.189197	0.109901	0.0198892	0.999998	-0.0778574	3.06516e-07	8.41566e-06	0.273185	chr8	39960940		OpenSea
cg10067538	0.0859774	0.011637	0.0427122	0.0093601	0.0567455	0.00390253	0.0295844	0.00574038	2.03345e-05	0.0171342	-0.0432653	0.000788515	0.132822	-0.0292319	0.0588418	0.999998	0.0140333	1.11167e-06	2.1604e-05	-0.0563931	chr16	87351824	chr16:87350634-87351570	S_Shore
cg22066978	0.593101	0.0415071	0.38997	0.0564446	0.579711	0.0638912	0.473205	0.0351763	2.03593e-05	0.0171358	-0.203131	0.681725	0.976399	-0.0133903	4.08683e-05	0.104011	0.18974	0.0022472	0.00944035	-0.119896	chr5	55350682		OpenSea
cg21466604	0.526608	0.0389401	0.394702	0.025038	0.460574	0.0331345	0.535191	0.0311122	2.04486e-05	0.0171915	-0.131905	0.00687983	0.271035	-0.0660337	0.00698608	0.999998	0.0658717	0.685709	0.866325	0.008583	chr17	48292981		OpenSea
cg07683385	0.15667	0.00987265	0.0384464	0.00608635	0.0837157	0.034134	0.321151	0.0361725	2.05386e-05	0.0172453	-0.118223	0.00162357	0.167889	-0.0729541	0.0294796	0.999998	0.0452693	5.27467e-07	1.2478e-05	0.164481	chr14	32836446		OpenSea	AKAP6	5'UTR
cg01163842	0.0809855	0.00687921	0.0358533	0.00173118	0.0604269	0.0154269	0.0457168	0.00973038	2.06091e-05	0.0172453	-0.0451322	0.0121147	0.326233	-0.0205586	0.00400066	0.879652	0.0245736	0.000227552	0.00139219	-0.0352687	chr14	95235125	chr14:95234612-95236569	Island	GSC	Body
cg17843318	0.615351	0.0143009	0.520215	0.0271315	0.546613	0.0231021	0.749073	0.0177143	2.06119e-05	0.0172453	-0.0951369	0.000454413	0.107871	-0.0687386	0.100555	0.999998	0.0263983	4.69761e-07	1.14954e-05	0.133722	chr18	21452266		OpenSea	LAMA3;LAMA3;LAMA3;LAMA3	TSS1500;TSS1500;Body;Body
cg06984156	0.661581	0.0525521	0.527592	0.0252172	0.660374	0.026691	0.641395	0.0129846	2.0614e-05	0.0172453	-0.133989	0.955238	0.998802	-0.00120655	2.2639e-05	0.0714742	0.132782	0.355498	0.58995	-0.0201856	chr1	20929640		OpenSea	CDA	Body
cg19080233	0.564474	0.0590844	0.341347	0.0649759	0.445099	0.0200035	0.693499	0.0633451	2.06467e-05	0.0172453	-0.223127	0.00450707	0.234709	-0.119374	0.0107814	0.999998	0.103752	0.00263237	0.0107893	0.129026	chr5	67089012		OpenSea
cg26870638	0.300098	0.0134732	0.183393	0.0299389	0.210261	0.0133043	0.183451	0.0360754	2.07247e-05	0.0172453	-0.116705	0.000261862	0.0911021	-0.089837	0.166736	0.999998	0.0268679	2.08329e-05	0.000202586	-0.116646	chr3	126192611	chr3:126193683-126195495	N_Shore	ZXDC;ZXDC	Body;Body
cg18074297	0.236431	0.0173035	0.175947	0.0154071	0.187696	0.0132372	0.155587	0.00744826	2.07366e-05	0.0172453	-0.0604843	0.000172954	0.0796444	-0.0487346	0.23857	0.999998	0.0117497	8.50169e-07	1.77423e-05	-0.0808441	chr21	36041612	chr21:36041305-36043224	Island	CLIC6	TSS200
cg20321921	0.698046	0.0231187	0.35701	0.103108	0.460241	0.129834	0.708557	0.0359281	2.0738e-05	0.0172453	-0.341036	0.000617067	0.1216	-0.237805	0.0759707	0.999998	0.103231	0.847829	0.947448	0.0105112	chr6	86139262		OpenSea
cg16974428	0.902026	0.0128541	0.852647	0.00724183	0.88785	0.00836308	0.875075	0.00311704	2.07397e-05	0.0172453	-0.0493793	0.0905673	0.615953	-0.0141757	0.000511999	0.398868	0.0352036	0.00395151	0.0152126	-0.0269515	chr7	158525611		OpenSea	ESYT2	3'UTR
cg01422243	0.662112	0.0182809	0.573559	0.0202516	0.606894	0.014068	0.757474	0.00737428	2.0743e-05	0.0172453	-0.0885533	0.00151045	0.163676	-0.0552181	0.0320123	0.999998	0.0333353	9.49362e-06	0.000109587	0.0953615	chr10	22725309	chr10:22725491-22726764	N_Shore
cg07043863	0.801501	0.0277205	0.66686	0.0383069	0.675962	0.0447787	0.876168	0.0103005	2.08049e-05	0.0172776	-0.134641	4.24944e-05	0.0467623	-0.125539	0.674754	0.999998	0.00910189	0.00355132	0.0139009	0.0746663	chr15	31748076	chr15:31745466-31745751	S_Shelf
cg14943837	0.853619	0.013798	0.763422	0.0238653	0.778902	0.0122027	0.891622	0.0246338	2.08753e-05	0.0173168	-0.0901972	0.000134449	0.0732633	-0.0747171	0.29534	0.999998	0.0154801	0.0185996	0.0566532	0.0380027	chr22	30704818		OpenSea	TBC1D10A;TBC1D10A	Body;Body
cg16580038	0.198061	0.001387	0.0904078	0.0112161	0.134091	0.0165104	0.376755	0.0485441	2.11497e-05	0.017525	-0.107653	0.00219764	0.18499	-0.0639695	0.0226385	0.999998	0.0436834	6.59837e-08	2.82011e-06	0.178695	chr21	38623464		OpenSea	DSCR3	Body
cg07053114	0.428377	0.0162109	0.332394	0.016691	0.35612	0.0246684	0.736507	0.0265066	2.11881e-05	0.0175374	-0.0959834	0.00032538	0.0978154	-0.0722565	0.140459	0.999998	0.0237269	1.43444e-11	9.30073e-09	0.30813	chr10	129794994		OpenSea	PTPRE	5'UTR
cg18573980	0.480968	0.0613507	0.640105	0.0336931	0.409359	0.0373818	0.822524	0.00359313	2.1254e-05	0.0175725	0.159137	0.0131914	0.335563	-0.0716091	3.37149e-07	0.0045048	-0.230746	2.68525e-09	3.08303e-07	0.341556	chr2	85908284		OpenSea
cg00783213	0.861335	0.0151449	0.789922	0.0129805	0.798174	0.00874138	0.862025	0.0257676	2.14597e-05	0.0176708	-0.071413	7.37446e-05	0.0582669	-0.0631607	0.477261	0.999998	0.00825228	0.952122	0.985062	0.000690554	chr22	26946180		OpenSea	TPST2;TPST2	5'UTR;5'UTR
cg11637578	0.193107	0.025287	0.0681748	0.0185842	0.0962111	0.0299361	0.17956	0.0433763	2.14631e-05	0.0176708	-0.124932	0.00025231	0.0900562	-0.0968955	0.178315	0.999998	0.0280363	0.50436	0.735225	-0.0135468	chr2	20272468		OpenSea
cg03736795	0.439667	0.0597743	0.311058	0.0163738	0.350175	0.0137265	0.08051	0.00441012	2.14644e-05	0.0176708	-0.128609	0.000645583	0.123986	-0.0894918	0.0755828	0.999998	0.0391176	9.09143e-11	3.15226e-08	-0.359157	chr4	174444307	chr4:174443365-174443948	S_Shore
cg08805241	0.156548	0.00825425	0.0615317	0.0120915	0.0646986	0.00780118	0.275754	0.0239141	2.14787e-05	0.0176708	-0.0950163	3.04314e-05	0.0422191	-0.0918494	0.836181	0.999998	0.00316685	1.82582e-06	3.12021e-05	0.119206	chr17	55110904		OpenSea
cg24056580	0.685212	0.0178896	0.501492	0.0785549	0.611029	0.0397502	0.827996	0.0165878	2.1491e-05	0.0176708	-0.18372	0.0233734	0.403922	-0.0741823	0.00216855	0.732864	0.109538	0.000247963	0.00149353	0.142784	chr8	129553417		OpenSea	LINC00824	Body
cg19048403	0.170819	0.00227407	0.103124	0.00531044	0.147259	0.0119434	0.135047	0.0249609	2.15552e-05	0.0176852	-0.067694	0.0456164	0.499594	-0.0235592	0.00109902	0.580077	0.0441348	0.00502767	0.0186656	-0.0357713	chr19	7942488	chr19:7938332-7939779	S_Shelf
cg23731272	0.675626	0.0200353	0.598242	0.0256286	0.531737	0.00992827	0.918588	0.0113484	2.15557e-05	0.0176852	-0.0773839	1.66474e-08	0.000885301	-0.143889	9.76966e-05	0.173068	-0.0665048	1.96527e-11	1.16325e-08	0.242961	chr15	67356838	chr15:67357339-67359061	N_Shore	SMAD3	TSS1500
cg08764599	0.700604	0.00963824	0.636964	0.0116831	0.64321	0.0187445	0.837613	0.0147061	2.17442e-05	0.0178203	-0.0636406	6.17144e-05	0.053824	-0.0573937	0.545477	0.999998	0.0062469	2.65656e-09	3.06326e-07	0.137009	chr12	12620523		OpenSea
cg13938881	0.0703623	0.00520994	0.040734	0.00123469	0.0359706	0.00289396	0.0321077	0.00558799	2.18202e-05	0.0178528	-0.0296283	4.42817e-06	0.0197223	-0.0343917	0.327729	0.999998	-0.0047634	1.33947e-06	2.48007e-05	-0.0382546	chr12	125534043	chr12:125534060-125534527	N_Shore
cg21772289	0.77264	0.0169645	0.617858	0.0233038	0.763972	0.0199819	0.692458	0.0682268	2.18316e-05	0.0178528	-0.154782	0.729058	0.982889	-0.0086678	3.93241e-05	0.101462	0.146114	0.00576536	0.0209854	-0.0801825	chr15	43203438		OpenSea	TTBK2	5'UTR
cg18994205	0.411882	0.0204543	0.299473	0.0345404	0.345818	0.00715082	0.616268	0.0092968	2.1958e-05	0.0179366	-0.112409	0.00244476	0.190966	-0.0660638	0.0212944	0.999998	0.0463448	2.24834e-08	1.3393e-06	0.204386	chr22	36743284		OpenSea	MYH9	Body
cg19090398	0.136523	0.0282417	0.057778	0.0175824	0.0759328	0.00903661	0.132543	0.012018	2.2008e-05	0.0179578	-0.0787454	0.000276852	0.0924207	-0.0605906	0.168465	0.999998	0.0181547	0.75462	0.904495	-0.0039806	chr20	16456242		OpenSea	KIF16B;KIF16B;KIF16B	Body;Body;Body
cg22581264	0.733982	0.0138062	0.529944	0.0707481	0.718024	0.0117135	0.666473	0.0564316	2.20572e-05	0.0179627	-0.204038	0.629623	0.966813	-0.0159584	5.03975e-05	0.118834	0.188079	0.0562157	0.143114	-0.067509	chr9	71130461		OpenSea	PGM5	Body
cg07758192	0.25014	0.0256225	0.145616	0.00968879	0.202594	0.0113865	0.176938	0.0140799	2.2062e-05	0.0179627	-0.104524	0.0126709	0.331268	-0.0475458	0.00414938	0.887967	0.0569784	0.000625564	0.00322164	-0.0732015	chr15	85493680		OpenSea
cg08911345	0.555993	0.0344698	0.389577	0.0085596	0.502507	0.0476392	0.517971	0.0171387	2.2098e-05	0.0179724	-0.166416	0.0627346	0.551101	-0.0534852	0.000812348	0.504844	0.112931	0.172221	0.350206	-0.0380221	chr10	5339609		OpenSea
cg06495586	0.516567	0.0476963	0.338459	0.0317691	0.511921	0.0471446	0.349777	0.0475001	2.21997e-05	0.0180203	-0.178108	0.871796	0.99483	-0.00464617	2.91319e-05	0.0861569	0.173462	4.33202e-05	0.000362439	-0.16679	chr4	54424787		OpenSea	LNX1;LNX1	Body;TSS1500
cg10946742	0.480636	0.0266672	0.202882	0.0792232	0.152782	0.0449871	0.602477	0.0768401	2.2205e-05	0.0180203	-0.277753	3.74905e-06	0.0184208	-0.327854	0.275137	0.999998	-0.0501008	0.0155165	0.0486072	0.121841	chr12	94208017		OpenSea	CRADD	Body
cg18241962	0.558446	0.0117901	0.500998	0.016634	0.521786	0.00919756	0.485925	0.00979576	2.22376e-05	0.0180271	-0.0574481	0.00133115	0.156899	-0.0366599	0.0392402	0.999998	0.0207882	1.76817e-06	3.04548e-05	-0.0725203	chr17	75385432		OpenSea	SEPT9;SEPT9;SEPT9;SEPT9;SEPT9	5'UTR;5'UTR;Body;Body;Body
cg00477776	0.88727	0.0113813	0.794712	0.0304226	0.82685	0.0228578	0.833298	0.0200705	2.24032e-05	0.0181117	-0.0925583	0.00112092	0.148675	-0.0604201	0.0467536	0.999998	0.0321382	0.00262335	0.0107578	-0.0539722	chr10	423907	chr10:422180-422411	S_Shore	DIP2C	Body
cg21666801	0.768084	0.02147	0.591007	0.0231383	0.687828	0.0672022	0.826537	0.0081773	2.24208e-05	0.0181117	-0.177077	0.0130446	0.33417	-0.0802555	0.00410836	0.884871	0.0968214	0.057058	0.144865	0.0584531	chr10	77285588		OpenSea	C10orf11	Body
cg23281972	0.432505	0.0354663	0.274119	0.0333887	0.299588	0.0247507	0.296698	0.0566806	2.24305e-05	0.0181117	-0.158386	0.000127021	0.0718247	-0.132917	0.328892	0.999998	0.0254684	0.000103597	0.00073116	-0.135807	chr2	223610984		OpenSea
cg04784499	0.640356	0.00698654	0.585495	0.00948759	0.600365	0.0054028	0.620875	0.0133133	2.24527e-05	0.0181117	-0.0548604	0.00045205	0.107618	-0.0399909	0.110576	0.999998	0.0148696	0.0426649	0.113865	-0.0194809	chr17	79950289	chr17:79952141-79952494	N_Shore	ASPSCR1	Body
cg01176947	0.163679	0.0253379	0.0933893	0.0148974	0.103904	0.00594948	0.0744432	0.0131474	2.24669e-05	0.0181117	-0.0702893	0.000112217	0.0694504	-0.0597744	0.362641	0.999998	0.0105149	1.67663e-06	2.92862e-05	-0.0892355	chr6	10385279	chr6:10384965-10385492	Island
cg25845650	0.868522	0.0279084	0.643236	0.103001	0.837398	0.0223006	0.880776	0.0319762	2.24997e-05	0.0181117	-0.225286	0.399502	0.896609	-0.031124	9.89323e-05	0.173691	0.194162	0.737243	0.895388	0.012254	chr3	99254252		OpenSea
cg10667895	0.18333	0.0129622	0.0723168	0.010748	0.09053	0.0467171	0.162374	0.0208339	2.25113e-05	0.0181117	-0.111013	0.000132195	0.072874	-0.0927999	0.319681	0.999998	0.0182132	0.255005	0.468552	-0.0209561	chr2	102577876		OpenSea
cg00518702	0.322619	0.0112045	0.24333	0.0103668	0.293424	0.0284519	0.162518	0.00615112	2.25439e-05	0.0181184	-0.0792888	0.0366082	0.465352	-0.0291946	0.00145268	0.643542	0.0500942	6.25305e-09	5.52852e-07	-0.160101	chr6	113886046		OpenSea
cg10990081	0.307623	0.00663886	0.214705	0.00716417	0.229599	0.0166439	0.385388	0.0343901	2.26336e-05	0.018171	-0.092918	0.000127337	0.071854	-0.0780242	0.330781	0.999998	0.0148938	0.000131393	0.000887605	0.0777646	chr3	3168142	chr3:3168324-3169231	N_Shore	TRNT1	TSS1500
cg23401461	0.233216	0.0182507	0.115669	0.0338359	0.198806	0.0247819	0.0944475	0.0314445	2.27509e-05	0.018218	-0.117546	0.0875357	0.609741	-0.0344094	0.000590526	0.42568	0.0831371	3.84211e-06	5.46929e-05	-0.138768	chr2	47058307		OpenSea	LOC100134259	Body
cg02662417	0.884224	0.0188437	0.818452	0.0020502	0.8209	0.00209301	0.92795	0.0121054	2.27551e-05	0.018218	-0.0657715	3.35528e-05	0.0432278	-0.0633241	0.818459	0.999998	0.00244735	0.00098102	0.00469377	0.0437262	chr6	157161545		OpenSea	ARID1B;ARID1B;ARID1B	Body;Body;Body
cg18852662	0.301951	0.0376568	0.173401	0.0167157	0.258469	0.0165076	0.164664	0.0398967	2.27763e-05	0.018218	-0.12855	0.052231	0.521135	-0.0434825	0.00101873	0.561723	0.0850675	1.1426e-05	0.000126698	-0.137287	chr19	31623502		OpenSea
cg14402224	0.479869	0.0156281	0.400078	0.0174303	0.445139	0.00923466	0.458633	0.0114315	2.27935e-05	0.018218	-0.0797917	0.0163957	0.359223	-0.0347307	0.00332837	0.837808	0.045061	0.11705	0.259352	-0.0212368	chr7	50570049		OpenSea	DDC;DDC	Body;Body
cg19411952	0.352027	0.021781	0.258064	0.00960854	0.239495	0.0144663	0.497571	0.027224	2.28139e-05	0.018218	-0.0939625	3.28509e-06	0.0175401	-0.112532	0.235018	0.999998	-0.0185698	1.6655e-07	5.44284e-06	0.145544	chr8	61936514		OpenSea
cg18281829	0.763685	0.038249	0.47986	0.11809	0.661514	0.00683406	0.860724	0.0127645	2.28771e-05	0.0182337	-0.283825	0.0405924	0.481071	-0.102171	0.00132908	0.629748	0.181654	0.0501525	0.13024	0.0970393	chr5	90608356		OpenSea	LUCAT1;LUCAT1	Body;Body
cg25364573	0.720136	0.0374114	0.471298	0.105722	0.732834	0.0298577	0.676013	0.0479713	2.28879e-05	0.0182337	-0.248837	0.753273	0.985289	0.0126984	1.36052e-05	0.0509	0.261536	0.284372	0.506417	-0.0441223	chr1	146649022	chr1:146649622-146649852	N_Shore	PDIA3P	TSS1500
cg12124090	0.465804	0.0216118	0.339093	0.0213529	0.342464	0.016117	0.491611	0.0409562	2.29066e-05	0.0182337	-0.126711	3.02111e-05	0.0422191	-0.12334	0.869669	0.999998	0.0033711	0.221936	0.423621	0.0258067	chr2	121359919		OpenSea
cg23362622	0.320348	0.0115936	0.20874	0.0161363	0.255487	0.0335306	0.316686	0.0235422	2.29539e-05	0.0182432	-0.111607	0.00273305	0.198393	-0.0648606	0.0200933	0.999998	0.0467468	0.839702	0.944094	-0.0036621	chr7	107027654		OpenSea	COG5;COG5;COG5	Body;Body;Body
cg09946448	0.699022	0.0279368	0.52183	0.0751764	0.691473	0.0181308	0.869488	0.027183	2.29674e-05	0.0182432	-0.177192	0.792947	0.989494	-0.0075492	3.58428e-05	0.0975238	0.169643	3.413e-05	0.00029963	0.170465	chr18	21812037		OpenSea	OSBPL1A;OSBPL1A;OSBPL1A	5'UTR;Body;Body
cg23837612	0.807602	0.0223801	0.69684	0.0316861	0.720087	0.0179541	0.866068	0.0136381	2.30267e-05	0.018271	-0.110763	0.000226906	0.0876132	-0.0875156	0.209131	0.999998	0.0232471	0.00527962	0.0194688	0.0584656	chr13	100753357		OpenSea	PCCA;PCCA	Body;Body
cg26195291	0.399754	0.0253648	0.242591	0.0355895	0.343578	0.0393756	0.42544	0.0210189	2.31458e-05	0.01831	-0.157162	0.0420225	0.486658	-0.0561759	0.00130018	0.626401	0.100986	0.322708	0.552929	0.0256868	chr6	131291248		OpenSea	EPB41L2;EPB41L2;EPB41L2;EPB41L2;EPB41L2	5'UTR;5'UTR;5'UTR;5'UTR;5'UTR
cg11585893	0.651141	0.0466308	0.498938	0.0252465	0.62587	0.00512876	0.750402	0.0401643	2.31517e-05	0.01831	-0.152202	0.315388	0.852002	-0.0252704	0.000138635	0.2046	0.126932	0.00115793	0.00539197	0.0992613	chr12	54447430	chr12:54447744-54448091	N_Shore	HOXC4;HOXC4	5'UTR;TSS1500
cg12028646	0.318923	0.0189847	0.157837	0.0407431	0.268908	0.0194206	0.388297	0.0416249	2.31662e-05	0.01831	-0.161087	0.072194	0.575589	-0.0500153	0.000740089	0.477231	0.111071	0.0174868	0.053775	0.0693739	chr20	43987945	chr20:43991615-43992376	N_Shelf
cg01636080	0.4807	0.0839169	0.210613	0.0223171	0.396112	0.074066	0.473886	0.0723123	2.31737e-05	0.01831	-0.270088	0.0700312	0.570343	-0.0845888	0.000764545	0.485564	0.185499	0.876464	0.958923	-0.00681491	chr1	27757498		OpenSea	WASF2;WASF2	5'UTR;5'UTR
cg02774666	0.543603	0.0181266	0.433481	0.0421093	0.489649	0.0191037	0.707904	0.0188371	2.32382e-05	0.0183216	-0.110123	0.00847077	0.291049	-0.0539544	0.00661244	0.999998	0.0561682	2.66217e-07	7.59704e-06	0.1643	chr8	141238716		OpenSea	TRAPPC9;TRAPPC9	Body;Body
cg14989977	0.854171	0.0185614	0.600749	0.118343	0.808333	0.0320083	0.660517	0.0293613	2.32389e-05	0.0183216	-0.253422	0.275891	0.827113	-0.0458384	0.000164434	0.227004	0.207584	0.000308478	0.00178944	-0.193654	chr1	71555947		OpenSea
cg21949830	0.452249	0.0145416	0.399176	0.01547	0.400016	0.00669787	0.420672	0.00670269	2.3262e-05	0.0183216	-0.0530736	2.74124e-05	0.0406676	-0.0522331	0.922285	0.999998	0.0008405	0.00232855	0.00972795	-0.0315777	chr17	1510041	chr17:1509882-1510101	Island	SLC43A2	Body
cg07473160	0.437217	0.0172032	0.517362	0.0167531	0.501341	0.0107525	0.246034	0.0220591	2.3383e-05	0.0183976	0.0801454	0.000205189	0.0843546	0.0641245	0.231021	0.999998	-0.0160209	7.81833e-10	1.32859e-07	-0.191183	chr12	54957120		OpenSea	PDE1B;PDE1B;PDE1B;PDE1B	5'UTR;Body;5'UTR;Body
cg18007541	0.719962	0.0990884	0.477833	0.0159044	0.703249	0.0471373	0.675203	0.0498241	2.34478e-05	0.0184212	-0.242129	0.671916	0.974649	-0.0167128	4.84299e-05	0.116519	0.225416	0.266323	0.483394	-0.0447593	chr14	72155536		OpenSea	SIPA1L1;SIPA1L1;SIPA1L1;SIPA1L1	Body;Body;Body;Body
cg14199661	0.482784	0.0371918	0.266207	0.0319724	0.20642	0.0599211	0.68587	0.0765601	2.34623e-05	0.0184212	-0.216577	1.65925e-06	0.0124152	-0.276364	0.10607	0.999998	-0.0597869	4.50962e-05	0.000374297	0.203087	chr11	102389157		OpenSea
cg08834922	0.285741	0.00870733	0.1984	0.0254889	0.219522	0.0121147	0.0867653	0.0261642	2.36084e-05	0.0185005	-0.0873403	0.000335122	0.0982482	-0.066219	0.152554	0.999998	0.0211213	1.42828e-09	2.00769e-07	-0.198975	chr17	41003236		OpenSea	AOC3;AOC3	1stExon;5'UTR
cg07039423	0.191057	0.0125387	0.136976	0.0114521	0.153425	0.0033476	0.0683261	0.017321	2.36252e-05	0.0185005	-0.0540809	0.000697257	0.127323	-0.0376316	0.0780166	0.999998	0.0164493	1.50191e-09	2.07994e-07	-0.122731	chr7	128531106	chr7:128530629-128531356	Island	KCP;KCP	Body;Body
cg24555670	0.635256	0.007911	0.561862	0.0245459	0.58324	0.00227775	0.843986	0.0225112	2.36627e-05	0.0185005	-0.0733941	0.000599252	0.120616	-0.0520163	0.0900549	0.999998	0.0213778	8.10502e-11	2.93539e-08	0.20873	chr8	18244502	chr8:18244455-18245226	Island
cg16947791	0.595338	0.0239311	0.519082	0.021953	0.544291	0.00241051	0.804564	0.0138624	2.36833e-05	0.0185005	-0.0762562	0.000957557	0.141171	-0.0510472	0.0578968	0.999998	0.025209	1.29625e-10	4.00591e-08	0.209226	chr13	111905195	chr13:111906741-111907579	N_Shore	ARHGEF7;ARHGEF7;ARHGEF7;ARHGEF7;ARHGEF7	Body;Body;Body;Body;Body
cg21427300	0.261212	0.0178742	0.176989	0.0226273	0.192893	0.0220321	0.0600127	0.0189474	2.36869e-05	0.0185005	-0.0842226	0.000183024	0.0812703	-0.0683186	0.257092	0.999998	0.015904	7.7987e-10	1.32681e-07	-0.201199	chr6	74233399	chr6:74233268-74233546	Island
cg11603447	0.681088	0.0053898	0.627093	0.00925373	0.654876	0.00429949	0.779052	0.0048205	2.38427e-05	0.0185855	-0.0539951	0.00908667	0.297837	-0.0262121	0.00635538	0.991742	0.027783	2.5493e-08	1.45512e-06	0.0979639	chr3	150446034		OpenSea
cg07597071	0.285339	0.0219935	0.217476	0.00523638	0.25953	0.0137036	0.137835	0.0134779	2.38454e-05	0.0185855	-0.0678629	0.0324883	0.448094	-0.0258086	0.00175381	0.688957	0.0420543	2.63468e-09	3.04789e-07	-0.147504	chr15	58638577		OpenSea
cg05894847	0.575985	0.00994529	0.519045	0.00555587	0.54414	0.0147177	0.416039	0.0171364	2.40122e-05	0.0186665	-0.0569399	0.00368482	0.219185	-0.0318459	0.0157623	0.999998	0.0250941	9.70365e-11	3.30074e-08	-0.159947	chr14	95827986	chr14:95826675-95826941	S_Shore
cg08705258	0.208246	0.0330613	0.0579268	0.00391691	0.145048	0.0590058	0.11771	0.0166371	2.40167e-05	0.0186665	-0.150319	0.0201584	0.384742	-0.0631978	0.00287453	0.802802	0.0871215	0.00217848	0.0091962	-0.0905358	chr8	26493475		OpenSea	DPYSL2;DPYSL2;DPYSL2	Body;Body;Body
cg15885771	0.573017	0.034628	0.470872	0.0296299	0.496822	0.0201683	0.592168	0.00479163	2.40241e-05	0.0186665	-0.102145	0.000392028	0.103045	-0.0761955	0.134955	0.999998	0.0259499	0.260957	0.476451	0.019151	chr7	29905045		OpenSea	WIPF3	Body
cg10016185	0.501396	0.0167964	0.383869	0.024713	0.4538	0.0121636	0.432588	0.0487506	2.42091e-05	0.0187713	-0.117527	0.0243712	0.409318	-0.0475956	0.00239366	0.756798	0.0699313	0.00268963	0.010988	-0.0688082	chr9	109725150		OpenSea	MIR548Q;ZNF462	Body;Body
cg19961197	0.150292	0.0376682	0.0361753	0.0109595	0.0761716	0.0273638	0.103614	0.0120759	2.42092e-05	0.0187713	-0.114117	0.00123681	0.153956	-0.0741206	0.046404	0.999998	0.0399963	0.0232118	0.0683318	-0.0466781	chr1	100422621		OpenSea
cg03351487	0.22707	0.0312344	0.127367	0.028345	0.0906681	0.00493742	0.368627	0.0250664	2.43376e-05	0.0188513	-0.0997031	7.76848e-07	0.00937531	-0.136402	0.0378633	0.999998	-0.0366988	5.04044e-07	1.20725e-05	0.141557	chr2	169003820		OpenSea	STK39	Body
cg14238919	0.152316	0.0196245	0.0738458	0.0128511	0.139989	0.0217569	0.110332	0.0127454	2.43895e-05	0.0188554	-0.0784707	0.343533	0.868399	-0.0123279	0.000131539	0.199095	0.0661428	0.00501208	0.0186163	-0.0419846	chr1	65381747		OpenSea	JAK1	5'UTR
cg01709798	0.887813	0.0338506	0.77675	0.00825034	0.844213	0.0201508	0.810767	0.0331803	2.43933e-05	0.0188554	-0.111063	0.0283649	0.429733	-0.0436004	0.00206939	0.720292	0.0674624	0.000733632	0.00368053	-0.0770455	chr5	43173099		OpenSea	ZNF131;ZNF131;ZNF131;ZNF131	Body;Body;Body;Body
cg25421409	0.743332	0.0910387	0.467638	0.0374536	0.660263	0.0534712	0.77759	0.0265762	2.45276e-05	0.0189227	-0.275694	0.0815278	0.597191	-0.0830685	0.000694632	0.461182	0.192625	0.451131	0.687648	0.0342584	chr13	107026684		OpenSea
cg17184479	0.673881	0.0306497	0.312088	0.162204	0.590767	0.0320257	0.657257	0.074961	2.45331e-05	0.0189227	-0.361793	0.174092	0.738344	-0.0831134	0.000301137	0.312949	0.278679	0.778539	0.916223	-0.0166235	chr10	94790819		OpenSea	EXOC6;EXOC6	Body;Body
cg21316598	0.763492	0.039881	0.413714	0.0713914	0.489951	0.151359	0.770297	0.0410813	2.45672e-05	0.0189227	-0.349778	0.000263388	0.0911021	-0.273541	0.195764	0.999998	0.0762373	0.905119	0.969235	0.0068045	chr20	43210220		OpenSea	PKIG;PKIG;PKIG;PKIG;PKIG	TSS1500;5'UTR;5'UTR;5'UTR;5'UTR
cg17476223	0.867235	0.0246666	0.77118	0.00424593	0.795885	0.0279869	0.804187	0.0133917	2.45867e-05	0.0189227	-0.0960546	0.000414649	0.104534	-0.0713499	0.131367	0.999998	0.0247047	0.00115243	0.00537027	-0.0630479	chr4	77663285	chr4:77661449-77663084	S_Shore	SHROOM3	Body
cg20060598	0.406725	0.0080202	0.301638	0.0253098	0.339674	0.0138283	0.328045	0.0225137	2.4617e-05	0.0189227	-0.105088	0.00143782	0.160797	-0.0670519	0.0408794	0.999998	0.0380357	0.00038754	0.00216236	-0.0786802	chr4	1041450	chr4:1043387-1043645	N_Shore
cg04141948	0.49916	0.035767	0.33948	0.0265832	0.382136	0.0301958	0.318196	0.0552024	2.4632e-05	0.0189227	-0.15968	0.000466335	0.109163	-0.117024	0.118337	0.999998	0.042656	6.54585e-06	8.22067e-05	-0.180964	chr7	1023156	chr7:1024021-1024233	N_Shore	CYP2W1	Body
cg05457730	0.751767	0.0184448	0.678169	0.00624327	0.685835	0.0164629	0.793054	0.0217589	2.46589e-05	0.0189239	-0.0735979	7.42082e-05	0.0584554	-0.0659323	0.526549	0.999998	0.00766561	0.00367397	0.0143051	0.0412866	chr16	86795490		OpenSea
cg24547709	0.805127	0.0317499	0.682251	0.0234509	0.712982	0.0361513	0.727549	0.0218485	2.47879e-05	0.0189887	-0.122876	0.000384443	0.102332	-0.0921456	0.141755	0.999998	0.0307308	0.00156699	0.00695992	-0.0775782	chr9	139666663		OpenSea
cg12771518	0.458965	0.0290253	0.265535	0.0374078	0.247351	0.0726136	0.582683	0.0275447	2.47971e-05	0.0189887	-0.19343	9.64676e-06	0.0279771	-0.211614	0.567265	0.999998	-0.0181842	0.00141905	0.0064007	0.123718	chr2	11394340		OpenSea	ROCK2	Body
cg13443605	0.316303	0.0266819	0.237142	0.0131355	0.268441	0.0118597	0.230022	0.0215111	2.48195e-05	0.0189887	-0.0791615	0.00216796	0.184294	-0.0478622	0.0276484	0.999998	0.0312993	1.0049e-05	0.000114582	-0.0862811	chr17	14207036	chr17:14204168-14207702	Island	HS3ST3B1;MGC12916	Body;TSS200
cg00718620	0.279659	0.0113933	0.227026	0.007328	0.222339	0.00903843	0.374125	0.0103745	2.48451e-05	0.0189889	-0.0526334	1.01475e-05	0.0285443	-0.0573206	0.587701	0.999998	-0.00468719	3.06176e-08	1.651e-06	0.0944662	chr20	61866613		OpenSea	BIRC7;BIRC7	TSS1500;TSS1500
cg06306927	0.342546	0.0256382	0.251487	0.00377082	0.262778	0.0157007	0.255402	0.0249976	2.48767e-05	0.0189937	-0.0910592	9.29063e-05	0.0637764	-0.0797683	0.452689	0.999998	0.011291	3.89194e-05	0.00033279	-0.0871436	chr17	40346279		OpenSea	GHDC;GHDC;GHDC;GHDC	TSS200;5'UTR;5'UTR;5'UTR
cg10877386	0.674201	0.0125193	0.512059	0.0550843	0.551411	0.0425706	0.620599	0.0257576	2.49077e-05	0.0189979	-0.162142	0.00035433	0.100109	-0.12279	0.153161	0.999998	0.0393519	0.0589708	0.148817	-0.0536026	chr11	9557107		OpenSea
cg09167664	0.538197	0.063875	0.3389	0.0425115	0.516426	0.0518587	0.554137	0.0383668	2.49403e-05	0.0190008	-0.199297	0.507332	0.936422	-0.0217718	7.92714e-05	0.152087	0.177525	0.626074	0.827745	0.0159394	chr9	12923422		OpenSea
cg09802818	0.361766	0.0291967	0.478494	0.00948446	0.396493	0.030628	0.240469	0.00248743	2.49829e-05	0.0190008	0.116728	0.0855314	0.605632	0.0347272	0.000673997	0.454335	-0.0820011	1.67694e-05	0.000170799	-0.121297	chr12	52604609		OpenSea	LOC283404	TSS200
cg13801259	0.897566	0.0109323	0.850841	0.00537227	0.884947	0.00949298	0.880965	0.0098235	2.49876e-05	0.0190008	-0.0467251	0.115155	0.659305	-0.012619	0.000488387	0.390727	0.0341061	0.0444315	0.117802	-0.0166019	chr1	186281417		OpenSea	TPR;RNU6-72P;PRG4;PRG4;PRG4;PRG4;PRG4;MIR548F1	3'UTR;TSS1500;Body;Body;Body;Body;Body;Body
cg09758273	0.907723	0.0142964	0.828982	0.0261117	0.85401	0.0215132	0.925194	0.011178	2.50446e-05	0.0190248	-0.078741	0.000859394	0.136575	-0.0537129	0.0682485	0.999998	0.0250281	0.189109	0.375904	0.0174708	chr4	1237995	chr4:1241412-1244111	N_Shelf	CTBP1;CTBP1	Body;5'UTR
cg25949447	0.921989	0.0189478	0.816437	0.0237216	0.898315	0.0212064	0.90721	0.0287122	2.50959e-05	0.0190378	-0.105552	0.184725	0.749932	-0.0236742	0.00028849	0.304385	0.0818775	0.398211	0.635646	-0.014779	chr2	128169860	chr2:128173475-128173793	N_Shelf
cg23514529	0.339392	0.0129178	0.272696	0.00514152	0.281122	0.017345	0.408449	0.0112179	2.51204e-05	0.0190378	-0.0666963	9.6193e-05	0.0647447	-0.05827	0.444802	0.999998	0.0084263	1.75149e-05	0.000176779	0.0690561	chr17	37033946		OpenSea	LASP1;LASP1;LASP1	5'UTR;Body;Body
cg02515233	0.188732	0.0235113	0.118125	0.00948786	0.140838	0.0199722	0.097746	0.0091892	2.5138e-05	0.0190378	-0.0706063	0.000901997	0.13893	-0.0478939	0.065457	0.999998	0.0227124	1.60152e-06	2.82944e-05	-0.0909856	chr9	72658837	chr9:72658836-72659277	Island	MAMDC2;MAMDC2	1stExon;5'UTR
cg18236982	0.504419	0.0230453	0.370649	0.0586055	0.418931	0.0117174	0.547143	0.0159401	2.52139e-05	0.0190637	-0.13377	0.00144614	0.161073	-0.0854876	0.0417708	0.999998	0.0482824	0.067238	0.16578	0.0427245	chr1	236065291		OpenSea
cg02004165	0.75951	0.0436191	0.53385	0.083793	0.746853	0.0228384	0.553917	0.0598642	2.52232e-05	0.0190637	-0.22566	0.732263	0.983213	-0.0126567	4.52913e-05	0.110748	0.213003	6.43089e-05	0.00049739	-0.205593	chr2	39811600		OpenSea
cg14456934	0.250289	0.0818431	0.0604444	0.00985631	0.197961	0.0461005	0.0859514	0.0092106	2.52613e-05	0.0190715	-0.189845	0.108839	0.649092	-0.0523287	0.000525971	0.401995	0.137516	0.000105599	0.00074241	-0.164338	chr17	14648602		OpenSea
cg10903555	0.382555	0.0214475	0.171044	0.0172967	0.275005	0.0675555	0.203025	0.0416458	2.5326e-05	0.0190715	-0.211511	0.00710214	0.273838	-0.10755	0.00873746	0.999998	0.103961	0.000127504	0.000865879	-0.17953	chr17	13447665		OpenSea	HS3ST3A1	Body
cg11117099	0.257052	0.0101023	0.211874	0.00385843	0.225373	0.00926026	0.159766	0.0131205	2.53412e-05	0.0190715	-0.0451781	0.000692172	0.127001	-0.0316795	0.0847153	0.999998	0.0134986	3.19741e-09	3.47485e-07	-0.0972869	chr17	43325657	chr17:43324689-43325729	Island	LOC100133991	Body
cg07724668	0.535814	0.0268916	0.363724	0.00287618	0.507949	0.0264718	0.704658	0.00811457	2.53414e-05	0.0190715	-0.17209	0.331173	0.861439	-0.0278648	0.000143721	0.209217	0.144225	3.07958e-05	0.000276072	0.168844	chr4	81063713		OpenSea
cg17196465	0.204769	0.00499171	0.25098	0.011395	0.214297	0.00630433	0.17905	0.0152328	2.5361e-05	0.0190715	0.0462112	0.220889	0.785021	0.0095279	0.000236748	0.279849	-0.0366833	0.00395081	0.0152105	-0.0257189	chr3	50676567		OpenSea	MAPKAPK3	Body
cg03676292	0.534594	0.0172017	0.410868	0.0207753	0.434594	0.0166644	0.75722	0.0412985	2.54163e-05	0.0190939	-0.123726	0.000201429	0.0838715	-0.1	0.253227	0.999998	0.0237255	3.0495e-08	1.64712e-06	0.222626	chr11	75836261		OpenSea	UVRAG	Body
cg24006126	0.155286	0.0110153	0.0968422	0.0150421	0.0970922	0.0151699	0.0435456	0.00805392	2.55511e-05	0.0191759	-0.0584436	2.67006e-05	0.0405421	-0.0581936	0.979171	0.999998	0.00024991	1.44457e-08	9.85731e-07	-0.11174	chr1	155290813	chr1:155290606-155291001	Island	RUSC1;RUSC1;C1orf104	5'UTR;5'UTR;Body
cg22859267	0.163893	0.0212593	0.0896572	0.0149321	0.143484	0.0130073	0.106928	0.0197573	2.56284e-05	0.0191998	-0.0742354	0.110144	0.651343	-0.0204081	0.00052775	0.402049	0.0538273	0.000323346	0.0018602	-0.0569646	chr12	93730363		OpenSea	LOC643339	Body
cg13390361	0.566186	0.0618085	0.359644	0.0503951	0.51103	0.0394326	0.568756	0.0352814	2.56342e-05	0.0191998	-0.206542	0.119758	0.666775	-0.0551558	0.000481548	0.388321	0.151386	0.93945	0.980878	0.0025707	chr8	43058087	chr8:43059755-43059973	N_Shore
cg06850464	0.399976	0.0267924	0.23048	0.0590268	0.290851	0.0459065	0.193311	0.0297812	2.56669e-05	0.0192051	-0.169496	0.00138418	0.159116	-0.109125	0.0444618	0.999998	0.0603711	3.05585e-06	4.59527e-05	-0.206665	chr22	18525602		OpenSea
cg11133963	0.563903	0.0178234	0.47678	0.012999	0.499504	0.0138996	0.493624	0.0248662	2.57636e-05	0.0192581	-0.0871232	0.000449854	0.107358	-0.0643987	0.128022	0.999998	0.0227245	0.000207553	0.00128979	-0.0702785	chr17	47297512	chr17:47296969-47297314	S_Shore	ABI3;ABI3	Body;Body
cg03703074	0.558367	0.0856291	0.279575	0.0419044	0.536234	0.0741545	0.17084	0.0754517	2.58012e-05	0.019267	-0.278792	0.629725	0.966817	-0.0221326	5.93226e-05	0.129788	0.256659	6.89777e-07	1.52019e-05	-0.387527	chr11	128150006		OpenSea
cg11794767	0.471678	0.031688	0.285896	0.04388	0.357827	0.0483485	0.435462	0.0604986	2.58478e-05	0.0192825	-0.185782	0.00202081	0.180182	-0.113851	0.0310355	0.999998	0.0719307	0.246547	0.457357	-0.0362168	chr5	81702646		OpenSea
cg18417227	0.340189	0.0149178	0.267885	0.0243129	0.268877	0.00909058	0.421176	0.00466373	2.6029e-05	0.0193983	-0.0723035	2.99835e-05	0.0421708	-0.0713113	0.933358	0.999998	0.0009922	7.87593e-06	9.48479e-05	0.0809871	chr7	40906421		OpenSea
cg05465955	0.768093	0.0225987	0.673568	0.0353294	0.686549	0.0093913	0.779023	0.0187121	2.6069e-05	0.0194089	-0.0945241	0.000112325	0.0694504	-0.0815439	0.408805	0.999998	0.0129803	0.485081	0.718645	0.0109305	chr17	40715236	chr17:40714087-40715282	Island	COASY;COASY;COASY;COASY;COASY	1stExon;Body;Body;Body;5'UTR
cg22275629	0.480614	0.0488258	0.271315	0.0667826	0.413092	0.0382741	0.521152	0.0430528	2.61299e-05	0.0194238	-0.209299	0.0656641	0.559195	-0.0675217	0.000940124	0.535906	0.141777	0.24993	0.461826	0.0405384	chr1	212475117		OpenSea	PPP2R5A;PPP2R5A	TSS200;Body
cg14189890	0.907885	0.0087313	0.847057	0.0220134	0.897538	0.0112971	0.930455	0.011169	2.61475e-05	0.0194238	-0.0608283	0.309612	0.848189	-0.010347	0.00016199	0.224876	0.0504813	0.0376911	0.102683	0.0225702	chr6	146131001		OpenSea	FBXO30;LOC100507557	5'UTR;Body
cg15209695	0.133665	0.0394374	0.0331829	0.00500448	0.0426238	0.0154156	0.0419357	0.0101108	2.6167e-05	0.0194238	-0.100483	7.03031e-05	0.0569012	-0.0910416	0.569481	0.999998	0.00944087	6.53132e-05	0.00050356	-0.0917297	chr14	75614650		OpenSea	TMED10	Body
cg01024473	0.832056	0.0201339	0.747553	0.0138488	0.770087	0.0164749	0.888061	0.00767671	2.62194e-05	0.0194434	-0.0845023	0.00048848	0.111119	-0.0619689	0.12099	0.999998	0.0225335	0.00112166	0.00524947	0.0560052	chr1	32664981	chr1:32666231-32666460	N_Shore	CCDC28B	TSS1500
cg24020353	0.734558	0.0236616	0.51454	0.0856117	0.611875	0.055913	0.872713	0.0171822	2.63538e-05	0.0195237	-0.220018	0.00400057	0.225327	-0.122684	0.0162096	0.999998	0.0973344	0.00170857	0.00749071	0.138154	chr13	110991132		OpenSea	COL4A2	Body
cg27268905	0.857329	0.0236834	0.771482	0.0242986	0.837615	0.0209342	0.852468	0.0129932	2.64027e-05	0.0195406	-0.0858475	0.177115	0.741679	-0.0197144	0.000320482	0.319731	0.0661331	0.730967	0.891975	-0.0048609	chr4	174111999		OpenSea	GALNT7	Body
cg21229570	0.856726	0.00551402	0.754579	0.0349579	0.790044	0.0203559	0.849613	0.0310043	2.64368e-05	0.0195465	-0.102147	0.00127108	0.155191	-0.0666821	0.0498899	0.999998	0.0354645	0.672805	0.858392	-0.0071127	chr12	115124768	chr12:115124729-115125152	Island
cg20032794	0.18759	0.000161233	0.134245	0.0143778	0.15253	0.0034494	0.160159	0.00624535	2.65555e-05	0.0196149	-0.0533456	0.00120981	0.152704	-0.0350606	0.0525712	0.999998	0.018285	0.00681494	0.0241868	-0.0274318	chr8	143867383		OpenSea	LY6D	Body
cg05112220	0.157716	0.0145743	0.0550854	0.00979918	0.0745898	0.0408607	0.206423	0.013915	2.66133e-05	0.0196259	-0.10263	0.000205817	0.0844763	-0.083126	0.259326	0.999998	0.0195043	0.0110445	0.0364204	0.0487067	chr1	209878097		OpenSea	HSD11B1;HSD11B1;HSD11B1	TSS200;5'UTR;5'UTR
cg20512044	0.0964335	0.0159278	0.0388535	0.00568602	0.0597578	0.0117667	0.0996929	0.0167922	2.66229e-05	0.0196259	-0.0575799	0.00154465	0.165081	-0.0366757	0.0416759	0.999998	0.0209042	0.731247	0.892121	0.00325942	chr14	51230329		OpenSea	NIN;NIN;NIN;NIN	Body;Body;Body;Body
cg26432364	0.240502	0.00787487	0.146184	0.0181764	0.191068	0.0334651	0.326368	0.0152201	2.6753e-05	0.019685	-0.0943182	0.00607017	0.260257	-0.0494339	0.0109041	0.999998	0.0448843	6.85271e-05	0.000523928	0.0858657	chr10	99522843		OpenSea
cg21379113	0.515363	0.0624297	0.281306	0.0276459	0.377051	0.0889609	0.622648	0.0342187	2.67698e-05	0.019685	-0.234057	0.00269899	0.197605	-0.138313	0.0243398	0.999998	0.0957447	0.013481	0.0431334	0.107284	chr1	243878751		OpenSea	AKT3;AKT3;AKT3	Body;Body;Body
cg27507254	0.671005	0.0117351	0.546684	0.0275064	0.570508	0.0383029	0.682354	0.0337361	2.67819e-05	0.019685	-0.124321	0.000210711	0.0849629	-0.100497	0.255828	0.999998	0.0238242	0.581223	0.796072	0.0113486	chr1	43206037	chr1:43204115-43204323	S_Shore	CLDN19;CLDN19	TSS200;TSS200
cg06571187	0.149643	0.0130933	0.0672274	0.0150181	0.0681987	0.0264381	0.144659	0.0140459	2.71015e-05	0.0199003	-0.0824153	3.05928e-05	0.0422191	-0.0814441	0.942972	0.999998	0.000971267	0.714252	0.882675	-0.00498357	chr1	209878123		OpenSea	HSD11B1;HSD11B1;HSD11B1	TSS200;5'UTR;5'UTR
cg09217350	0.364983	0.0195983	0.245815	0.0300445	0.307058	0.0227169	0.097446	0.0181948	2.72065e-05	0.0199579	-0.119168	0.00972965	0.30433	-0.057925	0.00694218	0.999998	0.0612427	2.05423e-09	2.57421e-07	-0.267537	chr6	74960030		OpenSea
cg19668500	0.509552	0.0592318	0.28287	0.0583101	0.427783	0.0366305	0.365985	0.0721384	2.72653e-05	0.0199814	-0.226682	0.0432302	0.491115	-0.0817688	0.00152914	0.657568	0.144913	0.00164169	0.00724127	-0.143567	chr1	64087627		OpenSea	PGM1;PGM1;PGM1	TSS1500;Body;5'UTR
cg10951027	0.300957	0.038222	0.153463	0.0336247	0.252176	0.0470768	0.230272	0.028451	2.73545e-05	0.0200243	-0.147494	0.0609187	0.545701	-0.0487818	0.00107282	0.573211	0.0987125	0.0106022	0.0351942	-0.0706849	chr11	3964589		OpenSea	STIM1;STIM1;STIM1	Body;Body;Body
cg25518066	0.116034	0.00414741	0.0814185	0.00681781	0.0984771	0.00744432	0.0803535	0.00250196	2.73774e-05	0.0200243	-0.0346157	0.00756037	0.279272	-0.0175571	0.00900177	0.999998	0.0170586	2.00251e-05	0.000196392	-0.0356807	chr2	207999044		OpenSea	KLF7;KLF7;KLF7;KLF7;KLF7	TSS200;Body;Body;Body;Body
cg21420536	0.68357	0.0500525	0.526304	0.0552392	0.620235	0.0269171	0.639939	0.0119367	2.74265e-05	0.0200407	-0.157265	0.0265382	0.420618	-0.0633345	0.0025428	0.770917	0.093931	0.10933	0.245692	-0.0436306	chr8	23714630		OpenSea
cg02138682	0.423973	0.00394746	0.3516	0.0183856	0.386068	0.0166671	0.482372	0.0136277	2.74855e-05	0.0200642	-0.0723729	0.00620053	0.261788	-0.0379053	0.0110215	0.999998	0.0344677	0.00021917	0.00134937	0.0583986	chr16	84336042		OpenSea	WFDC1	Body
cg01405582	0.521789	0.00688531	0.459262	0.0214821	0.455958	0.0142726	0.535863	0.0100313	2.75917e-05	0.0201221	-0.062527	1.61779e-05	0.033481	-0.0658311	0.749271	0.999998	-0.00330403	0.187054	0.372785	0.0140745	chr6	29692365	chr6:29691106-29692093	S_Shore	HLA-F;HLA-F;HLA-F	Body;Body;Body
cg05469151	0.544823	0.0279797	0.3507	0.0225839	0.542449	0.037982	0.388919	0.0219281	2.76743e-05	0.0201626	-0.194122	0.940956	0.998151	-0.00237358	3.13783e-05	0.0892719	0.191749	0.000230113	0.00140477	-0.155904	chr9	82104562		OpenSea
cg16848930	0.862046	0.00465345	0.756149	0.00826194	0.817897	0.0203778	0.815667	0.0415163	2.77327e-05	0.0201796	-0.105897	0.0225565	0.399125	-0.0441482	0.00304027	0.814484	0.0617487	0.0175505	0.0539361	-0.0463785	chr15	50781606		OpenSea	USP8;USP8;USP8	Body;Body;Body
cg16108121	0.496414	0.103252	0.27624	0.0296092	0.462311	0.0241217	0.274943	0.019188	2.77744e-05	0.0201796	-0.220175	0.356046	0.875617	-0.0341027	0.000144502	0.209539	0.186072	2.61515e-05	0.000242479	-0.221471	chr8	104290176		OpenSea
cg09191626	0.347903	0.0082524	0.284099	0.0149775	0.29965	0.0107283	0.372881	0.0183712	2.78117e-05	0.0201796	-0.0638041	0.000393728	0.103075	-0.0482538	0.155664	0.999998	0.0155503	0.030487	0.0859506	0.0249777	chr11	13983986	chr11:13984066-13986349	N_Shore	SPON1;SPON1	1stExon;5'UTR
cg14642479	0.489468	0.0328098	0.339827	0.0228309	0.341452	0.03171	0.557401	0.0567083	2.78236e-05	0.0201796	-0.149642	3.11054e-05	0.0423222	-0.148016	0.947575	0.999998	0.0016251	0.0145116	0.0459098	0.0679324	chr20	50211163		OpenSea
cg14984781	0.764173	0.00705757	0.694094	0.0272869	0.701464	0.00863762	0.838978	0.00922863	2.78479e-05	0.0201796	-0.0700788	8.41501e-05	0.0615393	-0.0627091	0.527451	0.999998	0.0073697	1.41282e-05	0.000149413	0.0748055	chr17	31867	chr17:29994-31868	Island	DOC2B	TSS1500
cg15973513	0.3387	0.0260615	0.205717	0.0254815	0.287828	0.0229346	0.472249	0.0333443	2.78594e-05	0.0201796	-0.132983	0.0338666	0.453934	-0.0508724	0.00201755	0.715116	0.0821104	2.66728e-05	0.000246345	0.133549	chr5	37848203		OpenSea	GDNF-AS1	Body
cg00591952	0.777048	0.0310407	0.667175	0.00575503	0.745349	0.0208925	0.796381	0.0370239	2.79129e-05	0.0201915	-0.109874	0.0976321	0.629459	-0.0316995	0.000663348	0.451197	0.0781741	0.296853	0.521801	0.019333	chr15	69715033		OpenSea	KIF23;KIF23;KIF23	Body;Body;Body
cg20450082	0.49294	0.034269	0.324868	0.0248417	0.4258	0.0264395	0.47331	0.0677589	2.79298e-05	0.0201915	-0.168072	0.0278079	0.427047	-0.0671398	0.00247664	0.762462	0.100932	0.483698	0.717393	-0.0196297	chr6	75857507		OpenSea	COL12A1;COL12A1;COL12A1;COL12A1	ExonBnd;ExonBnd;Body;Body
cg08701420	0.223887	0.0190524	0.144461	0.0218988	0.166081	0.0175377	0.248853	0.0179205	2.79804e-05	0.0201926	-0.0794257	0.00054973	0.117222	-0.0578063	0.116211	0.999998	0.0216194	0.0737335	0.178794	0.0249662	chr10	105044051		OpenSea	INA	Body
cg22102703	0.40543	0.0119521	0.326715	0.0181339	0.345986	0.00874592	0.426001	0.0289085	2.79852e-05	0.0201926	-0.0787154	0.000400825	0.10349	-0.0594446	0.154179	0.999998	0.0192708	0.130181	0.282028	0.020571	chr21	43346284		OpenSea	C2CD2;C2CD2	Body;5'UTR
cg13781408	0.508228	0.0273413	0.414496	0.0070402	0.455936	0.0258435	0.4526	0.0169857	2.8077e-05	0.0202393	-0.0937317	0.00415693	0.228607	-0.0522921	0.0168073	0.999998	0.0414396	0.00270603	0.0110451	-0.0556274	chr17	79095700	chr17:79093076-79096677	Island	AATK	Body
cg12755738	0.479103	0.0760633	0.198643	0.0231786	0.407143	0.0745644	0.303823	0.094808	2.81423e-05	0.0202668	-0.28046	0.136936	0.692359	-0.0719597	0.000461079	0.381635	0.2085	0.00185735	0.00803816	-0.17528	chr2	39532047		OpenSea	MAP4K3;MAP4K3	Body;Body
cg13713046	0.496165	0.0165098	0.388108	0.0375855	0.417092	0.0176839	0.556075	0.0287359	2.82066e-05	0.0202817	-0.108057	0.000528542	0.115434	-0.0790727	0.121417	0.999998	0.0289842	0.0043477	0.0164977	0.0599099	chr8	22500019		OpenSea	BIN3-IT1;BIN3	TSS1500;Body
cg15763706	0.323309	0.0225667	0.180885	0.0241894	0.256569	0.0350076	0.528612	0.0213424	2.82171e-05	0.0202817	-0.142424	0.0122647	0.327934	-0.0667396	0.00574501	0.975615	0.0756845	4.99539e-07	1.20027e-05	0.205304	chr3	9129677		OpenSea	SRGAP3;SRGAP3	Body;Body
cg11213850	0.0569591	0.0119827	0.140572	0.0141586	0.112397	0.0163461	0.133494	0.0144385	2.82937e-05	0.0203172	0.083613	0.00118549	0.151884	0.0554379	0.0574972	0.999998	-0.0281751	6.85453e-05	0.000524045	0.0765351	chr11	62194179		OpenSea
cg02276665	0.708803	0.0141609	0.598132	0.0257124	0.596867	0.0323903	0.785912	0.00332344	2.83917e-05	0.020368	-0.110671	2.5268e-05	0.0400048	-0.111936	0.94494	0.999998	-0.00126489	0.000799121	0.00395421	0.0771087	chr5	138088442	chr5:138088659-138089836	N_Shore	CTNNA1	TSS1500
cg22712983	0.345787	0.0366986	0.214642	0.0200371	0.191832	0.0178123	0.404976	0.039293	2.85202e-05	0.0204406	-0.131145	5.20773e-06	0.0214314	-0.153954	0.303213	0.999998	-0.0228096	0.0151758	0.0476957	0.0591893	chr2	219187374	chr2:219187653-219188251	N_Shore	PNKD;PNKD	TSS1500;Body
cg23677426	0.296775	0.0294578	0.107716	0.0296448	0.16279	0.075833	0.598526	0.0192501	2.8674e-05	0.0205209	-0.189059	0.000700415	0.127544	-0.133986	0.095525	0.999998	0.0550733	1.51808e-07	5.09441e-06	0.301751	chr2	101727028		OpenSea	TBC1D8	Body
cg09329178	0.366959	0.0179362	0.248123	0.0393829	0.295894	0.0204344	0.0802517	0.0212969	2.86872e-05	0.0205209	-0.118836	0.00260129	0.194873	-0.071065	0.0273312	0.999998	0.0477706	8.72924e-10	1.43583e-07	-0.286707	chr6	138192206	chr6:138187825-138189141	S_Shelf	TNFAIP3;TNFAIP3;TNFAIP3	5'UTR;5'UTR;5'UTR
cg01407062	0.276884	0.0245512	0.170895	0.00892768	0.212931	0.0238544	0.439515	0.0308336	2.87571e-05	0.0205354	-0.105989	0.00244278	0.190868	-0.0639531	0.0291446	0.999998	0.0420359	2.44055e-07	7.1316e-06	0.162631	chr15	91538575	chr15:91537236-91538218	S_Shore	PRC1;PRC1;PRC1	TSS1500;TSS1500;TSS1500
cg09955705	0.377499	0.0205954	0.251614	0.0330108	0.315667	0.0304796	0.421025	0.0394004	2.87851e-05	0.0205354	-0.125885	0.00945156	0.301747	-0.0618315	0.00763967	0.999998	0.0640535	0.0524004	0.135044	0.0435262	chr8	30253570		OpenSea	RBPMS;RBPMS;RBPMS;RBPMS	Body;Body;Body;Body
cg09344472	0.187237	0.00498048	0.111728	0.0212164	0.14223	0.0105451	0.144505	0.020571	2.87897e-05	0.0205354	-0.0755084	0.00266987	0.196965	-0.0450069	0.0267536	0.999998	0.0305015	0.00383617	0.0148375	-0.0427318	chr22	36766620		OpenSea	MYH9	5'UTR
cg15617140	0.664169	0.0389006	0.549889	0.0281162	0.576492	0.0249215	0.747492	0.00661518	2.88231e-05	0.0205396	-0.11428	0.000358145	0.100484	-0.0876779	0.175095	0.999998	0.0266024	0.000554933	0.00291616	0.0833222	chr18	33551821	chr18:33552151-33552952	N_Shore	C18orf21;C18orf21;C18orf21;C18orf21	TSS1500;TSS1500;TSS1500;TSS1500
cg13455652	0.0482113	0.0055354	0.115956	0.0184663	0.0609772	0.0141728	0.105429	0.00920375	2.88838e-05	0.0205539	0.0677447	0.266826	0.820926	0.0127659	0.000217402	0.265584	-0.0549788	0.000150587	0.000992913	0.0572177	chr15	68565287		OpenSea
cg26236177	0.480907	0.0200806	0.331659	0.0512169	0.370165	0.0207657	0.178639	0.0471272	2.89177e-05	0.0205539	-0.149248	0.000479515	0.110317	-0.110741	0.135891	0.999998	0.0385069	8.16898e-09	6.65872e-07	-0.302268	chr14	61110649	chr14:61108954-61109786	S_Shore
cg09284275	0.308096	0.0108612	0.220498	0.027651	0.224366	0.0273778	0.440651	0.00979596	2.89255e-05	0.0205539	-0.0875984	4.56569e-05	0.0480832	-0.0837298	0.790209	0.999998	0.0038686	2.89905e-07	8.08492e-06	0.132555	chr16	15923487		OpenSea	MYH11;MYH11;MYH11;MYH11	Body;Body;Body;Body
cg07876665	0.313942	0.00540755	0.158744	0.0310111	0.254083	0.0295943	0.274224	0.0650954	2.90303e-05	0.020592	-0.155199	0.0332412	0.451501	-0.0598595	0.00215814	0.731728	0.0953392	0.13897	0.296862	-0.0397184	chr8	22101351	chr8:22102303-22103142	N_Shore	POLR3D	TSS1500
cg26094719	0.697772	0.028097	0.397717	0.0982926	0.618614	0.0452653	0.660985	0.102089	2.90341e-05	0.020592	-0.300056	0.12813	0.679293	-0.0791581	0.000514417	0.398868	0.220898	0.464301	0.699985	-0.0367871	chr3	179139405		OpenSea	GNB4	Body
cg11343643	0.755875	0.0310726	0.610426	0.0405147	0.627782	0.0172792	0.475332	0.0508881	2.91538e-05	0.0206478	-0.145449	0.000102398	0.0664692	-0.128092	0.476242	0.999998	0.0173566	1.52009e-08	1.02312e-06	-0.280543	chr16	89951702		OpenSea	TCF25	Body
cg22436347	0.697764	0.00599665	0.56033	0.0577892	0.659346	0.0229851	0.508751	0.0312593	2.92012e-05	0.0206478	-0.137434	0.108866	0.649133	-0.0384184	0.000619992	0.435181	0.0990156	8.97758e-07	1.84645e-05	-0.189013	chr12	27314930		OpenSea
cg18634690	0.392982	0.00795746	0.336214	0.0196772	0.325334	0.00536378	0.373267	0.0113219	2.92125e-05	0.0206478	-0.0567676	4.53197e-06	0.0198008	-0.0676479	0.259606	0.999998	-0.0108803	0.0517966	0.133769	-0.0197145	chr7	2827233		OpenSea	GNA12	Body
ch.2.71774667F	0.0463269	0.0129602	0.112957	0.0283093	0.0356754	0.0012151	0.180508	0.00711739	2.92448e-05	0.0206478	0.0666299	0.343667	0.86851	-0.0106515	6.10279e-06	0.0304424	-0.0772814	8.89349e-09	7.06045e-07	0.134181	chr2	71921159		OpenSea
cg11750672	0.783971	0.0217013	0.692313	0.00505235	0.723311	0.0288625	0.690867	0.0135189	2.92509e-05	0.0206478	-0.0916584	0.00123387	0.153821	-0.0606599	0.0574153	0.999998	0.0309985	2.49152e-05	0.000233402	-0.0931039	chr22	31495620	chr22:31494658-31495175	S_Shore	SMTN;SMTN;SMTN;SMTN;SMTN	Body;Body;Body;Body;Body
cg03082812	0.37885	0.038405	0.215107	0.0266535	0.294622	0.0364841	0.305795	0.0575253	2.93454e-05	0.020695	-0.163743	0.00722733	0.275514	-0.0842282	0.010219	0.999998	0.0795144	0.0163855	0.0508967	-0.0730551	chr9	5621481		OpenSea
cg00301619	0.891325	0.00760641	0.842222	0.00403606	0.869449	0.00833482	0.907708	0.0138248	2.93819e-05	0.0207013	-0.0491031	0.0165218	0.360018	-0.0218763	0.00446247	0.911549	0.0272269	0.0605231	0.152038	0.0163828	chr1	2447390	chr1:2445355-2445648	S_Shore	PANK4	Body
cg20444600	0.421835	0.0147042	0.28525	0.0339089	0.30007	0.051282	0.104946	0.0292128	2.94497e-05	0.0207295	-0.136585	9.19586e-05	0.0635926	-0.121765	0.516875	0.999998	0.0148202	1.48997e-09	2.06645e-07	-0.316889	chr18	53069000		OpenSea	TCF4;TCF4;TCF4;TCF4;TCF4;TCF4;TCF4;TCF4;TCF4;TCF4;TCF4	Body;Body;Body;Body;Body;Body;Body;Body;Body;Body;5'UTR
cg15791171	0.901505	0.00696899	0.792393	0.0347538	0.834419	0.040747	0.88861	0.00490163	2.95589e-05	0.0207868	-0.109112	0.00217232	0.184338	-0.0670866	0.0337148	0.999998	0.0420254	0.480992	0.715062	-0.0128954	chr1	218829778		OpenSea	MIR548F3	Body
cg01379237	0.394658	0.013552	0.302358	0.0212626	0.321569	0.0346737	0.632496	0.011435	2.96113e-05	0.0208041	-0.0923008	0.000277263	0.0924208	-0.0730889	0.223357	0.999998	0.0192119	3.88753e-10	8.38757e-08	0.237837	chr3	189983744		OpenSea
cg19195069	0.248748	0.0158685	0.109895	0.00445203	0.0659064	0.029565	0.208218	0.00528759	2.96501e-05	0.0208119	-0.138853	1.50404e-06	0.0121722	-0.182842	0.0731825	0.999998	-0.043989	0.0958982	0.221201	-0.0405303	chr3	187607568		OpenSea
cg21694873	0.774707	0.0173638	0.611789	0.0206649	0.648079	0.0764852	0.866412	0.020055	2.97297e-05	0.0208481	-0.162918	0.000328158	0.0978189	-0.126628	0.194447	0.999998	0.0362899	0.00406462	0.0155808	0.0917049	chr3	45451677		OpenSea	LARS2	Body
cg10453974	0.770475	0.0118976	0.671565	0.0233873	0.673043	0.0202878	0.852273	0.0288609	2.99363e-05	0.0209592	-0.0989108	3.48883e-05	0.0436537	-0.0974323	0.928409	0.999998	0.0014785	0.000189014	0.0011948	0.081798	chr10	116641464		OpenSea	FAM160B1	Body
cg17414208	0.308497	0.02187	0.213488	0.01433	0.25967	0.0079923	0.429569	0.013593	2.99575e-05	0.0209592	-0.0950091	0.00735982	0.277028	-0.0488275	0.010282	0.999998	0.0461816	2.20641e-06	3.5977e-05	0.121071	chr17	79551175		OpenSea	NPLOC4	Body
cg18243661	0.128853	0.0287514	0.237721	0.00904965	0.157313	0.0326198	0.186256	0.0169797	2.99999e-05	0.0209592	0.108868	0.13248	0.68557	0.0284598	0.000514226	0.398868	-0.080408	0.00627423	0.0225488	0.0574028	chr10	121076483		OpenSea	GRK5	Body
cg24505013	0.422297	0.0545877	0.15581	0.0452207	0.294958	0.0916148	0.298129	0.0640857	3.00002e-05	0.0209592	-0.266487	0.0113572	0.319975	-0.127339	0.00667196	0.999998	0.139149	0.0130933	0.0420837	-0.124168	chr2	178138294		OpenSea
cg01602730	0.501521	0.0270794	0.399151	0.0212659	0.403078	0.0280025	0.384128	0.023866	3.00988e-05	0.0210085	-0.10237	4.46812e-05	0.0477295	-0.0984431	0.817902	0.999998	0.00392661	7.12014e-06	8.773e-05	-0.117393	chr1	153671011		OpenSea
cg18509691	0.76394	0.0242588	0.686024	0.0213818	0.701283	0.00582282	0.858545	0.0191736	3.01853e-05	0.0210424	-0.0779161	0.000245567	0.0896747	-0.0626574	0.251311	0.999998	0.0152587	3.81802e-06	5.44338e-05	0.0946052	chr1	172947150		OpenSea
cg21209091	0.268906	0.0175258	0.163675	0.0182699	0.207194	0.0164867	0.130041	0.0400618	3.02035e-05	0.0210424	-0.105231	0.0030971	0.206986	-0.0617121	0.0244444	0.999998	0.0435188	1.49841e-06	2.69483e-05	-0.138866	chr8	42234975		OpenSea	DKK4	TSS1500
cg23220897	0.66242	0.00516548	0.54317	0.0403028	0.585232	0.0343535	0.54267	0.0207222	3.02808e-05	0.0210766	-0.119251	0.00150388	0.163406	-0.0771887	0.0493912	0.999998	0.0420619	2.90154e-05	0.000263306	-0.11975	chr3	16924709	chr3:16925381-16926849	N_Shore
cg04996921	0.656479	0.000565202	0.567292	0.00991889	0.597878	0.0191293	0.747912	0.0218759	3.04083e-05	0.0211457	-0.0891869	0.00134413	0.157524	-0.0586011	0.0552346	0.999998	0.0305857	2.35625e-05	0.000223385	0.0914325	chr15	68907224		OpenSea	CORO2B	Body
cg01940633	0.610161	0.0211816	0.516932	0.019319	0.528092	0.0185339	0.72466	0.0155766	3.04987e-05	0.0211888	-0.0932287	0.000107236	0.0680794	-0.0820689	0.476804	0.999998	0.0111599	3.40108e-06	4.98556e-05	0.114499	chr9	137037626		OpenSea
cg18156471	0.660041	0.0278771	0.390385	0.0942322	0.573948	0.0341831	0.529156	0.093686	3.0548e-05	0.0212034	-0.269656	0.0719566	0.574936	-0.0860934	0.00102136	0.561928	0.183563	0.0104844	0.0348656	-0.130885	chr5	83011366		OpenSea	HAPLN1	5'UTR
cg10317314	0.275274	0.0133482	0.204673	0.00487169	0.231606	0.00608569	0.0402944	0.00644405	3.05919e-05	0.0212142	-0.070601	0.00213114	0.183332	-0.0436685	0.0357106	0.999998	0.0269325	1.42727e-11	9.2741e-09	-0.23498	chr12	31272114		OpenSea
cg27128545	0.436522	0.0156216	0.324894	0.0340877	0.38098	0.0233466	0.21529	0.035604	3.08301e-05	0.0213596	-0.111628	0.00910995	0.297973	-0.0555424	0.00859387	0.999998	0.056086	1.15975e-08	8.46499e-07	-0.221232	chr10	13829208		OpenSea	FRMD4A	Body
cg10704762	0.686202	0.0272649	0.597767	0.00334448	0.603793	0.0155856	0.757726	0.03147	3.08638e-05	0.0213632	-0.0884352	6.25451e-05	0.054084	-0.0824084	0.683865	0.999998	0.0060268	0.000237873	0.00144309	0.0715239	chr5	43019939	chr5:43017968-43018668	S_Shore	LOC648987;LOC648987;LOC648987;LOC648987;LOC648987	TSS1500;TSS1500;TSS1500;TSS200;Body
cg00442529	0.313061	0.00979578	0.221739	0.0133672	0.250991	0.0267744	0.297919	0.0329162	3.09023e-05	0.0213701	-0.0913223	0.00104331	0.145134	-0.0620701	0.0714179	0.999998	0.0292522	0.329133	0.560431	-0.0151424	chr3	149597860		OpenSea	RNF13;RNF13	Body;Body
cg20641794	0.483731	0.0131367	0.416708	0.0074693	0.442048	0.00411301	0.50549	0.027965	3.10454e-05	0.0214362	-0.0670222	0.0020688	0.18143	-0.0416824	0.0373675	0.999998	0.0253398	0.0681998	0.167715	0.0217592	chr19	39927495	chr19:39926224-39926863	S_Shore	RPS16	TSS1500
cg21517389	0.225731	0.0154784	0.147983	0.0149593	0.162945	0.0178391	0.238161	0.0262942	3.10553e-05	0.0214362	-0.0777485	0.000242445	0.0893633	-0.0627862	0.260485	0.999998	0.0149623	0.34639	0.579864	0.0124296	chr7	50861602	chr7:50861390-50861638	Island	GRB10	TSS1500
cg17723604	0.240638	0.0168283	0.157439	0.0101007	0.156515	0.0226839	0.194094	0.0259675	3.11669e-05	0.0214934	-0.0831991	2.78418e-05	0.0406676	-0.0841235	0.946958	0.999998	-0.0009244	0.00437114	0.0165735	-0.0465439	chr10	90923558		OpenSea
cg19052042	0.797546	0.0145679	0.740493	0.00918393	0.756665	0.00882766	0.565606	0.0187187	3.12179e-05	0.0215007	-0.0570524	0.000685054	0.126664	-0.0408806	0.106515	0.999998	0.0161718	1.0323e-12	1.65398e-09	-0.231939	chr10	44321465		OpenSea
cg27326687	0.314528	0.00934585	0.223421	0.017417	0.248551	0.0214949	0.182511	0.0313913	3.12349e-05	0.0215007	-0.0911062	0.000627623	0.122678	-0.0659764	0.115386	0.999998	0.0251298	5.28011e-07	1.24863e-05	-0.132017	chr15	43803504	chr15:43802881-43803407	S_Shore	TP53BP1	TSS1500
cg09168805	0.275314	0.0116085	0.198793	0.0136152	0.223398	0.0215057	0.170622	0.0242707	3.12869e-05	0.0215023	-0.076521	0.00106865	0.146234	-0.051916	0.0707651	0.999998	0.024605	1.03081e-06	2.04556e-05	-0.104692	chr1	94514548		OpenSea	ABCA4	Body
cg15068733	0.215149	0.0256091	0.121732	0.010391	0.1399	0.00931625	0.128866	0.0118619	3.12947e-05	0.0215023	-0.0934167	0.000249706	0.0898014	-0.0752491	0.256054	0.999998	0.0181676	6.91313e-05	0.000527637	-0.0862826	chr17	7342846	chr17:7342829-7344028	Island	FGF11;FGF11	1stExon;5'UTR
cg22191793	0.468847	0.0422367	0.323693	0.00728596	0.448349	0.049973	0.349126	0.0312467	3.15697e-05	0.0216601	-0.145154	0.404585	0.898973	-0.0204981	0.000139846	0.205981	0.124656	0.00020314	0.00126739	-0.119722	chr3	54935473		OpenSea	CACNA2D3-AS1;CACNA2D3	TSS200;Body
cg23240927	0.203019	0.0413356	0.0680027	0.01262	0.125289	0.0140141	0.146829	0.0185257	3.15823e-05	0.0216601	-0.135016	0.00363005	0.217989	-0.0777298	0.0220206	0.999998	0.0572862	0.0242172	0.0708164	-0.0561897	chr11	1320497	chr11:1315467-1317115	S_Shelf	TOLLIP	Body
cg00448560	0.640859	0.00324398	0.577079	0.0103343	0.591492	0.0176566	0.58504	0.0163514	3.16776e-05	0.0217056	-0.0637801	0.000359459	0.100579	-0.0493678	0.191057	0.999998	0.0144123	0.000117406	0.000809325	-0.0558194	chr16	49525727	chr16:49526248-49526664	N_Shore	ZNF423	Body
cg04276413	0.209061	0.0125511	0.13293	0.0199718	0.155841	0.0174326	0.0853852	0.0141532	3.17087e-05	0.021707	-0.0761309	0.000849539	0.136116	-0.0532195	0.0888744	0.999998	0.0229114	1.38205e-07	4.7639e-06	-0.123676	chr13	34184663		OpenSea	STARD13	5'UTR
cg02138124	0.232117	0.0611635	0.0890789	0.0165181	0.0687103	0.0269192	0.0845923	0.0216817	3.17575e-05	0.0217205	-0.143038	7.85442e-06	0.025438	-0.163407	0.401028	0.999998	-0.0203685	2.31398e-05	0.000220206	-0.147525	chr8	37901697		OpenSea	EIF4EBP1	Body
cg11345378	0.797421	0.00761111	0.730767	0.00935594	0.771685	0.016217	0.68076	0.00720872	3.18009e-05	0.0217268	-0.0666542	0.0344269	0.456064	-0.0257362	0.00231552	0.74841	0.040918	5.60956e-08	2.51381e-06	-0.116662	chr1	20682155		OpenSea
cg12446543	0.16763	0.0119954	0.1161	0.0111692	0.120086	0.0132187	0.0685398	0.00602125	3.18336e-05	0.0217268	-0.0515295	7.1008e-05	0.05724	-0.0475435	0.645239	0.999998	0.003986	1.75764e-08	1.12839e-06	-0.0990902	chr7	72897269		OpenSea	BAZ1B	Body
cg11806439	0.669926	0.0122958	0.595793	0.0214835	0.555641	0.022793	0.912571	0.0150376	3.18538e-05	0.0217268	-0.0741333	2.60082e-07	0.00504698	-0.114285	0.0054857	0.966389	-0.0401521	1.87493e-11	1.13046e-08	0.242645	chr14	101157950		OpenSea
cg13038373	0.907635	0.00723204	0.869385	0.00103476	0.899784	0.0128983	0.912078	0.00573086	3.18995e-05	0.0217332	-0.0382508	0.232715	0.79489	-0.0078514	0.000286486	0.304385	0.0303994	0.491654	0.724366	0.0044426	chr1	192877228		OpenSea
cg10995297	0.649456	0.00681114	0.551514	0.0273713	0.564858	0.0225886	0.389937	0.023782	3.19213e-05	0.0217332	-0.0979421	0.000133834	0.0732083	-0.0845985	0.42142	0.999998	0.0133436	2.97913e-10	7.08327e-08	-0.259519	chr14	24728974		OpenSea	TGM1	Body
cg00170483	0.300565	0.0256742	0.184906	0.0338943	0.192072	0.019514	0.097522	0.0334153	3.20925e-05	0.0218152	-0.115659	6.08546e-05	0.0535684	-0.108493	0.712138	0.999998	0.00716582	5.46626e-08	2.46911e-06	-0.203043	chr1	110090242	chr1:110091039-110091590	N_Shore	GNAI3	TSS1500
cg00759741	0.70437	0.0155813	0.626164	0.0136649	0.641841	0.0153955	0.787951	0.0264308	3.21036e-05	0.0218152	-0.0782054	0.000273024	0.0921044	-0.0625284	0.243539	0.999998	0.0156771	1.61529e-05	0.000165972	0.0835813	chr16	88603887	chr16:88599610-88601530	S_Shelf
cg22489060	0.297393	0.0659887	0.0906503	0.0366745	0.27347	0.0542825	0.429212	0.0457009	3.21459e-05	0.0218152	-0.206743	0.49355	0.931907	-0.0239228	0.000107894	0.179569	0.18282	0.00176287	0.00769344	0.131819	chr2	43705628		OpenSea	THADA;THADA;THADA	Body;Body;Body
cg25345675	0.246511	0.0207896	0.13108	0.0478544	0.224307	0.013856	0.262974	0.0170521	3.21712e-05	0.0218152	-0.115431	0.262275	0.817944	-0.0222037	0.000249888	0.288543	0.093227	0.400893	0.638367	0.016463	chr22	45844642		OpenSea
cg01213519	0.673338	0.0121766	0.597157	0.0155094	0.634247	0.0257508	0.826434	0.0124346	3.2211e-05	0.0218152	-0.0761806	0.00776227	0.28195	-0.039091	0.0106159	0.999998	0.0370896	1.02815e-08	7.79733e-07	0.153096	chr5	134386369	chr5:134385967-134386370	Island
cg01180120	0.183338	0.0204982	0.0907431	0.0184054	0.137864	0.0376781	0.0424283	0.00502411	3.22409e-05	0.0218152	-0.0925945	0.010099	0.308312	-0.0454735	0.00816944	0.999998	0.047121	3.07601e-07	8.43942e-06	-0.140909	chr3	185034948		OpenSea	MAP3K13;MAP3K13	5'UTR;Body
cg12637085	0.126436	0.00724484	0.0492259	0.00426176	0.10668	0.0205088	0.248025	0.0245616	3.22458e-05	0.0218152	-0.0772096	0.142819	0.700235	-0.0197555	0.000512512	0.398868	0.0574541	2.04673e-07	6.29889e-06	0.12159	chr13	114068181	chr13:114066946-114067488	S_Shore
cg25114611	0.662974	0.0223166	0.530961	0.032724	0.58736	0.0475675	0.868842	0.0131225	3.23503e-05	0.0218219	-0.132012	0.00382058	0.221846	-0.0756134	0.0215289	0.999998	0.056399	2.30921e-07	6.85189e-06	0.205869	chr6	35696870	chr6:35695725-35696156	S_Shore	FKBP5;LOC285847	TSS1500;Body
cg16378421	0.176144	0.0177712	0.107046	0.00323353	0.112359	0.0141896	0.0995403	0.0194115	3.23519e-05	0.0218219	-0.0690976	7.17574e-05	0.0573631	-0.0637852	0.647758	0.999998	0.0053124	1.10519e-05	0.00012344	-0.0766035	chr3	183736171	chr3:183735183-183736103	S_Shore	ABCC5;ABCC5	TSS1500;TSS1500
cg03184218	0.255621	0.0278916	0.131849	0.00709309	0.240386	0.0526166	0.189631	0.0221598	3.23728e-05	0.0218219	-0.123773	0.467224	0.923178	-0.0152354	0.000117593	0.188471	0.108537	0.00613114	0.0221125	-0.0659905	chr1	235459310		OpenSea	ARID4B;ARID4B;ARID4B	Body;Body;Body
cg17331750	0.473942	0.00559895	0.313863	0.0219992	0.348975	0.0352382	0.325971	0.0709269	3.23921e-05	0.0218219	-0.160079	0.000340042	0.0985955	-0.124967	0.204525	0.999998	0.0351115	7.09032e-05	0.000538732	-0.147971	chr7	4755341	chr7:4757802-4758037	N_Shelf	FOXK1	Body
cg03764226	0.418871	0.0468262	0.224374	0.0225368	0.377351	0.0791035	0.108454	0.0279129	3.24015e-05	0.0218219	-0.194497	0.216186	0.780846	-0.0415206	0.000318435	0.319705	0.152977	1.75399e-07	5.64816e-06	-0.310417	chr20	30942880	chr20:30945647-30947033	N_Shelf
cg21067023	0.613639	0.00862904	0.54582	0.0118493	0.550692	0.0164165	0.812073	0.0188587	3.24482e-05	0.0218337	-0.0678193	6.82416e-05	0.0563589	-0.0629467	0.669343	0.999998	0.0048726	8.36597e-11	2.99245e-08	0.198434	chr18	501513	chr18:499315-500722	S_Shore	COLEC12	TSS1500
cg11651174	0.277601	0.0232313	0.144073	0.0134386	0.215095	0.0431378	0.101697	0.0457735	3.27455e-05	0.0219761	-0.133528	0.0133851	0.337232	-0.0625056	0.00626931	0.990656	0.0710224	1.67253e-06	2.92298e-05	-0.175904	chr21	43074397		OpenSea
cg23171208	0.771633	0.0475615	0.578713	0.0656987	0.734065	0.035765	0.562211	0.0444578	3.27613e-05	0.0219761	-0.192919	0.257509	0.814272	-0.0375674	0.00026074	0.291489	0.155352	1.39984e-05	0.000148344	-0.209422	chr13	99720059		OpenSea	DOCK9;DOCK9	Body;Body
cg22320962	0.203446	0.012355	0.134057	0.00518248	0.156151	0.0115814	0.119287	0.0274507	3.27685e-05	0.0219761	-0.069389	0.00106808	0.146206	-0.0472952	0.074407	0.999998	0.0220938	4.22511e-06	5.87949e-05	-0.0841595	chr8	11560299	chr8:11559596-11562956	Island	GATA4	TSS1500
cg23443166	0.162179	0.018479	0.0575064	0.0213143	0.145349	0.0316921	0.0388675	0.00580037	3.27773e-05	0.0219761	-0.104673	0.346205	0.869857	-0.0168297	0.000179252	0.234936	0.0878431	5.81806e-06	7.50467e-05	-0.123312	chr4	124337377		OpenSea
cg23130729	0.245101	0.00583221	0.173255	0.0125652	0.176407	0.024094	0.28156	0.0111265	3.28431e-05	0.0220005	-0.0718453	5.15298e-05	0.0508663	-0.0686941	0.794122	0.999998	0.0031512	0.0084012	0.0288917	0.0364596	chr17	77021616	chr17:77020023-77020868	S_Shore	C1QTNF1;C1QTNF1-AS1;C1QTNF1-AS1;C1QTNF1;C1QTNF1;C1QTNF1	TSS200;Body;Body;5'UTR;5'UTR;5'UTR
cg09655487	0.233626	0.0119024	0.144385	0.0114275	0.170524	0.0288318	0.199297	0.0095566	3.2877e-05	0.0220035	-0.0892417	0.000796696	0.133301	-0.0631029	0.0979204	0.999998	0.0261388	0.035508	0.0976788	-0.0343297	chr5	148800342		OpenSea	MIR143HG;MIR143HG	Body;Body
cg26275827	0.60744	0.0238332	0.520763	0.0218182	0.541295	0.0189908	0.630575	0.0133411	3.2919e-05	0.0220119	-0.0866765	0.000420259	0.105028	-0.0661446	0.173324	0.999998	0.0205319	0.12835	0.278909	0.0231352	chr11	65081346	chr11:65081937-65083333	N_Shore	CDC42EP2	TSS1500
cg05826295	0.520098	0.0425764	0.366008	0.0162637	0.41995	0.0255278	0.179447	0.0480621	3.29926e-05	0.0220415	-0.15409	0.00155458	0.165378	-0.100148	0.0526096	0.999998	0.0539416	3.17917e-09	3.45905e-07	-0.34065	chr6	113886340		OpenSea
cg19362478	0.0877174	0.0273122	0.158744	0.00757316	0.103275	0.017277	0.0420179	0.0104245	3.31837e-05	0.0221493	0.0710261	0.206124	0.771393	0.0155575	0.000346042	0.331368	-0.0554686	0.00168544	0.00740399	-0.0456995	chr1	42420460		OpenSea
cg21216071	0.642397	0.0176508	0.532648	0.0164237	0.562976	0.0216649	0.381145	0.0452722	3.32415e-05	0.0221665	-0.109749	0.000664333	0.124871	-0.0794213	0.11681	0.999998	0.030328	1.24879e-09	1.83645e-07	-0.261253	chr2	242303044		OpenSea	FARP2;FARP2;FARP2	5'UTR;5'UTR;5'UTR
cg07209896	0.72491	0.0244823	0.561522	0.0742221	0.678894	0.0104755	0.441357	0.0259473	3.32687e-05	0.0221665	-0.163388	0.110593	0.652025	-0.0460154	0.000706448	0.464086	0.117373	6.56996e-08	2.81282e-06	-0.283552	chr2	134257689		OpenSea	NCKAP5;NCKAP5	Body;Body
cg00966662	0.257881	0.0173598	0.1729	0.0067135	0.216635	0.0297141	0.195462	0.0131593	3.33074e-05	0.0221726	-0.0849806	0.0110154	0.317181	-0.0412459	0.0077794	0.999998	0.0437348	0.000587716	0.00305901	-0.0624185	chr11	69259631	chr11:69258149-69258544	S_Shore
cg13087262	0.277274	0.0436506	0.114798	0.00804011	0.204823	0.0459773	0.186989	0.0540425	3.3455e-05	0.022251	-0.162477	0.0175869	0.367365	-0.0724512	0.00487967	0.931293	0.0900256	0.00478766	0.0179082	-0.0902857	chr12	89117215		OpenSea
cg00191665	0.464534	0.024683	0.368062	0.0110451	0.366812	0.0107434	0.711817	0.0177859	3.3615e-05	0.0223376	-0.0964717	2.94879e-05	0.0418463	-0.0977214	0.938636	0.999998	-0.00124966	4.88773e-10	9.75773e-08	0.247284	chr3	128478302		OpenSea	RAB7A	5'UTR
cg20816770	0.459433	0.0197474	0.392329	0.00981377	0.432873	0.0157216	0.645559	0.0113334	3.36762e-05	0.0223584	-0.067105	0.0315901	0.444504	-0.0265602	0.00270483	0.789651	0.0405448	1.76186e-10	4.9511e-08	0.186126	chr3	128274072	chr3:128273936-128274796	Island
cg17651451	0.35467	0.021245	0.263203	0.0131228	0.308469	0.0189494	0.178349	0.0310044	3.37275e-05	0.0223726	-0.0914673	0.00877842	0.294553	-0.0462005	0.00990843	0.999998	0.0452668	1.82997e-08	1.16137e-06	-0.176321	chr5	178697400		OpenSea	ADAMTS2;ADAMTS2	Body;Body
cg01137429	0.891528	0.0232182	0.780715	0.0342562	0.85881	0.0195202	0.838631	0.0312665	3.37889e-05	0.0223935	-0.110813	0.0963176	0.626969	-0.032718	0.00083682	0.512847	0.0780952	0.0122083	0.0396567	-0.0528967	chr4	99960247		OpenSea	METAP1	Body
cg12427162	0.643662	0.0669813	0.463703	0.0200034	0.550359	0.0322847	0.716775	0.017482	3.38711e-05	0.0224281	-0.17996	0.00750979	0.278703	-0.0933031	0.011635	0.999998	0.0866566	0.0280759	0.0802098	0.0731128	chr1	168198488	chr1:168194945-168195839	S_Shelf	SFT2D2	Body
cg27622625	0.391086	0.0184735	0.339776	0.00201016	0.359035	0.00523486	0.382824	0.00862825	3.40308e-05	0.0225139	-0.0513103	0.00214096	0.183539	-0.032051	0.0400759	0.999998	0.0192593	0.347215	0.580771	-0.0082625	chr16	57937756	chr16:57937636-57937865	Island	CNGB1	Body
cg08709360	0.897444	0.00523733	0.841832	0.00529017	0.862911	0.00823971	0.973235	0.00702945	3.42941e-05	0.0226679	-0.0556118	0.00224848	0.186004	-0.0345327	0.0385588	0.999998	0.0210791	1.19556e-06	2.27956e-05	0.0757914	chr1	1003376	chr1:1002663-1005318	Island
cg25935979	0.385669	0.0793279	0.129778	0.0297728	0.212387	0.0762525	0.23289	0.0699643	3.43241e-05	0.0226679	-0.25589	0.00116579	0.150968	-0.173282	0.072055	0.999998	0.0826085	0.00298295	0.0119949	-0.152778	chr11	94307552		OpenSea	PIWIL4	Body
cg01368053	0.417894	0.016017	0.295285	0.0506416	0.359075	0.0176094	0.318259	0.020933	3.43994e-05	0.0226842	-0.122609	0.0119886	0.325099	-0.0588195	0.00742052	0.999998	0.0637894	0.000250902	0.00150773	-0.0996351	chr22	25373685		OpenSea
cg25897951	0.717342	0.0194106	0.639008	0.0127516	0.691751	0.0155306	0.787424	0.00686211	3.44347e-05	0.0226842	-0.078334	0.0691703	0.568217	-0.0255909	0.00122233	0.609787	0.0527431	0.000102986	0.000727557	0.0700822	chr4	1244024	chr4:1241412-1244111	Island	CTBP1;CTBP1;C4orf42	TSS1500;TSS1500;TSS200
cg03993213	0.702825	0.0156854	0.627697	0.00802901	0.659207	0.0169651	0.837824	0.0139186	3.44606e-05	0.0226842	-0.0751285	0.00363399	0.218133	-0.0436183	0.0243137	0.999998	0.0315102	4.47744e-08	2.15033e-06	0.134998	chr4	736765	chr4:738424-741517	N_Shore	PCGF3	Body
cg08196984	0.116573	0.0158822	0.0660223	0.00874549	0.0993568	0.00293769	0.0540342	0.0134134	3.44947e-05	0.0226842	-0.0505508	0.059445	0.541675	-0.0172163	0.00143877	0.642437	0.0333345	3.58805e-06	5.19085e-05	-0.0625389	chr15	65135681	chr15:65133371-65134329	S_Shore	PLEKHO2;PLEKHO2	Body;Body
cg07187576	0.124861	0.0220532	0.0495805	0.0134485	0.0768395	0.0176192	0.0677382	0.00492072	3.45004e-05	0.0226842	-0.0752805	0.00185083	0.175198	-0.0480214	0.0467946	0.999998	0.027259	0.000459232	0.00248898	-0.0571227	chr22	50730852	chr22:50727441-50728654	S_Shelf	PLXNB2	5'UTR
cg00259588	0.246896	0.00306936	0.188876	0.0132841	0.182813	0.0145579	0.121473	0.0158822	3.45697e-05	0.0227098	-0.0580195	1.23269e-05	0.0301422	-0.0640823	0.538582	0.999998	-0.00606287	4.47788e-09	4.3981e-07	-0.125423	chr9	101559271	chr9:101558329-101559214	S_Shore	ANKS6	TSS1500
cg17704570	0.0940986	0.00692333	0.0532137	0.00823603	0.0490725	0.0057403	0.0358352	0.00631814	3.48962e-05	0.0229027	-0.0408849	1.28385e-05	0.0306815	-0.0450261	0.551309	0.999998	-0.00414126	7.28553e-07	1.58152e-05	-0.0582635	chr19	9786027	chr19:9785480-9785806	S_Shore	ZNF562;ZNF562;ZNF562	TSS1500;TSS1500;TSS1500
cg13636636	0.420871	0.00546424	0.349613	0.00674969	0.374848	0.00602046	0.396862	0.0199635	3.49245e-05	0.0229027	-0.0712576	0.00170145	0.169845	-0.0460226	0.0513948	0.999998	0.025235	0.0621595	0.155421	-0.0240087	chr9	131965921	chr9:131965037-131965636	S_Shore
cg18306932	0.267806	0.0282664	0.156159	0.0256025	0.150471	0.0398741	0.152462	0.0132	3.50176e-05	0.0229436	-0.111647	2.10434e-05	0.0374612	-0.117335	0.763364	0.999998	-0.0056878	2.51127e-05	0.000234853	-0.115344	chr14	52070469		OpenSea	FRMD6	5'UTR
cg09214447	0.616309	0.0226368	0.453447	0.0619065	0.393231	0.0328785	0.323331	0.0377802	3.52114e-05	0.0230504	-0.162862	1.16278e-06	0.0113637	-0.223078	0.0433061	0.999998	-0.0602161	4.53267e-08	2.16781e-06	-0.292978	chr1	27049744		OpenSea	ARID1A;ARID1A	Body;Body
cg09470311	0.83298	0.0131459	0.758174	0.00868302	0.784366	0.0107568	0.793456	0.0204725	3.53744e-05	0.0231307	-0.0748057	0.00163923	0.16803	-0.0486141	0.0540002	0.999998	0.0261916	0.00685898	0.0243206	-0.0395242	chr12	70267129		OpenSea	MYRFL	Body
cg18959835	0.205427	0.0112109	0.0807084	0.0328169	0.155815	0.0315975	0.258301	0.0431317	3.53959e-05	0.0231307	-0.124718	0.0315773	0.44444	-0.0496113	0.00286753	0.802802	0.0751068	0.0233689	0.0687269	0.0528749	chr7	17597427		OpenSea	LOC101927630	Body
cg12821663	0.752933	0.0182901	0.581784	0.0599237	0.620564	0.053653	0.828047	0.0274666	3.55232e-05	0.0231936	-0.171149	0.000399396	0.103371	-0.132369	0.194626	0.999998	0.0387806	0.0196871	0.0594254	0.0751145	chr22	38459051		OpenSea	PICK1;PICK1;PICK1	Body;Body;Body
cg26519310	0.288893	0.101548	0.0589395	0.013288	0.179078	0.0441743	0.116793	0.0424009	3.55667e-05	0.0232018	-0.229954	0.0125308	0.33013	-0.109816	0.00738026	0.999998	0.120138	0.000529878	0.00280525	-0.1721	chr8	67439767		OpenSea
cg00386984	0.851199	0.0222874	0.781166	0.0167152	0.751409	0.0170391	0.920572	0.0133944	3.59155e-05	0.0234089	-0.070033	7.54096e-07	0.00937531	-0.0997891	0.0232824	0.999998	-0.0297561	3.9511e-05	0.000336865	0.0693738	chr1	2249617	chr1:2249315-2249634	Island
cg15093462	0.212939	0.0144112	0.127914	0.0132499	0.14553	0.0100425	0.0736421	0.016002	3.61268e-05	0.0235261	-0.0850255	0.000326318	0.0978189	-0.0674093	0.234016	0.999998	0.0176162	1.45745e-07	4.95084e-06	-0.139297	chr6	10430128	chr6:10426200-10426638	S_Shelf	LINC00518	Body
cg26314853	0.20841	0.0379597	0.0591256	0.0105938	0.0869659	0.0319826	0.090754	0.0243031	3.62673e-05	0.0235971	-0.149285	0.000260398	0.0909619	-0.121444	0.281871	0.999998	0.0278403	0.00034492	0.00196218	-0.117656	chr14	93599873		OpenSea
cg17753877	0.318769	0.0312862	0.169095	0.0265637	0.168981	0.0388395	0.369341	0.03829	3.63435e-05	0.0236128	-0.149673	3.60625e-05	0.0441452	-0.149788	0.996385	0.999998	-0.0001149	0.0624116	0.155932	0.0505728	chr9	3917289		OpenSea	GLIS3;GLIS3	Body;Body
cg14605396	0.386358	0.00265396	0.273618	0.0210664	0.376756	0.0321611	0.225609	0.0390141	3.63545e-05	0.0236128	-0.11274	0.617109	0.964091	-0.0096021	8.75523e-05	0.159401	0.103138	7.58825e-07	1.63016e-05	-0.160749	chr9	120478054		OpenSea	TLR4;TLR4;TLR4	Body;3'UTR;Body
cg27329881	0.187276	0.0403131	0.045516	0.0114619	0.129762	0.0195246	0.0765905	0.0193352	3.64297e-05	0.0236209	-0.14176	0.0292226	0.433829	-0.0575132	0.00321134	0.827999	0.0842464	0.000375782	0.00210763	-0.110685	chr12	66275403		OpenSea	LOC100129940;HMGA2;HMGA2;LOC100129940;LOC100129940;HMGA2;HMGA2	TSS200;Body;Body;Body;Body;Body;Body
cg10203483	0.205202	0.00204136	0.151125	0.00732878	0.160774	0.00328207	0.29131	0.0143009	3.64301e-05	0.0236209	-0.0540768	0.00023928	0.0889031	-0.0444273	0.302498	0.999998	0.0096495	2.0706e-07	6.35352e-06	0.0861082	chr2	85646239	chr2:85645343-85645879	S_Shore
cg20691057	0.584053	0.0286947	0.481242	0.00108879	0.506713	0.020592	0.65952	0.0314807	3.65475e-05	0.0236765	-0.102812	0.000519094	0.114544	-0.0773401	0.159697	0.999998	0.0254715	0.000637952	0.00327433	0.0754673	chr2	109938249		OpenSea	SH3RF3	Body
cg12332674	0.252616	0.0222785	0.15106	0.0250138	0.213255	0.0325758	0.131771	0.0210008	3.66206e-05	0.0237033	-0.101556	0.0360015	0.462682	-0.0393612	0.00260532	0.776416	0.0621949	5.87665e-06	7.56264e-05	-0.120846	chr6	34252820		OpenSea
cg22143698	0.18207	0.0301196	0.086435	0.00805887	0.133094	0.0268157	0.128826	0.0181353	3.66605e-05	0.0237086	-0.0956349	0.00849048	0.291258	-0.0489761	0.0112891	0.999998	0.0466588	0.00501806	0.018635	-0.0532438	chr5	10608058		OpenSea	ANKRD33B	Body
cg08740901	0.400055	0.00873523	0.321432	0.00743809	0.337857	0.0311085	0.413784	0.0125263	3.68827e-05	0.0238318	-0.0786229	0.000338659	0.098497	-0.0621982	0.231269	0.999998	0.0164247	0.313145	0.541562	0.0137288	chr2	240144335		OpenSea	HDAC4	Body
cg26881499	0.585731	0.00392324	0.518906	0.00790705	0.545226	0.0103111	0.646796	0.0156238	3.71039e-05	0.0239427	-0.0668249	0.00283047	0.201016	-0.0405051	0.0337214	0.999998	0.0263198	9.02489e-05	0.000653815	0.0610643	chr5	136915837		OpenSea
cg10747858	0.289008	0.0122996	0.201511	0.0142274	0.244787	0.0233239	0.279146	0.0141458	3.71184e-05	0.0239427	-0.0874972	0.00925526	0.299352	-0.0442218	0.0105088	0.999998	0.0432754	0.510532	0.740506	-0.0098627	chr5	178720515		OpenSea	ADAMTS2;ADAMTS2	Body;Body
cg20922407	0.704777	0.0258761	0.446029	0.0264317	0.405344	0.103867	0.6499	0.0810773	3.72684e-05	0.0240187	-0.258748	8.10301e-06	0.0255823	-0.299432	0.362507	0.999998	-0.0406846	0.225068	0.428013	-0.0548764	chr2	225749057		OpenSea	DOCK10;DOCK10	Body;Body
cg11461472	0.886959	0.0198038	0.817309	0.0197452	0.840876	0.0149061	0.951346	0.00813827	3.73901e-05	0.0240764	-0.0696499	0.0014906	0.162794	-0.0460835	0.062741	0.999998	0.0235664	8.13049e-05	0.000601048	0.064387	chr5	1764354		OpenSea
cg15170942	0.819	0.00941952	0.76428	0.00119706	0.773165	0.0203739	0.780408	0.00681603	3.75332e-05	0.0241478	-0.0547201	0.00020616	0.0844783	-0.0458356	0.34789	0.999998	0.0088845	0.000904864	0.00438698	-0.0385921	chr22	22058203	chr22:22058079-22058304	Island	YPEL1	Body
cg01558390	0.38223	0.0118657	0.288489	0.0320025	0.289169	0.0168486	0.297138	0.0276948	3.75694e-05	0.0241503	-0.0937408	4.04281e-05	0.0462848	-0.0930607	0.96598	0.999998	0.000680121	9.73446e-05	0.00069539	-0.085092	chr10	22974972		OpenSea	PIP4K2A	Body
cg17317362	0.49312	0.00588931	0.313177	0.0546775	0.482293	0.0437501	0.622163	0.0633835	3.76294e-05	0.0241567	-0.179943	0.724228	0.982253	-0.0108265	6.96722e-05	0.140987	0.169116	0.000791809	0.00392423	0.129043	chr3	168788908		OpenSea
cg04590036	0.927484	0.00645039	0.860878	0.0184902	0.909217	0.00681209	0.93652	0.0260038	3.7651e-05	0.0241567	-0.0666057	0.123546	0.672575	-0.0182668	0.000718243	0.469668	0.0483389	0.430661	0.668191	0.00903668	chr5	31442709		OpenSea	RNASEN;RNASEN	Body;Body
cg09327655	0.250544	0.0169127	0.147697	0.0260465	0.172512	0.0195602	0.380327	0.0380644	3.76762e-05	0.0241567	-0.102847	0.000495139	0.111895	-0.0780326	0.171303	0.999998	0.0248144	3.17191e-06	4.72874e-05	0.129783	chr15	42260283	chr15:42264156-42264861	N_Shelf	EHD4	Body
cg24142470	0.883525	0.00679287	0.826017	0.0135821	0.837949	0.0135537	0.904451	0.00415623	3.78326e-05	0.0242362	-0.0575077	0.000340868	0.0986215	-0.0455751	0.235385	0.999998	0.0119326	0.0475979	0.124723	0.0209262	chr7	99953465		OpenSea	MIR6840;STAG3L5P-PVRIG2P-PILRB;STAG3L5P-PVRIG2P-PILRB	TSS1500;Body;Body
cg02866360	0.167092	0.0185622	0.0711351	0.0238801	0.129901	0.0118598	0.131123	0.0339307	3.78854e-05	0.0242493	-0.0959566	0.0365348	0.464915	-0.0371911	0.00266894	0.78468	0.0587655	0.0421515	0.112722	-0.0359688	chr2	62241316		OpenSea	COMMD1	Body
cg06515301	0.819754	0.00888626	0.749627	0.00321056	0.786545	0.0169763	0.561491	0.0243861	3.80489e-05	0.0243238	-0.070127	0.0136288	0.339724	-0.0332091	0.00733725	0.999998	0.036918	4.97582e-12	4.64228e-09	-0.258263	chr9	91295396		OpenSea
cg25579860	0.728449	0.00619864	0.66287	0.0169232	0.667337	0.0209363	0.791624	0.0142631	3.80669e-05	0.0243239	-0.0655786	7.6535e-05	0.0590077	-0.0611112	0.690075	0.999998	0.0044674	5.52702e-05	0.000440467	0.0631752	chr17	34182042		OpenSea	C17orf66	3'UTR
cg21293230	0.919259	0.00775237	0.852764	0.00854476	0.891146	0.00489794	0.912312	0.0239273	3.81489e-05	0.024352	-0.0664952	0.0245568	0.410313	-0.0281135	0.00404984	0.88217	0.0383817	0.542512	0.766447	-0.0069479	chr3	142217649		OpenSea	ATR	Body
cg06672226	0.774847	0.0108176	0.724144	0.00366275	0.728645	0.0136379	0.823173	0.0106623	3.81981e-05	0.024352	-0.0507026	9.53137e-05	0.0645947	-0.046202	0.604235	0.999998	0.0045006	6.16076e-05	0.000480566	0.0483259	chr16	85611689		OpenSea
cg00049892	0.342977	0.025676	0.218586	0.0200318	0.248245	0.00925811	0.264384	0.049617	3.82086e-05	0.024352	-0.124391	0.00048534	0.110784	-0.0947319	0.176617	0.999998	0.0296593	0.00214166	0.00906413	-0.0785925	chr6	132162773		OpenSea	ENPP1	Body
cg24998804	0.876939	0.00870415	0.767765	0.047863	0.856065	0.0233579	0.912211	0.00444018	3.84881e-05	0.0244862	-0.109174	0.273134	0.825433	-0.0208732	0.000289039	0.304385	0.0883003	0.0747435	0.180786	0.0352725	chr21	36107321		OpenSea	LINC00160	Body
cg11807188	0.692048	0.0331842	0.492238	0.0747083	0.676554	0.0242054	0.616761	0.0596968	3.85095e-05	0.0244862	-0.199809	0.650558	0.971186	-0.0154942	8.53895e-05	0.156983	0.184315	0.0415253	0.111336	-0.0752867	chr1	65924844		OpenSea	LEPR;LEPR;LEPR	5'UTR;5'UTR;5'UTR
cg01129847	0.560557	0.0459236	0.428383	0.0129187	0.475359	0.0364937	0.62257	0.028917	3.85173e-05	0.0244862	-0.132174	0.00185726	0.175294	-0.0851985	0.0526428	0.999998	0.0469757	0.0144386	0.0457171	0.0620123	chr19	2281919	chr19:2278605-2278848	S_Shelf	C19orf35	5'UTR
cg05048928	0.682562	0.0138327	0.598283	0.0178497	0.602054	0.0119334	0.751274	0.0304647	3.86214e-05	0.0245315	-0.0842793	6.09251e-05	0.0535684	-0.0805078	0.793311	0.999998	0.00377148	0.000270011	0.00160218	0.0687117	chr5	142895720		OpenSea
cg03233490	0.264768	0.0219716	0.116926	0.0288005	0.224127	0.0471416	0.258802	0.0415011	3.86964e-05	0.0245451	-0.147842	0.123674	0.672791	-0.0406411	0.000739877	0.477231	0.1072	0.813224	0.932426	-0.00596553	chr17	59018422		OpenSea	BCAS3;BCAS3	Body;Body
cg15067152	0.0875267	0.0253973	0.214466	0.0333268	0.091843	0.0123411	0.191131	0.0468193	3.87084e-05	0.0245451	0.126939	0.84214	0.993127	0.00431637	5.46793e-05	0.125103	-0.122623	0.000267939	0.00159201	0.103604	chr8	129863891		OpenSea
cg19585415	0.824166	0.023194	0.900419	0.0165261	0.843874	0.0248232	0.893808	0.00888758	3.88169e-05	0.024593	0.0762531	0.145868	0.704156	0.0197089	0.000616009	0.435181	-0.0565442	9.47036e-05	0.000679965	0.069642	chr2	139112512		OpenSea
cg16995749	0.872285	0.0126142	0.704205	0.0823109	0.854597	0.0126246	0.872182	0.000931078	3.88849e-05	0.0246153	-0.168081	0.540419	0.946261	-0.0176881	0.00011534	0.186802	0.150392	0.997136	0.999145	-0.0001029	chr2	178190539		OpenSea	LOC100130691	Body
cg20433165	0.8053	0.00747369	0.730093	0.0125306	0.736495	0.028191	0.88566	0.00106197	3.91246e-05	0.0247443	-0.075207	9.38568e-05	0.0640203	-0.0688049	0.61982	0.999998	0.0064021	1.98544e-05	0.000195097	0.0803602	chr14	96550144		OpenSea	C14orf132;C14orf132;C14orf132;C14orf132	Body;Body;Body;Body
cg16904330	0.177138	0.00831609	0.116655	0.0130862	0.136233	0.0161238	0.101522	0.00708252	3.91548e-05	0.0247443	-0.0604824	0.00130376	0.15622	-0.040905	0.0747046	0.999998	0.0195774	3.67015e-06	5.28138e-05	-0.075616	chr3	119299162	chr3:119298284-119298983	S_Shore	ADPRH	5'UTR
cg15955521	0.327412	0.00310669	0.277124	0.0184255	0.304311	0.00380923	0.404398	0.0105223	3.92114e-05	0.0247591	-0.0502884	0.016331	0.35867	-0.0231016	0.00633093	0.991742	0.0271868	3.60379e-07	9.45146e-06	0.0769859	chr13	30039881		OpenSea	MTUS2;MTUS2	Body;Body
cg03599978	0.0960661	0.016388	0.0497764	0.00558389	0.0616319	0.0130478	0.0294723	0.00119818	3.92485e-05	0.0247617	-0.0462897	0.000605453	0.120839	-0.0344342	0.149701	0.999998	0.0118555	7.47105e-07	1.61085e-05	-0.0665937	chr1	219834537		OpenSea
cg08839374	0.703575	0.00733632	0.592843	0.0285723	0.577737	0.0270076	0.804859	0.0390812	3.9397e-05	0.024796	-0.110732	1.04462e-05	0.0287881	-0.125838	0.430218	0.999998	-0.0151061	9.46772e-05	0.00067982	0.101284	chr17	40667014		OpenSea	ATP6V0A1;ATP6V0A1;ATP6V0A1	Body;Body;Body
cg17695856	0.839315	0.0203501	0.720851	0.014212	0.738434	0.0407746	0.923641	0.0181752	3.93972e-05	0.024796	-0.118464	0.000185228	0.0816753	-0.100881	0.391788	0.999998	0.0175823	0.00087283	0.0042568	0.0843263	chr1	109855826		OpenSea	SORT1;SORT1	3'UTR;3'UTR
cg27439608	0.917301	0.00593859	0.845475	0.02229	0.87383	0.00721087	0.88905	0.0248814	3.94023e-05	0.024796	-0.0718256	0.00298385	0.204414	-0.0434712	0.0342772	0.999998	0.0283544	0.034838	0.0961247	-0.0282509	chr1	196118099		OpenSea
cg26790245	0.517219	0.119513	0.214561	0.045943	0.578824	0.0430512	0.455862	0.0449992	3.95296e-05	0.0248478	-0.302658	0.245913	0.806108	0.0616046	5.63844e-06	0.028712	0.364263	0.247722	0.458938	-0.0613572	chr3	107517279		OpenSea	BBX;BBX;BBX	Body;Body;Body
cg01406317	0.73838	0.0265637	0.392797	0.0645295	0.377798	0.166083	0.753072	0.0249499	3.95511e-05	0.0248478	-0.345583	2.56733e-05	0.0400048	-0.360583	0.799841	0.999998	-0.0149996	0.803861	0.928113	0.0146913	chr16	4397291	chr16:4400955-4401572	N_Shelf	Magmas	Body
cg12060056	0.412533	0.0143588	0.329101	0.0332001	0.341565	0.00758915	0.309117	0.0110413	3.96718e-05	0.0249027	-0.0834327	0.000188369	0.0818973	-0.0709687	0.389099	0.999998	0.012464	4.09537e-06	5.74091e-05	-0.103416	chr12	25845187		OpenSea
cg14228146	0.490295	0.00945545	0.401813	0.0217193	0.445735	0.0316947	0.353081	0.0196849	3.97109e-05	0.0249064	-0.0884822	0.00983439	0.305432	-0.04456	0.0106966	0.999998	0.0439222	3.14036e-07	8.56674e-06	-0.137214	chr2	119607395	chr2:119607378-119607910	Island
cg08317963	0.901813	0.00252111	0.704091	0.09503	0.890954	0.0109801	0.905032	0.00830165	3.98265e-05	0.024958	-0.197722	0.748685	0.985062	-0.0108589	6.97172e-05	0.140987	0.186863	0.924199	0.975848	0.0032192	chr10	104062629		OpenSea	GBF1;GBF1;GBF1	Body;Body;Body
cg26829189	0.66539	0.0179073	0.597232	0.00693084	0.598731	0.0235654	0.784124	0.0106772	3.98735e-05	0.0249665	-0.0681575	4.98001e-05	0.0498505	-0.0666593	0.897816	0.999998	0.0014982	7.80352e-08	3.17298e-06	0.118734	chr14	92979577	chr14:92979726-92981228	N_Shore	RIN3	TSS1500
cg12505170	0.641237	0.0316432	0.54318	0.0217575	0.564905	0.0196095	0.647166	0.0275556	3.99257e-05	0.0249783	-0.0980568	0.000417404	0.10471	-0.0763318	0.209069	0.999998	0.021725	0.724486	0.888329	0.0059287	chr5	72595685	chr5:72594147-72595808	Island
cg26455386	0.660424	0.012264	0.567612	0.0305106	0.588432	0.0257225	0.575766	0.00960438	4.00463e-05	0.0250255	-0.0928125	0.000431535	0.105762	-0.0719928	0.203897	0.999998	0.0208197	9.87422e-05	0.000703272	-0.0846589	chr17	16999983		OpenSea	MPRIP;MPRIP	Body;Body
cg08553136	0.85672	0.0112692	0.777825	0.0144095	0.784656	0.0330324	0.869264	0.0120285	4.01013e-05	0.0250255	-0.0788948	9.75616e-05	0.0652427	-0.0720642	0.614776	0.999998	0.0068306	0.360702	0.595636	0.0125443	chr5	32090873		OpenSea	PDZD2	Body
cg23432480	0.556722	0.00572725	0.481585	0.00528298	0.465511	0.0259716	0.631539	0.0132738	4.01015e-05	0.0250255	-0.0751367	5.21291e-06	0.0214314	-0.0912112	0.224444	0.999998	-0.0160745	4.18571e-05	0.000352618	0.074817	chr2	99125292		OpenSea	INPP4A;INPP4A;INPP4A;INPP4A	5'UTR;5'UTR;5'UTR;5'UTR
cg24176318	0.0625473	0.00346125	0.111963	0.0106628	0.121478	0.0120811	0.0308742	0.0051471	4.02225e-05	0.0250801	0.0494158	6.35034e-06	0.0233453	0.0589311	0.271886	0.999998	0.0095153	0.00200036	0.00855642	-0.031673	chr8	94495440		OpenSea	LINC00535	Body
cg07181565	0.78714	0.00705541	0.729971	0.0186513	0.772612	0.00237829	0.757526	0.0115885	4.02616e-05	0.0250836	-0.0571692	0.153628	0.713496	-0.0145278	0.000604704	0.430918	0.0426414	0.00838121	0.028834	-0.0296142	chr2	172953482	chr2:172951289-172952159	S_Shore	DLX1;DLX1	3'UTR;3'UTR
cg12182708	0.268367	0.0183194	0.154245	0.0057126	0.203393	0.0342675	0.25345	0.0363769	4.04118e-05	0.0251562	-0.114122	0.00461407	0.236495	-0.0649741	0.0230779	0.999998	0.0491476	0.450442	0.68701	-0.0149174	chr10	99223744		OpenSea	MMS19	Body
cg04787675	0.212557	0.0189284	0.146595	0.000533828	0.1834	0.0220242	0.0876329	0.0117804	4.04513e-05	0.0251599	-0.0659617	0.0202708	0.385666	-0.0291569	0.0052721	0.959794	0.0368048	2.84904e-08	1.57164e-06	-0.124924	chr12	104683308	chr12:104682601-104682993	S_Shore	TXNRD1;TXNRD1;TXNRD1;TXNRD1;TXNRD1	5'UTR;5'UTR;Body;Body;5'UTR
cg05997357	0.509741	0.0191377	0.321598	0.0639669	0.343153	0.041273	0.377219	0.0562755	4.04923e-05	0.0251644	-0.188143	0.000132261	0.072874	-0.166588	0.507352	0.999998	0.0215551	0.000971235	0.00465478	-0.132522	chr8	71064794		OpenSea	NCOA2	Body
cg02558751	0.083443	0.0232509	0.221197	0.00585183	0.0815908	0.00300767	0.201632	0.0250823	4.05441e-05	0.0251757	0.137754	0.937478	0.998068	-0.00185221	3.54348e-05	0.0972553	-0.139606	0.000177517	0.00113505	0.118189	chr2	218027522		OpenSea
cg04265261	0.280227	0.0252813	0.216804	0.0115342	0.213495	0.00939892	0.375384	0.0100453	4.06561e-05	0.0252244	-0.0634231	2.42274e-05	0.0396488	-0.0667323	0.761274	0.999998	-0.00330923	4.76624e-07	1.16075e-05	0.0951568	chr9	133815865	chr9:133813631-133815781	S_Shore	FIBCD1	TSS1500
cg20655068	0.0785566	0.00706981	0.138267	0.0151294	0.138704	0.0124176	0.0636807	0.00951874	4.06901e-05	0.0252245	0.0597108	3.78103e-05	0.0449435	0.0601477	0.965958	0.999998	0.0004369	0.161674	0.333681	-0.0148759	chr6	32188187		OpenSea	NOTCH4	Body
cg26607670	0.308656	0.0253308	0.224274	0.0103181	0.232831	0.0047695	0.20867	0.02356	4.08152e-05	0.0252811	-0.0843819	0.000115943	0.0700637	-0.0758247	0.556918	0.999998	0.0085572	6.91826e-06	8.57963e-05	-0.0999856	chr7	95951808	chr7:95950779-95951636	S_Shore	SLC25A13;SLC25A13;SLC25A13	TSS1500;TSS1500;TSS1500
cg21824343	0.459534	0.0209761	0.404761	0.00433531	0.422687	0.00988138	0.618192	0.0129625	4.10666e-05	0.0254082	-0.0547729	0.00140929	0.15985	-0.0368473	0.073096	0.999998	0.0179256	1.29335e-10	4.00057e-08	0.158658	chr17	1633714	chr17:1637053-1637492	N_Shelf	WDR81;WDR81;WDR81;WDR81	Body;Body;Body;Body
cg02792333	0.804485	0.0136666	0.730286	0.0240279	0.75641	0.0188006	0.860329	0.00192865	4.112e-05	0.0254082	-0.0741985	0.00187597	0.175518	-0.0480751	0.0559894	0.999998	0.0261234	0.000570608	0.00298533	0.0558442	chr11	64051402	chr11:64052607-64053652	N_Shore	GPR137;GPR137;BAD;BAD	TSS1500;TSS1500;Body;Body
cg15329642	0.447286	0.00473028	0.378472	0.0169525	0.393022	0.00645108	0.424114	0.0291799	4.11223e-05	0.0254082	-0.0688142	0.000382782	0.102242	-0.0542647	0.23073	0.999998	0.0145495	0.0660929	0.163447	-0.023172	chr1	45308298	chr1:45308543-45309159	N_Shore	PTCH2;PTCH2	Body;Body
cg20536048	0.502475	0.0456665	0.384397	0.0200757	0.411863	0.0175957	0.602089	0.0201579	4.12484e-05	0.0254633	-0.118078	0.000485319	0.110784	-0.0906115	0.189862	0.999998	0.0274668	0.000210436	0.00130477	0.0996139	chr11	110237244		OpenSea
cg25428429	0.104773	0.0073437	0.0523085	0.0155466	0.097516	0.0055469	0.0574773	0.0119989	4.12795e-05	0.0254633	-0.0524641	0.426084	0.908137	-0.00725665	0.000173427	0.23339	0.0452075	0.000113675	0.000788222	-0.0472953	chr6	42788831		OpenSea	KIAA0240;KIAA0240	5'UTR;1stExon
cg00764568	0.61311	0.0485689	0.428225	0.043414	0.491268	0.0381095	0.349999	0.0629158	4.13745e-05	0.0255009	-0.184885	0.00165892	0.168633	-0.121841	0.0632764	0.999998	0.0630433	9.00213e-07	1.85023e-05	-0.26311	chr8	122350980		OpenSea
cg05555048	0.202438	0.0117915	0.402601	0.0625368	0.278137	0.0254896	0.432836	0.0642641	4.14424e-05	0.0255136	0.200162	0.042158	0.487134	0.0756991	0.00255088	0.771489	-0.124463	9.61419e-06	0.000110664	0.230397	chr1	68000532		OpenSea
cg07503059	0.142969	0.00646987	0.0792743	0.00281157	0.0997289	0.0265957	0.0490628	0.0112329	4.147e-05	0.0255136	-0.0636951	0.00132361	0.156787	-0.0432405	0.0782763	0.999998	0.0204546	5.98678e-07	1.36906e-05	-0.0939066	chr5	111753938	chr5:111754477-111756222	N_Shore	EPB41L4A;FLJ11235	Body;TSS1500
cg05090351	0.855949	0.00213321	0.801994	0.0209364	0.829451	0.00491204	0.909076	0.0135539	4.14973e-05	0.0255136	-0.0539547	0.0116621	0.322599	-0.0264983	0.00949046	0.999998	0.0274563	4.84362e-05	0.000396351	0.0531267	chr10	126851162	chr10:126847224-126851327	Island
cg24875915	0.179603	0.026302	0.097217	0.0317043	0.161528	0.00766064	0.401711	0.00534397	4.16409e-05	0.0255808	-0.0823865	0.215099	0.779746	-0.0180752	0.000422536	0.366738	0.0643113	3.34864e-10	7.61577e-08	0.222107	chr3	140016071		OpenSea	CLSTN2	Body
cg24015279	0.351459	0.0292556	0.183012	0.0293695	0.244474	0.0547942	0.382013	0.0572023	4.1816e-05	0.0256289	-0.168448	0.00220142	0.185078	-0.106985	0.0490015	0.999998	0.0614625	0.301254	0.527157	0.030554	chr12	64646740		OpenSea
cg05026674	0.275257	0.0135999	0.177328	0.0135779	0.203264	0.00113656	0.206813	0.0404015	4.18223e-05	0.0256289	-0.0979291	0.00070396	0.127719	-0.0719929	0.139612	0.999998	0.0259362	0.0010603	0.00500677	-0.0684434	chr20	39704724		OpenSea	TOP1	Body
cg12638435	0.10695	0.0160956	0.0667233	0.00237973	0.0679054	0.00415526	0.0433527	0.00573231	4.18358e-05	0.0256289	-0.0402263	5.6302e-05	0.0519024	-0.0390442	0.864367	0.999998	0.00118206	2.65611e-07	7.58641e-06	-0.0635969	chr8	22014692	chr8:22014152-22014559	S_Shore	LGI3	TSS1500
cg15768753	0.144718	0.0104185	0.0526371	0.00764304	0.0589385	0.0271134	0.144159	0.0323215	4.18592e-05	0.0256289	-0.0920811	8.41337e-05	0.0615393	-0.0857797	0.691502	0.999998	0.00630141	0.971845	0.991338	-0.0005588	chr18	67713667		OpenSea	RTTN	Body
cg07292807	0.531243	0.0258362	0.432527	0.00648539	0.473288	0.0301011	0.437828	0.0315573	4.18966e-05	0.0256289	-0.0987165	0.00384454	0.222323	-0.0579556	0.0287234	0.999998	0.0407609	7.23173e-05	0.000547242	-0.0934153	chr22	31606930	chr22:31608021-31608528	N_Shore	LIMK2	TSS1500
cg07180646	0.767028	0.00482016	0.70562	0.0191437	0.712207	0.0145312	0.894677	0.00978796	4.19247e-05	0.0256289	-0.0614078	0.000126481	0.0718247	-0.0548208	0.535764	0.999998	0.006587	9.3358e-09	7.30159e-07	0.127649	chr1	15481541	chr1:15479219-15481471	S_Shore	TMEM51;TMEM51;TMEM51;TMEM51	5'UTR;5'UTR;5'UTR;5'UTR
cg21134994	0.899963	0.035565	0.788826	0.0272907	0.84393	0.0249261	0.836541	0.0221227	4.19686e-05	0.0256348	-0.111137	0.0100892	0.308312	-0.056033	0.0111152	0.999998	0.0551043	0.00465827	0.0174973	-0.0634224	chr5	88735768		OpenSea
cg01276573	0.365204	0.0113462	0.235604	0.047609	0.296311	0.0183691	0.487007	0.0337755	4.20608e-05	0.0256702	-0.1296	0.00734866	0.276866	-0.0688935	0.0152737	0.999998	0.060707	7.7599e-05	0.000579307	0.121802	chr17	28672068		OpenSea
cg08243711	0.47787	0.131991	0.174917	0.0135688	0.469709	0.081268	0.324932	0.0244796	4.21676e-05	0.0257144	-0.302953	0.875651	0.995021	-0.008161	5.53473e-05	0.125103	0.294792	0.0100413	0.0336033	-0.152938	chr3	99393431		OpenSea	COL8A1;COL8A1;MIR548G	5'UTR;5'UTR;Body
cg01883159	0.208395	0.0221295	0.142874	0.0160412	0.150809	0.0126935	0.121453	0.00749749	4.22945e-05	0.0257585	-0.0655212	0.000147642	0.0745183	-0.0575859	0.485693	0.999998	0.00793531	2.05334e-06	3.40883e-05	-0.0869423	chr6	43243461	chr6:43243593-43244305	N_Shore	TTBK1	Body
cg03627196	0.421205	0.063419	0.238497	0.0266328	0.291069	0.0580842	0.259959	0.0361831	4.23089e-05	0.0257585	-0.182708	0.000919807	0.139772	-0.130136	0.111366	0.999998	0.052572	0.000142093	0.000946463	-0.161246	chr17	31130753		OpenSea	MYO1D;MYO1D;MYO1D	Body;Body;Body
cg26434068	0.391988	0.0032128	0.25127	0.0461494	0.259608	0.00530868	0.155063	0.0571967	4.23489e-05	0.0257619	-0.140718	7.73762e-05	0.0592862	-0.132381	0.73127	0.999998	0.0083378	1.26818e-07	4.47681e-06	-0.236926	chr10	3762778		OpenSea	LOC105376360	Body
cg11767891	0.588722	0.0689351	0.418654	0.0209864	0.57379	0.0481078	0.292507	0.0188515	4.25991e-05	0.0258931	-0.170068	0.611975	0.963035	-0.0149317	0.000104662	0.178439	0.155136	8.47238e-08	3.35844e-06	-0.296215	chr2	225143366		OpenSea
cg00781085	0.852486	0.0588072	0.648517	0.0519033	0.846289	0.0434714	0.790359	0.0614666	4.27817e-05	0.0259657	-0.203968	0.860126	0.994384	-0.00619703	5.81414e-05	0.128864	0.197771	0.0940142	0.217683	-0.0621263	chr2	46875429		OpenSea
cg10754777	0.706824	0.0299221	0.633197	0.0103399	0.670468	0.0149323	0.853059	0.0148226	4.28075e-05	0.0259657	-0.0736274	0.0115095	0.321396	-0.0363562	0.00996839	0.999998	0.0372712	1.69347e-08	1.10032e-06	0.146235	chr19	15512044	chr19:15512025-15512393	Island	AKAP8L	Body
cg24079727	0.367852	0.0177374	0.226058	0.0416201	0.259703	0.030091	0.431282	0.0491577	4.28398e-05	0.0259657	-0.141794	0.000527806	0.115359	-0.108149	0.18323	0.999998	0.0336446	0.019638	0.0593006	0.0634302	chr15	57317980		OpenSea	TCF12;TCF12;TCF12;TCF12	Body;Body;Body;Body
cg14606858	0.10023	0.0130555	0.166815	0.0263054	0.109989	0.0136492	0.155479	0.00895781	4.28975e-05	0.0259657	0.0665852	0.401485	0.897681	0.0097585	0.000196224	0.247944	-0.0568267	0.000253309	0.00151964	0.0552485	chr7	98871769		OpenSea	MYH16	Body
cg00934800	0.530783	0.0304244	0.389991	0.0382488	0.486205	0.018677	0.444465	0.0369936	4.29194e-05	0.0259657	-0.140792	0.0830259	0.600384	-0.0445786	0.00129119	0.623839	0.0962135	0.00289263	0.0116875	-0.0863188	chr20	1806293		OpenSea
cg01763333	0.233382	0.0833944	0.0367868	0.00642553	0.0537798	0.0253547	0.161346	0.0583198	4.29544e-05	0.0259657	-0.196595	0.000104002	0.0671133	-0.179602	0.617743	0.999998	0.0169929	0.0487022	0.127099	-0.0720352	chr2	216489343		OpenSea	LINC00607	Body
cg05515347	0.244982	0.0632064	0.0542084	0.00904991	0.0937072	0.0498278	0.3268	0.0447711	4.29615e-05	0.0259657	-0.190773	0.000378851	0.101932	-0.151275	0.241988	0.999998	0.0394988	0.0242639	0.0709305	0.0818182	chr18	51783485		OpenSea
cg19090861	0.262344	0.00405862	0.174816	0.0223741	0.237198	0.0239321	0.260407	0.0254143	4.30239e-05	0.0259805	-0.0875289	0.11241	0.654871	-0.0251469	0.000927655	0.533817	0.062382	0.897869	0.966656	-0.0019376	chr11	66085958	chr11:66083955-66084535	S_Shore	CD248	TSS1500
cg03736099	0.642828	0.0020389	0.567027	0.00677814	0.5951	0.0195902	0.585148	0.0305378	4.30636e-05	0.0259805	-0.0758003	0.00239544	0.189568	-0.0477277	0.0466954	0.999998	0.0280725	0.000540701	0.00285342	-0.0576799	chr17	78430511	chr17:78428262-78429288	S_Shore
cg22027204	0.427345	0.0194642	0.333834	0.0374562	0.441387	0.021284	0.387778	0.0120414	4.30901e-05	0.0259805	-0.0935109	0.390498	0.892388	0.0140425	1.01054e-05	0.0421603	0.107553	0.0259344	0.0750031	-0.0395664	chr6	36216248		OpenSea	PNPLA1;PNPLA1	5'UTR;5'UTR
cg02550398	0.461861	0.0947593	0.221341	0.0189623	0.342539	0.067351	0.16822	0.0524109	4.34116e-05	0.0261532	-0.24052	0.011296	0.319551	-0.119322	0.0103228	0.999998	0.121198	5.34111e-06	7.02806e-05	-0.293641	chr18	55366264		OpenSea	ATP8B1	Body
cg02184008	0.650064	0.0258911	0.564848	0.0134648	0.603247	0.0229658	0.712839	0.0227461	4.37082e-05	0.0263107	-0.0852158	0.00612215	0.26097	-0.0468168	0.0191141	0.999998	0.038399	0.000717746	0.0036141	0.0627752	chr11	44333072	chr11:44330542-44331761	S_Shore	ALX4	TSS1500
cg12515517	0.366052	0.0136549	0.310425	0.00505989	0.340248	0.00954563	0.366763	0.01487	4.37516e-05	0.0263157	-0.0556273	0.0164334	0.359325	-0.0258042	0.00714353	0.999998	0.0298231	0.941021	0.981414	0.0007109	chr15	68804378		OpenSea
cg26581660	0.181672	0.0105579	0.107026	0.000869826	0.125084	0.0141529	0.087062	0.028624	4.38153e-05	0.0263329	-0.0746458	0.000566404	0.118944	-0.0565874	0.17626	0.999998	0.0180584	3.5703e-06	5.1711e-05	-0.0946095	chr6	137834673		OpenSea
cg18265575	0.620008	0.0563601	0.439187	0.0469667	0.623791	0.0531537	0.627695	0.0186531	4.38658e-05	0.026342	-0.180821	0.90362	0.99662	0.0037834	3.56141e-05	0.0972553	0.184605	0.805832	0.929079	0.0076869	chr14	55110329		OpenSea	SAMD4A;SAMD4A	Body;Body
cg13603651	0.544857	0.00851656	0.489532	0.00785674	0.483518	0.0135296	0.68113	0.00267608	4.39654e-05	0.026364	-0.0553255	1.52391e-05	0.0323936	-0.0613395	0.532316	0.999998	-0.006014	1.15043e-09	1.73614e-07	0.136273	chr13	50199653		OpenSea
cg05281116	0.423142	0.00710428	0.36494	0.0134379	0.398871	0.0198988	0.447707	0.0101585	4.39813e-05	0.026364	-0.0582019	0.0280544	0.428275	-0.0242708	0.00416637	0.888921	0.033931	0.0265015	0.0763644	0.0245652	chr5	131347975	chr5:131346892-131347776	S_Shore	ACSL6;ACSL6;ACSL6;ACSL6;ACSL6;ACSL6	TSS1500;TSS1500;TSS1500;TSS1500;TSS1500;TSS1500
cg03036214	0.342712	0.0185574	0.254263	0.00357861	0.285074	0.0298751	0.165375	0.0194316	4.4008e-05	0.026364	-0.0884489	0.00189065	0.176106	-0.0576374	0.0598033	0.999998	0.0308115	1.55848e-08	1.03988e-06	-0.177336	chr15	63640658		OpenSea	CA12;CA12	Body;Body
cg19089810	0.693132	0.0202051	0.605281	0.0181816	0.624062	0.0193944	0.766616	0.0300889	4.41472e-05	0.0264262	-0.087851	0.000417665	0.10471	-0.0690707	0.22899	0.999998	0.0187803	0.00024173	0.00146255	0.073484	chr16	84583013		OpenSea
cg10122972	0.274978	0.0429934	0.153336	0.0254002	0.159379	0.020204	0.171637	0.0355309	4.42948e-05	0.0264933	-0.121642	7.32459e-05	0.057934	-0.115599	0.77424	0.999998	0.0060426	0.000210646	0.00130584	-0.103341	chr3	143906852		OpenSea
cg10809094	0.376289	0.0996536	0.131334	0.0417183	0.379949	0.0625768	0.125443	0.0291031	4.43767e-05	0.0265211	-0.244955	0.931154	0.997836	0.0036605	3.82351e-05	0.0996832	0.248615	3.49354e-05	0.00030525	-0.250846	chr2	238006557		OpenSea	COPS8;COPS8	3'UTR;3'UTR
cg16464007	0.264252	0.0192934	0.338405	0.00905611	0.255933	0.0229792	0.379481	0.0159628	4.44424e-05	0.0265251	0.0741528	0.519861	0.94037	-0.0083197	1.49109e-05	0.0538984	-0.0824725	3.50049e-07	9.25516e-06	0.115228	chr3	188002729		OpenSea	LPP;LPP;LPP	5'UTR;5'UTR;5'UTR
cg12549906	0.652033	0.0150725	0.717391	0.011535	0.719845	0.012536	0.621719	0.0052911	4.44542e-05	0.0265251	0.0653582	3.06403e-05	0.0422191	0.0678118	0.828334	0.999998	0.0024536	0.0165852	0.0514248	-0.0303138	chr5	6846268		OpenSea
cg24287509	0.681241	0.00376434	0.610942	0.0077687	0.630241	0.00964113	0.634163	0.0147599	4.44965e-05	0.0265292	-0.0702987	0.000825686	0.135128	-0.0509992	0.128965	0.999998	0.0192995	0.00155151	0.00690187	-0.047078	chr21	36007753		OpenSea
cg01233795	0.235823	0.0108889	0.11137	0.0182092	0.214123	0.0524592	0.325783	0.0332999	4.46512e-05	0.0265976	-0.124453	0.322683	0.856428	-0.0217002	0.00027448	0.298514	0.102753	0.000852747	0.0041745	0.0899601	chr3	143533434		OpenSea	SLC9A9	Body
cg02283570	0.0867417	0.00735261	0.124353	0.0109358	0.128826	0.00235711	0.0398142	0.00421617	4.46824e-05	0.0265976	0.0376117	1.40721e-05	0.03106	0.0420847	0.495782	0.999998	0.00447301	4.3416e-06	6.00296e-05	-0.0469275	chr7	97228812		OpenSea
cg19337748	0.265481	0.0330167	0.0791091	0.00836657	0.19394	0.0595021	0.0904684	0.0333321	4.47869e-05	0.0266386	-0.186371	0.0409094	0.482159	-0.0715407	0.00287832	0.802802	0.114831	8.31223e-05	0.000612052	-0.175012	chr2	65623624		OpenSea	SPRED2	Body
cg23320029	0.873263	0.0174007	0.793691	0.0168774	0.791376	0.0260181	0.908367	0.0169454	4.48597e-05	0.0266607	-0.0795723	3.36054e-05	0.0432278	-0.0818873	0.866625	0.999998	-0.002315	0.0215662	0.064209	0.0351036	chr3	171004750		OpenSea	TNIK;TNIK;TNIK;TNIK;TNIK;TNIK;TNIK;TNIK	Body;Body;Body;Body;Body;Body;Body;Body
cg18434630	0.294176	0.0124328	0.204531	0.0118804	0.252743	0.034079	0.243009	0.0167327	4.49651e-05	0.0266708	-0.0896445	0.0169983	0.363448	-0.0414324	0.00712516	0.999998	0.0482121	0.00486967	0.018168	-0.0511661	chr11	5701205		OpenSea	TRIM5;TRIM5;TRIM5	Body;Body;Body
cg00636314	0.211984	0.0108556	0.362491	0.0526805	0.205685	0.0238834	0.411337	0.0390776	4.49847e-05	0.0266708	0.150507	0.809241	0.990773	-0.00629918	2.97289e-05	0.0868922	-0.156806	2.24624e-06	3.64598e-05	0.199353	chr7	46785130		OpenSea
cg09300969	0.0543129	0.00703088	0.134482	0.0381361	0.0540311	0.00110724	0.0456117	0.00551758	4.50127e-05	0.0266708	0.0801693	0.983806	0.999607	-0.00028184	4.34596e-05	0.107321	-0.0804511	0.533883	0.759413	-0.00870127	chr12	105606556		OpenSea	APPL2;APPL2;APPL2	Body;Body;Body
cg02286622	0.45747	0.0836704	0.173136	0.0174421	0.382783	0.115915	0.515185	0.053039	4.50193e-05	0.0266708	-0.284334	0.145356	0.703578	-0.0746871	0.000729991	0.475792	0.209647	0.252998	0.465885	0.057715	chr18	8141323		OpenSea	PTPRM;PTPRM	Body;Body
cg08645895	0.841985	0.0182233	0.772579	0.0188429	0.796782	0.0217336	0.520363	0.00701853	4.50596e-05	0.0266736	-0.0694058	0.00193213	0.17743	-0.0452031	0.0601014	0.999998	0.0242027	2.92361e-13	7.44071e-10	-0.321622	chr10	73828684		OpenSea	SPOCK2;SPOCK2	Body;Body
cg14325335	0.756657	0.0127549	0.673952	0.0323892	0.704888	0.0179358	0.877753	0.0144282	4.51655e-05	0.0267137	-0.0827043	0.00258721	0.194461	-0.0517682	0.0457158	0.999998	0.0309361	7.1627e-07	1.56165e-05	0.121097	chr15	72563700	chr15:72564442-72565165	N_Shore	PARP6	TSS200
cg02805551	0.623654	0.0318199	0.509736	0.0377958	0.603931	0.0196159	0.647782	0.0208682	4.52276e-05	0.0267137	-0.113918	0.326584	0.858742	-0.019723	0.000273976	0.298514	0.0941947	0.234158	0.440559	0.0241281	chr20	48895510		OpenSea	LINC01272	3'UTR
cg15109126	0.707251	0.0179468	0.615371	0.0103359	0.630851	0.011402	0.776247	0.0334499	4.52344e-05	0.0267137	-0.0918802	0.000260589	0.090986	-0.0764004	0.339309	0.999998	0.0154798	0.000629817	0.00323926	0.0689958	chr3	50300268	chr3:50297440-50298097	S_Shelf
cg03322979	0.502886	0.0228305	0.395896	0.0437286	0.415394	0.0158674	0.321388	0.0170233	4.54005e-05	0.0267907	-0.10699	0.000303387	0.0953826	-0.0874916	0.302877	0.999998	0.0194983	1.25943e-07	4.45593e-06	-0.181498	chr12	116922292		OpenSea
cg08894561	0.478239	0.0158345	0.404096	0.00648024	0.384336	0.0118471	0.404602	0.0198056	4.5641e-05	0.0269113	-0.0741436	3.76669e-06	0.0184208	-0.093903	0.140525	0.999998	-0.0197594	4.88717e-05	0.000399151	-0.0736368	chr17	76347977	chr17:76348848-76349459	N_Shore
cg15031753	0.379643	0.0401362	0.282102	0.0176129	0.341637	0.0154624	0.152616	0.0214546	4.57015e-05	0.0269126	-0.0975407	0.0387187	0.474085	-0.0380055	0.00312012	0.820021	0.0595352	2.4928e-09	2.94012e-07	-0.227026	chr4	184938291		OpenSea	STOX2	Body
cg16833797	0.102487	0.00415256	0.0421298	0.00420701	0.0827278	0.0193258	0.0808083	0.0148015	4.57151e-05	0.0269126	-0.0603569	0.0757778	0.583796	-0.0197589	0.00153165	0.657857	0.040598	0.0540015	0.138451	-0.0216784	chr12	29879189		OpenSea	TMTC1	Body
cg04491630	0.851555	0.0485443	0.677666	0.0144477	0.817584	0.0296087	0.622372	0.0630683	4.57816e-05	0.0269172	-0.173889	0.271182	0.824091	-0.0339709	0.000352432	0.33465	0.139919	2.42283e-06	3.86242e-05	-0.229183	chr2	173966619		OpenSea	ZAK;ZAK	Body;Body
cg16058737	0.632886	0.0114921	0.549785	0.0105698	0.602302	0.0150785	0.752969	0.0296578	4.57949e-05	0.0269172	-0.083101	0.0490916	0.511127	-0.030584	0.00243884	0.76035	0.052517	8.4824e-07	1.77114e-05	0.120082	chr9	35792898	chr9:35791584-35791924	S_Shore	NPR2	1stExon
cg19269111	0.304579	0.00955646	0.233635	0.0129476	0.265712	0.0198981	0.149328	0.0220058	4.58806e-05	0.0269451	-0.0709435	0.00642628	0.264867	-0.0388669	0.0192572	0.999998	0.0320766	5.47427e-09	5.0494e-07	-0.155251	chr16	731417	chr16:729438-735815	Island	STUB1;STUB1;STUB1;STUB1	Body;Body;ExonBnd;ExonBnd
cg23745445	0.234374	0.00274816	0.167242	0.0148972	0.191669	0.0102773	0.228861	0.0274145	4.59143e-05	0.0269451	-0.0671318	0.00232962	0.188091	-0.0427048	0.0514157	0.999998	0.024427	0.637489	0.835519	-0.0055128	chr15	69087480		OpenSea	ANP32A	Body
cg15930777	0.280286	0.0712642	0.118222	0.0336059	0.190116	0.0264074	0.366427	0.0105956	4.59599e-05	0.0269507	-0.162064	0.00583125	0.25658	-0.0901696	0.0212287	0.999998	0.0718947	0.00776542	0.0270207	0.0861411	chr6	12343201		OpenSea
cg07643096	0.321554	0.0194299	0.244202	0.0147251	0.241379	0.0143887	0.32186	0.0215268	4.60326e-05	0.0269722	-0.0773522	3.20779e-05	0.0426323	-0.0801748	0.83363	0.999998	-0.0028226	0.981837	0.99439	0.0003057	chr6	117802588	chr6:117803497-117804671	N_Shore	DCBLD1	TSS1500
cg08301517	0.815113	0.0175077	0.750904	0.0244601	0.774889	0.00541698	0.857235	0.0119305	4.61275e-05	0.0270053	-0.0642086	0.00261135	0.195333	-0.0402237	0.0463689	0.999998	0.0239849	0.00186291	0.00805828	0.042122	chr16	31001317		OpenSea	STX1B	3'UTR
cg27609217	0.564767	0.0289228	0.312326	0.0307962	0.330661	0.0928556	0.483574	0.0892509	4.62025e-05	0.0270053	-0.252441	9.66155e-05	0.0648579	-0.234105	0.676746	0.999998	0.0183357	0.0807572	0.192549	-0.0811926	chr11	46258039	chr11:46259264-46260048	N_Shore
cg00562801	0.730635	0.0116156	0.650981	0.0217223	0.676124	0.00822442	0.850474	0.0200341	4.6218e-05	0.0270053	-0.0796544	0.00135257	0.157564	-0.054511	0.0859404	0.999998	0.0251434	5.36197e-07	1.26229e-05	0.119839	chr19	46268001	chr19:46270162-46270420	N_Shelf
cg01364833	0.808211	0.0171243	0.721154	0.0373736	0.739083	0.0106606	0.866633	0.0114588	4.62335e-05	0.0270053	-0.0870575	0.000398967	0.103371	-0.0691285	0.24767	0.999998	0.0179291	0.00157256	0.00698098	0.0584216	chr3	121380236		OpenSea	HCLS1	TSS1500
cg03704073	0.675687	0.0492812	0.478407	0.0726006	0.636989	0.0354996	0.490583	0.0368593	4.63748e-05	0.0270493	-0.19728	0.269908	0.823375	-0.0386978	0.000359539	0.339505	0.158582	8.66511e-05	0.0006327	-0.185104	chr11	121960000		OpenSea	LOC399959	Body
cg09692334	0.139822	0.00282419	0.0336463	0.00216974	0.0450754	0.0141782	0.140735	0.0194666	4.63812e-05	0.0270493	-0.106176	0.000139608	0.0736252	-0.0947471	0.538409	0.999998	0.0114291	0.960557	0.987814	0.0009122	chr19	18740784		OpenSea
cg05769317	0.555963	0.021827	0.476089	0.0210935	0.500151	0.0271695	0.505335	0.00330629	4.64174e-05	0.0270494	-0.079874	0.00115348	0.150101	-0.0558115	0.0997854	0.999998	0.0240626	0.00241046	0.01002	-0.0506277	chr18	48555713	chr18:48556291-48557333	N_Shore	SMAD4	TSS1500
cg25521338	0.863013	0.00829669	0.805346	0.0147498	0.796462	0.00361752	0.906299	0.0215868	4.64575e-05	0.0270517	-0.0576671	1.05645e-05	0.0289551	-0.0665506	0.382196	0.999998	-0.0088835	0.000646269	0.00330932	0.0432858	chr2	196549184		OpenSea	SLC39A10;SLC39A10	Body;Body
cg18762111	0.455616	0.023896	0.309102	0.0430618	0.453172	0.0128046	0.423631	0.0374494	4.65637e-05	0.0270925	-0.146514	0.923547	0.997463	-0.0024439	5.50334e-05	0.125103	0.14407	0.222124	0.423876	-0.0319848	chr11	111781721		OpenSea	CRYAB;CRYAB;CRYAB	Body;Body;Body
cg10190035	0.924835	0.00972886	0.802815	0.0415905	0.840161	0.048607	0.931038	0.00591604	4.6764e-05	0.0271878	-0.12202	0.00122487	0.153338	-0.0846737	0.0952218	0.999998	0.037346	0.770347	0.912238	0.0062028	chr15	99437860	chr15:99434565-99434913	S_Shelf	IGF1R	Body
cg05206802	0.463366	0.0070222	0.403446	0.00213144	0.423751	0.00845098	0.338494	0.00709811	4.68136e-05	0.0271955	-0.0599201	0.00177709	0.172162	-0.0396153	0.0676925	0.999998	0.0203047	1.03848e-08	7.85043e-07	-0.124873	chr6	110720108	chr6:110721059-110721630	N_Shore	DDO;DDO	Body;Body
cg11293097	0.0675097	0.0110085	0.177617	0.00792254	0.0650102	0.00751183	0.0999426	0.00396662	4.68706e-05	0.0272075	0.110107	0.896169	0.996137	-0.00249954	3.74183e-05	0.0988279	-0.112607	0.107119	0.241729	0.0324328	chr6	14277467		OpenSea
cg26809630	0.63554	0.0251397	0.454822	0.0514431	0.59079	0.0510532	0.542437	0.0534479	4.6976e-05	0.0272476	-0.180717	0.169717	0.733274	-0.0447498	0.000639672	0.441947	0.135967	0.00949482	0.032048	-0.0931025	chr3	151844215		OpenSea
cg08607423	0.154768	0.00886889	0.100938	0.00606628	0.135601	0.0108292	0.119855	0.00848386	4.70546e-05	0.0272682	-0.0538296	0.0564639	0.533528	-0.0191667	0.00216963	0.732864	0.0346629	0.00205799	0.00876524	-0.0349125	chr17	7462028	chr17:7464666-7465823	N_Shelf	TNFSF13;TNFSF13;TNFSF13;TNFSF13;TNFSF13;TNFSF13;TNFSF13;TNFSF13;TNFSF13;TNFSF13;TNFSF13;TNFSF13;TNFSF12-TNFSF13	5'UTR;5'UTR;5'UTR;5'UTR;5'UTR;5'UTR;1stExon;1stExon;1stExon;1stExon;1stExon;Body;Body
cg21416692	0.17279	0.0470646	0.0407055	0.0116008	0.0948621	0.0204129	0.113273	0.0369705	4.70844e-05	0.0272682	-0.132084	0.0040251	0.22576	-0.0779276	0.031309	0.999998	0.0541566	0.0198588	0.0598718	-0.059517	chr1	33803805		OpenSea	PHC2;PHC2	5'UTR;Body
cg02651683	0.394708	0.0263015	0.191227	0.0545264	0.347554	0.0372922	0.171898	0.0712687	4.71481e-05	0.0272839	-0.203481	0.197025	0.762651	-0.0471545	0.000538409	0.407753	0.156326	1.86793e-05	0.000186002	-0.22281	chr1	27288641	chr1:27286065-27287101	S_Shore
cg16688368	0.789417	0.00785759	0.749105	0.00936786	0.769049	0.00258807	0.926171	0.00574137	4.72898e-05	0.0273448	-0.040312	0.01068	0.314008	-0.0203682	0.0120473	0.999998	0.0199438	1.96163e-11	1.16283e-08	0.136754	chr11	1037803	chr11:1036420-1036827	S_Shore	MUC6	TSS1500
cg13900227	0.822094	0.0174679	0.677293	0.0504417	0.792145	0.0263182	0.7926	0.0459784	4.74116e-05	0.027394	-0.144801	0.246879	0.806784	-0.029949	0.000411734	0.361592	0.114852	0.253779	0.466927	-0.029494	chr13	67649779		OpenSea	PCDH9;PCDH9	Body;Body
cg02793158	0.813833	0.0399439	0.623837	0.08641	0.802911	0.0123441	0.718148	0.0374206	4.74618e-05	0.0274019	-0.189997	0.741792	0.984372	-0.0109221	8.48479e-05	0.156488	0.179074	0.0109065	0.0360413	-0.095685	chr2	128417186		OpenSea	LIMS2;LIMS2;LIMS2;LIMS2	Body;Body;Body;5'UTR
cg21180330	0.783429	0.0270965	0.583484	0.0973759	0.746953	0.0248514	0.604751	0.0289754	4.75264e-05	0.027418	-0.199944	0.30454	0.845201	-0.0364754	0.000316577	0.319364	0.163469	0.000140938	0.000940463	-0.178677	chr8	26279922		OpenSea
cg08553401	0.134551	0.00784239	0.0672091	0.0057322	0.0749335	0.0108388	0.0880159	0.0281655	4.76134e-05	0.0274471	-0.0673422	0.000154082	0.0759027	-0.0596178	0.513594	0.999998	0.00772437	0.0012836	0.0058813	-0.0465354	chr10	75386085	chr10:75385082-75385994	S_Shore
cg04847110	0.288966	0.0293437	0.169249	0.00972285	0.228049	0.00842916	0.221534	0.0344405	4.76538e-05	0.0274492	-0.119718	0.0102971	0.310336	-0.0609174	0.0126045	0.999998	0.0588002	0.0055147	0.0202093	-0.0674325	chr15	40620444	chr15:40615099-40616913	S_Shelf
cg18626635	0.75227	0.011752	0.69557	0.0121723	0.725653	0.00230651	0.798594	0.0156287	4.77922e-05	0.0274908	-0.0566999	0.0161692	0.357702	-0.0266163	0.00804061	0.999998	0.0300836	0.000320066	0.00184476	0.0463247	chr19	10862100		OpenSea	DNM2;DNM2;DNM2;DNM2;DNM2	Body;Body;Body;Body;Body
cg11023668	0.486057	0.0273351	0.372222	0.00703979	0.435071	0.0321187	0.494797	0.0392742	4.77995e-05	0.0274908	-0.113835	0.0206311	0.387677	-0.0509866	0.00628124	0.990656	0.0628482	0.660652	0.850731	0.0087394	chr2	25095040		OpenSea	ADCY3	Body
cg12904343	0.828731	0.020292	0.73546	0.0327088	0.819893	0.0194776	0.803958	0.0131955	4.78412e-05	0.0274937	-0.0932713	0.588643	0.957766	-0.0088385	0.000125639	0.194826	0.0844328	0.143507	0.304344	-0.0247729	chr12	133615301	chr12:133613765-133614525	S_Shore	ZNF84;ZNF84;ZNF84;LOC101928597;ZNF84	5'UTR;5'UTR;5'UTR;TSS1500;5'UTR
cg00793186	0.408699	0.0292392	0.305461	0.0241969	0.314468	0.0346892	0.638834	0.00783903	4.79085e-05	0.0275112	-0.103238	0.000116348	0.0700637	-0.0942319	0.618321	0.999998	0.0090066	4.5788e-09	4.46253e-07	0.230135	chr5	139283100	chr5:139283350-139284282	N_Shore	NRG2;NRG2;NRG2;NRG2	Body;Body;Body;Body
cg12242935	0.800938	0.0068061	0.878623	0.0204853	0.851017	0.0182098	0.915044	0.00127874	4.80019e-05	0.0275437	0.0776844	0.00218419	0.184669	0.0500784	0.0573244	0.999998	-0.027606	7.41232e-07	1.60202e-05	0.114106	chr8	27254724		OpenSea	PTK2B;PTK2B;PTK2B;PTK2B	5'UTR;5'UTR;5'UTR;5'UTR
cg13692517	0.611976	0.0301771	0.513135	0.0300511	0.505575	0.0254423	0.55015	0.0157366	4.81937e-05	0.0276326	-0.0988411	2.28103e-05	0.0388784	-0.106401	0.662099	0.999998	-0.0075598	0.00272399	0.0111063	-0.0618261	chr3	61558087		OpenSea	PTPRG	Body
cg17617919	0.349393	0.0359136	0.241445	0.0095081	0.270621	0.0411418	0.199986	0.0084508	4.84055e-05	0.0277198	-0.107948	0.000843215	0.136035	-0.0787724	0.13755	0.999998	0.0291759	1.48348e-06	2.67547e-05	-0.149407	chr5	71723754		OpenSea
cg09199323	0.670865	0.0258564	0.54866	0.0199993	0.558983	0.0501906	0.665568	0.0254696	4.842e-05	0.0277198	-0.122205	0.000114201	0.0699921	-0.111882	0.629779	0.999998	0.0103226	0.804025	0.928182	-0.0052966	chr12	46660338	chr12:46661054-46663408	N_Shore	SLC38A1;SLC38A1;SLC38A1;SLC38A1;SLC38A1;SLC38A1	TSS200;5'UTR;5'UTR;5'UTR;5'UTR;5'UTR
cg24332710	0.328411	0.0165901	0.263962	0.00906975	0.245849	0.0163564	0.354524	0.00810938	4.847e-05	0.0277272	-0.0644491	3.54811e-06	0.0181838	-0.0825622	0.123797	0.999998	-0.0181131	0.0334765	0.0929734	0.0261122	chr1	46016173	chr1:46016403-46016694	N_Shore	AKR1A1;AKR1A1	TSS1500;TSS1500
cg18005280	0.0448231	0.0142933	0.107466	0.0195938	0.0609568	0.014673	0.0364906	0.00281209	4.85156e-05	0.0277321	0.0626433	0.155629	0.716136	0.0161336	0.000733415	0.476377	-0.0465096	0.450804	0.68736	-0.00833254	chr3	66463731		OpenSea	LRIG1	Body
cg10985347	0.883371	0.00361019	0.816732	0.0204489	0.851378	0.0235996	0.906385	0.0102243	4.86718e-05	0.0278002	-0.0666395	0.0144648	0.346074	-0.0319937	0.00918727	0.999998	0.0346458	0.0641028	0.159384	0.0230139	chr2	127963512		OpenSea	CYP27C1	TSS200
cg22593953	0.588073	0.0217474	0.503344	0.0163312	0.527078	0.00723731	0.705852	0.0208079	4.87278e-05	0.027811	-0.0847285	0.00094599	0.140805	-0.0609948	0.125126	0.999998	0.0237337	1.42259e-06	2.59388e-05	0.117779	chr3	186781783		OpenSea	ST6GAL1;ST6GAL1;ST6GAL1	Body;Body;Body
cg20914416	0.120206	0.0253522	0.0411813	0.0129528	0.109471	0.0183023	0.104553	0.021404	4.88252e-05	0.0278363	-0.0790243	0.441729	0.91411	-0.0107349	0.000197094	0.248272	0.0682894	0.267821	0.485408	-0.0156527	chr15	71571601		OpenSea	THSD4	Body
cg10875695	0.614165	0.0154713	0.504788	0.0138125	0.529472	0.007478	0.5236	0.0355926	4.88467e-05	0.0278363	-0.109377	0.000519106	0.114544	-0.0846932	0.209812	0.999998	0.0246837	0.000289909	0.00169924	-0.0905646	chr13	114966314	chr13:114964100-114965840	S_Shore
cg10096645	0.377865	0.00439424	0.28196	0.0324651	0.308245	0.0321036	0.276386	0.0214899	4.89225e-05	0.0278583	-0.0959054	0.000887238	0.137907	-0.0696204	0.132923	0.999998	0.026285	2.7653e-05	0.000253506	-0.101479	chr18	24130851	chr18:24126780-24131138	Island	KCTD1;KCTD1	5'UTR;TSS1500
cg01141087	0.837224	0.0109615	0.756566	0.022728	0.766285	0.0100476	0.913266	0.00456844	4.89823e-05	0.0278623	-0.0806579	0.000168136	0.0788173	-0.0709387	0.494118	0.999998	0.00971913	8.72477e-05	0.000636274	0.076042	chr12	56350483		OpenSea	PMEL;PMEL;PMEL	Body;Body;Body
cg16265859	0.904453	0.00553543	0.841592	0.0189295	0.845198	0.0191337	0.918423	0.00846587	4.90039e-05	0.0278623	-0.0628614	8.74095e-05	0.0625144	-0.0592553	0.743098	0.999998	0.0036061	0.216592	0.415973	0.0139698	chr1	19401069		OpenSea	UBR4	3'UTR
cg13727362	0.220661	0.0217197	0.10853	0.0074027	0.104761	0.0425857	0.0423232	0.00715125	4.90493e-05	0.0278669	-0.112131	3.51993e-05	0.0438229	-0.115899	0.847544	0.999998	-0.0037685	2.98919e-07	8.26455e-06	-0.178337	chr1	41174571		OpenSea	NFYC;NFYC;NFYC;NFYC;NFYC;NFYC	TSS1500;5'UTR;5'UTR;5'UTR;5'UTR;5'UTR
cg07923200	0.299349	0.024373	0.177867	0.0194523	0.19497	0.00636201	0.121852	0.026837	4.91635e-05	0.0278938	-0.121482	0.000209007	0.0849382	-0.104379	0.425987	0.999998	0.0171031	8.10366e-07	1.71174e-05	-0.177497	chr2	71295019	chr2:71295160-71296002	N_Shore	NAGK	TSS1500
cg21603230	0.906029	0.0146915	0.837797	0.0192797	0.886073	0.00521212	0.881376	0.0144613	4.91712e-05	0.0278938	-0.0682322	0.110951	0.652608	-0.0199561	0.00109397	0.580077	0.0482761	0.0542878	0.139055	-0.0246531	chr11	47436290		OpenSea	SLC39A13;SLC39A13	Body;Body
cg09023833	0.649784	0.0650118	0.439864	0.0130123	0.559188	0.0716455	0.437248	0.0492609	4.92868e-05	0.0279382	-0.20992	0.0251584	0.413562	-0.0905965	0.00531329	0.961574	0.119324	4.35544e-05	0.000364031	-0.212536	chr6	39859891		OpenSea	LOC100505635;DAAM2;DAAM2	Body;Body;Body
cg07932243	0.510473	0.0160495	0.386725	0.0291383	0.495013	0.0388271	0.713084	0.0154346	4.93826e-05	0.0279713	-0.123748	0.478995	0.92718	-0.0154605	0.000177506	0.234936	0.108288	2.13334e-07	6.47961e-06	0.202611	chr5	148763228		OpenSea
cg10021533	0.844407	0.0186697	0.786528	0.00941111	0.831609	0.00907643	0.886651	0.0151324	4.95044e-05	0.0280191	-0.0578785	0.21923	0.783493	-0.0127977	0.000499492	0.395593	0.0450808	0.000857395	0.00419385	0.0422439	chr8	48881403		OpenSea	MCM4;MCM4	Body;Body
cg17411135	0.454786	0.0209491	0.359886	0.0202532	0.378761	0.00839143	0.413322	0.0158839	4.95834e-05	0.0280426	-0.0949003	0.00039269	0.103045	-0.0760257	0.266654	0.999998	0.0188746	0.0237679	0.0697063	-0.0414644	chr4	55092375	chr4:55092961-55093242	N_Shore
cg13698212	0.687798	0.0416798	0.554944	0.032705	0.566769	0.0163434	0.851985	0.0244889	4.96491e-05	0.0280585	-0.132854	0.000122588	0.0716607	-0.121029	0.612545	0.999998	0.0118255	5.41489e-06	7.10204e-05	0.164187	chr2	189229123		OpenSea	GULP1	5'UTR
cg00887848	0.171477	0.0101041	0.113912	0.00540873	0.140855	0.0117004	0.0961719	0.0156306	4.98373e-05	0.0281436	-0.0575656	0.00812027	0.286759	-0.0306221	0.0167941	0.999998	0.0269435	2.89835e-06	4.41845e-05	-0.0753056	chr4	3482507	chr4:3485963-3486381	N_Shelf	DOK7;DOK7	Body;Body
cg22714942	0.659701	0.0285448	0.541608	0.0346684	0.535541	0.0285502	0.711227	0.0342859	4.99655e-05	0.0281948	-0.118093	3.01659e-05	0.0422191	-0.124161	0.769448	0.999998	-0.0060676	0.0240207	0.0703268	0.0515259	chr12	109911508	chr12:109915131-109915638	N_Shelf	KCTD10	Body
cg20676602	0.345439	0.0260874	0.268657	0.0206314	0.29866	0.00243166	0.37771	0.011342	5.01071e-05	0.0282533	-0.0767817	0.00337049	0.212876	-0.0467792	0.0397904	0.999998	0.0300025	0.0287463	0.0818158	0.0322715	chr17	45402355	chr17:45400874-45401440	S_Shore	THCAT158;EFCAB13;EFCAB13;THCAT158	TSS1500;5'UTR;5'UTR;TSS1500
cg03461968	0.734891	0.0377378	0.542737	0.0593302	0.70454	0.0176761	0.593837	0.043241	5.01978e-05	0.0282626	-0.192154	0.374212	0.885011	-0.0303509	0.000255643	0.290262	0.161803	0.00082773	0.00407193	-0.141054	chr7	95979109		OpenSea
cg16631495	0.296135	0.0115539	0.193157	0.0253484	0.290446	0.0171911	0.267817	0.0366437	5.0199e-05	0.0282626	-0.102978	0.75282	0.985264	-0.0056891	8.75572e-05	0.159401	0.097289	0.132645	0.28618	-0.0283186	chr2	44108916		OpenSea
cg16630369	0.743337	0.00953771	0.67631	0.0267041	0.705976	0.0123131	0.579656	0.0052377	5.03148e-05	0.0283065	-0.067027	0.0061081	0.260803	-0.0373608	0.0224684	0.999998	0.0296662	1.52736e-09	2.10274e-07	-0.163681	chr5	66307391		OpenSea	MAST4;MAST4	Body;Body
cg21966992	0.405946	0.0141554	0.286831	0.0568057	0.346349	0.0242057	0.536734	0.00563867	5.03557e-05	0.0283082	-0.119116	0.0117145	0.323095	-0.0595975	0.0118035	0.999998	0.0595181	1.94503e-05	0.000191953	0.130787	chr4	186787422		OpenSea	SORBS2;SORBS2	5'UTR;5'UTR
cg09488881	0.484342	0.0365656	0.320518	0.0439973	0.412777	0.0661846	0.113847	0.00991478	5.0396e-05	0.0283096	-0.163825	0.0239815	0.407091	-0.0715652	0.0057251	0.975393	0.0922596	4.06846e-09	4.11265e-07	-0.370496	chr3	154688702		OpenSea
cg18086475	0.404276	0.0325707	0.231461	0.0181858	0.311223	0.0529232	0.362133	0.0491476	5.04719e-05	0.0283231	-0.172815	0.00759791	0.279789	-0.0930532	0.0181934	0.999998	0.0797616	0.178765	0.360156	-0.0421431	chr3	12543311		OpenSea	TSEN2;TSEN2;TSEN2;TSEN2;TSEN2	Body;Body;Body;Body;Body
cg04426698	0.80871	0.0331882	0.717646	0.0183898	0.762051	0.00884516	0.767605	0.0152082	5.05203e-05	0.0283231	-0.0910636	0.0102344	0.30969	-0.0466587	0.013557	0.999998	0.044405	0.0204032	0.0612667	-0.0411051	chr2	65607044		OpenSea	SPRED2	Body
cg18313182	0.190645	0.00409349	0.126947	0.0136167	0.154879	0.0148251	0.0658134	0.0131252	5.05337e-05	0.0283231	-0.0636981	0.00584473	0.256813	-0.0357667	0.0235737	0.999998	0.0279314	2.4584e-08	1.4211e-06	-0.124832	chr11	818903	chr11:818974-820271	N_Shore	PNPLA2;PNPLA2	1stExon;5'UTR
cg14398390	0.653489	0.0157212	0.560743	0.00809748	0.56016	0.0121123	0.745401	0.038439	5.05731e-05	0.028324	-0.0927463	4.75173e-05	0.0489944	-0.0933289	0.971402	0.999998	-0.0005826	5.53145e-05	0.000440745	0.0919116	chr2	121538084		OpenSea
cg05678498	0.302662	0.022084	0.165653	0.0131767	0.21589	0.0379977	0.258725	0.0417872	5.06868e-05	0.028357	-0.137009	0.00258417	0.194349	-0.086772	0.0518747	0.999998	0.0502365	0.0841085	0.199003	-0.0439375	chr12	94031876		OpenSea
cg13583770	0.445084	0.0757421	0.246927	0.0652031	0.480382	0.0354737	0.165025	0.019569	5.07079e-05	0.028357	-0.198157	0.318653	0.854137	0.0352989	9.30442e-06	0.0404764	0.233455	1.23205e-06	2.33113e-05	-0.280058	chr18	60548981		OpenSea	PHLPP1	Body
cg11146691	0.449222	0.0286916	0.315782	0.0325073	0.346547	0.0354865	0.6635	0.0450541	5.07918e-05	0.0283776	-0.13344	0.000566102	0.118944	-0.102675	0.202348	0.999998	0.0307656	2.78056e-07	7.84264e-06	0.214278	chr12	47219737		OpenSea	SLC38A4;SLC38A4;SLC38A4;SLC38A4	1stExon;5'UTR;1stExon;5'UTR
cg26387807	0.656543	0.00941202	0.52492	0.0179302	0.551147	0.0677623	0.606017	0.00669474	5.08766e-05	0.0283776	-0.131622	0.000403217	0.103714	-0.105396	0.266995	0.999998	0.0262265	0.0431628	0.114977	-0.0505251	chr7	139472125		OpenSea	HIPK2;HIPK2	Body;Body
cg06630192	0.277881	0.0323804	0.139944	0.0249874	0.2329	0.0382812	0.0554171	0.0171065	5.08824e-05	0.0283776	-0.137937	0.0796503	0.592747	-0.0449807	0.00163855	0.672464	0.0929559	2.64611e-07	7.56594e-06	-0.222464	chr21	39810663		OpenSea	ERG;ERG;ERG;ERG;ERG;ERG;ERG;ERG	Body;Body;Body;Body;Body;Body;5'UTR;5'UTR
cg17785214	0.153092	0.0180025	0.104142	0.00620707	0.102831	0.00527451	0.0549187	0.00719601	5.08963e-05	0.0283776	-0.0489494	3.90693e-05	0.0455032	-0.0502609	0.878598	0.999998	-0.0013115	1.86138e-08	1.17622e-06	-0.098173	chr15	74421722	chr15:74419870-74423044	Island	ISLR2;ISLR2;ISLR2;LOC283731;ISLR2;ISLR2	TSS1500;TSS1500;TSS1500;TSS200;1stExon;5'UTR
cg19058575	0.13049	0.0106355	0.0873934	0.00440994	0.0960175	0.0100383	0.0690157	0.00240761	5.09578e-05	0.0283907	-0.0430967	0.000407529	0.104214	-0.0344726	0.265116	0.999998	0.00862409	1.11446e-06	2.16437e-05	-0.0614744	chr16	68679050	chr16:68678686-68680149	Island	CDH3;CDH3	5'UTR;1stExon
cg16232436	0.818347	0.00190702	0.751886	0.0137272	0.793261	0.0127408	0.698117	0.00583821	5.11353e-05	0.0284684	-0.0664613	0.0463551	0.502336	-0.0250865	0.00293943	0.808319	0.0413748	6.67423e-08	2.84134e-06	-0.12023	chr14	103750198	chr14:103745232-103746271	S_Shelf
cg24959338	0.730097	0.00450127	0.671321	0.0176548	0.694678	0.00818501	0.830837	0.014189	5.13311e-05	0.0285562	-0.0587763	0.00369645	0.219336	-0.0354193	0.0373986	0.999998	0.023357	1.29077e-07	4.53092e-06	0.10074	chr2	114006672		OpenSea	PAX8-AS1;PAX8;PAX8;PAX8;PAX8	Body;Body;Body;Body;Body
cg00420391	0.230616	0.0179258	0.175477	0.0077872	0.197767	0.0150149	0.16991	0.00628731	5.17421e-05	0.0287527	-0.0551386	0.00401841	0.225633	-0.0328489	0.0348177	0.999998	0.0222897	1.94554e-05	0.000191993	-0.0607056	chr13	40726420		OpenSea
cg21735558	0.303958	0.0372185	0.195356	0.0285572	0.189709	0.0219046	0.249595	0.0246207	5.17815e-05	0.0287528	-0.108602	3.11052e-05	0.0423222	-0.114249	0.767583	0.999998	-0.0056468	0.0118714	0.0387273	-0.0543625	chr15	52051872		OpenSea	TMOD2;TMOD2	5'UTR;5'UTR
cg12009516	0.627915	0.0128224	0.577175	0.00639308	0.592221	0.0150102	0.55594	0.00198901	5.17998e-05	0.0287528	-0.0507405	0.00119306	0.152078	-0.035694	0.108189	0.999998	0.0150465	1.21073e-06	2.30084e-05	-0.071976	chr19	45737880	chr19:45737482-45738145	Island	EXOC3L2	TSS1500
cg19984833	0.590607	0.019345	0.537118	0.00605347	0.551574	0.00820932	0.607287	0.00717124	5.18628e-05	0.0287664	-0.0534893	0.000891842	0.138274	-0.0390331	0.140093	0.999998	0.0144562	0.0927731	0.215358	0.0166797	chr16	25228102		OpenSea	AQP8	TSS200
cg22628339	0.767363	0.0115038	0.412866	0.116686	0.475007	0.143112	0.776199	0.0470887	5.1906e-05	0.028769	-0.354497	0.000317066	0.0971311	-0.292356	0.327254	0.999998	0.0621408	0.887226	0.962804	0.0088357	chr7	134296773		OpenSea
cg24399430	0.137395	0.0080028	0.0801742	0.0172859	0.0865448	0.0126795	0.0307571	0.00270798	5.20058e-05	0.028803	-0.0572204	0.000161516	0.0775197	-0.0508499	0.529456	0.999998	0.00637058	4.73632e-08	2.23689e-06	-0.106637	chr19	44203583	chr19:44203558-44203987	Island
cg05461268	0.345316	0.0134405	0.210732	0.0301704	0.257008	0.0363717	0.229187	0.0514429	5.22756e-05	0.028931	-0.134584	0.00204223	0.180838	-0.0883076	0.0668461	0.999998	0.046276	0.000212709	0.00131628	-0.116129	chr2	230266391		OpenSea	DNER	Body
cg19237879	0.304497	0.019894	0.231972	0.0133021	0.241286	0.0182209	0.173547	0.0153395	5.24694e-05	0.0290168	-0.0725259	0.000194768	0.0831336	-0.0632114	0.469683	0.999998	0.0093145	7.05135e-08	2.95441e-06	-0.130951	chr11	9113458	chr11:9112461-9113459	Island	SCUBE2;SCUBE2	TSS1500;TSS1500
cg02060584	0.436066	0.0241545	0.309727	0.0299636	0.333493	0.0279657	0.370012	0.0437632	5.26211e-05	0.0290792	-0.126339	0.00036827	0.101161	-0.102573	0.295048	0.999998	0.0237661	0.00930927	0.0315216	-0.0660545	chr4	113970739		OpenSea	ANK2;ANK2;ANK2	TSS200;Body;TSS200
cg05924675	0.857461	0.0127477	0.722468	0.0676285	0.879947	0.0118109	0.93138	0.0125974	5.26682e-05	0.0290838	-0.134993	0.351766	0.87303	0.0224852	1.07724e-05	0.0440455	0.157478	0.00703269	0.0248396	0.0739186	chr5	124834977		OpenSea	LOC101927460	Body
cg06871732	0.683662	0.0230684	0.320869	0.025919	0.355363	0.189767	0.637166	0.0497907	5.28194e-05	0.0291374	-0.362793	0.00013842	0.0736114	-0.328298	0.591074	0.999998	0.0344942	0.470889	0.70598	-0.0464958	chr11	46681642		OpenSea	ATG13;ATG13;ATG13;ATG13;ATG13;ATG13	Body;Body;Body;Body;Body;Body
cg00678761	0.740265	0.00763223	0.678019	0.00929451	0.698987	0.0183392	0.754895	0.0121195	5.28433e-05	0.0291374	-0.0622463	0.00190319	0.176517	-0.0412779	0.0721782	0.999998	0.0209684	0.195921	0.386011	0.0146296	chr20	621583	chr20:623088-623398	N_Shore
cg12803878	0.774128	0.00970441	0.698374	0.0124114	0.713593	0.010445	0.616985	0.0351964	5.29618e-05	0.0291813	-0.0757533	0.000425042	0.105371	-0.060535	0.265107	0.999998	0.0152183	1.28508e-08	9.08748e-07	-0.157142	chr8	17353907	chr8:17354321-17355250	N_Shore	SLC7A2	TSS1500
cg16019610	0.786549	0.0231666	0.683226	0.0197973	0.678295	0.0128053	0.820751	0.0353291	5.30417e-05	0.0291896	-0.103323	3.32249e-05	0.0432278	-0.108255	0.7866	0.999998	-0.004932	0.0767846	0.184775	0.0342017	chr2	239861020		OpenSea
cg05906244	0.526865	0.0358067	0.410728	0.0247753	0.465783	0.031556	0.431854	0.0297651	5.3055e-05	0.0291896	-0.116136	0.00903064	0.297308	-0.0610817	0.0162298	0.999998	0.0550546	0.00034701	0.00197221	-0.0950111	chr2	45187218		OpenSea
cg20554293	0.635794	0.020775	0.496758	0.0414314	0.556983	0.0125289	0.647147	0.0570973	5.31851e-05	0.0292288	-0.139036	0.0056851	0.254025	-0.0788117	0.0256482	0.999998	0.0602246	0.644265	0.840077	0.0113526	chr10	91056311		OpenSea
cg09733496	0.178562	0.00257217	0.100799	0.00940543	0.108158	0.0146029	0.255221	0.0334208	5.32221e-05	0.0292288	-0.0777631	0.000138772	0.0736252	-0.0704042	0.593085	0.999998	0.0073589	6.1289e-05	0.00047863	0.0766591	chr4	155337722	chr4:155337896-155338253	N_Shore	DCHS2	Body
cg14648161	0.571613	0.0034317	0.50109	0.00682745	0.537553	0.0257476	0.358718	0.0244922	5.32433e-05	0.0292288	-0.0705237	0.0147099	0.347966	-0.0340606	0.0100119	0.999998	0.0364631	1.05974e-10	3.49161e-08	-0.212895	chr17	41181991		OpenSea	RND2	3'UTR
cg04441987	0.142077	0.0112987	0.0926484	0.00889905	0.089179	0.0112345	0.041683	0.00620579	5.33668e-05	0.0292734	-0.0494285	2.69297e-05	0.0406248	-0.0528979	0.691216	0.999998	-0.00346937	1.68808e-08	1.09729e-06	-0.100394	chr20	3776212	chr20:3776198-3776419	Island	CDC25B;CDC25B;CDC25B	TSS200;TSS200;TSS200
cg19713980	0.658355	0.0503125	0.479306	0.0678094	0.49037	0.0142076	0.780994	0.0407455	5.34029e-05	0.0292734	-0.179049	9.9371e-05	0.0657995	-0.167985	0.726425	0.999998	0.0110635	0.00150247	0.0067166	0.122639	chr17	3791952	chr17:3791944-3792153	Island	CAMKK1;CAMKK1;CAMKK1	5'UTR;5'UTR;5'UTR
cg18780288	0.144791	0.0337949	0.0229319	0.00343476	0.0468863	0.0158309	0.220635	0.029172	5.35712e-05	0.0293442	-0.121859	0.00040976	0.104393	-0.0979051	0.275584	0.999998	0.0239544	0.00304355	0.0122023	0.0758439	chr10	111659903		OpenSea	XPNPEP1;XPNPEP1;XPNPEP1	Body;Body;Body
cg06533679	0.740849	0.0117275	0.680373	0.0212558	0.710879	0.0148269	0.722648	0.00594416	5.37317e-05	0.0294106	-0.0604764	0.0128289	0.332351	-0.0299698	0.0116064	0.999998	0.0305066	0.10465	0.237262	-0.0182017	chr11	47374222	chr11:47376651-47377236	N_Shelf	MYBPC3;MYBPC3	5'UTR;1stExon
cg06889349	0.913541	0.020698	0.841106	0.0216056	0.873668	0.0148346	0.859731	0.015438	5.38297e-05	0.0294427	-0.0724346	0.00690001	0.271246	-0.0398723	0.0215106	0.999998	0.0325623	0.000795427	0.00393918	-0.0538096	chr17	15926715		OpenSea	TTC19;TTC19	Body;Body
cg20393901	0.279365	0.072148	0.0693006	0.0140175	0.209933	0.0730805	0.158488	0.0287334	5.39348e-05	0.0294786	-0.210064	0.077621	0.587831	-0.0694316	0.00180011	0.695767	0.140632	0.00520473	0.0192302	-0.120877	chr2	19320934		OpenSea
cg16133195	0.168239	0.0155863	0.0822513	0.00947327	0.131387	0.0234542	0.106154	0.0140929	5.40195e-05	0.0295034	-0.0859881	0.027184	0.423874	-0.036852	0.00545187	0.966306	0.0491361	0.00100394	0.00478424	-0.062085	chr10	79647542		OpenSea	DLG5	Body
cg26285109	0.633113	0.0140307	0.525195	0.0059771	0.530225	0.0335889	0.557017	0.0433889	5.42294e-05	0.0295964	-0.107919	8.64552e-05	0.0622012	-0.102888	0.791949	0.999998	0.0050301	0.00121442	0.0056133	-0.0760961	chr4	20423424		OpenSea	SLIT2;SLIT2;SLIT2	Body;Body;Body
cg09204638	0.633076	0.0488621	0.416308	0.103444	0.507311	0.0216549	0.823347	0.0244249	5.43582e-05	0.0296451	-0.216768	0.00495728	0.242043	-0.125765	0.0300209	0.999998	0.091003	0.000188596	0.00119257	0.190271	chr16	4536324		OpenSea	HMOX2;HMOX2;HMOX2;HMOX2;HMOX2;HMOX2;HMOX2	5'UTR;5'UTR;5'UTR;5'UTR;5'UTR;5'UTR;5'UTR
cg08200546	0.709525	0.00533979	0.660597	0.0146674	0.692618	0.0136776	0.825271	0.0122587	5.46831e-05	0.0298005	-0.0489277	0.0667479	0.561879	-0.0169071	0.00215273	0.731728	0.0320206	2.55022e-09	2.98198e-07	0.115746	chr14	75441107		OpenSea
cg25322672	0.0954542	0.00977255	0.0513547	0.0052165	0.0786688	0.00818294	0.0991736	0.00942414	5.5214e-05	0.030068	-0.0440994	0.046241	0.501899	-0.0167854	0.00321696	0.828069	0.0273141	0.634756	0.83364	0.00371944	chr9	97624250		OpenSea	C9orf3;C9orf3;C9orf3	Body;Body;Body
cg05685023	0.390107	0.0507531	0.225362	0.0141356	0.253089	0.0465945	0.174488	0.0437406	5.5387e-05	0.0301403	-0.164745	0.00031181	0.0965283	-0.137019	0.349309	0.999998	0.0277265	3.24632e-06	4.81384e-05	-0.215619	chr3	187870940	chr3:187871478-187872354	N_Shore	LPP	TSS1500
cg27122441	0.948513	0.00737471	0.896875	0.0227149	0.927712	0.00540484	0.959336	0.00921529	5.54928e-05	0.0301449	-0.0516386	0.036475	0.464662	-0.0208017	0.00414795	0.887967	0.0308369	0.24807	0.459416	0.0108223	chr22	18260411	chr22:18256615-18257377	S_Shelf
cg17333416	0.462739	0.0168062	0.310587	0.0131077	0.339253	0.0696465	0.188694	0.0322883	5.54997e-05	0.0301449	-0.152151	0.000387147	0.102614	-0.123485	0.296827	0.999998	0.0286659	7.7855e-08	3.16823e-06	-0.274044	chr3	36815692		OpenSea
cg02200642	0.112334	0.0107195	0.215905	0.0206738	0.104952	0.0211979	0.285076	0.037487	5.55164e-05	0.0301449	0.103571	0.68789	0.977387	-0.00738215	2.77634e-05	0.0834285	-0.110953	1.96919e-07	6.13493e-06	0.172742	chr11	7871040		OpenSea	OR5E1P	Body
cg11560348	0.456397	0.0271857	0.383487	0.00364934	0.40808	0.00585089	0.399778	0.0229412	5.58313e-05	0.0302939	-0.0729102	0.00199351	0.17926	-0.0483167	0.0732496	0.999998	0.0245935	0.000567766	0.00297279	-0.0566187	chr8	144517642	chr8:144521358-144521608	N_Shelf
cg19705159	0.822793	0.0111235	0.75503	0.0150985	0.755817	0.0104182	0.908	0.0233136	5.61346e-05	0.0304364	-0.0677635	6.29784e-05	0.0541644	-0.0669766	0.947723	0.999998	0.0007869	5.1304e-06	6.81964e-05	0.0852073	chr7	102109446	chr7:102105123-102105782	S_Shelf	LRWD1	Body
cg18601007	0.2855	0.0166382	0.135883	0.0381179	0.205534	0.0541505	0.279169	0.0282808	5.62364e-05	0.0304695	-0.149617	0.00849509	0.291295	-0.0799664	0.0184142	0.999998	0.0696506	0.811369	0.931546	-0.0063312	chr7	29026638		OpenSea	LOC100506497	Body
cg18114463	0.633451	0.0153312	0.558899	0.0147813	0.602786	0.0091995	0.606863	0.017858	5.62838e-05	0.0304731	-0.0745528	0.0334722	0.45239	-0.0306653	0.00460926	0.920672	0.0438875	0.0600807	0.151118	-0.0265884	chr1	1476551	chr1:1476093-1476669	Island	C1orf70	TSS1500
cg12167197	0.464838	0.0182984	0.354902	0.0175448	0.394154	0.0258636	0.237185	0.0465105	5.65802e-05	0.0305887	-0.109936	0.0025112	0.192578	-0.0706842	0.0599468	0.999998	0.0392516	1.42763e-08	9.77145e-07	-0.227653	chr2	203798125		OpenSea	CARF;CARF;CARF;CARF;CARF	5'UTR;5'UTR;5'UTR;5'UTR;Body
cg15020926	0.683885	0.0128734	0.574215	0.0113427	0.635026	0.0332608	0.762485	0.0408148	5.66333e-05	0.0305887	-0.10967	0.0230749	0.402035	-0.0488588	0.00680719	0.999998	0.0608114	0.00110592	0.00518725	0.0786004	chr2	25097091		OpenSea	ADCY3	Body
cg00818175	0.759727	0.0067278	0.704761	0.0152414	0.73599	0.0132365	0.702615	0.0130483	5.66553e-05	0.0305887	-0.0549667	0.026823	0.42206	-0.0237379	0.00583694	0.978308	0.0312288	3.86671e-05	0.000331048	-0.0571123	chr9	124815627		OpenSea	TTLL11;TTLL11	Body;Body
cg04867535	0.294882	0.0236144	0.192774	0.0144215	0.221767	0.0298986	0.129324	0.0349531	5.66924e-05	0.0305887	-0.102109	0.00111471	0.148486	-0.0731156	0.125711	0.999998	0.0289931	2.82815e-07	7.93839e-06	-0.165558	chr15	82336562	chr15:82335472-82339937	Island	MEX3B	Body
cg09118485	0.190264	0.00863328	0.116951	0.0197679	0.160099	0.0140659	0.336234	0.0281085	5.67016e-05	0.0305887	-0.0733131	0.0335391	0.452691	-0.0301646	0.00463874	0.922629	0.0431485	2.33309e-08	1.37134e-06	0.14597	chr16	4460917		OpenSea	CORO7-PAM16;CORO7;CORO7;CORO7	Body;Body;Body;Body
cg26478331	0.256361	0.0159964	0.124832	0.0332283	0.159878	0.043325	0.177954	0.0428915	5.6852e-05	0.0306048	-0.13153	0.000921567	0.139789	-0.0964836	0.148802	0.999998	0.0350459	0.0042672	0.0162407	-0.0784067	chr12	78412862		OpenSea	NAV3;NAV3	Body;Body
cg03657435	0.592672	0.039933	0.394868	0.0480417	0.522456	0.0472909	0.403197	0.0607176	5.68582e-05	0.0306048	-0.197804	0.0613705	0.547034	-0.0702158	0.00246255	0.761827	0.127588	8.65155e-05	0.000631864	-0.189476	chr6	147478247		OpenSea	STXBP5-AS1	Body
cg04995108	0.717375	0.0123842	0.642359	0.0274506	0.639876	0.0237691	0.813463	0.00490594	5.68835e-05	0.0306048	-0.0750156	4.11291e-05	0.0464813	-0.0774986	0.852022	0.999998	-0.00248295	4.24751e-06	5.90352e-05	0.096088	chr6	16583141		OpenSea	ATXN1;ATXN1	5'UTR;5'UTR
cg20454460	0.322989	0.0118967	0.266901	0.0051328	0.269843	0.0210758	0.267473	0.0138116	5.69079e-05	0.0306048	-0.0560873	9.61206e-05	0.0647447	-0.0531453	0.767755	0.999998	0.002942	6.2948e-05	0.000488973	-0.0555156	chr5	54197508		OpenSea
cg05493358	0.31452	0.0180799	0.201822	0.0408435	0.28075	0.0194945	0.131611	0.0178697	5.6936e-05	0.0306048	-0.112698	0.107908	0.647517	-0.0337697	0.00133056	0.629748	0.0789285	2.80964e-07	7.90036e-06	-0.182909	chr11	65059873		OpenSea	POLA2	Body
cg14187687	0.591188	0.0393465	0.442091	0.0530316	0.468384	0.01463	0.772301	0.0465829	5.7094e-05	0.0306435	-0.149097	0.000349005	0.0997859	-0.122804	0.328945	0.999998	0.026293	7.61457e-06	9.2419e-05	0.181112	chr14	55249770		OpenSea	SAMD4A;SAMD4A;SAMD4A	Body;Body;Body
cg14491362	0.788676	0.0124676	0.678157	0.0488974	0.69156	0.0132991	0.835345	0.0162183	5.70967e-05	0.0306435	-0.110519	0.000195417	0.0832683	-0.0971164	0.497952	0.999998	0.013403	0.0299032	0.0845607	0.046669	chr14	69286344	chr14:69283046-69283605	S_Shelf
cg20672711	0.517739	0.0451468	0.359223	0.0582582	0.508306	0.0270771	0.366561	0.0344182	5.71322e-05	0.0306435	-0.158515	0.737832	0.983871	-0.0094327	0.00010363	0.177845	0.149083	9.0667e-05	0.000656303	-0.151178	chr3	110965888		OpenSea
cg05329317	0.675821	0.0252205	0.569512	0.0332625	0.653253	0.0162707	0.639671	0.0317823	5.71982e-05	0.0306435	-0.106309	0.24367	0.804205	-0.0225685	0.00051378	0.398868	0.0837405	0.0718245	0.175015	-0.0361499	chr16	30126595		OpenSea	MAPK3;MAPK3;MAPK3	3'UTR;3'UTR;3'UTR
cg20120070	0.14161	0.0254661	0.0619705	0.00450029	0.101108	0.0214871	0.246173	0.0253783	5.72733e-05	0.0306435	-0.0796396	0.011495	0.321325	-0.0405018	0.0139269	0.999998	0.0391378	3.25448e-06	4.82272e-05	0.104563	chr2	232571138	chr2:232571137-232575833	Island
cg02722435	0.538104	0.00309298	0.442093	0.0412693	0.489717	0.0201055	0.414637	0.0172072	5.73406e-05	0.0306435	-0.0960113	0.0121113	0.326233	-0.0483867	0.0132376	0.999998	0.0476246	4.10327e-06	5.74918e-05	-0.123467	chr8	28923626		OpenSea
cg07790807	0.908584	0.00850457	0.871201	0.0102605	0.872534	0.00694939	0.942823	0.00401766	5.7346e-05	0.0306435	-0.037383	8.17701e-05	0.0606916	-0.03605	0.840877	0.999998	0.001333	0.000133656	0.000900106	0.0342386	chr19	3960982	chr19:3960981-3961241	Island	DAPK3	Body
cg27380715	0.210003	0.00698285	0.163152	0.00184231	0.154682	0.0149911	0.147589	0.00627098	5.73998e-05	0.0306435	-0.0468515	1.03861e-05	0.0287881	-0.0553216	0.317603	0.999998	-0.0084701	2.77389e-06	4.27663e-05	-0.0624145	chr17	39802082	chr17:39804740-39804998	N_Shelf
cg06897860	0.176237	0.0139828	0.100188	0.0324151	0.0959341	0.00963022	0.0640811	0.00844997	5.74228e-05	0.0306435	-0.0760489	3.33009e-05	0.0432278	-0.080303	0.753087	0.999998	-0.00425405	8.72097e-07	1.80789e-05	-0.112156	chr1	54965458	chr1:54965023-54965391	S_Shore
cg05684195	0.259669	0.0132802	0.145097	0.0382677	0.225724	0.0458007	0.257588	0.00584766	5.74384e-05	0.0306435	-0.114572	0.111851	0.654012	-0.033945	0.00129072	0.623839	0.0806274	0.918505	0.973912	-0.00208115	chr3	9920572		OpenSea	CIDEC	5'UTR
cg04036065	0.397699	0.0133485	0.286837	0.0164503	0.37765	0.0388314	0.321134	0.0399985	5.74985e-05	0.0306435	-0.110863	0.317528	0.853333	-0.0200492	0.000368436	0.341026	0.0908135	0.00149343	0.00668227	-0.0765648	chr2	43552334		OpenSea	THADA;THADA;THADA	Body;Body;Body
cg22354132	0.783641	0.0127741	0.68979	0.0388395	0.718953	0.00727135	0.836343	0.0248494	5.74995e-05	0.0306435	-0.0938509	0.00151625	0.164055	-0.0646878	0.0969238	0.999998	0.0291631	0.00634733	0.0227715	0.0527024	chr1	55273637	chr1:55271665-55271972	S_Shore	C1orf177;C1orf177	Body;Body
cg22344021	0.171429	0.0123038	0.109381	0.0205032	0.122698	0.0162552	0.129842	0.0148882	5.75535e-05	0.0306504	-0.0620481	0.00052968	0.115514	-0.0487311	0.239067	0.999998	0.013317	0.00187462	0.00810055	-0.0415874	chr20	10333308		OpenSea
cg25558617	0.696933	0.0464883	0.572913	0.0378555	0.670428	0.0246085	0.792892	0.0195213	5.76934e-05	0.0307031	-0.124021	0.241062	0.802098	-0.0265056	0.000525632	0.401995	0.0975152	0.00060196	0.00311992	0.0959588	chr8	128857923		OpenSea	PVT1	Body
cg15993363	0.548301	0.0107664	0.487835	0.00735385	0.48426	0.0162953	0.535287	0.0192644	5.77641e-05	0.0307088	-0.060466	3.24994e-05	0.0428255	-0.0640402	0.739785	0.999998	-0.0035742	0.237981	0.44575	-0.0130139	chr20	3228448	chr20:3229238-3229693	N_Shore
cg06235424	0.811432	0.0223818	0.73611	0.0137535	0.786394	0.00491881	0.821097	0.022554	5.78184e-05	0.0307088	-0.0753221	0.077973	0.588636	-0.0250384	0.00193778	0.709055	0.0502837	0.474342	0.709074	0.00966483	chr7	117514396	chr7:117512942-117513865	S_Shore	CTTNBP2	TSS1500
cg02353916	0.513216	0.0322081	0.293849	0.014696	0.364325	0.11349	0.107258	0.0211342	5.78272e-05	0.0307088	-0.219367	0.0017119	0.170271	-0.148891	0.0873375	0.999998	0.0704763	5.88609e-08	2.60281e-06	-0.405958	chr4	15691786		OpenSea	LOC285550	3'UTR
cg11817605	0.792847	0.0187283	0.711928	0.0194489	0.723655	0.0153907	0.820552	0.0221135	5.80235e-05	0.0307912	-0.0809195	0.000253992	0.0902836	-0.0691924	0.420452	0.999998	0.0117271	0.0704754	0.172311	0.0277052	chr17	61536030		OpenSea
cg12272673	0.214251	0.0113473	0.135866	0.0103882	0.146933	0.0294866	0.12495	0.0190547	5.81657e-05	0.0308346	-0.0783851	0.000244798	0.0896564	-0.0673174	0.432325	0.999998	0.0110677	1.53987e-05	0.00015988	-0.0893003	chr20	48922567		OpenSea	LINC01270	Body
cg12196294	0.265516	0.0052157	0.149175	0.0323731	0.212626	0.039293	0.195987	0.0292654	5.81877e-05	0.0308346	-0.116341	0.0211539	0.390605	-0.0528898	0.00767172	0.999998	0.0634514	0.00426173	0.0162221	-0.0695295	chr3	129575053		OpenSea	TMCC1;TMCC1	5'UTR;5'UTR
cg24135211	0.334273	0.026787	0.197017	0.0140786	0.24706	0.0340565	0.213038	0.0503956	5.82731e-05	0.0308398	-0.137256	0.00279207	0.199749	-0.0872132	0.0560086	0.999998	0.0500426	0.00018995	0.00119953	-0.121235	chr14	64342282		OpenSea	SYNE2;SYNE2	5'UTR;5'UTR
cg07122805	0.325557	0.0636242	0.151261	0.0319349	0.203358	0.0506057	0.123391	0.0376265	5.828e-05	0.0308398	-0.174296	0.00134401	0.157524	-0.122199	0.109469	0.999998	0.052097	1.27661e-05	0.000138136	-0.202166	chr17	67754138		OpenSea
cg03274800	0.781941	0.00475312	0.583026	0.0607185	0.747669	0.0215704	0.631354	0.0888306	5.83663e-05	0.0308439	-0.198915	0.340839	0.866811	-0.034272	0.000340907	0.328712	0.164643	0.000728562	0.0036592	-0.150587	chr8	22852120		OpenSea	RHOBTB2;RHOBTB2	Body;TSS1500
cg08823780	0.871888	0.0172336	0.792827	0.0283417	0.813826	0.0208082	0.864497	0.0161092	5.83702e-05	0.0308439	-0.0790619	0.000932987	0.140024	-0.0580622	0.150996	0.999998	0.0209997	0.600893	0.8103	-0.0073913	chr1	84607553		OpenSea	PRKACB;PRKACB	Body;Body
cg07443287	0.267991	0.0240141	0.203624	0.0104619	0.251529	0.0172041	0.368532	0.00962609	5.85452e-05	0.0308903	-0.0643663	0.165733	0.728425	-0.0164613	0.000839619	0.512847	0.047905	4.56641e-07	1.12483e-05	0.100541	chr12	1739687	chr12:1739286-1739833	Island	WNT5B;WNT5B	5'UTR;5'UTR
cg05570009	0.120821	0.0317726	0.0344737	0.0128419	0.0535114	0.0149473	0.0550476	0.0104371	5.85504e-05	0.0308903	-0.0863476	0.00057257	0.119271	-0.0673099	0.227914	0.999998	0.0190376	0.000694193	0.00351468	-0.0657737	chr1	201139713	chr1:201139874-201140504	N_Shore	TMEM9	5'UTR
cg05843865	0.684747	0.0390315	0.460939	0.105796	0.693922	0.0296535	0.58286	0.0389168	5.85975e-05	0.0308903	-0.223808	0.817892	0.991462	0.00917474	3.92687e-05	0.101462	0.232983	0.0210818	0.062985	-0.101887	chr10	111713787		OpenSea	ADD3-AS1	Body
cg27642470	0.758604	0.0157715	0.649548	0.0259074	0.620408	0.0512922	0.964815	0.00307423	5.86231e-05	0.0308903	-0.109057	4.94501e-06	0.0208031	-0.138197	0.14891	0.999998	-0.0291401	4.59915e-08	2.19064e-06	0.20621	chr6	117802710	chr6:117803497-117804671	N_Shore	DCBLD1	TSS1500
cg06708107	0.628879	0.0276624	0.531662	0.0249896	0.614232	0.0200007	0.625855	0.0312998	5.86874e-05	0.0309024	-0.097217	0.403268	0.898507	-0.0146471	0.000272597	0.298514	0.0825698	0.861292	0.952758	-0.00302339	chr7	136641675		OpenSea	CHRM2;CHRM2;CHRM2;CHRM2;CHRM2;CHRM2;CHRM2;CHRM2;LOC349160	5'UTR;5'UTR;5'UTR;5'UTR;5'UTR;5'UTR;5'UTR;5'UTR;Body
cg09881261	0.290412	0.0248649	0.124388	0.023678	0.149891	0.071474	0.463406	0.040465	5.887e-05	0.0309767	-0.166024	0.000281969	0.09292	-0.140521	0.394528	0.999998	0.0255027	3.90789e-05	0.000333881	0.172994	chr4	186642926		OpenSea	SORBS2;SORBS2;SORBS2;SORBS2;SORBS2;SORBS2;SORBS2	5'UTR;5'UTR;5'UTR;5'UTR;5'UTR;5'UTR;5'UTR
cg26767001	0.407554	0.0876324	0.139248	0.0538962	0.373688	0.0759641	0.176788	0.0739188	5.89777e-05	0.0310117	-0.268306	0.482304	0.928154	-0.0338662	0.000212019	0.261354	0.234439	0.000244606	0.001477	-0.230766	chr12	966836		OpenSea	WNK1;WNK1;WNK1;WNK1	Body;Body;Body;Body
cg14300062	0.595701	0.0433991	0.459473	0.0239894	0.446643	0.0344503	0.567193	0.0441155	5.91457e-05	0.0310781	-0.136228	2.38621e-05	0.0395889	-0.149058	0.598717	0.999998	-0.0128297	0.251639	0.464075	-0.0285087	chr1	94050273		OpenSea	BCAR3;BCAR3;BCAR3;BCAR3;BCAR3	5'UTR;Body;Body;Body;Body
cg23735851	0.403874	0.055186	0.230225	0.0574085	0.341462	0.0106442	0.207694	0.0242465	5.92715e-05	0.0311057	-0.173649	0.0595185	0.541773	-0.0624119	0.00266755	0.784579	0.111237	1.71527e-05	0.000173929	-0.19618	chr8	26297774		OpenSea
cg16247184	0.85658	0.0163374	0.792771	0.0163006	0.80063	0.0154854	0.85891	0.0140919	5.92813e-05	0.0311057	-0.0638082	0.000206359	0.0845136	-0.0559492	0.493003	0.999998	0.007859	0.837594	0.943194	0.0023307	chr17	63822421		OpenSea	CCDC46;CCDC46;CCDC46	Body;1stExon;5'UTR
cg02048478	0.77414	0.0185833	0.690262	0.0266633	0.700905	0.0105727	0.819697	0.0204639	5.96659e-05	0.0312648	-0.0838779	0.000215777	0.0857913	-0.0732354	0.480571	0.999998	0.0106425	0.00799218	0.0276914	0.0455568	chr6	17432613		OpenSea	CAP2	Body
cg11118198	0.374765	0.112186	0.0895916	0.0179758	0.161821	0.0707346	0.297525	0.0810247	5.96682e-05	0.0312648	-0.285173	0.000830311	0.135295	-0.212944	0.170325	0.999998	0.0722298	0.144514	0.306001	-0.0772395	chr8	128403369		OpenSea
cg14546276	0.578765	0.0124886	0.495578	0.00848064	0.524493	0.00606078	0.49583	0.0314024	5.9741e-05	0.0312759	-0.083187	0.00235149	0.188644	-0.0542718	0.0674905	0.999998	0.0289152	6.15512e-05	0.000480216	-0.082935	chr9	131960321		OpenSea
cg09520308	0.666938	0.0350834	0.429703	0.116847	0.56449	0.0252214	0.842379	0.0350058	5.9773e-05	0.0312759	-0.237235	0.0275265	0.425614	-0.102447	0.00604196	0.985363	0.134787	0.000899339	0.00436455	0.175441	chr3	152121604		OpenSea	MBNL1;MBNL1;MBNL1;MBNL1;MBNL1;MBNL1;MBNL1	Body;Body;Body;Body;Body;Body;Body
cg19496414	0.737468	0.0485323	0.597443	0.0396835	0.733698	0.0211786	0.69907	0.0329648	6.01645e-05	0.0314405	-0.140026	0.880042	0.995214	-0.0037701	7.8551e-05	0.151482	0.136255	0.140264	0.299012	-0.0383986	chr8	59251861		OpenSea
cg13380204	0.499126	0.0156395	0.424415	0.0186578	0.428381	0.017311	0.420952	0.0226254	6.01943e-05	0.0314405	-0.0747112	0.000102145	0.06646	-0.0707455	0.766365	0.999998	0.0039657	3.83284e-05	0.000328649	-0.0781743	chr17	40441155	chr17:40440188-40441014	S_Shore	STAT5A	5'UTR
cg15036713	0.327119	0.0142198	0.257555	0.0100969	0.275168	0.0211572	0.396005	0.0067067	6.02134e-05	0.0314405	-0.0695644	0.000835665	0.135667	-0.0519518	0.17085	0.999998	0.0176126	6.62936e-05	0.000509717	0.068886	chr11	31834417	chr11:31831620-31839038	Island	PAX6;PAX6;PAX6;PAX6	5'UTR;5'UTR;TSS1500;TSS1500
cg18247547	0.255449	0.0209739	0.358155	0.0180575	0.320265	0.0245414	0.114118	0.00480673	6.03216e-05	0.031475	0.102706	0.00300411	0.204784	0.064816	0.0542497	0.999998	-0.0378903	2.03887e-06	3.39038e-05	-0.141331	chr1	157522957		OpenSea	FCRL5;FCRL5	TSS1500;TSS1500
cg16994200	0.119408	0.00762547	0.0830411	0.00450565	0.0989467	0.00799517	0.0433786	0.00259611	6.03884e-05	0.0314769	-0.0363673	0.00647051	0.265373	-0.0204617	0.0260449	0.999998	0.0159056	1.37648e-08	9.52556e-07	-0.0760298	chr3	11197294	chr3:11195901-11196552	S_Shore	HRH1;HRH1	5'UTR;5'UTR
cg14139935	0.885662	0.0129018	0.833269	0.0178989	0.855024	0.00732673	0.912826	0.0121015	6.04094e-05	0.0314769	-0.0523929	0.00505006	0.243568	-0.0306376	0.0331307	0.999998	0.0217553	0.0106128	0.0352241	0.0271643	chr9	130258864		OpenSea	LRSAM1;LRSAM1;LRSAM1	Body;Body;Body
cg06344807	0.103863	0.00431146	0.0650717	0.00819791	0.0717818	0.00129506	0.0604129	0.0128578	6.04561e-05	0.0314793	-0.0387913	0.000354318	0.100109	-0.0320812	0.340653	0.999998	0.00671011	1.91577e-05	0.000189689	-0.0434501	chr17	72745576	chr17:72744428-72745952	Island	SLC9A3R1	Body
cg05547438	0.178423	0.0407774	0.0390774	0.00480189	0.0800557	0.0259113	0.353785	0.0570035	6.07074e-05	0.0315882	-0.139346	0.00131602	0.156526	-0.0983677	0.116157	0.999998	0.0409783	5.54634e-06	7.23513e-05	0.175361	chr9	120487825		OpenSea
cg01153946	0.760196	0.0265186	0.684862	0.0113361	0.733518	0.0103208	0.883945	0.021538	6.07875e-05	0.0316079	-0.0753338	0.0634841	0.553102	-0.0266778	0.00256153	0.771987	0.048656	2.63468e-07	7.54246e-06	0.123749	chr20	37062621	chr20:37063525-37064106	N_Shore	LOC388796;SNORA71D;LOC388796	Body;Body;Body
cg00716819	0.87395	0.00699898	0.762654	0.0206061	0.788694	0.0540133	0.855362	0.0171799	6.09148e-05	0.0316521	-0.111296	0.000685009	0.126664	-0.0852562	0.203921	0.999998	0.0260396	0.357377	0.591961	-0.0185879	chr10	71882625		OpenSea	AIFM2;AIFM2	Body;Body
cg26425098	0.506391	0.0229718	0.45002	0.00513619	0.475022	0.0127179	0.547652	0.00843251	6.10956e-05	0.031724	-0.0563704	0.00698529	0.272332	-0.0313685	0.0244854	0.999998	0.0250019	0.000994366	0.00474639	0.0412609	chr5	172200827	chr5:172197482-172199606	S_Shore
cg20456620	0.566298	0.00738187	0.475705	0.0204729	0.512104	0.00839519	0.52542	0.0319562	6.11461e-05	0.0317241	-0.0905924	0.00437933	0.232469	-0.0541941	0.0384992	0.999998	0.0363983	0.0225138	0.0665767	-0.0408781	chr10	134377343		OpenSea	INPP5A	Body
cg06776256	0.372304	0.0139098	0.298863	0.0148179	0.317288	0.0102845	0.256488	0.0285607	6.11808e-05	0.0317242	-0.0734412	0.000825896	0.135128	-0.0550155	0.175146	0.999998	0.0184258	4.30266e-07	1.07667e-05	-0.115815	chr12	13043728	chr12:13044042-13044667	N_Shore	GPRC5A	TSS1500
cg02333649	0.895919	0.00703317	0.74963	0.0770669	0.901726	0.0217019	0.911474	0.00980204	6.16669e-05	0.0319525	-0.146289	0.824458	0.991933	0.00580666	4.1893e-05	0.105188	0.152096	0.554653	0.775993	0.0155544	chr22	19471093	chr22:19466308-19467811	S_Shelf	CDC45L	Body
cg16863829	0.485604	0.047193	0.291729	0.0444721	0.334624	0.0730495	0.330004	0.0446027	6.17065e-05	0.0319525	-0.193876	0.000603814	0.120735	-0.15098	0.228716	0.999998	0.0428954	0.000467788	0.00252816	-0.1556	chr10	76808677		OpenSea	DUPD1	Body
cg17624614	0.719045	0.0505221	0.503356	0.0419523	0.66534	0.0713323	0.188286	0.0616233	6.1756e-05	0.031956	-0.215689	0.178601	0.743336	-0.0537052	0.00081535	0.506289	0.161984	1.80547e-09	2.35107e-07	-0.53076	chr6	148978391		OpenSea
cg14596967	0.145471	0.0242471	0.245559	0.036364	0.197805	0.0213125	0.0630943	0.0117632	6.22202e-05	0.0321739	0.100088	0.0102817	0.310194	0.0523339	0.0170846	0.999998	-0.0477544	0.000379137	0.00212314	-0.0823764	chr11	113956944	chr11:113953620-113953839	S_Shelf	ZBTB16;ZBTB16	Body;Body
cg07003386	0.412722	0.0114109	0.344915	0.0247025	0.341437	0.0155681	0.45997	0.0144331	6.22638e-05	0.0321743	-0.0678068	3.78413e-05	0.0449435	-0.0712846	0.774758	0.999998	-0.00347774	0.00148405	0.00664656	0.0472483	chr1	7284400		OpenSea	CAMTA1	Body
cg14627089	0.161014	0.00439472	0.114926	0.00768484	0.124202	0.00505484	0.0681409	0.00562052	6.25e-05	0.0322516	-0.0460885	0.000492814	0.111647	-0.0368124	0.271932	0.999998	0.0092761	2.27243e-08	1.3482e-06	-0.0928733	chr19	57149630	chr19:57149423-57149631	Island
cg05434496	0.527975	0.0267967	0.440496	0.0212442	0.462465	0.0202305	0.541126	0.0199077	6.25189e-05	0.0322516	-0.0874789	0.000843051	0.136035	-0.0655098	0.175639	0.999998	0.0219691	0.407209	0.644838	0.0131512	chr15	77479277		OpenSea	PEAK1	5'UTR
cg24310530	0.26652	0.00985929	0.139595	0.0326947	0.177587	0.0164794	0.354703	0.0586017	6.26167e-05	0.0322516	-0.126925	0.00142857	0.160329	-0.0889336	0.111372	0.999998	0.0379919	0.00152461	0.00680033	0.0881823	chr11	116685510		OpenSea
cg10208610	0.226662	0.00718353	0.131153	0.0177514	0.144066	0.0299684	0.106731	0.00664466	6.26511e-05	0.0322516	-0.0955094	0.000246126	0.089709	-0.0825956	0.455003	0.999998	0.0129138	5.88346e-06	7.56985e-05	-0.119931	chr1	27326422		OpenSea	TRNP1	3'UTR
cg26379531	0.618491	0.00322769	0.562483	0.0168739	0.526187	0.0181194	0.734658	0.00316899	6.26862e-05	0.0322516	-0.0560085	2.6306e-07	0.00504698	-0.0923043	0.00255746	0.771987	-0.0362958	1.59334e-08	1.05666e-06	0.116167	chr11	95940949		OpenSea	MAML2	Body
cg02049833	0.852781	0.0400881	0.644222	0.0598969	0.7929	0.0417542	0.706166	0.0702128	6.26907e-05	0.0322516	-0.208559	0.125396	0.675611	-0.0598812	0.00125071	0.613663	0.148678	0.00139401	0.00630468	-0.146615	chr2	101434611	chr2:101434979-101437453	N_Shore
cg21831835	0.323541	0.100779	0.0943628	0.0542047	0.378144	0.0502544	0.0691603	0.0276863	6.27152e-05	0.0322516	-0.229178	0.197491	0.763199	0.0546024	6.85907e-06	0.0326894	0.283781	2.18849e-05	0.000210678	-0.254381	chr13	40469536		OpenSea
cg09599062	0.359944	0.118138	0.0950621	0.0107924	0.198614	0.0832987	0.0678677	0.0199864	6.29237e-05	0.0323153	-0.264882	0.00395674	0.224544	-0.16133	0.0437519	0.999998	0.103552	2.35122e-05	0.000222975	-0.292076	chr3	141995701		OpenSea
cg14624731	0.15014	0.0126322	0.0585392	0.0083955	0.0981138	0.0382132	0.261788	0.0133367	6.29802e-05	0.0323153	-0.0916008	0.00626322	0.262338	-0.0520262	0.0281634	0.999998	0.0395746	8.17434e-06	9.76901e-05	0.111648	chr2	121436004		OpenSea
cg01180479	0.268572	0.00784431	0.164732	0.0217738	0.220465	0.0202725	0.16584	0.0441925	6.29964e-05	0.0323154	-0.10384	0.0200285	0.38369	-0.0481068	0.00887722	0.999998	0.0557334	6.99741e-05	0.000532884	-0.102732	chr11	65374833	chr11:65374699-65375308	Island	MAP3K11	Body
cg00108944	0.298527	0.0159776	0.209214	0.011304	0.191686	0.0307685	0.541063	0.0300974	6.30119e-05	0.0323154	-0.089313	1.00012e-05	0.0284641	-0.10684	0.283921	0.999998	-0.0175275	5.22875e-10	1.02071e-07	0.242536	chr12	75784855	chr12:75784799-75785241	Island	GLIPR1L2	TSS200
cg14583300	0.578115	0.00506913	0.407168	0.03078	0.487434	0.0262134	0.461386	0.0854574	6.30666e-05	0.0323212	-0.170948	0.00952491	0.302527	-0.0906816	0.0187081	0.999998	0.0802662	0.00174818	0.00763883	-0.116729	chr2	238358457		OpenSea
cg27418987	0.70408	0.00458479	0.644926	0.026839	0.662667	0.00548685	0.774747	0.0122948	6.31317e-05	0.0323324	-0.0591543	0.00144705	0.161098	-0.0414133	0.111007	0.999998	0.017741	1.0169e-05	0.000115631	0.070667	chr10	131664283	chr10:131666016-131666315	N_Shore	EBF3	Body
cg26547816	0.37809	0.0250371	0.222049	0.0392634	0.296637	0.0362371	0.399371	0.0576892	6.32328e-05	0.0323353	-0.15604	0.0104828	0.312194	-0.0814524	0.0170666	0.999998	0.0745877	0.451598	0.688089	0.0212813	chr5	142527658		OpenSea	ARHGAP26;ARHGAP26	Body;Body
cg16113883	0.333992	0.0442996	0.204192	0.0462734	0.241562	0.0264671	0.0700689	0.015176	6.32748e-05	0.0323353	-0.1298	0.00127082	0.155191	-0.0924301	0.124781	0.999998	0.0373697	2.06432e-08	1.26142e-06	-0.263923	chr6	138190021	chr6:138187825-138189141	S_Shore	TNFAIP3;TNFAIP3;TNFAIP3;LOC100130476	5'UTR;5'UTR;5'UTR;TSS1500
cg26660316	0.914516	0.0286423	0.844143	0.014107	0.885607	0.00411233	0.905004	0.0170496	6.3295e-05	0.0323353	-0.0703731	0.0354929	0.46076	-0.028909	0.00495771	0.936045	0.0414641	0.455608	0.69191	-0.009512	chr5	110077272	chr5:110074605-110075223	S_Shelf	SLC25A46	Body
cg01298514	0.085937	0.0191375	0.168995	0.0103683	0.121443	0.000564403	0.147738	0.0196282	6.34258e-05	0.0323353	0.083058	0.0296844	0.435906	0.0355059	0.00598041	0.982037	-0.0475521	0.000898642	0.00436205	0.0618011	chr6	43736807	chr6:43737632-43739852	N_Shore	VEGFA;VEGFA;VEGFA;VEGFA;VEGFA;VEGFA;VEGFA;VEGFA;VEGFA;VEGFA;VEGFA;VEGFA;VEGFA;VEGFA;VEGFA;VEGFA	TSS1500;TSS1500;TSS1500;TSS1500;TSS1500;TSS1500;TSS1500;TSS1500;TSS1500;TSS1500;TSS1500;TSS1500;TSS1500;TSS1500;TSS1500;TSS1500
cg27483007	0.297259	0.0299873	0.223412	0.011988	0.234276	0.00328421	0.301891	0.0172396	6.34578e-05	0.0323353	-0.0738478	0.000281955	0.09292	-0.0629833	0.41775	0.999998	0.0108645	0.727068	0.889798	0.0046322	chr12	132690643	chr12:132689880-132690197	S_Shore	GALNT9;GALNT9	Body;TSS200
cg02755516	0.237046	0.0201749	0.155356	0.0046697	0.16162	0.00850991	0.0966523	0.0330078	6.35107e-05	0.0323353	-0.0816901	0.000136566	0.0734346	-0.0754259	0.66999	0.999998	0.00626417	1.61943e-07	5.33053e-06	-0.140394	chr18	12321430	chr18:12325040-12326049	N_Shelf	TUBB6;TUBB6;TUBB6;TUBB6;TUBB6;TUBB6;TUBB6;TUBB6	5'UTR;5'UTR;Body;Body;Body;Body;Body;Body
cg02848157	0.757338	0.028502	0.668316	0.0118221	0.658961	0.0261475	0.831133	0.0196265	6.35184e-05	0.0323353	-0.0890219	2.32131e-05	0.0392076	-0.0983774	0.560362	0.999998	-0.00935558	0.000362774	0.0020465	0.0737948	chr1	1115070	chr1:1115574-1116006	N_Shore	TTLL10;TTLL10	Body;TSS200
cg16133636	0.583711	0.0507446	0.390542	0.0660835	0.475929	0.0209918	0.572878	0.0643122	6.35366e-05	0.0323353	-0.193168	0.00704197	0.273247	-0.107782	0.025373	0.999998	0.0853863	0.754922	0.904653	-0.010833	chr18	9851623		OpenSea	RAB31	Body
cg24628832	0.645516	0.00785308	0.539161	0.0500106	0.58843	0.0186674	0.809869	0.0136571	6.35545e-05	0.0323353	-0.106355	0.00892262	0.296268	-0.0570857	0.0201256	0.999998	0.0492693	5.71114e-07	1.32219e-05	0.164353	chr16	82067399		OpenSea	HSD17B2	TSS1500
cg01987516	0.10418	0.0125302	0.0638386	0.00399778	0.0690346	0.00788288	0.0880136	0.00069955	6.35694e-05	0.0323353	-0.0403413	0.000233367	0.0882122	-0.0351453	0.476872	0.999998	0.005196	0.0395962	0.107018	-0.0161663	chr10	101282726	chr10:101282725-101282934	Island
cg04492567	0.0963134	0.00617447	0.0426858	0.00480939	0.0668003	0.0239515	0.129123	0.0103773	6.3661e-05	0.0323599	-0.0536276	0.00767725	0.280791	-0.029513	0.02337	0.999998	0.0241146	0.00386925	0.0149459	0.0328091	chr17	19631464	chr17:19627877-19628298	S_Shelf
cg10519393	0.816073	0.0690555	0.616889	0.0647118	0.797183	0.0501822	0.803064	0.0253228	6.4103e-05	0.0325624	-0.199184	0.599154	0.960149	-0.0188902	0.000165771	0.228008	0.180294	0.716617	0.884022	-0.0130095	chr1	235985098		OpenSea	LYST;LYST	Body;Body
cg07364295	0.138922	0.00661743	0.0836193	0.00295984	0.0815322	0.0120416	0.142437	0.0247246	6.42714e-05	0.0326158	-0.0553029	4.45303e-05	0.0477295	-0.05739	0.833644	0.999998	-0.00208709	0.72398	0.888028	0.00351462	chr4	25863659	chr4:25865063-25865376	N_Shore	SEL1L3;SEL1L3;SEL1L3	5'UTR;Body;Body
cg23498445	0.752786	0.0333939	0.670366	0.0181804	0.681065	0.0121899	0.81395	0.0191262	6.42953e-05	0.0326159	-0.0824202	0.000238315	0.0889031	-0.0717207	0.473975	0.999998	0.0106995	0.000928359	0.00448172	0.0611643	chr22	18527557	chr22:18531215-18531504	N_Shelf
cg06604925	0.529916	0.015768	0.356025	0.0835126	0.518173	0.0236504	0.71199	0.0240251	6.45085e-05	0.0327018	-0.173891	0.70764	0.980081	-0.0117439	0.000126357	0.195134	0.162147	4.08677e-05	0.00034597	0.182074	chr14	69017101		OpenSea	RAD51B	Body
cg06238679	0.64255	0.0298365	0.486803	0.0478209	0.644084	0.0209243	0.326504	0.0610076	6.46672e-05	0.0327601	-0.155747	0.956284	0.998873	0.00153384	5.8728e-05	0.128864	0.157281	2.17559e-08	1.3071e-06	-0.316046	chr17	31140261		OpenSea	MYO1D;MYO1D;MYO1D	Body;Body;Body
cg03671627	0.288999	0.0587188	0.126447	0.0308264	0.230484	0.0401534	0.126156	0.0411798	6.47425e-05	0.0327682	-0.162552	0.0611895	0.546517	-0.0585154	0.00286178	0.802802	0.104037	6.36152e-05	0.000493096	-0.162843	chr2	209185667		OpenSea	PIKFYVE	Body
cg14258253	0.272685	0.0343487	0.12406	0.0452782	0.165933	0.0568252	0.243889	0.0048241	6.47915e-05	0.0327682	-0.148625	0.00121062	0.152731	-0.106752	0.133232	0.999998	0.0418728	0.291158	0.514838	-0.0287956	chr21	35594339		OpenSea
cg15998531	0.262355	0.0819556	0.0570968	0.0214576	0.131808	0.0566597	0.211351	0.046437	6.48394e-05	0.0327682	-0.205258	0.00299492	0.204647	-0.130548	0.0587405	0.999998	0.0747109	0.181446	0.364277	-0.0510046	chr16	53166554	chr16:53164000-53165838	S_Shore	CHD9	5'UTR
cg05572461	0.455119	0.0752852	0.250969	0.034169	0.441082	0.0569008	0.590383	0.0467501	6.48583e-05	0.0327682	-0.20415	0.702793	0.979499	-0.0140364	0.00012859	0.196761	0.190114	0.00223296	0.00938948	0.135264	chr7	7736319		OpenSea	RPA3;UMAD1;UMAD1;UMAD1	5'UTR;5'UTR;Body;Body
cg09890775	0.220771	0.00672045	0.11366	0.0422319	0.176032	0.0175613	0.0509878	0.00904064	6.50091e-05	0.0328222	-0.10711	0.0333659	0.452084	-0.0447388	0.00544948	0.966306	0.0623716	4.35533e-07	1.08661e-05	-0.169783	chr10	131758694	chr10:131756690-131758787	Island	EBF3	Body
cg26117265	0.767781	0.0217864	0.700664	0.010497	0.70249	0.0162137	0.874785	0.0161233	6.50691e-05	0.0328304	-0.0671165	8.50916e-05	0.0618146	-0.0652905	0.879756	0.999998	0.001826	4.0733e-07	1.03423e-05	0.107005	chr10	49674348	chr10:49674243-49674776	Island	ARHGAP22	Body
cg24495383	0.792467	0.0155591	0.713903	0.0139379	0.706506	0.0151122	0.813192	0.0193178	6.51576e-05	0.0328528	-0.0785634	2.64116e-05	0.0405421	-0.085961	0.602334	0.999998	-0.0073976	0.157878	0.327656	0.0207255	chr11	66007559		OpenSea	PACS1	Body
cg14042241	0.875127	0.0119531	0.828825	0.00611591	0.861515	0.00821542	0.876675	0.00762551	6.53939e-05	0.0329498	-0.046302	0.118807	0.665133	-0.0136117	0.00139397	0.638494	0.0326903	0.852641	0.949298	0.0015478	chr19	1474872	chr19:1472935-1473210	S_Shore	C19orf25	3'UTR
cg07327299	0.270125	0.0133794	0.197576	0.0144542	0.198844	0.0203864	0.138316	0.0156423	6.5467e-05	0.0329644	-0.0725489	7.7751e-05	0.0593638	-0.0712805	0.922584	0.999998	0.00126838	8.59132e-08	3.39298e-06	-0.131809	chr17	37896063		OpenSea	GRB7;GRB7	5'UTR;5'UTR
cg12817840	0.370891	0.0162532	0.259935	0.0365642	0.300296	0.0232733	0.240114	0.0213009	6.5587e-05	0.0330026	-0.110956	0.00301203	0.204866	-0.0705952	0.0591403	0.999998	0.0403607	1.22346e-05	0.000133553	-0.130777	chr5	124070989		OpenSea	ZNF608	Body
cg22516975	0.150228	0.0133459	0.105477	0.0082407	0.110121	0.00355427	0.0523355	0.00461969	6.56606e-05	0.0330057	-0.0447513	0.000185784	0.081847	-0.0401076	0.566557	0.999998	0.0046437	8.68476e-09	6.95015e-07	-0.0978927	chr17	1617465	chr17:1619204-1620062	N_Shore	C17orf91;C17orf91;C17orf91;C17orf91;MIR22	Body;Body;Body;Body;TSS200
cg05372669	0.408245	0.00748535	0.280999	0.0349975	0.299375	0.0324608	0.337653	0.051328	6.56813e-05	0.0330057	-0.127247	0.000282834	0.09292	-0.10887	0.427732	0.999998	0.0183768	0.00745202	0.0260924	-0.0705925	chr6	107367103		OpenSea	C6orf203;C6orf203;C6orf203	Body;Body;Body
cg16238336	0.402811	0.0547192	0.237898	0.00719814	0.263707	0.0559055	0.466273	0.046936	6.57627e-05	0.0330244	-0.164912	0.000321204	0.0973664	-0.139104	0.391134	0.999998	0.0258087	0.0475328	0.124581	0.0634624	chr3	65465873		OpenSea	MAGI1;MAGI1;MAGI1	Body;Body;Body
cg22332106	0.340194	0.0063069	0.257496	0.0273348	0.2613	0.0227985	0.260117	0.0211834	6.58254e-05	0.0330252	-0.0826987	0.000103772	0.067052	-0.0788948	0.79852	0.999998	0.0038039	8.99877e-05	0.000652377	-0.0800775	chr1	15247834	chr1:15250373-15251545	N_Shelf	KAZN;KAZN	Body;Body
cg09689592	0.746249	0.0162177	0.600738	0.0586158	0.736115	0.0312975	0.635697	0.0424571	6.58576e-05	0.0330252	-0.145511	0.699598	0.979016	-0.0101341	0.000131668	0.199095	0.135377	0.000782629	0.00388601	-0.110552	chr12	54809197	chr12:54811981-54812202	N_Shelf	ITGA5;LOC102724050;LOC102724050	Body;Body;Body
cg24917105	0.722453	0.0179074	0.650517	0.0147947	0.710335	0.0178529	0.748168	0.0149093	6.59018e-05	0.0330252	-0.0719361	0.357094	0.876177	-0.0121184	0.000364807	0.341026	0.0598177	0.0632183	0.157569	0.0257145	chr13	111159564		OpenSea	COL4A2-AS1;COL4A2	Body;Body
cg23777036	0.44446	0.00143404	0.301999	0.0248491	0.304116	0.00996797	0.433422	0.0601987	6.61501e-05	0.0330252	-0.142462	7.65487e-05	0.0590077	-0.140345	0.934233	0.999998	0.0021171	0.668048	0.855452	-0.0110389	chr3	105833351		OpenSea
cg23443790	0.839471	0.0166377	0.781038	0.0191756	0.802709	0.008705	0.810765	0.0132944	6.6165e-05	0.0330252	-0.0584325	0.00327903	0.211036	-0.0367624	0.0551316	0.999998	0.0216701	0.0151163	0.0475355	-0.0287057	chr2	9527441		OpenSea	ASAP2;ASAP2	Body;Body
cg00745520	0.712581	0.0223775	0.571051	0.0514318	0.547892	0.0327224	0.735893	0.0374991	6.61757e-05	0.0330252	-0.14153	1.41477e-05	0.0311349	-0.164689	0.370816	0.999998	-0.0231587	0.367737	0.60337	0.0233127	chr22	31504271	chr22:31503236-31503871	S_Shore	SELM	TSS1500
cg22492274	0.698139	0.0137983	0.616113	0.00620622	0.616709	0.0169676	0.73943	0.0273396	6.61772e-05	0.0330252	-0.0820263	7.1068e-05	0.05724	-0.08143	0.967797	0.999998	0.0005963	0.0132273	0.0424447	0.0412909	chr20	10657313	chr20:10652573-10655611	S_Shore
cg01348757	0.870564	0.0135263	0.790405	0.0157637	0.805221	0.0363741	0.884972	0.0112666	6.62094e-05	0.0330252	-0.0801588	0.000435307	0.106061	-0.0653425	0.314047	0.999998	0.0148163	0.327084	0.558035	0.0144078	chr15	90223301		OpenSea	PLIN1;PLIN1	TSS1500;TSS1500
cg04844987	0.162492	0.00360158	0.11053	0.00407312	0.144101	0.00374479	0.0603363	0.00824238	6.62229e-05	0.0330252	-0.051962	0.0656588	0.559163	-0.0183919	0.00272136	0.789651	0.0335702	3.31733e-08	1.74383e-06	-0.102156	chr10	114136053		OpenSea	ACSL5;ACSL5;ACSL5;ACSL5	5'UTR;5'UTR;1stExon;5'UTR
cg23149188	0.237481	0.0179695	0.177887	0.0100966	0.193539	0.00498838	0.125468	0.0169548	6.62614e-05	0.0330252	-0.059594	0.00100184	0.143468	-0.0439415	0.160237	0.999998	0.0156525	5.76482e-08	2.56312e-06	-0.112013	chr11	82445384	chr11:82443435-82444976	S_Shore	FAM181B	TSS1500
cg20731928	0.606684	0.0324908	0.398	0.0382527	0.4197	0.0583017	0.668312	0.046303	6.62708e-05	0.0330252	-0.208684	0.000187821	0.0818973	-0.186984	0.566115	0.999998	0.0217	0.117735	0.260576	0.0616279	chr2	54489376		OpenSea	ACYP2	Body
cg01099497	0.420929	0.0380993	0.201785	0.050914	0.310682	0.0860519	0.210499	0.0414537	6.63129e-05	0.0330252	-0.219143	0.0132878	0.336305	-0.110246	0.0142209	0.999998	0.108897	9.82163e-05	0.000700187	-0.210429	chr10	3969061		OpenSea
cg04209949	0.839973	0.0113668	0.729988	0.0306156	0.796183	0.0388739	0.81598	0.0297498	6.6338e-05	0.0330252	-0.109985	0.0414579	0.484174	-0.0437905	0.00444572	0.909617	0.0661949	0.238251	0.446122	-0.023993	chr3	17665550		OpenSea	TBC1D5;TBC1D5	5'UTR;5'UTR
cg16886476	0.301024	0.0196619	0.174088	0.0335167	0.228771	0.0390079	0.323735	0.043911	6.64703e-05	0.033069	-0.126936	0.00639647	0.264456	-0.0722523	0.0292839	0.999998	0.0546834	0.329403	0.560741	0.0227115	chr10	3680116		OpenSea
cg12738981	0.75427	0.0216525	0.683732	0.0105531	0.686086	0.0134433	0.88023	0.0165763	6.66019e-05	0.0330887	-0.0705381	9.25613e-05	0.0636941	-0.0681838	0.853145	0.999998	0.0023543	1.08213e-07	3.98649e-06	0.12596	chr1	155828357	chr1:155829109-155829431	N_Shore	SYT11;GON4L;GON4L	TSS1500;TSS1500;TSS1500
cg24330456	0.43637	0.0312263	0.305499	0.0312723	0.300171	0.00933712	0.662913	0.0443782	6.6637e-05	0.0330887	-0.130871	4.49002e-05	0.0477294	-0.136199	0.821419	0.999998	-0.0053282	1.57535e-07	5.23187e-06	0.226542	chr6	30038955	chr6:30038881-30039477	Island	RNF39;RNF39	Body;Body
cg23019889	0.340763	0.0317535	0.218334	0.00685324	0.246313	0.0153084	0.544319	0.0440352	6.66425e-05	0.0330887	-0.122429	0.000696957	0.127317	-0.0944502	0.217975	0.999998	0.0279792	2.55114e-07	7.36396e-06	0.203556	chr1	146544044	chr1:146543987-146544439	Island
cg06053495	0.33668	0.0115639	0.218544	0.0287056	0.258169	0.0352414	0.361405	0.0241871	6.67212e-05	0.0331058	-0.118136	0.00223072	0.18565	-0.0785106	0.0794617	0.999998	0.0396251	0.257133	0.471385	0.0247256	chr11	8761178		OpenSea	ST5;ST5;ST5	Body;Body;Body
cg15919105	0.790758	0.0271625	0.663396	0.0527382	0.697351	0.0362992	0.862426	0.0131334	6.69408e-05	0.0331927	-0.127362	0.00105439	0.145639	-0.0934065	0.154881	0.999998	0.0339553	0.00690541	0.024461	0.0716682	chr2	174848668		OpenSea
cg06241101	0.819876	0.0166792	0.7157	0.0425826	0.715101	0.0074557	0.851775	0.0329797	6.70086e-05	0.0332043	-0.104176	6.33444e-05	0.0543254	-0.104775	0.974539	0.999998	-0.000599491	0.106291	0.240259	0.031899	chr17	77895684		OpenSea
cg16248878	0.742653	0.00486233	0.631248	0.00406933	0.689798	0.021923	0.732276	0.044797	6.70867e-05	0.0332145	-0.111405	0.0183156	0.372	-0.0528557	0.0104368	0.999998	0.0585494	0.607263	0.814876	-0.0103772	chr2	43496601		OpenSea	THADA;THADA;THADA	Body;Body;Body
cg08709228	0.27672	0.021372	0.125166	0.00714432	0.136836	0.0522038	0.210836	0.0584438	6.71179e-05	0.0332145	-0.151554	0.000144432	0.0743447	-0.139884	0.670441	0.999998	0.01167	0.0282024	0.0805094	-0.0658833	chr16	72965762		OpenSea	ZFHX3;ZFHX3	Body;Body
cg01570459	0.506417	0.0105448	0.399559	0.0167243	0.408984	0.0328396	0.266004	0.0452621	6.7222e-05	0.0332441	-0.106858	0.000162048	0.0777249	-0.097433	0.626366	0.999998	0.0094253	6.28464e-09	5.54793e-07	-0.240413	chr17	6925228	chr17:6925400-6927527	N_Shore	BCL6B	TSS1500
cg16809460	0.184723	0.00795707	0.115336	0.0141493	0.147765	0.00236487	0.142893	0.0245537	6.73548e-05	0.0332877	-0.0693869	0.00967327	0.303899	-0.0369582	0.0198307	0.999998	0.0324287	0.00444248	0.0168037	-0.0418301	chr1	50885369	chr1:50884228-50891471	Island	DMRTA2	Body
cg21536616	0.513694	0.0142292	0.432584	0.0197681	0.486861	0.00551258	0.466402	0.0273609	6.74154e-05	0.0332922	-0.081109	0.0835081	0.601417	-0.0268326	0.00213722	0.730832	0.0542764	0.00553601	0.0202758	-0.0472911	chr18	9535600		OpenSea	RALBP1	Body
cg21211039	0.517308	0.0513585	0.349665	0.0336334	0.485452	0.0498256	0.181323	0.0497998	6.74528e-05	0.0332922	-0.167643	0.302062	0.843556	-0.0318559	0.000467396	0.384313	0.135787	2.67699e-08	1.50401e-06	-0.335985	chr22	45555611	chr22:45559298-45560172	N_Shelf
cg18489675	0.165697	0.0124888	0.238433	0.0191157	0.225799	0.0100761	0.0539644	0.0073633	6.76046e-05	0.0333451	0.0727356	0.00039425	0.103109	0.0601024	0.344067	0.999998	-0.0126332	6.58944e-07	1.47069e-05	-0.111733	chr10	1408561	chr10:1404659-1406219	S_Shelf	ADARB2	Body
cg07182163	0.709067	0.0309901	0.537834	0.0557565	0.628406	0.053125	0.664743	0.0453568	6.77277e-05	0.0333838	-0.171233	0.0191014	0.377491	-0.0806611	0.0101106	0.999998	0.0905721	0.166823	0.341809	-0.0443238	chr14	79511907		OpenSea	NRXN3	Body
cg13446584	0.493637	0.0359445	0.366153	0.0295964	0.456152	0.0390016	0.163432	0.0330821	6.77989e-05	0.0333969	-0.127484	0.11998	0.667177	-0.0374852	0.00143516	0.642437	0.0899985	1.05808e-09	1.64117e-07	-0.330205	chr7	74024953	chr7:74020801-74021118	S_Shelf
cg11570607	0.790753	0.0159216	0.704902	0.0214423	0.719436	0.0246035	0.754433	0.0233155	6.80189e-05	0.0334468	-0.0858508	0.000378529	0.101932	-0.0713169	0.356304	0.999998	0.0145339	0.0321614	0.0898856	-0.0363205	chr10	74104035		OpenSea	DNAJB12;DNAJB12	Body;Body
cg03651219	0.792686	0.0100373	0.692069	0.00986221	0.707725	0.0238009	0.570222	0.0398613	6.80279e-05	0.0334468	-0.100618	0.000328068	0.0978189	-0.0849613	0.395372	0.999998	0.0156564	7.94655e-09	6.53691e-07	-0.222464	chr10	5576480		OpenSea
cg20347155	0.562787	0.0313862	0.428154	0.0359179	0.434812	0.0203948	0.566869	0.0527703	6.80343e-05	0.0334468	-0.134633	0.00011092	0.0690992	-0.127976	0.784507	0.999998	0.0066576	0.866751	0.954981	0.0040815	chr2	145218951		OpenSea	ZEB2;ZEB2	Body;Body
cg12193833	0.562778	0.00561511	0.461207	0.0219949	0.477426	0.0214333	0.677016	0.0234259	6.82826e-05	0.0335468	-0.10157	0.000343473	0.0987367	-0.0853519	0.383633	0.999998	0.0162184	2.08828e-05	0.000202979	0.114238	chr17	30244370	chr17:30243859-30244564	Island
cg06264518	0.16152	0.00963637	0.0773835	0.0167416	0.120904	0.0101719	0.111085	0.0127491	6.85364e-05	0.0336494	-0.0841369	0.0169197	0.362865	-0.0406164	0.0115824	0.999998	0.0435205	0.00466821	0.0175283	-0.0504356	chr1	112903229		OpenSea
cg00374839	0.148986	0.0107339	0.10613	0.00754197	0.112884	0.00287149	0.118237	0.0151558	6.87273e-05	0.033721	-0.0428566	0.000338064	0.098497	-0.0361025	0.38999	0.999998	0.00675406	0.0012797	0.00586641	-0.0307492	chr11	44332454	chr11:44332314-44332757	Island	ALX4	TSS1500
cg24511054	0.350446	0.0364914	0.253696	0.0305837	0.251856	0.0100768	0.426727	0.0208509	6.88138e-05	0.0337414	-0.0967507	5.71906e-05	0.0521222	-0.0985907	0.916238	0.999998	-0.00184	0.000597647	0.00310189	0.0762805	chr3	13460999	chr3:13460970-13462146	Island	NUP210	Body
[truncated: 793 more rows]
