# Supplementary material for: Genome-Wide Methylation Changes Associated with Replicative Senescence and Differentiation in Endothelial and Bone Marrow Mesenchymal Stromal Cells
Source: Cells. 2023 Jan 11;12(2):285. doi: 10.3390/cells12020285 (PMC9857206; doi:10.3390/cells12020285)
Supplement: Supplementary file 1 [file cells-12-00285-s001.zip › Supplementary Files/Supplementary File S5.xlsx]

## Sheet: MSC adipo vs MSC early
ID_REF	MSC early mean	MSC early sd	MSC osteo mean	MSC osteo sd	MSC adipo mean	MSC adipo sd	MSC late mean	MSC late sd	P.Value MSC adipo vs MSC early	adj.P.Val MSC adipo vs MSC early	MSC adipo mean vs MSC early mean	P.Value MSC osteo vs MSC early	adj.P.Val MSC osteo vs MSC early	MSC osteo mean vs MSC early mean	P.Value MSC adipo vs MSC osteo	adj.P.Val MSC adipo vs MSC osteo	MSC adipo mean vs MSC osteo mean	P.Value MSC late vs MSC early	adj.P.Val MSC late vs MSC early	MSC late mean vs MSC early mean	chr	pos	Islands_Name	Relation_to_Island	UCSC_RefGene_Name	UCSC_RefGene_Group
cg27486124	0.591403	0.0149822	0.108933	0.0308316	0.0871792	0.00751005	0.643756	0.0350402	1.00962e-13	7.55441e-08	-0.504223	1.82252e-13	6.81843e-08	-0.48247	0.224427	0.999998	-0.0217535	0.00867115	0.0296755	0.0523529	chr6	106254665		OpenSea
cg11182547	0.815133	0.0281709	0.266715	0.00521549	0.212586	0.0548803	0.852289	0.0275322	2.22635e-13	8.32923e-08	-0.602547	7.8267e-13	1.46407e-07	-0.548418	0.0259824	0.999998	-0.0541291	0.10905	0.245192	0.0371561	chr9	14399984		OpenSea	NFIB	TSS1500
cg03235510	0.595202	0.0279648	0.0950532	0.0207551	0.109022	0.00125015	0.637213	0.0532731	2.26139e-12	5.64022e-07	-0.48618	1.55165e-12	1.93502e-07	-0.500149	0.513124	0.999998	0.013969	0.0635811	0.158308	0.0420111	chr12	64349734		OpenSea	SRGAP1	Body
cg03601962	0.250822	0.0116887	0.0523692	0.00626981	0.0498198	0.0163796	0.0838049	0.0235222	1.19882e-10	2.24252e-05	-0.201002	1.41588e-10	8.66201e-06	-0.198452	0.829654	0.999998	-0.00254943	1.31567e-09	1.89544e-07	-0.167017	chr2	75102263		OpenSea	HK2	Body
cg13810873	0.757969	0.0762419	0.107981	0.0222969	0.148654	0.0293772	0.63439	0.0781171	3.74297e-10	5.60128e-05	-0.609314	1.6177e-10	8.66201e-06	-0.649987	0.308727	0.999998	0.0406732	0.00646253	0.0231215	-0.123578	chr4	54542654		OpenSea
cg02097511	0.370667	0.0385727	0.157771	0.0201985	0.0736352	0.0344483	0.538484	0.0206439	6.04126e-10	7.53387e-05	-0.297031	4.04733e-08	0.000339244	-0.212895	0.000747001	0.478952	-0.0841362	7.00436e-07	1.53662e-05	0.167818	chr1	55519116		OpenSea	PCSK9;PCSK9	Body;Body
cg17742409	0.929248	0.0133376	0.852463	0.0259291	0.593395	0.0651027	0.94757	0.0113233	1.11177e-09	0.000118839	-0.335854	0.0051507	0.214788	-0.0767854	2.93601e-08	0.000924301	-0.259068	0.440723	0.67781	0.0183217	chr20	9181105		OpenSea	PLCB4	5'UTR
cg05480073	0.410612	0.0231362	0.0332234	0.00391196	0.0548871	0.0145506	0.325115	0.048301	2.40778e-09	0.0002252	-0.355724	1.13083e-09	3.02715e-05	-0.377388	0.418364	0.999998	0.0216637	0.00551349	0.0202054	-0.085496	chr5	172202805	chr5:172197482-172199606	S_Shelf
cg27405554	0.200088	0.00710462	0.140225	0.00936815	0.112883	0.00600613	0.0526533	0.00297832	2.83289e-09	0.00023552	-0.0872048	2.93241e-07	0.00122814	-0.0598626	0.000872627	0.520605	-0.0273422	3.0083e-12	3.35696e-09	-0.147435	chr13	79183424	chr13:79182859-79183880	Island
cg25240944	0.53693	0.0346451	0.328308	0.040383	0.200411	0.0571764	0.713226	0.0253107	5.43195e-09	0.000406441	-0.336519	1.73975e-06	0.00366692	-0.208622	0.000261941	0.291659	-0.127897	1.11125e-05	0.000123953	0.176296	chr5	121814874		OpenSea	MGC32805	TSS200
cg23087531	0.462967	0.0455662	0.134674	0.0036596	0.0798082	0.0291035	0.548892	0.0559671	6.77251e-09	0.000450274	-0.383158	4.63252e-08	0.000370159	-0.328292	0.0926764	0.999998	-0.054866	0.0136176	0.0435017	0.0859253	chr1	66716368		OpenSea	PDE4B;PDE4B;PDE4B;PDE4B;PDE4B	Body;Body;Body;Body;Body
cg10039523	0.550721	0.034975	0.191781	0.00861013	0.170524	0.0541766	0.581257	0.0704256	7.22133e-09	0.000450274	-0.380197	1.48514e-08	0.000180993	-0.35894	0.494177	0.999998	-0.0212569	0.330462	0.561989	0.0305368	chr1	12517834		OpenSea	VPS13D;VPS13D	Body;Body
cg01287936	0.197467	0.0103172	0.0995432	0.0134787	0.107854	0.0106455	0.0494806	0.00379768	1.36871e-08	0.00078779	-0.0896127	4.48715e-09	8.18895e-05	-0.0979236	0.287301	0.999998	0.00831087	2.14213e-11	1.22822e-08	-0.147986	chr15	65197900	chr15:65197799-65198063	Island
cg23731272	0.675626	0.0200353	0.598242	0.0256286	0.531737	0.00992827	0.918588	0.0113484	1.66474e-08	0.000885301	-0.143889	2.15557e-05	0.0176852	-0.0773839	9.76966e-05	0.173068	-0.0665048	1.96527e-11	1.16325e-08	0.242961	chr15	67356838	chr15:67357339-67359061	N_Shore	SMAD3	TSS1500
cg26366091	0.415457	0.0166675	0.168459	0.0204233	0.0745757	0.0350166	0.535648	0.0669095	1.77476e-08	0.000885301	-0.340881	8.59163e-07	0.00239873	-0.246997	0.00636076	0.991742	-0.0938836	0.00109535	0.00514624	0.120192	chr1	111770274		OpenSea	CHI3L2;CHI3L2	TSS200;TSS200
cg16415984	0.251891	0.0365783	0.119871	0.00659621	0.0647507	0.0300263	0.252414	0.0137003	1.90155e-08	0.000889261	-0.187141	1.2461e-06	0.00302722	-0.13202	0.00425627	0.895353	-0.0551204	0.974557	0.992211	0.0005227	chr8	49059697		OpenSea
cg02527961	0.25854	0.0230172	0.120148	0.0283127	0.0521107	0.0152815	0.503808	0.013451	2.08673e-08	0.000918456	-0.206429	2.41882e-06	0.00457856	-0.138392	0.00202864	0.715888	-0.0680374	2.38293e-09	2.84871e-07	0.245268	chr3	187681648		OpenSea
cg17748306	0.292742	0.0262641	0.172586	0.00512416	0.0868287	0.0278714	0.385339	0.0269895	2.6963e-08	0.00104424	-0.205914	1.37811e-05	0.0136934	-0.120156	0.000362235	0.340183	-0.0857571	0.000181987	0.00115839	0.0925966	chr4	71758062		OpenSea
cg06001484	0.150473	0.00578758	0.0746677	0.00643852	0.0458497	0.00778964	0.18203	0.00913868	2.76079e-08	0.00104424	-0.104624	1.29492e-06	0.00304837	-0.0758057	0.00793043	0.999998	-0.0288181	0.00443966	0.0167941	0.031557	chr8	101494596		OpenSea
cg14632793	0.337402	0.0435021	0.0372709	0.00541926	0.0319021	0.00824043	0.344348	0.0715099	2.79119e-08	0.00104424	-0.3055	3.47426e-08	0.000309474	-0.300132	0.845854	0.999998	-0.00536871	0.801518	0.927135	0.0069453	chr2	75374207		OpenSea	TACR1;TACR1	Body;Body
cg04458053	0.507635	0.0133822	0.0328555	0.0131172	0.135806	0.0886795	0.437956	0.0278812	3.14612e-08	0.00112098	-0.371829	1.45071e-09	3.50155e-05	-0.474779	0.0081951	0.999998	0.10295	0.0556437	0.141919	-0.069679	chr6	3386102		OpenSea	SLC22A23;SLC22A23;SLC22A23;SLC22A23;SLC22A23	Body;Body;Body;Body;Body
cg04763057	0.707851	0.0337135	0.355335	0.0335045	0.212357	0.128528	0.741876	0.0403953	4.10698e-08	0.00139682	-0.495493	2.29635e-06	0.00440571	-0.352515	0.00726327	0.999998	-0.142978	0.465781	0.701305	0.0340251	chr5	95179625		OpenSea
cg22877509	0.124522	0.000770886	0.0621284	0.00420887	0.0700534	0.00499714	0.0429378	0.00207078	5.22639e-08	0.00164485	-0.054469	9.69573e-09	0.000134347	-0.062394	0.141938	0.999998	0.00792502	3.15946e-10	7.32448e-08	-0.0815846	chr1	155290607	chr1:155290606-155291001	Island	RUSC1;RUSC1;C1orf104	TSS200;TSS200;Body
cg05017003	0.366189	0.0275132	0.0998245	0.00515181	0.18851	0.0278905	0.395162	0.0249038	5.27589e-08	0.00164485	-0.177679	3.15497e-10	1.38863e-05	-0.266365	0.000114303	0.186264	0.0886856	0.103347	0.234886	0.0289734	chr21	45154770		OpenSea	PDXK	Body
cg04281309	0.844683	0.0166791	0.762348	0.032944	0.681277	0.0242342	0.884527	0.00269459	5.99327e-08	0.00179376	-0.163406	0.000115369	0.0432483	-0.0823353	0.000133497	0.199377	-0.081071	0.0220503	0.065431	0.0398436	chr3	156320480		OpenSea
cg10598456	0.545225	0.0495177	0.154438	0.022195	0.125806	0.0420153	0.387783	0.0978798	6.8482e-08	0.0019538	-0.419418	1.61153e-07	0.00080927	-0.390786	0.486393	0.999998	-0.0286321	0.00157706	0.00699801	-0.157441	chr5	88589895		OpenSea
cg12710800	0.393547	0.0223387	0.0207181	0.00882357	0.139539	0.0713802	0.474919	0.00922472	7.0502e-08	0.0019538	-0.254008	5.63547e-10	1.81682e-05	-0.372829	0.000258862	0.291207	0.118821	0.00493954	0.0183892	0.0813724	chr10	74008773		OpenSea
cg20385971	0.711955	0.0459136	0.297057	0.00923173	0.223188	0.112826	0.619637	0.0828785	7.65881e-08	0.00204666	-0.488768	5.42266e-07	0.00183595	-0.414899	0.139478	0.999998	-0.0738691	0.0706119	0.172576	-0.0923179	chr12	116722336		OpenSea
cg22363520	0.568547	0.0264754	0.189983	0.0390365	0.282232	0.0672719	0.604361	0.0288667	9.90189e-08	0.00255483	-0.286315	3.07264e-09	5.89506e-05	-0.378563	0.00570827	0.975374	0.092248	0.224721	0.427522	0.0358149	chr6	35558488		OpenSea	FKBP5;FKBP5;FKBP5;FKBP5	Body;Body;Body;Body
cg15980656	0.555887	0.0494978	0.211417	0.0613833	0.136677	0.0476335	0.42741	0.0932345	1.03441e-07	0.00255958	-0.41921	1.05403e-06	0.00274797	-0.344471	0.0930422	0.999998	-0.0747395	0.00798613	0.0276734	-0.128478	chr8	97583236		OpenSea	SDC2	Body
cg19952435	0.240155	0.0141651	0.0794933	0.0147736	0.0391213	0.011098	0.16718	0.0435779	1.06045e-07	0.00255958	-0.201034	1.48389e-06	0.00336458	-0.160662	0.0623407	0.999998	-0.040372	0.00263645	0.0108031	-0.0729755	chr1	22094929		OpenSea	USP48;USP48	Body;Body
cg01976035	0.187532	0.0316902	0.0523583	0.016045	0.0438343	0.00152001	0.271524	0.0181019	1.145e-07	0.0026773	-0.143698	2.38522e-07	0.00104983	-0.135174	0.560986	0.999998	-0.00852399	4.56694e-05	0.00037811	0.0839921	chr2	197848776		OpenSea
cg15591803	0.137308	0.0173105	0.0701073	0.00208797	0.0363499	0.0102428	0.29642	0.0147768	1.37811e-07	0.00312471	-0.100958	1.40641e-05	0.013774	-0.0672006	0.00535973	0.963888	-0.0337574	4.59304e-10	9.37198e-08	0.159112	chr1	111733668		OpenSea	DENND2D	Body
cg14370715	0.679531	0.0373962	0.612518	0.0391071	0.464239	0.0371498	0.779303	0.0224344	1.59111e-07	0.00350156	-0.215292	0.00902057	0.259389	-0.0670128	1.11168e-05	0.0449323	-0.148279	0.000505674	0.00269697	0.0997723	chr1	220295722		OpenSea	IARS2	Body
cg07207692	0.171173	0.0226288	0.0676647	0.00937178	0.0482721	0.00439621	0.215793	0.01754	1.74479e-07	0.00373006	-0.122901	1.30706e-06	0.00304837	-0.103508	0.148751	0.999998	-0.0193926	0.00352255	0.0138059	0.0446194	chr4	88452129		OpenSea	SPARCL1;SPARCL1;SPARCL1;SPARCL1	TSS1500;TSS1500;TSS1500;TSS1500
cg02759751	0.667582	0.00689664	0.596331	0.00563417	0.562273	0.0185667	0.862694	0.0201926	2.08409e-07	0.00433167	-0.105309	1.70188e-05	0.0154875	-0.0712512	0.0082058	0.999998	-0.0340575	8.78034e-11	3.07814e-08	0.195112	chr7	1491889	chr7:1491773-1491975	Island	MICALL2	Body
cg18075011	0.861156	0.0062388	0.806466	0.00795146	0.807708	0.000390352	0.888436	0.00536608	2.49726e-07	0.00504698	-0.0534486	1.89834e-07	0.000898997	-0.0546907	0.830071	0.999998	0.0012421	0.00030337	0.00176445	0.0272796	chr3	52537803		OpenSea	STAB1	Body
cg11806439	0.669926	0.0122958	0.595793	0.0214835	0.555641	0.022793	0.912571	0.0150376	2.60082e-07	0.00504698	-0.114285	3.18538e-05	0.0217268	-0.0741333	0.0054857	0.966389	-0.0401521	1.87493e-11	1.13046e-08	0.242645	chr14	101157950		OpenSea
cg26379531	0.618491	0.00322769	0.562483	0.0168739	0.526187	0.0181194	0.734658	0.00316899	2.6306e-07	0.00504698	-0.0923043	6.26862e-05	0.0322516	-0.0560085	0.00255746	0.771987	-0.0362958	1.59334e-08	1.05666e-06	0.116167	chr11	95940949		OpenSea	MAML2	Body
cg21978005	0.519374	0.0111381	0.487227	0.00884514	0.448719	0.0133625	0.727981	0.00377549	2.75089e-07	0.00514583	-0.0706545	0.000862091	0.108522	-0.0321464	0.000180443	0.234936	-0.0385081	2.49845e-13	6.7005e-10	0.208607	chr2	45484359		OpenSea
cg13816228	0.667044	0.0308822	0.36251	0.0300415	0.284521	0.120193	0.770919	0.0287065	3.14539e-07	0.00574027	-0.382523	4.29056e-06	0.00677294	-0.304534	0.0813391	0.999998	-0.0779897	0.0255346	0.0740389	0.103876	chr1	90022780		OpenSea	LRRC8B;LRRC8B	TSS1500;5'UTR
cg00489424	0.80635	0.0113533	0.688707	0.0339906	0.573567	0.0620853	0.870923	0.0171827	3.32498e-07	0.00586383	-0.232782	0.000408628	0.0781575	-0.117642	0.000491528	0.392509	-0.11514	0.0235598	0.0691965	0.0645731	chr9	4839459		OpenSea	RCL1;RCL1;RCL1;RCL1	TSS1500;Body;Body;Body
cg27246827	0.196244	0.0176394	0.0308467	0.0104824	0.0338575	0.0131103	0.161748	0.0245867	3.44202e-07	0.00586383	-0.162386	2.76866e-07	0.00118379	-0.165397	0.867594	0.999998	0.00301078	0.0725486	0.176454	-0.0344957	chr18	2998127		OpenSea	LPIN2	5'UTR
cg13855435	0.283822	0.0100443	0.0373838	0.00476288	0.101163	0.0448185	0.396742	0.0278458	3.4482e-07	0.00586383	-0.182659	8.88083e-09	0.000125377	-0.246438	0.00664076	0.999998	0.0637787	6.53111e-05	0.000503554	0.11292	chr17	57449015		OpenSea	YPEL2	Body
cg07136652	0.718152	0.0312722	0.497232	0.0364452	0.32143	0.128208	0.826785	0.0188423	3.7908e-07	0.00619101	-0.396722	0.000189945	0.0550936	-0.22092	0.00131764	0.628769	-0.175801	0.0264613	0.0762696	0.108633	chr15	39627235		OpenSea
cg00748494	0.198676	0.0209288	0.251373	0.0114306	0.284578	0.00475933	0.0335939	0.00412697	3.80608e-07	0.00619101	0.0859013	7.63973e-05	0.0356501	0.0526965	0.00359292	0.852639	0.0332048	1.0564e-10	3.48519e-08	-0.165083	chr13	23412343	chr13:23412207-23412623	Island
cg16334425	0.595464	0.00383355	0.549122	0.00451776	0.542179	0.00513961	0.75067	0.0063135	4.09865e-07	0.00652506	-0.0532851	2.05378e-06	0.00412718	-0.0463416	0.259572	0.999998	-0.0069435	4.69867e-13	1.01318e-09	0.155206	chr11	67210033		OpenSea	CORO1B;CORO1B	Body;Body
cg06026160	0.321773	0.0190143	0.115244	0.0105159	0.0990833	0.0598222	0.278229	0.034451	4.36325e-07	0.00680159	-0.22269	1.04843e-06	0.00274796	-0.20653	0.525437	0.999998	-0.0161604	0.101554	0.231629	-0.0435449	chr21	34766787		OpenSea
cg12962263	0.509858	0.0154875	0.296132	0.0485265	0.31999	0.0302806	0.623455	0.0302931	4.69072e-07	0.00716284	-0.189868	1.14443e-07	0.000643839	-0.213726	0.281454	0.999998	0.0238584	0.000115167	0.000796674	0.113597	chr5	67839256		OpenSea
cg04837104	0.217041	0.00184153	0.148574	0.0028229	0.133207	0.00150374	0.0984274	0.0232276	4.81627e-07	0.00720746	-0.0838346	4.82291e-06	0.00721739	-0.0684673	0.125518	0.999998	-0.0153673	6.97854e-09	5.97146e-07	-0.118614	chr21	46129620	chr21:46129391-46129689	Island	C21orf29	Body
cg12439789	0.64796	0.00824135	0.59424	0.00308851	0.574555	0.00105656	0.707199	0.0164808	5.50404e-07	0.00807519	-0.0734046	1.76815e-05	0.0157501	-0.0537198	0.0337291	0.999998	-0.0196848	6.22385e-06	7.9029e-05	0.0592394	chr10	28820707	chr10:28821189-28823092	N_Shore	WAC;WAC-AS1	TSS1500;Body
cg11417830	0.824865	0.0208855	0.540217	0.023526	0.46221	0.125601	0.876207	0.0198856	6.10937e-07	0.00879092	-0.362654	9.25842e-06	0.0107905	-0.284648	0.0821332	0.999998	-0.0780065	0.237592	0.445199	0.051342	chr5	114711867		OpenSea
cg15551201	0.163417	0.039818	0.027654	0.00122392	0.031853	0.00675824	0.15096	0.0219251	6.3315e-07	0.00893865	-0.131564	4.38288e-07	0.00156912	-0.135763	0.785452	0.999998	0.00419894	0.424299	0.661885	-0.0124572	chr5	67948405		OpenSea
cg06094456	0.11023	0.00580871	0.0417955	0.00762168	0.045507	0.0138262	0.250757	0.0119557	6.47138e-07	0.00896695	-0.0647232	3.36262e-07	0.00129028	-0.0684348	0.626473	0.999998	0.00371155	3.86733e-11	1.78481e-08	0.140526	chr3	32464005		OpenSea	CMTM7;CMTM7	Body;Body
cg17177121	0.541662	0.0136052	0.158074	0.0154251	0.280968	0.0722927	0.522765	0.0552611	6.63576e-07	0.00899192	-0.260693	6.01589e-09	9.57732e-05	-0.383588	0.0011803	0.599152	0.122895	0.540367	0.764729	-0.0188963	chr17	28033562		OpenSea	SSH2;SSH2;SSH2;SSH2	Body;Body;Body;Body
cg18311413	0.614674	0.0252605	0.239401	0.0327499	0.415816	0.0544851	0.714784	0.0232245	6.72975e-07	0.00899192	-0.198859	2.52122e-10	1.20263e-05	-0.375273	2.64524e-06	0.0181585	0.176415	0.000701953	0.00354792	0.100109	chr5	66942683		OpenSea
cg07560321	0.266019	0.010637	0.175391	0.017869	0.126093	0.0392063	0.398342	0.0110886	7.30441e-07	0.00937531	-0.139926	7.7435e-05	0.0358984	-0.0906273	0.00929547	0.999998	-0.0492985	1.39013e-06	2.55027e-05	0.132324	chr2	42311443		OpenSea
cg10109111	0.915891	0.00621568	0.859953	0.00453705	0.852955	0.0127657	0.936732	0.00972309	7.34779e-07	0.00937531	-0.062936	2.81828e-06	0.00509361	-0.0559388	0.356276	0.999998	-0.0069972	0.013308	0.0426605	0.0208404	chr9	139313241	chr9:139313354-139313588	N_Shore	PMPCA	Body
cg00386984	0.851199	0.0222874	0.781166	0.0167152	0.751409	0.0170391	0.920572	0.0133944	7.54096e-07	0.00937531	-0.0997891	3.59155e-05	0.0234089	-0.070033	0.0232824	0.999998	-0.0297561	3.9511e-05	0.000336865	0.0693738	chr1	2249617	chr1:2249315-2249634	Island
cg01346596	0.506674	0.0335229	0.2466	0.0235532	0.305382	0.0559251	0.737545	0.0253812	7.68815e-07	0.00937531	-0.201292	3.56662e-08	0.000313963	-0.260074	0.0259715	0.999998	0.0587824	1.521e-07	5.10028e-06	0.230871	chr10	11868146	chr10:11865125-11865984	S_Shelf	C10orf47	5'UTR
cg23004513	0.386309	0.00856906	0.0680213	0.00928793	0.109239	0.0444667	0.33069	0.080878	7.72925e-07	0.00937531	-0.27707	1.50056e-07	0.000765143	-0.318288	0.224628	0.999998	0.041218	0.108716	0.244595	-0.0556189	chr3	171792488		OpenSea	FNDC3B;FNDC3B	5'UTR;5'UTR
cg03351487	0.22707	0.0312344	0.127367	0.028345	0.0906681	0.00493742	0.368627	0.0250664	7.76848e-07	0.00937531	-0.136402	2.43376e-05	0.0188513	-0.0997031	0.0378633	0.999998	-0.0366988	5.04044e-07	1.20725e-05	0.141557	chr2	169003820		OpenSea	STK39	Body
cg12556644	0.393353	0.0180186	0.109137	0.0212598	0.163492	0.0712774	0.495575	0.0322031	8.30204e-07	0.0098602	-0.229861	6.63162e-08	0.000464877	-0.284216	0.0647247	0.999998	0.0543551	0.0021297	0.00902182	0.102223	chr11	66703094		OpenSea	MIR3163;PC;PC	TSS1500;5'UTR;5'UTR
cg03813471	0.476712	0.0239997	0.43824	0.0417583	0.273008	0.0482773	0.63176	0.0231828	8.88838e-07	0.0101566	-0.203705	0.133516	0.615956	-0.0384724	9.1995e-06	0.0404764	-0.165232	1.80453e-05	0.000180988	0.155048	chr3	14290900		OpenSea
cg19681474	0.470062	0.0790626	0.087295	0.0233845	0.159937	0.0376731	0.591563	0.0726744	8.90053e-07	0.0101566	-0.310125	7.29567e-08	0.000491795	-0.382767	0.0684521	0.999998	0.0726415	0.00534206	0.0196647	0.121501	chr5	66942631		OpenSea
cg01169429	0.693452	0.0232608	0.166476	0.0250321	0.399042	0.0779682	0.750696	0.0704981	8.9588e-07	0.0101566	-0.29441	6.87301e-10	2.05707e-05	-0.526976	1.22941e-05	0.0474173	0.232566	0.123563	0.27061	0.0572444	chr2	39752063		OpenSea	LOC728730	Body
cg24950071	0.737005	0.0071173	0.689442	0.0463459	0.533719	0.0551718	0.883153	0.011033	9.1871e-07	0.0102599	-0.203286	0.0693986	0.500804	-0.0475633	1.73898e-05	0.0599621	-0.155723	3.34411e-05	0.000294747	0.146148	chr11	66741533		OpenSea	C11orf86	TSS1500
cg02842474	0.759517	0.0269835	0.629745	0.0381865	0.622873	0.017177	0.903073	0.0073173	9.36629e-07	0.0103062	-0.136644	1.6912e-06	0.00359495	-0.129772	0.678919	0.999998	-0.00687177	5.2772e-07	1.24802e-05	0.143556	chr9	116040853	chr9:116037549-116038229	S_Shelf	PRPF4;PRPF4	Body;Body
cg09000303	0.13054	0.0121787	0.0847466	0.0108848	0.0423877	0.0136584	0.194867	0.0122954	9.76351e-07	0.010412	-0.0881519	0.000706131	0.0986872	-0.045793	0.00131864	0.628845	-0.0423589	3.03164e-05	0.000272608	0.0643274	chr9	16386389		OpenSea
cg07249433	0.90689	0.00969365	0.876421	0.0110117	0.847793	0.00467907	0.946843	0.00506864	9.78104e-07	0.010412	-0.0590968	0.000752439	0.101442	-0.0304683	0.00123943	0.610931	-0.0286285	6.51813e-05	0.000502766	0.0399533	chr10	134420183		OpenSea	INPP5A	Body
cg20472551	0.204621	0.0173619	0.108112	0.0259853	0.107569	0.00938919	0.109097	0.0103928	9.87989e-07	0.010412	-0.0970516	1.05391e-06	0.00274797	-0.0965088	0.963335	0.999998	-0.0005428	1.1858e-06	2.26441e-05	-0.0955235	chr4	151000684	chr4:150999250-151000706	Island	DCLK2;DCLK2	Body;Body
cg12791433	0.317574	0.00851546	0.19974	0.00400897	0.234623	0.0132946	0.61306	0.0178502	1.09835e-06	0.0113637	-0.082951	1.6151e-08	0.000191823	-0.117834	0.00376294	0.866602	0.0348826	9.87752e-14	4.01486e-10	0.295487	chr5	122371239	chr5:122371569-122372822	N_Shore	PPIC	Body
cg12699865	0.26946	0.00811176	0.190617	0.00670945	0.215962	0.00481009	0.287471	0.00727101	1.12062e-06	0.0113637	-0.0534987	1.04234e-08	0.000139272	-0.0788437	0.00161212	0.670142	0.025345	0.0148515	0.0468225	0.0180107	chr20	32583031	chr20:32580799-32582502	S_Shore	RALY;RALY	5'UTR;5'UTR
cg15364336	0.245107	0.00533488	0.152692	0.0237775	0.138572	0.010665	0.0934776	0.0142565	1.14655e-06	0.0113637	-0.106535	5.64761e-06	0.00804357	-0.092415	0.292383	0.999998	-0.0141197	1.65157e-08	1.08121e-06	-0.151629	chr2	223656902		OpenSea
cg24671202	0.168316	0.0131323	0.0901984	0.0180638	0.0902398	0.0147984	0.0355552	0.00227557	1.14897e-06	0.0113637	-0.0780762	1.14201e-06	0.00286743	-0.0781175	0.99657	0.999998	4.138e-05	1.75172e-09	2.30435e-07	-0.132761	chr6	116938100		OpenSea	RSPH4A;RSPH4A	1stExon;1stExon
cg09214447	0.616309	0.0226368	0.453447	0.0619065	0.393231	0.0328785	0.323331	0.0377802	1.16278e-06	0.0113637	-0.223078	3.52114e-05	0.0230504	-0.162862	0.0433061	0.999998	-0.0602161	4.53267e-08	2.16781e-06	-0.292978	chr1	27049744		OpenSea	ARID1A;ARID1A	Body;Body
cg22837490	0.680067	0.0236115	0.607533	0.0303368	0.51035	0.0243779	0.876865	0.0278808	1.16942e-06	0.0113637	-0.169717	0.00349563	0.187002	-0.0725336	0.000352254	0.334649	-0.0971837	2.06244e-07	6.33499e-06	0.196798	chr7	43621157	chr7:43622682-43623392	N_Shore
cg01404615	0.121108	0.0106049	0.0592487	0.0143315	0.0625616	0.00582906	0.04456	0.00363109	1.20326e-06	0.0113879	-0.0585463	6.36738e-07	0.00200633	-0.0618592	0.648805	0.999998	0.0033129	4.96699e-08	2.31126e-06	-0.0765478	chr4	107958572	chr4:107956555-107957453	S_Shore	DKK2	TSS1500
cg21127999	0.654099	0.00983411	0.681897	0.00831181	0.715983	0.0017032	0.611361	0.00852109	1.21044e-06	0.0113879	0.0618837	0.00251248	0.164574	0.027798	0.000505578	0.396951	0.0340857	6.34333e-05	0.000491997	-0.0427384	chr6	168476501	chr6:168476320-168476861	Island	FRMD1;FRMD1;FRMD1	1stExon;5'UTR;Body
cg24106002	0.35063	0.00540514	0.0526239	0.0267359	0.228407	0.0256493	0.545809	0.0158586	1.21756e-06	0.0113879	-0.122223	1.72639e-11	1.84536e-06	-0.298006	1.54798e-08	0.000600246	0.175783	4.15295e-09	4.16989e-07	0.195179	chr2	43691832		OpenSea	THADA;THADA;THADA	Body;Body;Body
cg24028828	0.861239	0.00378102	0.842266	0.0127727	0.79758	0.0117814	0.915759	0.010898	1.23864e-06	0.0114367	-0.0636588	0.0286728	0.377116	-0.0189733	5.51184e-05	0.125103	-0.0446855	6.98594e-06	8.64294e-05	0.0545196	chr12	56694932	chr12:56693680-56694345	S_Shore	CS	TSS1500
cg26599102	0.7778	0.0569016	0.149262	0.0333623	0.506387	0.0699085	0.667507	0.0377673	1.27188e-06	0.0114367	-0.271413	3.57488e-11	3.34359e-06	-0.628538	4.87602e-08	0.00130301	0.357125	0.00515327	0.0190674	-0.110293	chr3	16097935		OpenSea
cg18659937	0.65674	0.0165156	0.588416	0.00348499	0.581424	0.00513367	0.705071	0.0191486	1.28319e-06	0.0114367	-0.0753163	3.84544e-06	0.00625503	-0.0683243	0.460379	0.999998	-0.006992	0.000134851	0.000906634	0.048331	chr11	66669653		OpenSea	PC;PC;PC	5'UTR;5'UTR;5'UTR
cg14407987	0.558728	0.00791802	0.511875	0.00387625	0.511932	0.00887746	0.68285	0.00405293	1.28393e-06	0.0114367	-0.0467961	1.26613e-06	0.00304837	-0.0468532	0.992178	0.999998	5.71e-05	6.03453e-12	5.23815e-09	0.124121	chr11	47470793		OpenSea	RAPSN;RAPSN	TSS200;TSS200
cg10831313	0.824738	0.000625142	0.784444	0.0177214	0.742251	0.00958296	0.882786	0.0194522	1.31118e-06	0.0115421	-0.0824879	0.00141623	0.131867	-0.0402943	0.000986417	0.551093	-0.0421936	5.6483e-05	0.000448095	0.0580474	chr18	8997861		OpenSea
cg25640780	0.176221	0.00849115	0.0584314	0.00534928	0.0728976	0.0203968	0.102971	0.0232647	1.36551e-06	0.0118806	-0.103323	2.96685e-07	0.00122814	-0.117789	0.274133	0.999998	0.0144662	5.43686e-05	0.000434809	-0.0732501	chr16	86697707		OpenSea
cg24065504	0.372734	0.0143125	0.299343	0.0356037	0.218786	0.0163664	0.390883	0.039318	1.39847e-06	0.0120275	-0.153948	0.0017795	0.143729	-0.073391	0.000859572	0.518479	-0.080557	0.355011	0.589413	0.0181486	chr10	90613015		OpenSea	ANKRD22	TSS1500
cg09600096	0.418511	0.0136418	0.316103	0.0171848	0.314057	0.0224837	0.0990004	0.0187095	1.43349e-06	0.0121637	-0.104453	1.79518e-06	0.00374158	-0.102408	0.876219	0.999998	-0.0020456	1.03206e-12	1.65398e-09	-0.31951	chr14	61114550	chr14:61114102-61116552	Island	SIX1	Body
cg04188399	0.283089	0.0313824	0.0535622	0.00836266	0.136041	0.0296435	0.275006	0.02984	1.44682e-06	0.0121637	-0.147047	6.70268e-09	0.000100304	-0.229526	0.000494619	0.394137	0.0824792	0.663212	0.852361	-0.00808305	chr3	90057170		OpenSea
cg19195069	0.248748	0.0158685	0.109895	0.00445203	0.0659064	0.029565	0.208218	0.00528759	1.50404e-06	0.0121722	-0.182842	2.96501e-05	0.0208119	-0.138853	0.0731825	0.999998	-0.043989	0.0958982	0.221201	-0.0405303	chr3	187607568		OpenSea
cg26514961	0.461815	0.0109986	0.310155	0.0154693	0.328432	0.039747	0.145531	0.0190074	1.50722e-06	0.0121722	-0.133383	3.39066e-07	0.00129367	-0.15166	0.288041	0.999998	0.0182767	3.18462e-11	1.57597e-08	-0.316284	chr12	94566784		OpenSea	PLXNC1	Body
cg19516515	0.157382	0.0117871	0.0596548	0.0105933	0.0834603	0.0147749	0.043824	0.00977165	1.52346e-06	0.0121722	-0.0739214	5.58443e-08	0.000413842	-0.0977269	0.0215291	0.999998	0.0238055	8.67266e-09	6.94333e-07	-0.113558	chr1	155290614	chr1:155290606-155291001	Island	RUSC1;RUSC1;C1orf104	TSS200;TSS200;Body
cg03493032	0.263481	0.0111755	0.153675	0.00444895	0.170873	0.0253936	0.0691609	0.00816242	1.55333e-06	0.0121722	-0.0926076	2.12583e-07	0.000976115	-0.109806	0.157861	0.999998	0.0171982	1.6325e-10	4.69087e-08	-0.19432	chr11	66024487	chr11:66024910-66026253	N_Shore	KLC2;KLC2;KLC2;KLC2	TSS1500;TSS1500;TSS1500;TSS1500
cg17376853	0.897013	0.0160031	0.795075	0.0241446	0.781721	0.032426	0.953702	0.00498054	1.55826e-06	0.0121722	-0.115292	6.14648e-06	0.00836191	-0.101938	0.367627	0.999998	-0.0133542	0.00151259	0.00675503	0.0566891	chr11	405970	chr11:406491-407871	N_Shore	SIGIRR;SIGIRR;SIGIRR	Body;Body;Body
cg05104897	0.317727	0.0204021	0.0552346	0.0130853	0.0580436	0.0190833	0.440615	0.0713717	1.56506e-06	0.0121722	-0.259683	1.38436e-06	0.00316768	-0.262492	0.931941	0.999998	0.00280902	0.0020237	0.00864195	0.122888	chr4	120127485		OpenSea
cg23841297	0.352835	0.0591048	0.225829	0.0050421	0.12885	0.0416924	0.374918	0.0117771	1.57719e-06	0.0121722	-0.223985	0.000480919	0.0840642	-0.127006	0.00382653	0.871284	-0.0969792	0.441742	0.678778	0.0220827	chr5	121808890		OpenSea	MGC32805	Body
cg15655274	0.188466	0.00738002	0.0379274	0.0138484	0.0740515	0.0331315	0.247233	0.0171033	1.59171e-06	0.0121722	-0.114414	6.20593e-08	0.000446493	-0.150538	0.024191	0.999998	0.0361241	0.00109263	0.00513549	0.0587672	chr2	102666677		OpenSea
cg06897127	0.162505	0.0137248	0.0660107	0.00160628	0.0561315	0.00878039	0.12453	0.0140339	1.59425e-06	0.0121722	-0.106374	4.74571e-06	0.00715914	-0.0964944	0.468526	0.999998	-0.0098792	0.0127395	0.0411155	-0.0379753	chr9	80893595		OpenSea
cg03065701	0.268027	0.0429987	0.176063	0.0224726	0.102423	0.0292214	0.214608	0.0283572	1.64036e-06	0.0123978	-0.165604	0.000590865	0.0915341	-0.0919631	0.00325999	0.831911	-0.0736406	0.0220568	0.0654462	-0.0534184	chr10	5577166		OpenSea
cg14199661	0.482784	0.0371918	0.266207	0.0319724	0.20642	0.0599211	0.68587	0.0765601	1.65925e-06	0.0124152	-0.276364	2.34623e-05	0.0184212	-0.216577	0.10607	0.999998	-0.0597869	4.50962e-05	0.000374297	0.203087	chr11	102389157		OpenSea
cg07108113	0.869713	0.0100277	0.831809	0.00341414	0.793447	0.0190177	0.880348	0.00887992	1.68556e-06	0.0124872	-0.0762655	0.00146916	0.134043	-0.0379033	0.00133893	0.629748	-0.0383622	0.28445	0.506525	0.0106359	chr18	12820157		OpenSea	PTPN2;PTPN2;PTPN2;PTPN2;PTPN2	Body;Body;Body;Body;Body
cg03074579	0.687214	0.00532614	0.622999	0.0187439	0.613469	0.0149252	0.738704	0.00769402	1.70353e-06	0.0124966	-0.0737454	7.89812e-06	0.00980049	-0.0642151	0.320237	0.999998	-0.0095303	7.6389e-05	0.000572111	0.0514892	chr13	50155502	chr13:50159386-50160106	N_Shelf	RCBTB1	5'UTR
cg05697249	0.609974	0.0211802	0.521265	0.0151251	0.512762	0.0172628	0.773486	0.0161171	1.72628e-06	0.0125405	-0.0972122	4.8019e-06	0.00720036	-0.0887083	0.49724	0.999998	-0.00850384	3.16895e-09	3.45345e-07	0.163512	chr11	111789693		OpenSea	C11orf52;C11orf52	1stExon;5'UTR
cg11197913	0.849642	0.0215568	0.849091	0.0227311	0.760461	0.00774773	0.877023	0.007983	1.76888e-06	0.0127264	-0.0891806	0.961534	0.997862	-0.0005506	1.89749e-06	0.015104	-0.08863	0.0288792	0.0821324	0.0273816	chr1	145054779		OpenSea	PDE4DIP	Body
cg00439630	0.14199	0.0126758	0.0938276	0.0121351	0.072677	0.0151043	0.078283	0.00654589	1.78924e-06	0.0127503	-0.0693128	8.34552e-05	0.0371904	-0.0481623	0.0298561	0.999998	-0.0211506	4.59287e-06	6.26152e-05	-0.0637068	chr15	25915520		OpenSea
cg14807778	0.44768	0.017898	0.427341	0.0245471	0.323137	0.0199822	0.534085	0.00999568	1.88776e-06	0.0133255	-0.124543	0.217905	0.717814	-0.0203391	1.33312e-05	0.0503786	-0.104203	8.86634e-05	0.000644669	0.086405	chr15	101234941		OpenSea
cg10332116	0.537009	0.0175804	0.451737	0.0200928	0.445193	0.0186472	0.651978	0.00795982	1.94824e-06	0.0136239	-0.0918159	4.44945e-06	0.00687022	-0.0852718	0.583075	0.999998	-0.0065441	1.40429e-07	4.81752e-06	0.114969	chr16	86795398		OpenSea
cg13550855	0.541029	0.0560265	0.217909	0.0364614	0.217503	0.0556283	0.472461	0.0886644	1.98798e-06	0.0136909	-0.323526	2.01637e-06	0.00408871	-0.323121	0.992265	0.999998	-0.0004057	0.117969	0.260979	-0.0685681	chr11	29151417		OpenSea
cg12018098	0.474204	0.0185761	0.427718	0.00798228	0.386097	0.0123213	0.614177	0.00759337	1.99478e-06	0.0136909	-0.0881069	0.00103399	0.116869	-0.0464865	0.00239791	0.756798	-0.0416204	7.6641e-09	6.37247e-07	0.139973	chr19	38885481	chr19:38885233-38885505	Island	SPRED3	Body
cg04516539	0.854838	0.00620638	0.847017	0.0140238	0.783485	0.0124148	0.919736	0.00601277	2.01272e-06	0.0136909	-0.0713533	0.403485	0.857411	-0.00782158	7.27857e-06	0.0342524	-0.0635317	5.77535e-06	7.46372e-05	0.0648975	chr20	50112854	chr20:50108795-50109456	S_Shelf	NFATC2;NFATC2;NFATC2;NFATC2;NFATC2;NFATC2;NFATC2;NFATC2	Body;Body;Body;Body;Body;Body;Body;Body
cg07335265	0.551407	0.0124596	0.520218	0.0055869	0.493706	0.00628859	0.594726	0.00884449	2.10014e-06	0.0141569	-0.057701	0.000883268	0.109586	-0.0311894	0.00302033	0.813674	-0.0265116	4.48222e-05	0.00037246	0.0433194	chr22	19710276	chr22:19709081-19712106	Island	SEPT5;SEPT5-GP1BB;SEPT5-GP1BB;GP1BB;SEPT5	3'UTR;Body;Body;TSS1500;3'UTR
cg10598965	0.581423	0.01083	0.54449	0.0043459	0.524768	0.00805385	0.580895	0.00611329	2.24791e-06	0.0150169	-0.056655	0.000184241	0.054324	-0.0369334	0.0172254	0.999998	-0.0197216	0.943173	0.982086	-0.0005281	chr11	1151427		OpenSea	MUC5AC	TSS200
cg18561265	0.210691	0.0418499	0.0545341	0.010416	0.0770168	0.017468	0.233441	0.0193901	2.28153e-06	0.0150169	-0.133675	3.79582e-07	0.00139423	-0.156157	0.212422	0.999998	0.0224827	0.207348	0.402767	0.0227498	chr2	38375714		OpenSea	CYP1B1-AS1	Body
cg01084239	0.133294	0.0152774	0.0754126	0.0118762	0.0630046	0.0117872	0.0690809	0.0089813	2.28901e-06	0.015017	-0.0702899	1.88502e-05	0.0163474	-0.0578819	0.192015	0.999998	-0.0124081	6.23234e-06	7.91126e-05	-0.0642136	chr11	8102510	chr11:8102358-8102913	Island	TUB;TUB	TSS1500;Body
cg14282386	0.290554	0.0422239	0.178167	0.0223736	0.0626873	0.023254	0.272532	0.056437	2.30801e-06	0.0150169	-0.227867	0.00192031	0.148123	-0.112388	0.00156523	0.662966	-0.115479	0.548941	0.77156	-0.0180221	chr11	35325601		OpenSea	SLC1A2;SLC1A2;SLC1A2	Body;Body;Body
cg10932166	0.40032	0.0217996	0.114746	0.00964924	0.156408	0.0894328	0.328795	0.0342725	2.43274e-06	0.0156921	-0.243912	3.95415e-07	0.00143624	-0.285574	0.208232	0.999998	0.0416622	0.0401782	0.108328	-0.071525	chr16	73031218		OpenSea	ZFHX3;ZFHX3	5'UTR;5'UTR
cg19701828	0.441659	0.0161789	0.355212	0.0170378	0.277343	0.0596109	0.516379	0.00939761	2.4768e-06	0.0158397	-0.164316	0.00123078	0.125023	-0.0864469	0.0026909	0.787789	-0.0778688	0.00359451	0.0140414	0.0747202	chr2	219235515	chr2:219232375-219232892	S_Shelf
cg20680906	0.358968	0.0122588	0.396732	0.00830249	0.434892	0.0108683	0.266128	0.0056668	2.61466e-06	0.0165266	0.0759234	0.00195872	0.149352	0.0377641	0.00181229	0.696779	0.0381593	2.55016e-07	7.3622e-06	-0.0928404	chr3	51863672		OpenSea	IQCF3;IQCF3;IQCF3;IQCF3	Body;Body;ExonBnd;ExonBnd
cg22262702	0.54153	0.00550239	0.485245	0.00609826	0.485504	0.0131613	0.524414	0.0130869	2.67112e-06	0.0165266	-0.0560253	2.53621e-06	0.00467413	-0.0562848	0.972171	0.999998	0.0002595	0.0348765	0.0962171	-0.0171157	chr20	60638679	chr20:60638612-60638982	Island	TAF4	Body
cg01804557	0.757673	0.0249436	0.691216	0.0218116	0.646337	0.0137481	0.858508	0.0234139	2.69524e-06	0.0165266	-0.111336	0.000465124	0.0830212	-0.0664573	0.00823282	0.999998	-0.0448783	8.01445e-06	9.6154e-05	0.100835	chr15	66093248		OpenSea
cg18196362	0.626688	0.0183946	0.524038	0.00713509	0.537818	0.0123952	0.649472	0.0200633	2.70095e-06	0.0165266	-0.08887	5.17277e-07	0.00177545	-0.10265	0.255067	0.999998	0.0137802	0.0702313	0.171822	0.0227834	chr7	1099076	chr7:1097405-1097953	S_Shore	C7orf50;C7orf50;C7orf50	Body;Body;Body
cg10879843	0.780175	0.0222885	0.73277	0.0123904	0.70373	0.0113398	0.899742	0.007246	2.7404e-06	0.0165266	-0.0764455	0.000338402	0.0718111	-0.047405	0.0117629	0.999998	-0.0290405	1.32763e-08	9.28483e-07	0.119567	chr7	47608299		OpenSea	TNS3	5'UTR
cg17790417	0.803795	0.0143627	0.726148	0.00698004	0.745493	0.0109145	0.88333	0.00313342	2.74842e-06	0.0165266	-0.0583029	9.64807e-08	0.000591336	-0.0776472	0.024048	0.999998	0.0193443	7.20602e-08	3.00078e-06	0.0795343	chr1	208323052		OpenSea	PLXNA2	Body
cg15348679	0.816005	0.00943754	0.708685	0.0098545	0.736856	0.0249759	0.827803	0.011637	2.76341e-06	0.0165266	-0.0791496	7.80399e-08	0.000521363	-0.10732	0.0168828	0.999998	0.0281704	0.274004	0.493391	0.0117976	chr21	45626491	chr21:45622218-45622500	S_Shelf
cg04977356	0.356059	0.024803	0.209068	0.0273886	0.141187	0.0594106	0.384903	0.0507242	2.7892e-06	0.0165266	-0.214872	0.000140839	0.0474904	-0.146991	0.0305125	0.999998	-0.0678815	0.322902	0.55317	0.0288445	chr11	34888103		OpenSea
cg11790343	0.183699	0.0472198	0.0331921	0.00645486	0.0348599	0.00774866	0.121859	0.0230321	2.798e-06	0.0165266	-0.148839	2.46942e-06	0.00460778	-0.150507	0.93303	0.999998	0.00166784	0.00697622	0.024672	-0.0618405	chr12	123175616		OpenSea
cg12693060	0.307185	0.0596848	0.0672017	0.0139695	0.10286	0.0464275	0.168362	0.0317755	2.80794e-06	0.0165266	-0.204326	4.42883e-07	0.00157802	-0.239984	0.204525	0.999998	0.0356579	0.000150961	0.000994942	-0.138824	chr1	94764533		OpenSea
cg07529453	0.720166	0.0324735	0.667307	0.012264	0.599926	0.0337102	0.904141	0.00605367	2.83327e-06	0.0165266	-0.12024	0.00489337	0.210984	-0.0528595	0.0008183	0.507016	-0.0673806	1.81255e-08	1.15315e-06	0.183975	chr5	156981410		OpenSea	ADAM19	Body
cg25758828	0.678424	0.0242826	0.582742	0.0272774	0.547975	0.0243772	0.734968	0.0293664	2.86662e-06	0.0165266	-0.130449	7.41117e-05	0.0349643	-0.0956823	0.0622164	0.999998	-0.0347671	0.00540309	0.0198572	0.0565441	chr2	113976143		OpenSea	PAX8;PAX8;PAX8;PAX8;PAX8;LOC440839	3'UTR;Body;3'UTR;Body;3'UTR;Body
cg19909865	0.219248	0.0249515	0.117212	0.00407175	0.127929	0.00839791	0.0874849	0.0203943	2.87134e-06	0.0165266	-0.0913192	8.11498e-07	0.00232642	-0.102036	0.386642	0.999998	0.010717	3.8023e-08	1.91895e-06	-0.131763	chr4	134074421	chr4:134071662-134073628	S_Shore	PCDH10	Body
cg16667827	0.607643	0.0240984	0.152393	0.0352568	0.261417	0.0898115	0.584975	0.101065	2.90891e-06	0.016615	-0.346226	1.19726e-07	0.000668539	-0.45525	0.0315038	0.999998	0.109024	0.626168	0.82782	-0.0226673	chr17	57803298		OpenSea	VMP1	5'UTR
cg08107017	0.254481	0.0132885	0.207581	0.0150422	0.185922	0.00372294	0.126828	0.00793095	2.944e-06	0.016688	-0.0685596	0.000147362	0.0487253	-0.0468998	0.0311894	0.999998	-0.0216598	1.58765e-09	2.16344e-07	-0.127653	chr14	74706934	chr14:74706188-74708192	Island	VSX2	Body
cg11112729	0.636481	0.0391371	0.525777	0.0298215	0.509112	0.00583971	0.83934	0.01107	3.01557e-06	0.0169652	-0.127369	1.38459e-05	0.0136934	-0.110704	0.338137	0.999998	-0.0166647	1.17793e-08	8.55622e-07	0.202859	chr7	148936221	chr7:148936618-148937330	N_Shore	ZNF212	TSS1500
cg04897607	0.761901	0.0126648	0.6915	0.0230942	0.665207	0.0176104	0.799657	0.0207616	3.07691e-06	0.0171811	-0.0966934	8.46561e-05	0.037459	-0.0704009	0.0591157	0.999998	-0.0262925	0.0106631	0.0353641	0.0377558	chr18	53243669		OpenSea	TCF4;TCF4;TCF4;TCF4;TCF4;TCF4;TCF4	Body;Body;Body;Body;Body;Body;Body
cg06052655	0.571824	0.0762291	0.125472	0.0186291	0.162765	0.0892765	0.357878	0.124026	3.13148e-06	0.0173468	-0.40906	1.16674e-06	0.00289786	-0.446353	0.502132	0.999998	0.037293	0.00151468	0.00676293	-0.213947	chr6	114016878		OpenSea
cg20688738	0.303233	0.0507533	0.080228	0.00798774	0.103089	0.00806672	0.372258	0.0639524	3.15295e-06	0.0173468	-0.200145	9.23658e-07	0.00250405	-0.223006	0.402959	0.999998	0.0228607	0.0211053	0.0630457	0.069024	chr17	65256705		OpenSea
cg17385452	0.318862	0.0119717	0.224097	0.0158055	0.230316	0.0139263	0.0935879	0.0227486	3.2416e-06	0.0175401	-0.0885465	1.50872e-06	0.00338565	-0.0947651	0.605016	0.999998	0.0062186	3.08518e-11	1.54412e-08	-0.225275	chr3	69101870	chr3:69101221-69101664	S_Shore	TMF1	TSS1500
cg06280757	0.611178	0.011738	0.523027	0.0165359	0.534329	0.00632016	0.776108	0.0068647	3.25715e-06	0.0175401	-0.0768491	6.82259e-07	0.0021008	-0.088151	0.286965	0.999998	0.0113019	2.86186e-10	6.90315e-08	0.16493	chr15	60817947		OpenSea	RORA-AS1;RORA-AS1;RORA-AS1;RORA-AS1;RORA;RORA;RORA;RORA	Body;Body;Body;Body;Body;Body;Body;Body
cg24029519	0.596368	0.0474311	0.0620195	0.00692429	0.297179	0.10375	0.67731	0.0225233	3.28005e-06	0.0175401	-0.299188	3.05455e-09	5.89506e-05	-0.534348	4.21685e-05	0.105526	0.23516	0.0615535	0.154162	0.0809418	chr8	69644305		OpenSea	C8orf34	Body
cg19411952	0.352027	0.021781	0.258064	0.00960854	0.239495	0.0144663	0.497571	0.027224	3.28509e-06	0.0175401	-0.112532	2.28139e-05	0.018218	-0.0939625	0.235018	0.999998	-0.0185698	1.6655e-07	5.44284e-06	0.145544	chr8	61936514		OpenSea
cg08194377	0.338571	0.0049121	0.206753	0.0278026	0.185588	0.0404942	0.135703	0.0197612	3.30529e-06	0.0175401	-0.152983	1.65416e-05	0.0152427	-0.131818	0.315943	0.999998	-0.0211649	1.24115e-07	4.41031e-06	-0.202868	chr6	34984836		OpenSea	ANKS1A	Body
cg15786837	0.175591	0.00746993	0.116049	0.0120629	0.108524	0.0158228	0.0529531	0.0128502	3.36679e-06	0.0177406	-0.0670661	1.22796e-05	0.0126908	-0.0595419	0.413837	0.999998	-0.0075242	2.33136e-09	2.80589e-07	-0.122637	chr17	46806935	chr17:46805553-46806148	S_Shore	HOXB13	TSS1500
cg23655227	0.620534	0.029364	0.513031	0.020921	0.504613	0.00708968	0.790901	0.0159894	3.44676e-06	0.0179136	-0.11592	7.87476e-06	0.00980049	-0.107502	0.594929	0.999998	-0.0084181	3.70879e-08	1.88626e-06	0.170367	chr11	410217	chr11:406491-407871	S_Shelf	SIGIRR;SIGIRR;SIGIRR	5'UTR;5'UTR;5'UTR
cg12140755	0.826235	0.00376452	0.754783	0.0149307	0.743482	0.0157135	0.817016	0.0193959	3.44749e-06	0.0179136	-0.0827525	1.68408e-05	0.0154235	-0.071452	0.323782	0.999998	-0.0113005	0.418011	0.655667	-0.009219	chr1	2382583		OpenSea
cg23832593	0.162182	0.0045634	0.0453935	0.00713399	0.0382167	0.0138164	0.218401	0.0316807	3.48779e-06	0.017998	-0.123966	6.71646e-06	0.00881391	-0.116789	0.671376	0.999998	-0.00717683	0.0045055	0.0170095	0.0562192	chr3	32151059	chr3:32147826-32148874	S_Shelf	GPD1L	Body
cg24332710	0.328411	0.0165901	0.263962	0.00906975	0.245849	0.0163564	0.354524	0.00810938	3.54811e-06	0.0181838	-0.0825622	4.847e-05	0.0277272	-0.0644491	0.123797	0.999998	-0.0181131	0.0334765	0.0929734	0.0261122	chr1	46016173	chr1:46016403-46016694	N_Shore	AKR1A1;AKR1A1	TSS1500;TSS1500
cg04917258	0.647149	0.0156098	0.607851	0.00763526	0.578748	0.0134053	0.844436	0.00834612	3.65106e-06	0.0184208	-0.0684014	0.000804007	0.105213	-0.0392985	0.006982	0.999998	-0.0291029	6.78882e-12	5.66335e-09	0.197287	chr11	66647170		OpenSea	PC;PC;PC	5'UTR;5'UTR;5'UTR
cg20562705	0.223356	0.0170494	0.0926335	0.0188083	0.0855541	0.035562	0.193347	0.0374057	3.68365e-06	0.0184208	-0.137802	6.57386e-06	0.00873224	-0.130723	0.707724	0.999998	-0.00707943	0.127538	0.277524	-0.0300087	chr6	107563268		OpenSea	PDSS2	Body
cg21074539	0.137496	0.00516732	0.0762158	0.0101509	0.0771584	0.00628923	0.0677796	0.0112432	3.73816e-06	0.0184208	-0.0603379	3.14647e-06	0.00547515	-0.0612805	0.909138	0.999998	0.00094257	7.24163e-07	1.5745e-05	-0.0697167	chr17	9548475	chr17:9548389-9549616	Island	USP43;USP43	TSS1500;TSS1500
cg12433043	0.296851	0.0440407	0.249489	0.0208579	0.0989272	0.0287822	0.273989	0.0594181	3.74221e-06	0.0184208	-0.197923	0.0972739	0.557306	-0.0473613	6.55941e-05	0.136334	-0.150562	0.404898	0.642498	-0.0228611	chr6	100619893		OpenSea
cg10946742	0.480636	0.0266672	0.202882	0.0792232	0.152782	0.0449871	0.602477	0.0768401	3.74905e-06	0.0184208	-0.327854	2.2205e-05	0.0180203	-0.277753	0.275137	0.999998	-0.0501008	0.0155165	0.0486072	0.121841	chr12	94208017		OpenSea	CRADD	Body
cg05544885	0.851682	0.0204172	0.780808	0.0243193	0.753765	0.0165152	0.938308	0.00923171	3.75671e-06	0.0184208	-0.0979168	0.000106389	0.0415473	-0.0708738	0.0596461	0.999998	-0.027043	1.41498e-05	0.00014961	0.0866253	chr16	88807707	chr16:88803802-88804112	S_Shelf	FAM38A	Body
cg08894561	0.478239	0.0158345	0.404096	0.00648024	0.384336	0.0118471	0.404602	0.0198056	3.76669e-06	0.0184208	-0.093903	4.5641e-05	0.0269113	-0.0741436	0.140525	0.999998	-0.0197594	4.88717e-05	0.000399151	-0.0736368	chr17	76347977	chr17:76348848-76349459	N_Shore
cg14756463	0.697894	0.0256411	0.19837	0.0406838	0.313854	0.15602	0.798988	0.0226402	3.86329e-06	0.0187237	-0.38404	1.8537e-07	0.000889113	-0.499525	0.0430311	0.999998	0.115485	0.0716527	0.174667	0.101094	chr1	108736858	chr1:108735227-108735513	S_Shore	SLC25A24;SLC25A24	TSS1500;Body
cg21546671	0.110604	0.00789548	0.136421	0.0101418	0.17799	0.0215618	0.030724	0.00833839	3.87866e-06	0.0187237	0.067386	0.0133633	0.295556	0.0258167	0.000464203	0.382994	0.0415693	5.58535e-07	1.30051e-05	-0.07988	chr17	46655387	chr17:46655215-46655604	Island	HOXB4	1stExon
cg05560321	0.717386	0.0184224	0.699683	0.0404594	0.574295	0.0147058	0.853238	0.00854089	3.91694e-06	0.0187873	-0.143091	0.375138	0.841086	-0.017703	1.62769e-05	0.0579054	-0.125388	6.91922e-06	8.58027e-05	0.135852	chr3	170984982		OpenSea	TNIK;TNIK;TNIK;TNIK;TNIK;TNIK;TNIK;TNIK	Body;Body;Body;Body;Body;Body;Body;Body
cg10802833	0.582898	0.0177463	0.539188	0.0176122	0.501032	0.0119097	0.84693	0.0159596	4.0842e-06	0.0192119	-0.0818657	0.00155341	0.136982	-0.0437096	0.00412624	0.886261	-0.0381561	1.7634e-12	2.38065e-09	0.264032	chr7	47420887		OpenSea	TNS3	Body
cg06510672	0.463977	0.00759195	0.502663	0.0063444	0.541352	0.0208592	0.343165	0.00428468	4.0923e-06	0.0192119	0.0773747	0.00253172	0.16504	0.0386853	0.00252975	0.769769	0.0386894	2.12505e-08	1.2877e-06	-0.120812	chr8	102738241		OpenSea	NCALD;NCALD;NCALD;NCALD;NCALD;NCALD;NCALD;NCALD	5'UTR;5'UTR;5'UTR;5'UTR;5'UTR;5'UTR;5'UTR;5'UTR
cg09522746	0.190758	0.00280924	0.238707	0.0123756	0.273134	0.0142492	0.0576632	0.000698858	4.11576e-06	0.0192119	0.0823761	0.000789479	0.104223	0.0479492	0.0083286	0.999998	0.0344269	1.39737e-08	9.6304e-07	-0.133094	chr9	140787128		OpenSea	LOC100133077;CACNA1B;CACNA1B	TSS200;Body;Body
cg23450481	0.316861	0.0136107	0.216038	0.0197357	0.232017	0.0230599	0.0591125	0.00797891	4.11759e-06	0.0192119	-0.0848443	5.78048e-07	0.0018988	-0.100824	0.18698	0.999998	0.0159794	3.9414e-12	4.02232e-09	-0.257749	chr19	46586221	chr19:46582045-46582444	S_Shelf
cg25235958	0.578214	0.0130938	0.538185	0.0106399	0.498755	0.0131919	0.256565	0.0132313	4.16407e-06	0.0192119	-0.079459	0.00242453	0.162166	-0.040029	0.00270222	0.789579	-0.03943	8.678e-14	3.75389e-10	-0.321649	chr17	79797058	chr17:79799286-79799624	N_Shelf
cg14919455	0.391907	0.0330958	0.325109	0.0105852	0.281695	0.0111433	0.484843	0.0239859	4.17695e-06	0.0192119	-0.110212	0.000570876	0.0903142	-0.0667979	0.0118727	0.999998	-0.043414	2.57678e-05	0.000239623	0.0929354	chr6	7167468		OpenSea	RREB1;RREB1;RREB1;RREB1	5'UTR;5'UTR;5'UTR;5'UTR
cg20277282	0.920304	0.0057322	0.895592	0.0120349	0.878011	0.00263578	0.970775	0.00097724	4.1852e-06	0.0192119	-0.0422929	0.000774598	0.103111	-0.0247124	0.00868174	0.999998	-0.0175805	5.59814e-07	1.3028e-05	0.0504707	chr4	8230053		OpenSea	SH3TC1	Body
cg12754854	0.316714	0.018421	0.213935	0.0202934	0.213427	0.0261643	0.43378	0.0115683	4.21187e-06	0.0192164	-0.103287	4.44697e-06	0.00687022	-0.102779	0.971677	0.999998	-0.0005073	1.02505e-06	2.03726e-05	0.117065	chr9	131682859		OpenSea	PHYHD1;PHYHD1	TSS1500;TSS1500
cg00868394	0.428199	0.00756262	0.416132	0.0079929	0.366969	0.00942954	0.696052	0.0173814	4.24675e-06	0.0192581	-0.0612304	0.169741	0.664517	-0.0120665	4.3013e-05	0.10657	-0.0491638	3.13819e-14	1.98994e-10	0.267853	chr2	20773349		OpenSea
cg22212238	0.171547	0.010326	0.110798	0.00589758	0.110651	0.00961748	0.041918	0.00793556	4.34468e-06	0.0195835	-0.0608958	4.46236e-06	0.00687022	-0.0607484	0.986074	0.999998	-0.0001474	4.45398e-10	9.15312e-08	-0.129629	chr10	64577584	chr10:64574660-64578778	Island	EGR2;EGR2;EGR2;EGR2	5'UTR;TSS1500;TSS1500;TSS1500
cg14980042	0.472243	0.0206119	0.231019	0.00603263	0.272418	0.0691338	0.472853	0.0449411	4.37363e-06	0.019596	-0.199824	5.12638e-07	0.00176764	-0.241223	0.151346	0.999998	0.0413991	0.982427	0.994525	0.0006109	chr1	230289955		OpenSea	GALNT2;GALNT2	Body;Body
cg13938881	0.0703623	0.00520994	0.040734	0.00123469	0.0359706	0.00289396	0.0321077	0.00558799	4.42817e-06	0.0197223	-0.0343917	2.18202e-05	0.0178528	-0.0296283	0.327729	0.999998	-0.0047634	1.33947e-06	2.48007e-05	-0.0382546	chr12	125534043	chr12:125534060-125534527	N_Shore
cg07135614	0.496553	0.0173893	0.403915	0.0075489	0.394385	0.0153053	0.231131	0.0316453	4.49219e-06	0.019783	-0.102168	1.29447e-05	0.0130889	-0.0926376	0.50616	0.999998	-0.00953064	3.45189e-11	1.6578e-08	-0.265421	chr3	138663230	chr3:138663718-138666346	N_Shore	FOXL2;FOXL2	1stExon;3'UTR
cg06389962	0.617569	0.00797211	0.524231	0.00623277	0.494385	0.0422123	0.391367	0.0242969	4.49468e-06	0.019783	-0.123184	8.01167e-05	0.0363754	-0.0933375	0.0985214	0.999998	-0.0298465	3.08079e-09	3.38797e-07	-0.226201	chr7	97963150		OpenSea	BAIAP2L1	Body
cg18634690	0.392982	0.00795746	0.336214	0.0196772	0.325334	0.00536378	0.373267	0.0113219	4.53197e-06	0.0198008	-0.0676479	2.92125e-05	0.0206478	-0.0567676	0.259606	0.999998	-0.0108803	0.0517966	0.133769	-0.0197145	chr7	2827233		OpenSea	GNA12	Body
cg10368122	0.123975	0.00633973	0.0521505	0.00764584	0.0469692	0.0222637	0.0555637	0.00991339	4.56724e-06	0.0198008	-0.0770055	9.73373e-06	0.0110687	-0.0718242	0.630704	0.999998	-0.00518126	1.63089e-05	0.000167151	-0.068411	chr12	120697340		OpenSea	PXN;PXN;PXN	Body;Body;Body
cg04231888	0.223729	0.0175699	0.115981	0.0207155	0.076631	0.0252279	0.287805	0.0496541	4.57812e-06	0.0198008	-0.147098	0.000112618	0.0427528	-0.107748	0.0714725	0.999998	-0.03935	0.00685042	0.0242962	0.0640756	chr11	19411473		OpenSea	NAV2	Body
cg25403012	0.657371	0.032875	0.631423	0.0212808	0.533051	0.0227902	0.729959	0.0253661	4.63909e-06	0.0199492	-0.12432	0.150554	0.639484	-0.0259489	5.3896e-05	0.124665	-0.0983716	0.000841126	0.00412604	0.0725871	chr4	183228165		OpenSea
cg24988036	0.650276	0.0126126	0.582503	0.0144473	0.562154	0.0214116	0.791542	0.010369	4.68821e-06	0.0200452	-0.088122	7.195e-05	0.0344566	-0.0677728	0.115012	0.999998	-0.0203492	1.7853e-08	1.13969e-06	0.141266	chr20	32260699	chr20:32261944-32262410	N_Shore	NECAB3;NECAB3	Body;Body
cg20220198	0.456372	0.0231021	0.315747	0.0294772	0.296664	0.010284	0.209632	0.0523357	4.83153e-06	0.0205406	-0.159708	1.88836e-05	0.0163474	-0.140625	0.399976	0.999998	-0.0190829	2.92004e-08	1.59936e-06	-0.24674	chr2	65800259		OpenSea
cg27642470	0.758604	0.0157715	0.649548	0.0259074	0.620408	0.0512922	0.964815	0.00307423	4.94501e-06	0.0208031	-0.138197	5.86231e-05	0.0308903	-0.109057	0.14891	0.999998	-0.0291401	4.59915e-08	2.19064e-06	0.20621	chr6	117802710	chr6:117803497-117804671	N_Shore	DCBLD1	TSS1500
cg09918394	0.851736	0.0141123	0.80292	0.00280768	0.771382	0.013098	0.833971	0.026101	4.94888e-06	0.0208031	-0.0803531	0.000636793	0.0944637	-0.0488156	0.0132111	0.999998	-0.0315375	0.13163	0.284474	-0.0177649	chr12	50523625		OpenSea	LASS5	3'UTR
cg21035962	0.284838	0.06	0.0283929	0.00914992	0.0969712	0.0347162	0.148655	0.0275214	5.13441e-06	0.0213521	-0.187866	1.41555e-07	0.000740678	-0.256445	0.0197878	0.999998	0.0685782	0.000137108	0.000919132	-0.136183	chr13	49142310		OpenSea
cg11048758	0.659175	0.0329874	0.548575	0.0299995	0.488615	0.0463824	0.788827	0.0359305	5.13654e-06	0.0213521	-0.17056	0.000375902	0.0755579	-0.1106	0.0238818	0.999998	-0.0599602	8.73253e-05	0.000636722	0.129652	chr20	30313782	chr20:30311065-30311872	S_Shore
cg22712983	0.345787	0.0366986	0.214642	0.0200371	0.191832	0.0178123	0.404976	0.039293	5.20773e-06	0.0214314	-0.153954	2.85202e-05	0.0204406	-0.131145	0.303213	0.999998	-0.0228096	0.0151758	0.0476957	0.0591893	chr2	219187374	chr2:219187653-219188251	N_Shore	PNKD;PNKD	TSS1500;Body
cg23432480	0.556722	0.00572725	0.481585	0.00528298	0.465511	0.0259716	0.631539	0.0132738	5.21291e-06	0.0214314	-0.0912112	4.01015e-05	0.0250255	-0.0751367	0.224444	0.999998	-0.0160745	4.18571e-05	0.000352618	0.074817	chr2	99125292		OpenSea	INPP4A;INPP4A;INPP4A;INPP4A	5'UTR;5'UTR;5'UTR;5'UTR
cg19597498	0.135214	0.0230956	0.176047	0.014926	0.269229	0.0158997	0.112443	0.02393	5.29435e-06	0.0216473	0.134016	0.0458637	0.438692	0.0408336	0.000206817	0.258172	0.093182	0.241247	0.450258	-0.0227709	chr3	96495651	chr3:96495617-96495982	Island
cg00556715	0.746233	0.00567682	0.714114	0.00653488	0.683226	0.0152156	0.647946	0.00782009	5.34672e-06	0.0216693	-0.0630076	0.0026223	0.167545	-0.0321196	0.00345384	0.842827	-0.030888	2.90502e-08	1.59324e-06	-0.0982875	chr15	86262156		OpenSea	AKAP13;AKAP13;AKAP13	Body;Body;Body
cg02254551	0.725361	0.0175493	0.660666	0.014736	0.640634	0.0149684	0.84705	0.00690138	5.36236e-06	0.0216693	-0.0847269	8.68673e-05	0.0379658	-0.0646943	0.111282	0.999998	-0.0200326	8.02557e-08	3.23112e-06	0.12169	chr16	56998544		OpenSea	CETP	Body
cg11614011	0.772444	0.00734166	0.686497	0.00387364	0.693593	0.0291906	0.75929	0.0118384	5.38663e-06	0.0216694	-0.0788508	2.06548e-06	0.00413229	-0.0859469	0.527787	0.999998	0.0070961	0.250179	0.46214	-0.0131544	chr4	4415769		OpenSea	NSG1;NSG1;NSG1;NSG1	Body;Body;Body;Body
cg02806156	0.378475	0.0246187	0.0731678	0.0207164	0.164276	0.0816612	0.517072	0.0330917	5.43908e-06	0.0217633	-0.214199	8.94471e-08	0.000562849	-0.305307	0.00872635	0.999998	0.0911087	0.00040085	0.00222287	0.138596	chr12	89728752		OpenSea
cg07351437	0.781593	0.00612674	0.692058	0.0257425	0.643086	0.0123612	0.769672	0.0507582	5.4877e-06	0.0217795	-0.138507	0.000407046	0.0781051	-0.089535	0.0239166	0.999998	-0.0489724	0.546351	0.769514	-0.0119215	chr8	99793401		OpenSea	STK3;STK3;STK3	Body;Body;Body
cg11638399	0.313775	0.0326963	0.0343598	0.00652716	0.116465	0.0556134	0.229982	0.0551741	5.50133e-06	0.0217795	-0.19731	9.80028e-08	0.000591369	-0.279415	0.0099989	0.999998	0.0821054	0.00886407	0.030237	-0.0837932	chr8	29441416		OpenSea
cg06292004	0.0820449	0.00919156	0.122553	0.00164467	0.13627	0.0159542	0.045334	0.00515822	5.54105e-06	0.0218213	0.0542251	0.000110208	0.0424194	0.0405086	0.0913731	0.999998	0.0137165	0.000273161	0.00161782	-0.0367109	chr19	15791782		OpenSea	CYP4F12;CYP4F12	Body;Body
cg12536361	0.668302	0.0286952	0.626015	0.0101245	0.554434	0.0163386	0.881386	0.0213608	5.68307e-06	0.0222634	-0.113868	0.0190005	0.330919	-0.0422871	0.000531365	0.403643	-0.0715806	3.17917e-09	3.45905e-07	0.213084	chr17	77018815	chr17:77020023-77020868	N_Shore	C1QTNF1;C1QTNF1;C1QTNF1;C1QTNF1-AS1;C1QTNF1-AS1	TSS1500;TSS1500;TSS200;Body;Body
cg10563063	0.434972	0.00286093	0.390076	0.0172726	0.348314	0.0196688	0.533996	0.0247238	5.94731e-06	0.0229138	-0.0866576	0.00250358	0.164366	-0.0448963	0.00414916	0.887967	-0.0417613	1.33866e-06	2.479e-05	0.0990239	chr16	70734236		OpenSea	VAC14	Body
cg01475138	0.429942	0.0144513	0.351147	0.0329556	0.327371	0.0146261	0.682341	0.019334	5.95489e-06	0.0229139	-0.10257	8.98737e-05	0.038427	-0.0787946	0.121064	0.999998	-0.0237757	9.83632e-11	3.33029e-08	0.2524	chr6	118790378		OpenSea	CEP85L;CEP85L	Body;Body
cg03806695	0.63527	0.0254464	0.546836	0.0202659	0.505281	0.0317284	0.805201	0.0318194	6.00676e-06	0.0229139	-0.129989	0.000279356	0.0662329	-0.088434	0.0393786	0.999998	-0.0415552	2.81818e-07	7.91753e-06	0.169931	chr14	35850147		OpenSea
cg05661278	0.842316	0.0160891	0.784505	0.0163571	0.711366	0.0405426	0.876169	0.00114776	6.00738e-06	0.0229139	-0.130949	0.00735339	0.242889	-0.0578103	0.00143973	0.642437	-0.0731389	0.0872372	0.204951	0.0338538	chr13	115091427		OpenSea	CHAMP1;CHAMP1;CHAMP1	Body;Body;Body
cg24029426	0.643221	0.00743957	0.546622	0.00640199	0.541774	0.0131031	0.51614	0.039412	6.03158e-06	0.0229138	-0.101446	1.02344e-05	0.0113373	-0.0965989	0.738669	0.999998	-0.0048476	4.6839e-07	1.14712e-05	-0.127081	chr4	25995496		OpenSea
cg17649772	0.897515	0.0152785	0.849076	0.0163838	0.816806	0.00469258	0.899095	0.0133632	6.03285e-06	0.0229138	-0.0807091	0.000817133	0.106074	-0.0484393	0.0131793	0.999998	-0.0322698	0.891066	0.964258	0.0015804	chr5	72854892		OpenSea	ANKRA2	Body
cg21888059	0.838726	0.0183825	0.744532	0.0175308	0.734832	0.0139424	0.802541	0.028199	6.13955e-06	0.0230903	-0.103894	1.7489e-05	0.0156344	-0.0941944	0.517667	0.999998	-0.0096994	0.0270132	0.0776217	-0.0361852	chr6	112042632		OpenSea	FYN;FYN;FYN	5'UTR;5'UTR;TSS1500
cg12245996	0.185496	0.00319384	0.129231	0.0122199	0.139799	0.00429614	0.0580492	0.00813771	6.16091e-06	0.0230903	-0.0456965	5.86451e-07	0.00191619	-0.0562644	0.12292	0.999998	0.0105679	1.98274e-11	1.16868e-08	-0.127446	chr10	6622777	chr10:6621907-6622642	S_Shore	PRKCQ	TSS1500
cg26104083	0.490091	0.00755156	0.390201	0.0238104	0.409086	0.0181232	0.329209	0.0143924	6.17189e-06	0.0230903	-0.0810048	5.77226e-07	0.0018988	-0.09989	0.120226	0.999998	0.0188852	1.63982e-09	2.20561e-07	-0.160882	chr6	1606394	chr6:1604606-1615866	Island
cg04351776	0.215984	0.0166146	0.125041	0.00837489	0.121736	0.00623152	0.0711209	0.0251071	6.21082e-06	0.0231204	-0.0942482	9.13716e-06	0.010768	-0.0909436	0.806935	0.999998	-0.00330465	4.12785e-08	2.02902e-06	-0.144863	chr2	10951951	chr2:10952402-10953384	N_Shore	PDIA6	Body
cg21553447	0.0721547	0.00518448	0.0236785	0.00350481	0.0224999	0.00278336	0.0255693	0.00259226	6.31351e-06	0.0233453	-0.0496548	8.19038e-06	0.0100301	-0.0484762	0.868725	0.999998	-0.00117854	1.25338e-05	0.000136144	-0.0465854	chr16	81642622		OpenSea	CMIP;CMIP	Body;Body
cg24176318	0.0625473	0.00346125	0.111963	0.0106628	0.121478	0.0120811	0.0308742	0.0051471	6.35034e-06	0.0233453	0.0589311	4.02225e-05	0.0250801	0.0494158	0.271886	0.999998	0.0095153	0.00200036	0.00855642	-0.031673	chr8	94495440		OpenSea	LINC00535	Body
cg10093080	0.727756	0.0293261	0.676073	0.0308937	0.597705	0.0194055	0.880854	0.00781706	6.41839e-06	0.0233453	-0.130051	0.0140638	0.300821	-0.051683	0.000828246	0.510484	-0.0783677	1.03094e-06	2.04572e-05	0.153098	chr2	240270614		OpenSea	HDAC4	Body
cg14009440	0.87123	0.0143706	0.83287	0.0197274	0.799964	0.0110425	0.863792	0.00776857	6.42327e-06	0.0233453	-0.0712664	0.00199356	0.150267	-0.0383605	0.00576117	0.975615	-0.0329059	0.472157	0.707107	-0.0074387	chr1	45138784	chr1:45139770-45140584	N_Shore	TMEM53	Body
cg09479650	0.489516	0.019513	0.414497	0.0322622	0.394771	0.0144482	0.707941	0.00688581	6.42724e-06	0.0233453	-0.0947456	7.17577e-05	0.0344291	-0.0750192	0.162972	0.999998	-0.0197264	2.51919e-10	6.34135e-08	0.218425	chr16	85578516		OpenSea
cg12466071	0.73849	0.0085665	0.726037	0.00327949	0.694927	0.00141343	0.850862	0.00338275	6.57132e-06	0.0237533	-0.0435633	0.063416	0.487056	-0.0124528	0.000194121	0.246563	-0.0311105	5.97724e-11	2.39295e-08	0.112372	chr13	29070800	chr13:29067788-29069977	S_Shore
cg23935259	0.375621	0.00420365	0.41195	0.00751654	0.424526	0.0118273	0.359337	0.0094782	6.61039e-06	0.0237797	0.0489052	0.000135427	0.0466539	0.0363288	0.0912858	0.999998	0.0125764	0.0342602	0.0947968	-0.0162839	chr5	132862539		OpenSea	FSTL4	Body
cg24038545	0.525779	0.0554427	0.370634	0.00115337	0.241108	0.0959664	0.718597	0.0296171	6.72887e-06	0.02409	-0.284672	0.00187628	0.146577	-0.155146	0.00649994	0.996266	-0.129526	0.000318646	0.00183806	0.192817	chr3	189227112		OpenSea
cg26334518	0.883441	0.0198696	0.807028	0.0126907	0.760501	0.0451004	0.870596	0.0118719	6.79296e-06	0.0242037	-0.12294	0.000670315	0.0967786	-0.0764128	0.0187555	0.999998	-0.0465271	0.473969	0.708731	-0.0128448	chr17	19807272		OpenSea
cg06920263	0.816692	0.0148629	0.796122	0.0208515	0.716776	0.00861338	0.754891	0.0310991	6.88132e-06	0.0244023	-0.0999157	0.169885	0.664622	-0.0205703	7.41351e-05	0.145976	-0.0793454	0.000704788	0.00355973	-0.0618007	chr16	14599967		OpenSea	PARN;PARN;PARN	Body;Body;Body
cg25404758	0.852938	0.0020222	0.799528	0.0244051	0.776077	0.0066384	0.887134	0.00231152	7.00079e-06	0.0245388	-0.0768607	0.000262155	0.0642031	-0.0534096	0.0505641	0.999998	-0.0234511	0.00764501	0.026663	0.0341959	chr7	70139561		OpenSea	AUTS2;AUTS2	Body;Body
cg05165263	0.667137	0.0310606	0.549453	0.0243294	0.498579	0.0558646	0.856926	0.0312206	7.02672e-06	0.0245388	-0.168559	0.000252038	0.0629247	-0.117684	0.0528392	0.999998	-0.0508745	1.88552e-06	3.19763e-05	0.189788	chr4	185317227		OpenSea	IRF2	Body
cg14302446	0.155529	0.0204958	0.0594802	0.00842536	0.073446	0.0170535	0.07219	0.0049915	7.08412e-06	0.0245388	-0.0820832	1.22648e-06	0.00299903	-0.096049	0.252646	0.999998	0.0139658	6.00581e-06	7.68893e-05	-0.0833392	chr12	116491851		OpenSea	MED13L	Body
cg04893913	0.304177	0.0107111	0.268062	0.00646421	0.246855	0.00887246	0.25007	0.0129696	7.0853e-06	0.0245388	-0.0573218	0.000618387	0.0931366	-0.0361148	0.0214677	0.999998	-0.021207	1.31511e-05	0.000141344	-0.0541063	chr21	43182367	chr21:43186280-43187436	N_Shelf	RIPK4	Body
cg25499678	0.365162	0.0449977	0.109084	0.00454334	0.170675	0.068287	0.318175	0.0150625	7.11504e-06	0.0245388	-0.194487	3.11319e-07	0.00125608	-0.256078	0.0437462	0.999998	0.0615915	0.112712	0.25172	-0.0469869	chr12	43092238		OpenSea
cg06173351	0.167583	0.0294753	0.0278697	0.00431361	0.0487277	0.0155273	0.207113	0.0237855	7.11658e-06	0.0245388	-0.118855	1.16961e-06	0.00289786	-0.139713	0.238941	0.999998	0.020858	0.0354823	0.0976187	0.0395305	chr5	71730821		OpenSea
cg15085741	0.392195	0.0190038	0.284986	0.0218359	0.180345	0.0860036	0.361225	0.030577	7.26825e-06	0.0248098	-0.21185	0.00336861	0.184478	-0.10721	0.00397891	0.879262	-0.10464	0.323685	0.554061	-0.0309706	chr1	59758463	chr1:59762102-59762794	N_Shelf
cg18263381	0.157716	0.00981984	0.0782408	0.0197447	0.0723118	0.0152393	0.130169	0.0227291	7.29007e-06	0.0248098	-0.0854046	1.57081e-05	0.0147286	-0.0794756	0.634591	0.999998	-0.00592904	0.0408959	0.109955	-0.027547	chr8	82217138		OpenSea
cg05073325	0.565799	0.0132997	0.487923	0.0229837	0.451442	0.0291248	0.756615	0.0192851	7.29465e-06	0.0248098	-0.114358	0.000324494	0.0704978	-0.0778762	0.0428438	0.999998	-0.0364815	1.79509e-08	1.14496e-06	0.190816	chr11	128065159		OpenSea
cg15279718	0.815639	0.00461773	0.822353	0.0227745	0.712528	0.0285206	0.920279	0.0134536	7.4905e-06	0.0252815	-0.103111	0.65643	0.955805	0.0067133	3.75381e-06	0.0222556	-0.109825	6.38518e-06	8.06383e-05	0.10464	chr17	77018937	chr17:77020023-77020868	N_Shore	C1QTNF1;C1QTNF1;C1QTNF1;C1QTNF1-AS1;C1QTNF1-AS1	TSS1500;TSS1500;TSS200;Body;Body
cg03035213	0.717674	0.0161974	0.652196	0.0117769	0.61877	0.0160624	0.760834	0.0349802	7.51539e-06	0.0252815	-0.0989037	0.00042517	0.0798719	-0.065478	0.0337976	0.999998	-0.0334257	0.00894281	0.0304651	0.0431602	chr16	88497077	chr16:88496201-88497763	Island	ZNF469	Body
cg00186181	0.27048	0.018782	0.0865108	0.00488214	0.188805	0.027173	0.417143	0.00189253	7.53471e-06	0.0252815	-0.0816756	4.11581e-10	1.53981e-05	-0.18397	5.96725e-07	0.00656609	0.102294	7.43682e-09	6.24667e-07	0.146663	chr1	203498197		OpenSea
cg19436429	0.395545	0.0129732	0.270019	0.0211531	0.288199	0.0206157	0.388558	0.0289215	7.60965e-06	0.0253109	-0.107347	1.33309e-06	0.00306914	-0.125527	0.257732	0.999998	0.0181799	0.656957	0.848329	-0.0069876	chr3	178978985	chr3:178978948-178979364	Island	KCNMB3;KCNMB3;KCNMB3;KCNMB3	TSS1500;Body;TSS1500;Body
cg08624648	0.605658	0.00592514	0.53281	0.0479805	0.473975	0.0172248	0.823003	0.0279829	7.62646e-06	0.0253109	-0.131683	0.00182928	0.145348	-0.0728481	0.00781915	0.999998	-0.0588352	2.16305e-08	1.30246e-06	0.217345	chr6	31651029	chr6:31650648-31651292	Island
cg20346876	0.814689	0.00819049	0.739958	0.00773625	0.617721	0.085707	0.851603	0.0176028	7.65468e-06	0.0253109	-0.196969	0.0195936	0.334254	-0.074731	0.00074355	0.478738	-0.122238	0.21305	0.410963	0.0369135	chr6	125257916		OpenSea	RNF217-AS1	Body
cg08575138	0.789109	0.0214343	0.736166	0.0285429	0.684006	0.0053836	0.74093	0.0221236	7.67878e-06	0.0253109	-0.105103	0.00360222	0.189292	-0.0529433	0.00398869	0.879301	-0.0521593	0.00669687	0.0238337	-0.048179	chr3	27554020		OpenSea
cg04530248	0.173722	0.00536861	0.0489482	0.00389519	0.0659917	0.032789	0.0907853	0.0255377	7.71699e-06	0.0253253	-0.107731	1.50934e-06	0.00338565	-0.124774	0.289548	0.999998	0.0170435	0.000110614	0.000770788	-0.0829371	chr20	477164		OpenSea	CSNK2A1;CSNK2A1;CSNK2A1	Body;Body;Body
cg08080220	0.686375	0.0278829	0.316018	0.0675579	0.399324	0.0977276	0.800959	0.0377097	7.76684e-06	0.0253776	-0.287051	4.3536e-07	0.00156613	-0.370357	0.063482	0.999998	0.0833063	0.0151076	0.0475119	0.114584	chr2	69427245		OpenSea	ANTXR1	Body
cg02138124	0.232117	0.0611635	0.0890789	0.0165181	0.0687103	0.0269192	0.0845923	0.0216817	7.85442e-06	0.025438	-0.163407	3.17575e-05	0.0217205	-0.143038	0.401028	0.999998	-0.0203685	2.31398e-05	0.000220206	-0.147525	chr8	37901697		OpenSea	EIF4EBP1	Body
cg05089035	0.353778	0.00714383	0.185898	0.0158618	0.211069	0.0527817	0.354699	0.0255816	7.87668e-06	0.025438	-0.142709	1.29117e-06	0.00304837	-0.167879	0.240884	0.999998	0.0251704	0.964837	0.989185	0.00092163	chr10	72062288		OpenSea	LRRC20;LRRC20;LRRC20;LRRC20;LRRC20;LRRC20;LRRC20;LRRC20;LRRC20	Body;Body;Body;Body;Body;Body;Body;Body;Body
cg03930209	0.410317	0.0107619	0.42731	0.00852849	0.476503	0.00538788	0.634642	0.0161137	7.88731e-06	0.025438	0.0661868	0.0965832	0.555941	0.0169935	0.000156877	0.221011	0.0491933	2.03033e-12	2.61027e-09	0.224326	chr7	156735466	chr7:156735245-156735665	Island
cg13706058	0.613483	0.0219437	0.493858	0.0286617	0.49248	0.0279681	0.64326	0.0250009	8.00161e-06	0.0255823	-0.121003	9.05169e-06	0.0107194	-0.119625	0.938137	0.999998	-0.0013778	0.110249	0.247342	0.0297771	chr6	85824168		OpenSea
cg16914946	0.196811	0.0258135	0.139233	0.00508773	0.0856748	0.0307689	0.140121	0.0219281	8.05581e-06	0.0255823	-0.111136	0.0030558	0.177776	-0.0575772	0.00499743	0.939754	-0.0535586	0.00340605	0.0134183	-0.0566893	chr4	114614381		OpenSea	CAMK2D;CAMK2D;CAMK2D;CAMK2D;CAMK2D;CAMK2D	Body;Body;Body;Body;Body;Body
cg16385684	0.541325	0.0153851	0.473118	0.00598093	0.450749	0.00797125	0.437204	0.031047	8.06731e-06	0.0255823	-0.0905759	0.000141596	0.0476028	-0.0682073	0.109349	0.999998	-0.0223686	1.72249e-06	2.9866e-05	-0.104121	chr6	32014189		OpenSea	TNXB;TNXB	Body;TSS1500
cg02665120	0.815539	0.0185313	0.732129	0.0298327	0.729346	0.0039127	0.791803	0.00282177	8.06947e-06	0.0255823	-0.0861929	1.14708e-05	0.0121571	-0.0834098	0.826084	0.999998	-0.00278311	0.0773929	0.185966	-0.023736	chr7	5572073	chr7:5569062-5570594	S_Shore
cg20922407	0.704777	0.0258761	0.446029	0.0264317	0.405344	0.103867	0.6499	0.0810773	8.10301e-06	0.0255823	-0.299432	3.72684e-05	0.0240187	-0.258748	0.362507	0.999998	-0.0406846	0.225068	0.428013	-0.0548764	chr2	225749057		OpenSea	DOCK10;DOCK10	Body;Body
cg05961779	0.48571	0.0275783	0.357277	0.0312637	0.317034	0.0385507	0.470995	0.0501786	8.14369e-06	0.0256027	-0.168676	0.000128685	0.0458074	-0.128433	0.121071	0.999998	-0.0402428	0.555339	0.776527	-0.0147149	chr15	80863198		OpenSea	ARNT2	Body
cg25913495	0.225086	0.0104965	0.161219	0.00935468	0.160077	0.0195652	0.0733724	0.00733414	8.32547e-06	0.0259668	-0.0650094	1.00709e-05	0.0113145	-0.0638671	0.90504	0.999998	-0.0011423	2.93129e-10	7.0074e-08	-0.151714	chr20	21082327	chr20:21080929-21082824	Island
cg20690458	0.397687	0.0200626	0.272168	0.0101381	0.163109	0.0918924	0.605182	0.0498139	8.3834e-06	0.0259668	-0.234578	0.00249256	0.164018	-0.125519	0.00644946	0.995221	-0.109059	3.03627e-05	0.000272965	0.207495	chr13	111174402		OpenSea
cg09818739	0.677328	0.0540948	0.330385	0.03047	0.358733	0.121848	0.769598	0.0518177	8.38802e-06	0.0259668	-0.318595	3.29701e-06	0.00565816	-0.346943	0.548666	0.999998	0.0283479	0.0656488	0.16256	0.0922697	chr16	19133370		OpenSea
cg17786215	0.528038	0.0148688	0.443816	0.0179847	0.405213	0.0398192	0.638166	0.0285662	8.49225e-06	0.0259668	-0.122825	0.000345606	0.0726191	-0.0842222	0.048245	0.999998	-0.0386025	2.67553e-05	0.000246916	0.110128	chr20	49349030	chr20:49347365-49348659	S_Shore	PARD6B	Body
cg02076776	0.802298	0.00910268	0.72368	0.018407	0.680523	0.0296427	0.827147	0.0343063	8.52675e-06	0.0259668	-0.121775	0.000581893	0.0909919	-0.0786179	0.0287043	0.999998	-0.0431575	0.181462	0.364305	0.0248491	chr2	86387881		OpenSea	IMMT;IMMT;IMMT	Body;Body;Body
cg24122124	0.0374585	0.00664344	0.0722483	0.0157164	0.0872479	0.00871864	0.02147	0.00565412	8.58072e-06	0.0259668	0.0497894	0.000295196	0.0677853	0.0347898	0.057151	0.999998	0.0149996	0.0443714	0.117666	-0.0159885	chr19	5339092	chr19:5338788-5339130	Island	PTPRS;PTPRS;PTPRS;PTPRS	5'UTR;5'UTR;5'UTR;5'UTR
cg24119646	0.110859	0.0152355	0.0925082	0.0115724	0.0595441	0.00353254	0.103827	0.00128741	8.58429e-06	0.0259668	-0.0513151	0.0275967	0.37236	-0.018351	0.000609934	0.432996	-0.0329641	0.360988	0.595944	-0.0070326	chr5	124368059		OpenSea
cg13459458	0.88736	0.0173559	0.852274	0.00229514	0.825015	0.0143024	0.926766	0.0123396	8.61649e-06	0.0259668	-0.0623446	0.00175082	0.142798	-0.0350862	0.0095331	0.999998	-0.0272584	0.00069985	0.00353918	0.0394061	chr21	37833432		OpenSea	CLDN14;CLDN14;CLDN14;CLDN14;CLDN14	Body;Body;Body;Body;Body
cg09129470	0.635231	0.00419866	0.603432	0.00394337	0.557133	0.0189149	0.832186	0.0206062	8.62446e-06	0.0259668	-0.0780979	0.0142995	0.302102	-0.031799	0.00117412	0.598208	-0.0462989	1.11548e-10	3.62261e-08	0.196954	chr6	44034922		OpenSea	LOC101929705	Body
cg11991607	0.67717	0.0565023	0.0936164	0.0440441	0.234258	0.117584	0.542869	0.0796847	8.63738e-06	0.0259668	-0.442912	3.81985e-07	0.00139423	-0.583554	0.0465748	0.999998	0.140642	0.0558825	0.142418	-0.134301	chr6	155337438		OpenSea
cg19493444	0.472751	0.0510694	0.0896981	0.00585941	0.186357	0.100095	0.21179	0.0684911	8.64124e-06	0.0259668	-0.286394	3.19948e-07	0.00126666	-0.383053	0.0360051	0.999998	0.0966587	2.3046e-05	0.000219479	-0.260961	chr13	102209181		OpenSea	ITGBL1;ITGBL1;ITGBL1;ITGBL1	5'UTR;Body;Body;Body
cg02969929	0.71355	0.0205614	0.74256	0.0237975	0.604357	0.00827907	0.84024	0.0309904	8.70659e-06	0.0260585	-0.109193	0.0892234	0.542107	0.0290104	6.17152e-07	0.00669244	-0.138203	1.68033e-06	2.93342e-05	0.12669	chr18	57588692		OpenSea
cg11432776	0.166855	0.011123	0.087264	0.0129754	0.104031	0.0162793	0.101416	0.0106731	8.74585e-06	0.0260717	-0.0628238	6.13323e-07	0.00196117	-0.0795906	0.0880475	0.999998	0.0167668	5.61979e-06	7.30776e-05	-0.0654389	chr20	50621412		OpenSea
cg03287046	0.86544	0.0144902	0.842513	0.0225531	0.792879	0.00939876	0.897251	0.00519096	9.11022e-06	0.0270501	-0.0725614	0.0484751	0.446421	-0.0229276	0.000373889	0.344107	-0.0496338	0.00967515	0.0325633	0.0318104	chr7	29519323		OpenSea	CHN2;CHN2	TSS200;Body
cg19282823	0.667458	0.0221232	0.60918	0.0183656	0.589697	0.00860124	0.694901	0.00523954	9.31379e-06	0.0275453	-0.0777602	0.000167595	0.0517332	-0.0582777	0.109008	0.999998	-0.0194825	0.0303996	0.0857425	0.0274433	chr1	159842929		OpenSea	CFAP45	Body
cg07240396	0.862781	0.0217904	0.813168	0.0189349	0.775789	0.0098605	0.861775	0.0147625	9.4016e-06	0.0276955	-0.0869921	0.00168355	0.14067	-0.0496133	0.0110615	0.999998	-0.0373788	0.938135	0.980456	-0.00100558	chr2	217352005		OpenSea
cg08884395	0.426347	0.0357315	0.253981	0.0178608	0.285954	0.0290336	0.265073	0.0249571	9.46454e-06	0.0277716	-0.140393	9.61332e-07	0.00259678	-0.172367	0.142506	0.999998	0.0319734	2.0543e-06	3.40997e-05	-0.161275	chr6	152127887	chr6:152128822-152129771	N_Shore	ESR1;ESR1;ESR1;ESR1	TSS1500;5'UTR;TSS1500;5'UTR
cg23898388	0.55637	0.00414034	0.526739	0.0207575	0.469013	0.0281321	0.785218	0.0021722	9.60634e-06	0.0279771	-0.0873568	0.0367792	0.408943	-0.0296308	0.000525008	0.401995	-0.057726	7.73701e-11	2.85039e-08	0.228847	chr2	145305131		OpenSea	LINC01412	Body
cg07089950	0.302779	0.0149785	0.233232	0.0198539	0.197479	0.0268545	0.491694	0.027406	9.62708e-06	0.0279771	-0.105301	0.000528259	0.0872743	-0.0695469	0.036647	0.999998	-0.0357539	1.00118e-08	7.65268e-07	0.188914	chr6	43769743		OpenSea
cg12771518	0.458965	0.0290253	0.265535	0.0374078	0.247351	0.0726136	0.582683	0.0275447	9.64676e-06	0.0279771	-0.211614	2.47971e-05	0.0189887	-0.19343	0.567265	0.999998	-0.0181842	0.00141905	0.0064007	0.123718	chr2	11394340		OpenSea	ROCK2	Body
cg07408183	0.489303	0.0298343	0.453273	0.0146172	0.366273	0.0212909	0.616031	0.0382259	9.7588e-06	0.0281113	-0.123031	0.0663557	0.493966	-0.0360302	0.000295262	0.308989	-0.0870004	7.09328e-06	8.7463e-05	0.126727	chr10	14591086		OpenSea	FAM107B;FAM107B;FAM107B;FAM107B;FAM107B;FAM107B;FAM107B;FAM107B;FAM107B;FAM107B	5'UTR;5'UTR;5'UTR;5'UTR;5'UTR;5'UTR;5'UTR;5'UTR;Body;5'UTR
cg10298741	0.564066	0.025665	0.304226	0.0170635	0.338666	0.0818451	0.49768	0.033161	9.76816e-06	0.0281113	-0.2254	2.04084e-06	0.00412714	-0.25984	0.315876	0.999998	0.0344404	0.0650222	0.161291	-0.0663864	chr16	73019173		OpenSea	ZFHX3;ZFHX3	5'UTR;5'UTR
cg11787522	0.678165	0.00912356	0.621838	0.00837068	0.62762	0.00671788	0.774285	0.0138155	9.81297e-06	0.028132	-0.0505458	3.0002e-06	0.00529451	-0.056328	0.449162	0.999998	0.0057822	4.91801e-09	4.69247e-07	0.0961195	chr15	74495109		OpenSea	STRA6;STRA6;STRA6;STRA6;STRA6;STRA6	5'UTR;5'UTR;5'UTR;1stExon;5'UTR;5'UTR
cg00108944	0.298527	0.0159776	0.209214	0.011304	0.191686	0.0307685	0.541063	0.0300974	1.00012e-05	0.0284641	-0.10684	6.30119e-05	0.0323154	-0.089313	0.283921	0.999998	-0.0175275	5.22875e-10	1.02071e-07	0.242536	chr12	75784855	chr12:75784799-75785241	Island	GLIPR1L2	TSS200
cg06216849	0.601583	0.0571028	0.448646	0.0411578	0.396321	0.0469648	0.6981	0.034707	1.00049e-05	0.0284641	-0.205262	0.000188107	0.0547875	-0.152937	0.105618	0.999998	-0.0523253	0.00666135	0.0237277	0.0965176	chr1	16620850		OpenSea	FBXO42	Body
cg18311495	0.569027	0.0550924	0.156092	0.0629376	0.290933	0.0426911	0.456269	0.0887281	1.00789e-05	0.0284874	-0.278094	1.08691e-07	0.000630441	-0.412935	0.00550135	0.966423	0.134841	0.0158226	0.0494108	-0.112758	chr15	95719761		OpenSea
cg02030542	0.25487	0.021101	0.117747	0.00884303	0.161398	0.0301047	0.364703	0.0106402	1.00892e-05	0.0284874	-0.0934719	1.2597e-07	0.000688001	-0.137123	0.00698846	0.999998	0.0436507	1.70085e-06	2.95854e-05	0.109833	chr16	70722454	chr16:70719114-70720441	S_Shelf	VAC14	Body
cg00718620	0.279659	0.0113933	0.227026	0.007328	0.222339	0.00903843	0.374125	0.0103745	1.01475e-05	0.0285443	-0.0573206	2.48451e-05	0.0189889	-0.0526334	0.587701	0.999998	-0.00468719	3.06176e-08	1.651e-06	0.0944662	chr20	61866613		OpenSea	BIRC7;BIRC7	TSS1500;TSS1500
cg19855622	0.653634	0.0380535	0.366485	0.0334598	0.352453	0.109984	0.695704	0.0489947	1.03328e-05	0.0287881	-0.301181	1.7115e-05	0.0155038	-0.287149	0.756906	0.999998	-0.0140321	0.360163	0.595032	0.0420706	chr14	53676287		OpenSea
cg27380715	0.210003	0.00698285	0.163152	0.00184231	0.154682	0.0149911	0.147589	0.00627098	1.03861e-05	0.0287881	-0.0553216	5.73998e-05	0.0306435	-0.0468515	0.317603	0.999998	-0.0084701	2.77389e-06	4.27663e-05	-0.0624145	chr17	39802082	chr17:39804740-39804998	N_Shelf
cg12895717	0.472737	0.0159996	0.378461	0.018559	0.339324	0.0464619	0.400536	0.0213709	1.04073e-05	0.0287881	-0.133414	0.000313372	0.0695151	-0.0942763	0.067396	0.999998	-0.0391373	0.00265576	0.0108709	-0.0722011	chr2	66796692		OpenSea	MEIS1	3'UTR
cg18970805	0.601557	0.0405561	0.425201	0.0874113	0.368915	0.0302115	0.73073	0.0390466	1.04118e-05	0.0287881	-0.232642	0.000166043	0.0515029	-0.176356	0.124117	0.999998	-0.0562858	0.00220618	0.00929441	0.129173	chr3	61669335		OpenSea	PTPRG	Body
cg08839374	0.703575	0.00733632	0.592843	0.0285723	0.577737	0.0270076	0.804859	0.0390812	1.04462e-05	0.0287881	-0.125838	3.9397e-05	0.024796	-0.110732	0.430218	0.999998	-0.0151061	9.46772e-05	0.00067982	0.101284	chr17	40667014		OpenSea	ATP6V0A1;ATP6V0A1;ATP6V0A1	Body;Body;Body
cg06873476	0.5439	0.01913	0.449096	0.0205133	0.45148	0.0216155	0.467633	0.0187295	1.0465e-05	0.0287881	-0.0924196	7.96096e-06	0.00984958	-0.0948037	0.863905	0.999998	0.0023841	7.45086e-05	0.000560775	-0.076267	chr3	197588138		OpenSea	LRCH3	Body
cg25521338	0.863013	0.00829669	0.805346	0.0147498	0.796462	0.00361752	0.906299	0.0215868	1.05645e-05	0.0289551	-0.0665506	4.64575e-05	0.0270517	-0.0576671	0.382196	0.999998	-0.0088835	0.000646269	0.00330932	0.0432858	chr2	196549184		OpenSea	SLC39A10;SLC39A10	Body;Body
cg24720571	0.0991513	0.014992	0.0559405	0.0184336	0.0378765	0.00857886	0.0645435	0.00804174	1.07186e-05	0.0292705	-0.0612747	0.000326973	0.0707266	-0.0432108	0.0668725	0.999998	-0.0180639	0.00198486	0.00850087	-0.0346077	chr6	6004328	chr6:6002471-6005125	Island	NRN1	Body
cg27638196	0.160859	0.00306796	0.109731	0.0199152	0.093145	0.0104544	0.0619509	0.0166433	1.07848e-05	0.0293259	-0.0677141	0.000177546	0.0533737	-0.0511285	0.121036	0.999998	-0.0165856	1.43062e-07	4.88432e-06	-0.0989082	chr2	219826870	chr2:219827659-219828205	N_Shore	CDK5R2;CDK5R2	3'UTR;1stExon
cg06373648	0.773875	0.0157113	0.719546	0.0179843	0.702896	0.0115472	0.817013	0.0142128	1.0832e-05	0.0293259	-0.0709793	0.000157113	0.0503877	-0.0543293	0.136326	0.999998	-0.0166501	0.00114143	0.0053269	0.043138	chr6	33401536		OpenSea	SYNGAP1	Body
cg18507032	0.778619	0.0359175	0.701054	0.0298731	0.650945	0.0307615	0.858465	0.0153894	1.09544e-05	0.0293259	-0.127674	0.00115439	0.121966	-0.0775651	0.0195449	0.999998	-0.0501092	0.000916417	0.0044332	0.0798462	chr11	61382092		OpenSea	RPLP0P2	TSS1500
cg08605234	0.159689	0.0212903	0.109784	0.0123183	0.0805134	0.0180174	0.20269	0.0149239	1.10313e-05	0.0293259	-0.0791759	0.000864819	0.108653	-0.0499049	0.026344	0.999998	-0.029271	0.00269248	0.010998	0.0430005	chr20	48512988		OpenSea
cg23054260	0.88592	0.0101248	0.776238	0.0269305	0.789047	0.0307341	0.90409	0.00979433	1.10442e-05	0.0293259	-0.0968727	2.84305e-06	0.00512599	-0.109682	0.388482	0.999998	0.0128095	0.227568	0.431466	0.0181702	chr12	111078396		OpenSea	TCTN1;TCTN1;TCTN1;TCTN1;TCTN1	Body;Body;Body;Body;Body
cg24505687	0.269981	0.00400456	0.211185	0.0272249	0.172136	0.0108895	0.100608	0.018735	1.10642e-05	0.0293259	-0.0978449	0.00126704	0.126468	-0.0587958	0.0180164	0.999998	-0.0390491	1.84096e-08	1.16667e-06	-0.169374	chr6	33548425		OpenSea	BAK1	TSS1500
cg17591980	0.279733	0.0662436	0.0661405	0.0133616	0.0862652	0.0194134	0.24892	0.0353376	1.10823e-05	0.0293259	-0.193468	3.77862e-06	0.00621389	-0.213592	0.495366	0.999998	0.0201247	0.302079	0.528149	-0.030813	chr9	93960152	chr9:93955500-93956420	S_Shelf
cg07109333	0.514437	0.00937857	0.435857	0.00602973	0.441419	0.0115363	0.639401	0.0177657	1.10944e-05	0.0293259	-0.0730177	5.01397e-06	0.00739972	-0.0785799	0.616182	0.999998	0.00556215	2.12783e-08	1.28886e-06	0.124964	chr22	37475280		OpenSea	TMPRSS6;TMPRSS6;TMPRSS6	Body;Body;Body
cg20306849	0.342309	0.00287521	0.293273	0.00445095	0.294924	0.00666975	0.419525	0.00758704	1.11187e-05	0.0293259	-0.0473854	7.69925e-06	0.00966592	-0.0490362	0.818043	0.999998	0.0016508	3.91062e-08	1.95492e-06	0.0772164	chr19	11908729	chr19:11909402-11909841	N_Shore	ZNF491	TSS1500
cg05104574	0.443762	0.00779753	0.376339	0.0192093	0.327732	0.0472956	0.502965	0.00959587	1.11464e-05	0.0293259	-0.11603	0.00164871	0.13963	-0.0674226	0.0139506	0.999998	-0.0486078	0.00418139	0.0159595	0.0592024	chr8	123629859		OpenSea
cg04448487	0.178562	0.00334477	0.133469	0.0129652	0.0921464	0.0214271	0.11965	0.0242863	1.117e-05	0.0293259	-0.0864161	0.00359324	0.189058	-0.0450937	0.00639513	0.992552	-0.0413223	0.000453881	0.00246496	-0.0589129	chr20	42875777	chr20:42875764-42876184	Island	GDAP1L1	TSS200
cg24513276	0.768935	0.0117149	0.727456	0.015263	0.691439	0.0105185	0.888469	0.0145517	1.13806e-05	0.0297744	-0.0774964	0.00304839	0.17767	-0.0414791	0.00771835	0.999998	-0.0360173	7.86587e-08	3.18845e-06	0.119534	chr15	65872371		OpenSea	C15orf44;C15orf44	Body;Body
cg19918230	0.327924	0.0328826	0.22817	0.00864093	0.228229	0.0249479	0.591936	0.00550569	1.14688e-05	0.0299004	-0.0996946	1.13968e-05	0.0121032	-0.0997536	0.996886	0.999998	5.9e-05	8.34274e-11	2.98965e-08	0.264012	chr2	219745647	chr2:219744986-219745780	Island	WNT10A;WNT10A	1stExon;5'UTR
cg01182836	0.265753	0.0225531	0.123838	0.00989144	0.132857	0.0301286	0.163982	0.0273139	1.15785e-05	0.0299858	-0.132896	5.70349e-06	0.00808254	-0.141915	0.656157	0.999998	0.00901861	0.000165759	0.00107392	-0.101771	chr8	59476604		OpenSea	SDCBP;SDCBP;SDCBP;SDCBP;SDCBP	5'UTR;5'UTR;5'UTR;5'UTR;5'UTR
cg17437185	0.720043	0.0160624	0.636083	0.0310548	0.599285	0.0276261	0.699758	0.0218607	1.16787e-05	0.0299859	-0.120758	0.000397083	0.0773221	-0.0839606	0.0610172	0.999998	-0.0367973	0.279701	0.50052	-0.0202857	chr15	71622415		OpenSea	THSD4	Body
cg25952208	0.179541	0.0156285	0.10801	0.0111066	0.0757741	0.0314891	0.131497	0.00917823	1.16889e-05	0.0299859	-0.103767	0.000427987	0.0801055	-0.0715309	0.0567544	0.999998	-0.0322363	0.00802114	0.0277752	-0.0480447	chr17	71067710		OpenSea	SLC39A11;SLC39A11	Body;Body
cg17432413	0.531108	0.00758083	0.561082	0.00627952	0.590793	0.00993093	0.477387	0.0083566	1.17167e-05	0.0299859	0.0596852	0.00479546	0.209645	0.0299744	0.00508241	0.947795	0.0297108	3.49604e-05	0.000305415	-0.0537211	chr1	117009630		OpenSea	LOC101929023;LOC101929023	Body;Body
cg18631905	0.396405	0.0202051	0.348306	0.00374121	0.255789	0.0169186	0.482424	0.0304489	1.17474e-05	0.0299859	-0.140616	0.0384817	0.414753	-0.0480983	0.000638013	0.441208	-0.0925173	0.00115131	0.00536596	0.086019	chr8	76723432		OpenSea
cg14259466	0.614101	0.0127844	0.563336	0.00837092	0.543797	0.00928833	0.711185	0.0230898	1.17747e-05	0.0299859	-0.0703047	0.000286733	0.0671273	-0.0507653	0.0844647	0.999998	-0.0195394	3.08765e-07	8.46234e-06	0.0970836	chr10	135090997	chr10:135089969-135090491	S_Shore	ADAM8;ADAM8;ADAM8	TSS1500;TSS1500;TSS1500
cg13763649	0.36859	0.0221922	0.332895	0.0548669	0.150063	0.0564982	0.623161	0.0357954	1.17821e-05	0.0299859	-0.218527	0.293019	0.784485	-0.0356954	7.26251e-05	0.14491	-0.182832	2.21086e-06	3.60255e-05	0.25457	chr12	109554277		OpenSea
cg14556787	0.254772	0.0302423	0.351838	0.0294154	0.381752	0.0341544	0.0983741	0.0196155	1.18445e-05	0.0300426	0.12698	0.000171884	0.0524942	0.0970666	0.137819	0.999998	0.0299139	1.18006e-06	2.25615e-05	-0.156398	chr10	1669329		OpenSea	ADARB2	Body
cg18245735	0.30298	0.00974774	0.0846898	0.0180565	0.14467	0.051606	0.360257	0.0114662	1.19225e-05	0.0301382	-0.15831	3.18563e-07	0.00126666	-0.21829	0.0242463	0.999998	0.0599801	0.0301588	0.0851702	0.057277	chr2	220443780		OpenSea
cg21530453	0.139805	0.0136182	0.0743653	0.0061862	0.0766552	0.00705363	0.283301	0.0210172	1.19707e-05	0.0301422	-0.0631497	8.17587e-06	0.0100301	-0.0654396	0.81204	0.999998	0.00228989	6.41728e-10	1.17085e-07	0.143496	chr16	56226346	chr16:56225255-56226351	Island	LOC283856;GNAO1;GNAO1	TSS1500;Body;Body
cg13250067	0.472852	0.0270426	0.319625	0.0337259	0.317393	0.0384456	0.269015	0.0439176	1.20144e-05	0.0301422	-0.155459	1.40022e-05	0.013774	-0.153227	0.924955	0.999998	-0.0022317	5.80757e-07	1.33876e-05	-0.203837	chr22	30394811		OpenSea	MTMR3;MTMR3;MTMR3	Body;Body;Body
cg06505529	0.242672	0.0181832	0.164082	0.0209237	0.164724	0.0116983	0.4266	0.0178112	1.21308e-05	0.0301422	-0.0779475	1.11168e-05	0.0119512	-0.0785898	0.956915	0.999998	0.000642304	4.00747e-10	8.5365e-08	0.183928	chr3	37934586		OpenSea	CTDSPL;CTDSPL	Body;Body
cg07339138	0.216659	0.00815479	0.030958	0.00741938	0.0882383	0.0349522	0.179943	0.0465903	1.2159e-05	0.0301422	-0.128421	1.84839e-07	0.000889113	-0.185701	0.0102443	0.999998	0.0572803	0.0776072	0.186388	-0.036716	chr3	42820274		OpenSea
cg27317806	0.752718	0.0108172	0.402047	0.0459546	0.623915	0.0278538	0.912243	0.00796767	1.21706e-05	0.0301422	-0.128803	6.24843e-11	5.05187e-06	-0.350671	2.18761e-08	0.000744028	0.221868	1.14022e-06	2.2009e-05	0.159525	chr10	44339428		OpenSea	LINC00619	TSS1500
cg07684553	0.222394	0.0173035	0.181389	0.0111878	0.157144	0.00492214	0.0554183	0.0144968	1.22228e-05	0.0301422	-0.0652501	0.000957477	0.113072	-0.041005	0.0269235	0.999998	-0.0242451	1.41082e-10	4.25106e-08	-0.166976	chr1	2031262		OpenSea	PRKCZ;PRKCZ;PRKCZ	5'UTR;Body;Body
cg24394336	0.574846	0.0109121	0.484698	0.0365426	0.45514	0.0151732	0.774386	0.0347775	1.22661e-05	0.0301422	-0.119706	0.000203207	0.0569626	-0.0901486	0.122413	0.999998	-0.0295575	3.31374e-08	1.74262e-06	0.19954	chr1	17962705		OpenSea	ARHGEF10L;ARHGEF10L	Body;Body
cg08288126	0.424015	0.0300443	0.302695	0.0479408	0.200474	0.0814512	0.344122	0.0302108	1.22799e-05	0.0301422	-0.223541	0.00290715	0.174281	-0.12132	0.00889207	0.999998	-0.102221	0.0323002	0.0902163	-0.0798925	chr3	12392792		OpenSea	PPARG;PPARG;PPARG;PPARG	TSS1500;5'UTR;5'UTR;5'UTR
cg00140112	0.463992	0.00823223	0.482537	0.00541704	0.522608	0.0114809	0.369154	0.0164188	1.23098e-05	0.0301422	0.0586163	0.0539104	0.46212	0.0185448	0.00047934	0.387324	0.0400714	4.80127e-08	2.25737e-06	-0.0948386	chr18	3879595	chr18:3879202-3880087	Island	DLGAP1	1stExon
cg00259588	0.246896	0.00306936	0.188876	0.0132841	0.182813	0.0145579	0.121473	0.0158822	1.23269e-05	0.0301422	-0.0640823	3.45697e-05	0.0227098	-0.0580195	0.538582	0.999998	-0.00606287	4.47788e-09	4.3981e-07	-0.125423	chr9	101559271	chr9:101558329-101559214	S_Shore	ANKS6	TSS1500
cg04803856	0.8933	0.00966026	0.873556	0.00987485	0.847284	0.0102951	0.898031	0.00379189	1.24517e-05	0.0303482	-0.0460158	0.0129459	0.292445	-0.0197437	0.00203359	0.715888	-0.0262721	0.504898	0.735687	0.00473109	chr14	105850371	chr14:105851751-105851987	N_Shore	PACS2;PACS2	Body;Body
cg16317523	0.771123	0.0313488	0.64258	0.0555488	0.617111	0.0152265	0.852169	0.0231123	1.25821e-05	0.0305664	-0.154012	7.89612e-05	0.0362447	-0.128543	0.290188	0.999998	-0.0254686	0.00366264	0.0142678	0.081046	chr1	183776676	chr1:183774193-183774416	S_Shelf	RGL1;RGL1;RGL1;RGL1;RGL1	Body;Body;Body;Body;Body
cg08471447	0.205593	0.00644926	0.18976	0.013913	0.131967	0.0216998	0.38848	0.018301	1.26605e-05	0.0306104	-0.0736264	0.175195	0.671056	-0.015833	0.000142432	0.207746	-0.0577934	2.16959e-10	5.73632e-08	0.182887	chr18	21634257		OpenSea	TTC39C;TTC39C	5'UTR;Body
cg09854734	0.741372	0.0143177	0.665048	0.0330805	0.650084	0.0142068	0.960878	0.00672718	1.26821e-05	0.0306104	-0.0912879	7.82157e-05	0.0360149	-0.0763234	0.294584	0.999998	-0.0149645	3.31456e-10	7.56124e-08	0.219506	chr16	66613273	chr16:66612749-66613412	Island	CMTM2	TSS200
cg17704570	0.0940986	0.00692333	0.0532137	0.00823603	0.0490725	0.0057403	0.0358352	0.00631814	1.28385e-05	0.0306815	-0.0450261	3.48962e-05	0.0229027	-0.0408849	0.551309	0.999998	-0.00414126	7.28553e-07	1.58152e-05	-0.0582635	chr19	9786027	chr19:9785480-9785806	S_Shore	ZNF562;ZNF562;ZNF562	TSS1500;TSS1500;TSS1500
cg21043770	0.605741	0.0331942	0.584404	0.0325028	0.400071	0.0685884	0.688134	0.0499024	1.28712e-05	0.0306815	-0.20567	0.502443	0.905863	-0.0213365	3.99027e-05	0.102249	-0.184333	0.0190166	0.0577199	0.0823936	chr20	47321863		OpenSea	PREX1	Body
cg24164564	0.918384	0.00627169	0.895137	0.0244315	0.851464	0.0148497	0.965392	0.0061899	1.28862e-05	0.0306815	-0.0669197	0.0373745	0.410901	-0.0232471	0.000733614	0.476377	-0.0436726	0.000393659	0.00219029	0.0470082	chr8	76317040	chr8:76319450-76320196	N_Shelf
cg08087184	0.526803	0.00198952	0.489619	0.0139111	0.459773	0.0122128	0.389441	0.0109579	1.28984e-05	0.0306815	-0.0670302	0.00256997	0.16593	-0.0371846	0.0106889	0.999998	-0.0298456	2.63823e-09	3.04961e-07	-0.137362	chr17	79446417	chr17:79448218-79448827	N_Shore
cg08069163	0.755643	0.0260932	0.64875	0.0348744	0.646129	0.00831687	0.721813	0.0239602	1.2971e-05	0.0306815	-0.109514	1.67401e-05	0.0153689	-0.106893	0.876168	0.999998	-0.0026204	0.060162	0.15129	-0.0338303	chr16	27733016		OpenSea	KIAA0556;KIAA0556	ExonBnd;Body
cg17938178	0.222216	0.0165366	0.196817	0.013146	0.165315	0.00100266	0.348569	0.00584005	1.30253e-05	0.0306815	-0.0569009	0.010592	0.274555	-0.0253988	0.0026247	0.778709	-0.0315021	9.56223e-10	1.52881e-07	0.126353	chr11	10673797		OpenSea	MRVI1;MRVI1;MRVI1;MRVI1;MRVI1;MRVI1;MRVI1	1stExon;5'UTR;5'UTR;5'UTR;5'UTR;Body;Body
cg22124483	0.534816	0.0202426	0.483878	0.0209498	0.388598	0.0250002	0.385505	0.0571045	1.30582e-05	0.0306815	-0.146217	0.037122	0.409966	-0.0509373	0.000750397	0.480306	-0.09528	1.04521e-05	0.000118134	-0.14931	chr16	3709270		OpenSea	TRAP1;TRAP1	Body;Body
cg05822335	0.530239	0.0345613	0.314979	0.0186648	0.352861	0.0484568	0.68759	0.0248135	1.31035e-05	0.0306815	-0.177379	1.55842e-06	0.00343975	-0.21526	0.179312	0.999998	0.0378811	4.49948e-05	0.000373604	0.15735	chr1	171179875		OpenSea	FMO2	3'UTR
cg01115917	0.142651	0.0335582	0.0318997	0.00315563	0.0529911	0.0225735	0.0583538	0.00303485	1.31431e-05	0.0306815	-0.0896594	1.27734e-06	0.00304837	-0.110751	0.141927	0.999998	0.0210914	2.50196e-05	0.000234155	-0.0842967	chr4	186631481		OpenSea	SORBS2;SORBS2;SORBS2;SORBS2;SORBS2;SORBS2;SORBS2	5'UTR;5'UTR;5'UTR;5'UTR;5'UTR;5'UTR;5'UTR
cg05414338	0.231154	0.0105498	0.179003	0.0111391	0.162444	0.00614598	0.103663	0.0254119	1.31754e-05	0.0306815	-0.0687108	0.000201219	0.0566567	-0.0521514	0.133245	0.999998	-0.0165594	9.49703e-09	7.3875e-07	-0.127492	chr6	26250347	chr6:26250436-26250827	N_Shore
cg22280704	0.743711	0.0101176	0.683468	0.0187853	0.609678	0.0583837	0.848921	0.00771611	1.32257e-05	0.0306815	-0.134033	0.0102608	0.271627	-0.0602432	0.00276028	0.794083	-0.0737901	0.000148033	0.000978785	0.105209	chr17	17483916		OpenSea	PEMT;PEMT;PEMT;PEMT	5'UTR;Body;Body;Body
cg08951452	0.501659	0.0717862	0.236912	0.0356051	0.250759	0.0244437	0.532694	0.0650273	1.32328e-05	0.0306815	-0.2509	7.44674e-06	0.00944399	-0.264747	0.720318	0.999998	0.0138472	0.426749	0.664262	0.0310343	chr8	49561756		OpenSea
cg13251842	0.894837	0.0091792	0.850952	0.0228878	0.799482	0.0353096	0.934606	0.00763316	1.33354e-05	0.0306815	-0.0953548	0.00896487	0.258739	-0.0438848	0.00319058	0.82578	-0.05147	0.0156633	0.0489964	0.0397695	chr22	46508469		OpenSea	MIRLET7A3;LOC400931;MIRLET7B	TSS200;Body;TSS1500
cg01105356	0.339683	0.0275565	0.301177	0.0256234	0.254505	0.00633671	0.473038	0.00952251	1.33671e-05	0.0306815	-0.0851775	0.00997941	0.268848	-0.0385055	0.00287511	0.802802	-0.046672	7.89025e-08	3.1941e-06	0.133355	chr16	11016097		OpenSea	CIITA	Body
cg19285492	0.244534	0.023238	0.16059	0.00255402	0.122131	0.0304667	0.191772	0.0284437	1.34036e-05	0.0306815	-0.122403	0.000499605	0.0853676	-0.083944	0.0570972	0.999998	-0.0384587	0.0131153	0.0421404	-0.0527618	chr1	29432551		OpenSea	EPB41;EPB41;EPB41;EPB41;EPB41	Body;Body;Body;Body;Body
cg26458142	0.213093	0.0182302	0.346761	0.0817983	0.403366	0.0239541	0.0757946	0.0203958	1.34328e-05	0.0306815	0.190274	0.00040706	0.0781051	0.133668	0.0698396	0.999998	0.0566058	0.000322053	0.00185416	-0.137298	chr5	22053875		OpenSea	CDH12	Body
cg05520940	0.813942	0.0177184	0.739939	0.0299885	0.716159	0.0199696	0.737208	0.0189627	1.34684e-05	0.0306815	-0.0977832	0.000210561	0.0579442	-0.0740027	0.130763	0.999998	-0.0237805	0.000150817	0.00099417	-0.0767335	chr11	119534765	chr11:119535559-119535992	N_Shore	PVRL1;PVRL1	3'UTR;Body
cg06893295	0.377236	0.00571222	0.412843	0.0224614	0.441038	0.0129503	0.31489	0.00612651	1.35087e-05	0.0306815	0.0638013	0.0025401	0.165216	0.0356062	0.0114449	0.999998	0.0281952	1.72175e-05	0.000174469	-0.0623466	chr17	72637916		OpenSea
cg07121250	0.638243	0.012848	0.613819	0.00349833	0.543598	0.022744	0.815575	0.0169694	1.35793e-05	0.0306815	-0.094645	0.110899	0.581285	-0.0244241	0.000253703	0.289919	-0.0702209	8.70993e-09	6.96646e-07	0.177332	chr5	172896382		OpenSea
cg05858126	0.755511	0.0211156	0.701327	0.0191765	0.6417	0.0220971	0.69415	0.0340948	1.35872e-05	0.0306815	-0.113811	0.00737592	0.243072	-0.0541845	0.00396672	0.877549	-0.0596268	0.00325641	0.0129184	-0.0613614	chr10	104196213	chr10:104191984-104192527	S_Shelf	MIR146B	TSS200
cg02897385	0.673072	0.019932	0.176511	0.0392192	0.390278	0.113903	0.723378	0.0597695	1.36084e-05	0.0306815	-0.282795	1.96489e-08	0.000222759	-0.496561	0.000214745	0.263411	0.213767	0.260102	0.47534	0.0503057	chr5	142528481		OpenSea	ARHGAP26;ARHGAP26	Body;Body
cg04717644	0.615726	0.00617778	0.590493	0.0156719	0.553016	0.00599702	0.725129	0.00834065	1.36505e-05	0.0306815	-0.0627101	0.0191279	0.331771	-0.0252337	0.00154008	0.658887	-0.0374764	2.13715e-08	1.29252e-06	0.109403	chr7	130916200		OpenSea	MKLN1	Body
cg07486199	0.781021	0.00575036	0.738367	0.00861691	0.729059	0.00243137	0.793957	0.0166176	1.36942e-05	0.0306815	-0.0519621	0.000100092	0.0405044	-0.0426539	0.257202	0.999998	-0.0093082	0.123157	0.269912	0.0129364	chr20	33147528	chr20:33147527-33147744	Island	MAP1LC3A;MAP1LC3A	Body;Body
cg03511957	0.155023	0.0063345	0.0749919	0.0133609	0.0785062	0.0267855	0.230791	0.00950523	1.37226e-05	0.0306815	-0.0765167	8.4999e-06	0.0102912	-0.080031	0.766349	0.999998	0.00351429	1.52219e-05	0.000158485	0.0757677	chr1	167765211		OpenSea
cg18453528	0.0595099	0.00522908	0.0915493	0.0113638	0.107181	0.0125876	0.0649931	0.00735584	1.37672e-05	0.0306815	0.0476716	0.00060534	0.0925689	0.0320394	0.0488015	0.999998	0.0156322	0.460809	0.696768	0.00548315	chr1	158671705		OpenSea	OR6K2	TSS1500
cg16219031	0.189846	0.0201602	0.133736	0.0170992	0.105255	0.0237611	0.189235	0.0162874	1.37776e-05	0.0306815	-0.0845913	0.000675787	0.097012	-0.0561104	0.0438371	0.999998	-0.0284809	0.96264	0.988488	-0.0006117	chr5	50265407	chr5:50265085-50265737	Island	LOC100287592	Body
cg00195689	0.46788	0.0250789	0.314519	0.0216068	0.375286	0.0179768	0.623528	0.0120182	1.384e-05	0.0307291	-0.0925932	4.12584e-08	0.000339244	-0.153361	0.00074049	0.477231	0.0607678	3.43829e-08	1.79142e-06	0.155649	chr3	113931498		OpenSea
cg22055815	0.172314	0.00765742	0.107704	0.0242259	0.107154	0.00849144	0.041269	0.00148164	1.39966e-05	0.0309847	-0.0651601	1.53059e-05	0.0144542	-0.0646094	0.956404	0.999998	-0.0005507	3.69495e-09	3.84629e-07	-0.131045	chr5	43040621	chr5:43040345-43040633	Island	C5orf39	TSS200
cg02283570	0.0867417	0.00735261	0.124353	0.0109358	0.128826	0.00235711	0.0398142	0.00421617	1.40721e-05	0.03106	0.0420847	4.46824e-05	0.0265976	0.0376117	0.495782	0.999998	0.00447301	4.3416e-06	6.00296e-05	-0.0469275	chr7	97228812		OpenSea
cg00745520	0.712581	0.0223775	0.571051	0.0514318	0.547892	0.0327224	0.735893	0.0374991	1.41477e-05	0.0311349	-0.164689	6.61757e-05	0.0330252	-0.14153	0.370816	0.999998	-0.0231587	0.367737	0.60337	0.0233127	chr22	31504271	chr22:31503236-31503871	S_Shore	SELM	TSS1500
cg04675191	0.903499	0.0057639	0.884672	0.0139048	0.850049	0.00503672	0.909383	0.00770477	1.43645e-05	0.0312721	-0.05345	0.0367959	0.408945	-0.0188271	0.000848044	0.516307	-0.0346228	0.481671	0.715637	0.00588337	chr6	141004967		OpenSea	MIR4465	Body
cg23321704	0.22826	0.0205513	0.140859	0.0134804	0.0938936	0.041421	0.306951	0.0336767	1.44058e-05	0.0312721	-0.134366	0.000821626	0.106402	-0.0874007	0.0380915	0.999998	-0.0469657	0.00186481	0.00806533	0.0786913	chr3	51654751		OpenSea	RAD54L2	Body
cg02665929	0.828691	0.0063549	0.760475	0.0343253	0.732137	0.0137747	0.894716	0.0175895	1.4428e-05	0.0312721	-0.096554	0.000410919	0.0783155	-0.0682158	0.0749816	0.999998	-0.0283382	0.000543259	0.00286453	0.0660252	chr1	151821328		OpenSea	THEM5	Body
cg03754268	0.310308	0.0229647	0.212198	0.0354438	0.17842	0.0125156	0.213818	0.0404808	1.44914e-05	0.0312721	-0.131888	0.000261881	0.0641828	-0.0981096	0.115408	0.999998	-0.0337779	0.000303756	0.00176623	-0.0964902	chr2	64407269		OpenSea
cg16669225	0.547464	0.00715201	0.444696	0.0231419	0.448556	0.0200414	0.557045	0.0304895	1.44954e-05	0.0312721	-0.0989084	9.65019e-06	0.0109974	-0.102768	0.801594	0.999998	0.0038596	0.535268	0.760517	0.0095811	chr6	56031762		OpenSea	COL21A1;COL21A1	ExonBnd;Body
cg13984157	0.62054	0.0353115	0.603531	0.0320843	0.487166	0.0398922	0.8456	0.00916133	1.4511e-05	0.0312721	-0.133374	0.416855	0.864968	-0.0170094	5.84056e-05	0.128864	-0.116365	3.46652e-08	1.80124e-06	0.22506	chr11	47160760		OpenSea	C11orf49;C11orf49;C11orf49;C11orf49;C11orf49;C11orf49;C11orf49	Body;Body;Body;Body;Body;Body;Body
cg01058360	0.150154	0.0302488	0.0415846	0.00627749	0.0524506	0.0104346	0.136446	0.0252769	1.45243e-05	0.0312721	-0.0977034	4.66206e-06	0.00709013	-0.108569	0.477676	0.999998	0.010866	0.373029	0.609055	-0.0137079	chr7	151442371		OpenSea	PRKAG2;PRKAG2	Body;Body
cg13731483	0.289631	0.0119487	0.241334	0.00478253	0.24219	0.00688191	0.288059	0.00757265	1.45444e-05	0.0312721	-0.0474403	1.20358e-05	0.0125253	-0.0482968	0.907388	0.999998	0.0008565	0.831106	0.940258	-0.0015713	chr1	3231626		OpenSea	PRDM16;PRDM16	Body;Body
cg09539951	0.718874	0.00939243	0.62749	0.0254496	0.629467	0.00121612	0.845426	0.031365	1.45873e-05	0.0312745	-0.0894064	1.15723e-05	0.01223	-0.091383	0.886764	0.999998	0.0019766	2.92754e-07	8.13975e-06	0.126552	chr12	89784215		OpenSea
cg14379462	0.796112	0.0280863	0.6917	0.0518592	0.652844	0.0146036	0.905631	0.0249102	1.46386e-05	0.0312949	-0.143268	0.000316995	0.0698269	-0.104412	0.0975402	0.999998	-0.0388559	0.000206509	0.00128457	0.109519	chr9	136234288		OpenSea	SURF4	Body
cg00861207	0.819356	0.013892	0.773641	0.0152978	0.744845	0.0199534	0.84323	0.0176635	1.50337e-05	0.032048	-0.074511	0.00134994	0.129233	-0.0457149	0.0244943	0.999998	-0.0287961	0.055225	0.141033	0.0238744	chr4	8098270	chr4:8098825-8099074	N_Shore	ABLIM2;ABLIM2;ABLIM2;ABLIM2;ABLIM2;ABLIM2;ABLIM2	Body;Body;Body;Body;Body;Body;Body
cg13603651	0.544857	0.00851656	0.489532	0.00785674	0.483518	0.0135296	0.68113	0.00267608	1.52391e-05	0.0323936	-0.0613395	4.39654e-05	0.026364	-0.0553255	0.532316	0.999998	-0.006014	1.15043e-09	1.73614e-07	0.136273	chr13	50199653		OpenSea
cg24407833	0.420889	0.00888001	0.325307	0.0222442	0.304718	0.00438682	0.532647	0.035311	1.54371e-05	0.0327215	-0.116171	0.000109112	0.0421233	-0.0955817	0.267238	0.999998	-0.020589	2.31107e-05	0.000219999	0.111758	chr13	24040091	chr13:24040467-24041020	N_Shore
cg09327219	0.877306	0.00449861	0.846458	0.0332458	0.795481	0.0155614	0.896749	0.00245689	1.56053e-05	0.0329845	-0.0818242	0.0280424	0.374294	-0.0308475	0.00123178	0.610853	-0.0509767	0.144204	0.305488	0.0194439	chr10	114899819		OpenSea	TCF7L2;TCF7L2;TCF7L2;TCF7L2;TCF7L2;TCF7L2;TCF7L2;TCF7L2;TCF7L2;TCF7L2;TCF7L2;TCF7L2;TCF7L2	Body;Body;Body;Body;Body;Body;Body;Body;Body;Body;Body;Body;Body
cg20379919	0.594758	0.0134308	0.526004	0.0193486	0.500988	0.00658483	0.565507	0.0220771	1.57067e-05	0.0331054	-0.0937701	0.000318782	0.0700517	-0.0687538	0.104687	0.999998	-0.0250163	0.0620629	0.155216	-0.0292516	chr3	184095940	chr3:184099095-184099582	N_Shelf	THPO	TSS200
cg23531792	0.602395	0.0165065	0.531293	0.0306741	0.518614	0.00956932	0.649949	0.00609997	1.57637e-05	0.0331321	-0.0837815	8.26324e-05	0.0370011	-0.071102	0.341394	0.999998	-0.0126795	0.00249924	0.0103299	0.0475536	chr19	10735474	chr19:10735999-10736396	N_Shore	SLC44A2;SLC44A2	TSS1500;Body
cg17966560	0.642155	0.0250028	0.593349	0.0154361	0.556725	0.00805042	0.559919	0.0222199	1.58781e-05	0.0332792	-0.08543	0.00239624	0.161297	-0.0488058	0.0147639	0.999998	-0.0366242	2.36055e-05	0.000223703	-0.0822367	chr1	156357871	chr1:156358050-156358252	N_Shore
cg16126737	0.410419	0.0298842	0.254435	0.0340547	0.256327	0.0376466	0.605398	0.0349554	1.60297e-05	0.033481	-0.154093	1.40978e-05	0.0137853	-0.155985	0.937513	0.999998	0.001892	1.20306e-06	2.29042e-05	0.194978	chr1	204412369		OpenSea	PIK3C2B	Body
cg22266441	0.886525	0.0080677	0.831443	0.0229298	0.818887	0.0175752	0.923194	0.0037356	1.61134e-05	0.033481	-0.067638	0.00012499	0.0451802	-0.055082	0.248079	0.999998	-0.012556	0.00350624	0.0137517	0.0366696	chr11	67019749	chr11:67017607-67017822	S_Shore	KDM2A;KDM2A;KDM2A	Body;Body;Body
cg21179865	0.838813	0.00596947	0.79282	0.0156684	0.76834	0.0236614	0.910894	0.0125906	1.61484e-05	0.033481	-0.070473	0.000873504	0.109052	-0.0459924	0.0409702	0.999998	-0.0244806	1.2728e-05	0.000137808	0.0720818	chr19	5929842		OpenSea	RANBP3;RANBP3;RANBP3;RANBP3	Body;Body;Body;Body
cg01405582	0.521789	0.00688531	0.459262	0.0214821	0.455958	0.0142726	0.535863	0.0100313	1.61779e-05	0.033481	-0.0658311	2.75917e-05	0.0201221	-0.062527	0.749271	0.999998	-0.00330403	0.187054	0.372785	0.0140745	chr6	29692365	chr6:29691106-29692093	S_Shore	HLA-F;HLA-F;HLA-F	Body;Body;Body
cg11661265	0.184818	0.0248734	0.223763	0.0172566	0.2733	0.0100045	0.0640346	0.0125018	1.62564e-05	0.033481	0.0884819	0.0129298	0.292359	0.0389449	0.00281583	0.797481	0.049537	5.06944e-07	1.21238e-05	-0.120784	chr4	36068080		OpenSea	ARAP2	3'UTR
cg20227976	0.133972	0.0111999	0.0880826	0.00745249	0.0797265	0.0172954	0.0792809	0.00775183	1.62884e-05	0.033481	-0.054246	8.78189e-05	0.0380265	-0.0458899	0.334594	0.999998	-0.0083561	1.49468e-05	0.000156192	-0.0546916	chr9	35757314	chr9:35756948-35757339	Island
cg10630085	0.566063	0.00574761	0.515646	0.0296792	0.488799	0.00258321	0.663834	0.00324448	1.62914e-05	0.033481	-0.0772644	0.000880553	0.109482	-0.0504169	0.041066	0.999998	-0.0268475	1.22368e-06	2.31951e-05	0.0977708	chr11	73108402		OpenSea	RELT;RELT	3'UTR;3'UTR
cg25349610	0.200717	0.0117018	0.169408	0.0118638	0.128429	0.0140354	0.0934371	0.0145592	1.63324e-05	0.033481	-0.0722881	0.0141678	0.301539	-0.0313092	0.00258389	0.773659	-0.0409789	1.89327e-07	5.96699e-06	-0.10728	chr15	76470979		OpenSea	C15orf27	Body
cg13816466	0.520698	0.0177762	0.448107	0.0140831	0.451294	0.0123527	0.395583	0.0147713	1.65012e-05	0.0336766	-0.0694034	1.02579e-05	0.0113373	-0.072591	0.770285	0.999998	0.0031876	1.77887e-08	1.13705e-06	-0.125115	chr9	35909466		OpenSea	LOC158376	TSS200
cg20724490	0.576825	0.012201	0.534568	0.00523442	0.513742	0.0184243	0.737883	0.00801696	1.65178e-05	0.0336766	-0.0630834	0.000718489	0.0993537	-0.0422572	0.0508952	0.999998	-0.0208262	2.10814e-10	5.63624e-08	0.161058	chr10	73570285		OpenSea	CDH23;CDH23;CDH23;CDH23;CDH23	TSS1500;TSS1500;Body;Body;Body
cg02039858	0.414424	0.0367652	0.165032	0.0243694	0.202117	0.0776188	0.420294	0.0489025	1.66986e-05	0.0339526	-0.212307	2.9176e-06	0.00521019	-0.249392	0.27732	0.999998	0.037085	0.860477	0.952475	0.00586993	chr14	65828769		OpenSea
cg12594803	0.347365	0.010072	0.224637	0.0151872	0.275952	0.0142392	0.0785703	0.0194027	1.68486e-05	0.0341647	-0.0714133	3.2973e-08	0.000300875	-0.122728	0.000403337	0.35673	0.0513143	1.30033e-12	1.91528e-09	-0.268795	chr3	196908930		OpenSea	DLG1;DLG1	Body;Body
cg18548246	0.343942	0.0224671	0.262083	0.0218622	0.248172	0.0117653	0.416768	0.0265692	1.69437e-05	0.0342648	-0.09577	8.24316e-05	0.0369776	-0.0818582	0.3637	0.999998	-0.0139118	0.000245684	0.00148226	0.0728262	chr21	34101128	chr21:34099716-34100796	S_Shore	PAXBP1-AS1;SYNJ1;SYNJ1;SYNJ1;SYNJ1;PAXBP1-AS1	Body;TSS1500;TSS1500;TSS1500;TSS1500;Body
cg12936469	0.611221	0.00912776	0.548567	0.0236872	0.531287	0.0188572	0.819455	0.00692295	1.70413e-05	0.0343029	-0.0799345	0.000187458	0.054769	-0.0626545	0.184537	0.999998	-0.01728	1.6862e-10	4.79726e-08	0.208234	chr6	161583516		OpenSea	C6orf59;AGPAT4	TSS1500;Body
cg12057179	0.551481	0.0148579	0.592045	0.0181237	0.630139	0.00928293	0.575367	0.0207615	1.70542e-05	0.0343029	0.0786575	0.0050904	0.213938	0.0405634	0.00758347	0.999998	0.0380941	0.0703831	0.172121	0.023885	chr8	27768584		OpenSea	SCARA5	Body
cg07235132	0.827945	0.0108847	0.761999	0.0401688	0.734677	0.0116316	0.86515	0.00914636	1.72995e-05	0.0346919	-0.0932672	0.000473581	0.0836852	-0.0659455	0.0800464	0.999998	-0.0273217	0.0223919	0.0662781	0.037205	chr9	96405594		OpenSea	PHF2	Body
cg13378368	0.529355	0.0148454	0.397523	0.0143424	0.432282	0.0346028	0.757672	0.0107091	1.73404e-05	0.0346919	-0.0970725	5.78592e-07	0.0018988	-0.131832	0.0370358	0.999998	0.0347592	6.4728e-10	1.17754e-07	0.228318	chr1	59680504		OpenSea
cg10501210	0.501217	0.0138199	0.391809	0.0258053	0.422898	0.0189407	0.780221	0.0113716	1.74547e-05	0.0348275	-0.0783187	4.18628e-07	0.00151321	-0.109407	0.0230388	0.999998	0.0310888	2.82659e-12	3.22709e-09	0.279005	chr1	207997020		OpenSea
cg01306662	0.568705	0.0164486	0.464778	0.00674197	0.495169	0.00529302	0.571001	0.0267861	1.7602e-05	0.0348444	-0.0735358	3.68515e-07	0.00137183	-0.103927	0.018881	0.999998	0.0303909	0.843479	0.945644	0.00229577	chr4	146022320	chr4:146019163-146019826	S_Shelf	ABCE1;ABCE1	5'UTR;5'UTR
cg13468318	0.832797	0.0194139	0.786455	0.0396551	0.726757	0.0221091	0.839278	0.00897857	1.76109e-05	0.0348444	-0.10604	0.0140302	0.300618	-0.0463423	0.0028578	0.802573	-0.0596982	0.699726	0.874298	0.0064807	chr9	133874121		OpenSea
cg06760018	0.673974	0.0263136	0.54418	0.0321693	0.519259	0.0145177	0.596938	0.0566318	1.76238e-05	0.0348444	-0.154715	0.00010226	0.0407876	-0.129795	0.317275	0.999998	-0.0249208	0.00650711	0.0232573	-0.0770361	chr5	77886052		OpenSea	LHFPL2	5'UTR
cg08842185	0.527775	0.0200497	0.441577	0.0217716	0.317623	0.066787	0.625965	0.0369237	1.76947e-05	0.0348444	-0.210152	0.0196777	0.334918	-0.0861983	0.00204595	0.716073	-0.123954	0.00961505	0.0323902	0.0981895	chr11	118517189		OpenSea	PHLDB1;PHLDB1;PHLDB1	Body;Body;Body
cg12001558	0.1197	0.0229431	0.0670423	0.0140019	0.0555714	0.00895825	0.0624892	0.0048285	1.7775e-05	0.0348444	-0.0641284	0.000126298	0.0454333	-0.0526575	0.269169	0.999998	-0.0114709	5.67316e-05	0.000449618	-0.0572106	chr7	73096937	chr7:73097126-73098263	N_Shore	DNAJC30;DNAJC30;WBSCR22	3'UTR;1stExon;TSS1500
cg02530656	0.0824268	0.00907494	0.107471	0.0101656	0.147618	0.0129951	0.0629312	0.00374405	1.77897e-05	0.0348444	0.0651913	0.027219	0.370893	0.0250442	0.0014842	0.64832	0.0401471	0.0752933	0.181848	-0.0194956	chr13	112324767	chr13:112320824-112321129	S_Shelf
cg13374956	0.363332	0.0186154	0.320001	0.0455123	0.203884	0.0201134	0.346589	0.0336994	1.78289e-05	0.0348444	-0.159448	0.10269	0.566871	-0.0433313	0.000376289	0.34462	-0.116117	0.510314	0.740335	-0.0167435	chr22	29382697		OpenSea	ZNRF3;ZNRF3	Body;5'UTR
cg21250978	0.449731	0.0335531	0.329076	0.0244095	0.32819	0.0392859	0.652083	0.0136048	1.78357e-05	0.0348444	-0.121541	1.92495e-05	0.0164609	-0.120655	0.963262	0.999998	-0.0008857	5.20717e-08	2.38871e-06	0.202352	chr7	106684541	chr7:106684813-106685765	N_Shore	PRKAR2B	TSS1500
cg19966212	0.625466	0.0284654	0.518498	0.0193944	0.484615	0.0502675	0.887797	0.018091	1.79485e-05	0.0349188	-0.140851	0.00026118	0.06409	-0.106968	0.144612	0.999998	-0.0338831	1.30933e-08	9.20071e-07	0.262331	chr5	149792783		OpenSea	CD74;CD74;CD74	TSS1500;TSS1500;TSS1500
cg16957890	0.0567096	0.00710707	0.0834474	0.00845426	0.101061	0.00758498	0.0509928	0.0117853	1.79671e-05	0.0349188	0.0443511	0.0017572	0.143042	0.0267379	0.0233026	0.999998	0.0176133	0.421258	0.65895	-0.00571678	chr2	122997443		OpenSea
cg22029028	0.306932	0.0141016	0.108078	0.0259544	0.132627	0.0596579	0.302172	0.0527595	1.80706e-05	0.0350289	-0.174305	4.38882e-06	0.00687022	-0.198853	0.380915	0.999998	0.0245484	0.863205	0.953634	-0.0047597	chr7	74046099		OpenSea
cg01031615	0.85081	0.00478966	0.781192	0.016109	0.769181	0.0185741	0.908289	0.0251436	1.81336e-05	0.0350602	-0.0816293	8.96396e-05	0.0383707	-0.0696183	0.360745	0.999998	-0.0120109	0.000509804	0.00271518	0.0574784	chr1	5941977		OpenSea	NPHP4;NPHP4;NPHP4;NPHP4	Body;Body;Body;Body
cg07256869	0.574983	0.00609937	0.489066	0.0048034	0.510195	0.0141993	0.614407	0.0123454	1.82648e-05	0.0352229	-0.064788	8.0878e-07	0.00232642	-0.0859163	0.0554257	0.999998	0.0211283	0.0016574	0.00729913	0.0394243	chr10	131687765	chr10:131686365-131686595	S_Shore	EBF3	Body
cg27246147	0.626449	0.0155628	0.527261	0.0153991	0.544627	0.0132747	0.442789	0.0276396	1.83787e-05	0.0353513	-0.081823	2.27186e-06	0.00439485	-0.0991884	0.195189	0.999998	0.0173654	1.26793e-09	1.85368e-07	-0.183661	chr17	47987056	chr17:47987524-47988101	N_Shore
cg05722266	0.510042	0.00941481	0.514874	0.0123656	0.447514	0.0206686	0.723621	0.0110116	1.84322e-05	0.0353634	-0.0625284	0.627867	0.948319	0.00483164	8.37068e-06	0.0379593	-0.0673601	5.2913e-12	4.84881e-09	0.213579	chr2	96991791	chr2:96990857-96991283	S_Shore	ITPRIPL1;ITPRIPL1;ITPRIPL1;ITPRIPL1	5'UTR;TSS200;TSS200;Body
cg22333888	0.487796	0.00482569	0.437499	0.0190467	0.4132	0.0184578	0.723699	0.0055205	1.84805e-05	0.0353655	-0.0745959	0.000743832	0.100934	-0.0502962	0.0559042	0.999998	-0.0242997	1.47013e-11	9.45178e-09	0.235903	chr20	3663421	chr20:3662310-3663187	S_Shore	ADAM33;ADAM33	TSS1500;TSS1500
cg27315601	0.897701	0.00798463	0.849855	0.00617357	0.849825	0.000754463	0.905942	0.0136582	1.86237e-05	0.0354319	-0.0478764	1.87455e-05	0.0163474	-0.0478464	0.996859	0.999998	-3e-05	0.288922	0.512103	0.0082406	chr10	464965	chr10:465928-466396	N_Shore	DIP2C	Body
cg10749381	0.197929	0.0207957	0.14531	0.00567166	0.113298	0.020204	0.0443513	0.0171721	1.87928e-05	0.0354319	-0.0846308	0.00143599	0.132592	-0.0526191	0.0299894	0.999998	-0.0320117	1.91265e-08	1.1972e-06	-0.153577	chr12	9103184	chr12:9102150-9102803	S_Shore	M6PR;M6PR	TSS1500;TSS1500
cg25375186	0.20308	0.00856245	0.140368	0.00168322	0.146424	0.00647266	0.0905378	0.0200586	1.88068e-05	0.0354319	-0.0566563	6.37214e-06	0.00854461	-0.0627121	0.505048	0.999998	0.0060558	6.16871e-09	5.47401e-07	-0.112542	chr1	40149381	chr1:40149431-40150013	N_Shore	HPCAL4	Body
cg19963025	0.615866	0.0156446	0.541989	0.0302034	0.518312	0.0190162	0.736715	0.0264611	1.88192e-05	0.0354319	-0.0975539	0.00027898	0.0662329	-0.0738767	0.143002	0.999998	-0.0236772	1.8246e-06	3.11853e-05	0.120849	chr22	29426649	chr22:29426510-29426843	Island	ZNRF3	Body
cg03647664	0.259099	0.072018	0.0670707	0.01527	0.0777742	0.0102425	0.159631	0.0491729	1.88329e-05	0.0354319	-0.181324	1.02794e-05	0.0113443	-0.192028	0.711215	0.999998	0.0107035	0.00358327	0.0140051	-0.0994671	chr16	86756774		OpenSea
cg14568422	0.532933	0.0226795	0.345738	0.0430603	0.398641	0.0107963	0.144349	0.0293964	1.88532e-05	0.0354319	-0.134292	4.68312e-07	0.00164512	-0.187196	0.024788	0.999998	0.0529034	4.85065e-11	2.08484e-08	-0.388584	chr18	53069269		OpenSea	TCF4;TCF4;TCF4;TCF4;TCF4;TCF4;TCF4;TCF4;TCF4;TCF4;TCF4	Body;Body;Body;Body;Body;Body;Body;Body;Body;Body;5'UTR
cg11991231	0.883615	0.00705295	0.82537	0.0180285	0.817286	0.0206487	0.889702	0.00492076	1.88754e-05	0.0354319	-0.0663293	7.01213e-05	0.0340156	-0.0582449	0.448492	0.999998	-0.0080844	0.566463	0.785062	0.0060862	chr17	5462645		OpenSea	NLRP1;NLRP1;NLRP1;NLRP1;NLRP1	Body;Body;Body;Body;Body
cg13180952	0.723863	0.0165976	0.64267	0.0251967	0.642604	0.0100936	0.790648	0.0196321	1.89222e-05	0.0354319	-0.0812595	1.90851e-05	0.0163848	-0.0811927	0.995876	0.999998	-6.68e-05	0.000132493	0.0008937	0.0667846	chr11	75190357		OpenSea	GDPD5	5'UTR
cg19896232	0.185971	0.00548409	0.0260553	0.00694004	0.0682273	0.0295814	0.125894	0.030203	1.89558e-05	0.0354319	-0.117743	6.38643e-07	0.00200634	-0.159915	0.0383858	0.999998	0.042172	0.00582398	0.0211666	-0.0600765	chr2	19435289		OpenSea
cg27665978	0.461475	0.0239286	0.0801151	0.0163677	0.234851	0.0960048	0.659819	0.049393	1.89888e-05	0.0354319	-0.226624	4.91645e-08	0.000383197	-0.381359	0.000685051	0.457916	0.154736	7.28298e-05	0.000550441	0.198344	chr1	171111880		OpenSea	FMO6P	Body
cg12550570	0.915926	0.00931621	0.88286	0.00951441	0.85358	0.0191939	0.936459	0.00732299	1.92265e-05	0.0357014	-0.0623453	0.00456296	0.205734	-0.0330661	0.00977696	0.999998	-0.0292792	0.0543764	0.139241	0.0205335	chr2	228369695		OpenSea	AGFG1;AGFG1;AGFG1;AGFG1	Body;Body;Body;Body
cg01885635	0.193872	0.0102422	0.129524	0.00724982	0.137247	0.00988371	0.155242	0.017958	1.92287e-05	0.0357014	-0.0566249	4.8921e-06	0.00727728	-0.0643478	0.398457	0.999998	0.00772291	0.000696722	0.00352577	-0.0386303	chr3	40566085	chr3:40566129-40566689	N_Shore	ZNF621;ZNF621	TSS1500;TSS1500
cg12929486	0.242421	0.0202032	0.149996	0.0387431	0.12008	0.0216266	0.155587	0.0307153	1.93307e-05	0.035802	-0.122341	0.000291626	0.0675541	-0.0924252	0.141203	0.999998	-0.0299157	0.000501928	0.00268045	-0.0868338	chr6	110798012	chr6:110797297-110798201	Island	SLC22A16	TSS200
cg19447962	0.851618	0.0312349	0.767134	0.0413703	0.73798	0.00568666	0.905598	0.0193659	1.93802e-05	0.035805	-0.113638	0.000336792	0.0716052	-0.084484	0.124213	0.999998	-0.0291538	0.00918117	0.0311557	0.0539794	chr17	17628656	chr17:17625605-17628500	S_Shore	RAI1	5'UTR
cg06571246	0.222297	0.0108211	0.105444	0.0212378	0.0808883	0.0416038	0.273254	0.0286106	1.95305e-05	0.0358549	-0.141409	0.000129534	0.045958	-0.116854	0.286954	0.999998	-0.0245553	0.0378603	0.103066	0.0509564	chr2	217518861		OpenSea	IGFBP2	Body
cg12091067	0.238061	0.0157124	0.135267	0.0116803	0.139603	0.0274049	0.343779	0.0179491	1.95527e-05	0.0358549	-0.0984578	1.24325e-05	0.0128004	-0.102794	0.782917	0.999998	0.0043358	9.21541e-06	0.000107099	0.105719	chr6	110726160		OpenSea	DDO;DDO;DDO	ExonBnd;Body;Body
cg11570564	0.34541	0.00752153	0.329852	0.0112043	0.297477	0.00654884	0.549215	0.00358982	1.95711e-05	0.0358549	-0.0479337	0.0578716	0.472961	-0.0155588	0.000767284	0.486536	-0.0323749	3.0978e-13	7.82915e-10	0.203804	chr22	29600770	chr22:29601547-29602291	N_Shore	EMID1;EMID1	TSS1500;TSS1500
cg07241891	0.798255	0.00809753	0.740895	0.0119832	0.717515	0.0118162	0.810132	0.0251324	1.96146e-05	0.0358549	-0.0807405	0.000503965	0.0857169	-0.0573602	0.086555	0.999998	-0.0233803	0.364381	0.599712	0.0118768	chr20	4242430		OpenSea
cg04147741	0.819877	0.00648151	0.820299	0.0380658	0.729892	0.0170885	0.888422	0.00438416	1.96803e-05	0.0358549	-0.0899849	0.976572	0.998526	0.000422023	1.87444e-05	0.0623347	-0.0904069	0.000275126	0.0016276	0.068545	chr3	64991635		OpenSea
cg24394856	0.156321	0.0211089	0.120256	0.00480182	0.0932289	0.0149988	0.0898163	0.0129526	1.96947e-05	0.0358549	-0.0630922	0.00276724	0.170796	-0.0360654	0.01656	0.999998	-0.0270268	1.13122e-05	0.000125703	-0.0665048	chr6	134175900		OpenSea
cg16224968	0.117991	0.0130845	0.145146	0.0140285	0.180115	0.0153642	0.057666	0.00778219	1.97735e-05	0.035911	0.0621231	0.0148912	0.3062	0.0271545	0.0030941	0.818068	0.0349686	2.67799e-05	0.000247088	-0.0603254	chr13	97154960		OpenSea	HS6ST3	Body
cg26054372	0.504724	0.0160222	0.245435	0.0537348	0.311838	0.0729744	0.640512	0.0255941	1.98922e-05	0.0360391	-0.192886	7.59735e-07	0.00222057	-0.259289	0.046207	0.999998	0.0664025	0.00055073	0.00289784	0.135788	chr6	148759950		OpenSea	SASH1	Body
cg27372750	0.383474	0.0116099	0.341129	0.0204451	0.269153	0.0496209	0.498656	0.00778593	1.99538e-05	0.0360635	-0.114321	0.0338547	0.398019	-0.0423446	0.00136272	0.634066	-0.0719763	1.84528e-05	0.000184221	0.115183	chr20	33492100		OpenSea	ACSS2;ACSS2;ACSS2	Body;Body;Body
cg27026994	0.113097	0.014974	0.0687262	0.0111911	0.0626525	0.00671975	0.0388402	0.0071786	2.01163e-05	0.0362695	-0.0504445	7.32181e-05	0.0347154	-0.0443708	0.456607	0.999998	-0.00607365	2.64696e-07	7.56739e-06	-0.0742568	chr19	10712898	chr19:10713015-10713555	N_Shore	SLC44A2	TSS1500
cg16733809	0.8391	0.0275623	0.76155	0.0360425	0.711012	0.0322215	0.885824	0.0243715	2.05162e-05	0.0369016	-0.128088	0.00187255	0.14653	-0.0775498	0.0255838	0.999998	-0.0505384	0.0366499	0.100314	0.0467235	chr14	71349670		OpenSea
cg06847541	0.630199	0.00598665	0.582512	0.019167	0.526178	0.029253	0.559861	0.0265402	2.06902e-05	0.0371253	-0.104021	0.0117098	0.282713	-0.0476868	0.00415909	0.888345	-0.0563346	0.000794074	0.0039334	-0.0703384	chr3	128615367		OpenSea	ACAD9;ACAD9;ACAD9;ACAD9	ExonBnd;ExonBnd;Body;Body
cg10292801	0.283391	0.0167598	0.355904	0.0142954	0.394253	0.0212323	0.159369	0.0169102	2.08708e-05	0.0372856	0.110862	0.00104516	0.117379	0.0725122	0.0461698	0.999998	0.0383493	6.32969e-06	8.0097e-05	-0.124022	chr16	82609097		OpenSea
cg18432895	0.657024	0.00109772	0.556939	0.0167819	0.590194	0.00699124	0.679614	0.0197446	2.08792e-05	0.0372856	-0.0668299	2.25028e-07	0.00102046	-0.100085	0.00723161	0.999998	0.0332555	0.0506647	0.131336	0.0225902	chr8	29205555	chr8:29205664-29209847	N_Shore	DUSP4;DUSP4;DUSP4	Body;5'UTR;1stExon
cg18306932	0.267806	0.0282664	0.156159	0.0256025	0.150471	0.0398741	0.152462	0.0132	2.10434e-05	0.0374612	-0.117335	3.50176e-05	0.0229436	-0.111647	0.763364	0.999998	-0.0056878	2.51127e-05	0.000234853	-0.115344	chr14	52070469		OpenSea	FRMD6	5'UTR
cg21265540	0.140162	0.0406778	0.0447016	0.0145802	0.04952	0.00313556	0.0379302	0.00763987	2.10822e-05	0.0374612	-0.0906422	1.22428e-05	0.0126818	-0.0954606	0.741411	0.999998	0.00481847	5.85363e-06	7.53976e-05	-0.102232	chr12	125534110	chr12:125534060-125534527	Island
cg16964683	0.552944	0.0150186	0.610283	0.0300092	0.637941	0.0112816	0.4582	0.0171397	2.11401e-05	0.0374612	0.0849969	0.000823263	0.106534	0.0573391	0.0589608	0.999998	0.0276578	6.67274e-06	8.34194e-05	-0.0947439	chr3	24633536		OpenSea
cg19809667	0.181854	0.0109582	0.145917	0.0006353	0.140413	0.00741417	0.123596	0.00479282	2.11778e-05	0.0374612	-0.0414404	8.81542e-05	0.0381055	-0.0359363	0.414823	0.999998	-0.0055041	4.83387e-07	1.17299e-05	-0.0582577	chr19	54401945	chr19:54401704-54402472	Island	PRKCG	Body
cg01661364	0.871637	0.00674942	0.835367	0.0119056	0.824386	0.00688819	0.923017	0.0120523	2.14905e-05	0.0379246	-0.0472511	0.000277108	0.066054	-0.0362702	0.164412	0.999998	-0.0109809	8.87435e-06	0.000104045	0.0513797	chr6	2128147		OpenSea	GMDS;GMDS	Body;Body
cg25262361	0.358442	0.00903484	0.244203	0.0169022	0.258242	0.0254436	0.376926	0.0314869	2.17533e-05	0.0382982	-0.100201	5.37672e-06	0.00783299	-0.114239	0.391547	0.999998	0.0140387	0.263977	0.48039	0.0184837	chr3	178978993	chr3:178978948-178979364	Island	KCNMB3;KCNMB3;KCNMB3;KCNMB3	TSS1500;Body;TSS1500;Body
cg20739205	0.178078	0.0215998	0.220254	0.0218576	0.249575	0.00699087	0.0465407	0.00845911	2.18831e-05	0.0383712	0.0714969	0.00237391	0.160791	0.0421764	0.0218343	0.999998	0.0293205	1.93483e-08	1.20623e-06	-0.131537	chr12	128866735		OpenSea	TMEM132C	Body
cg03439815	0.0991031	0.0183564	0.0544571	0.0066569	0.0443952	0.00755179	0.0499108	0.00573922	2.19175e-05	0.0383712	-0.0547079	0.000161504	0.0508873	-0.044646	0.26566	0.999998	-0.0100619	6.40106e-05	0.000495601	-0.0491923	chr1	92949666	chr1:92945907-92952609	Island	GFI1;GFI1;GFI1	5'UTR;5'UTR;TSS1500
cg21199922	0.320279	0.0294949	0.120944	0.00832752	0.222794	0.0258282	0.0682028	0.0165831	2.1993e-05	0.0383712	-0.0974854	5.17652e-09	8.97753e-05	-0.199335	1.39125e-05	0.0512802	0.10185	2.55355e-10	6.39448e-08	-0.252077	chr4	38622735		OpenSea	FLJ13197	Body
cg17021265	0.212393	0.0272847	0.122382	0.00720016	0.129302	0.0124648	0.102985	0.02146	2.19999e-05	0.0383712	-0.0830917	9.46845e-06	0.0108733	-0.0900116	0.607721	0.999998	0.0069199	1.0795e-06	2.11359e-05	-0.109408	chr6	47445121	chr6:47445108-47446091	Island	CD2AP	TSS1500
cg19692836	0.160142	0.0170629	0.168838	0.0259185	0.246657	0.0196374	0.180023	0.0176376	2.22204e-05	0.038584	0.0865152	0.536856	0.919158	0.008696	6.46334e-05	0.135088	0.0778192	0.170122	0.346989	0.0198815	chr12	69127788		OpenSea	NUP107	Body
cg13803597	0.669315	0.0866119	0.580777	0.0852415	0.382482	0.0539898	0.664926	0.0571126	2.22416e-05	0.038584	-0.286833	0.0726785	0.507831	-0.088538	0.000701102	0.461904	-0.198295	0.92457	0.975965	-0.0043892	chr2	228132349		OpenSea	LOC654841;COL4A3	Body;Body
cg08114216	0.691926	0.0307103	0.594175	0.0203061	0.571057	0.0299798	0.826177	0.00312481	2.22877e-05	0.038584	-0.120869	0.000178221	0.0533922	-0.0977512	0.248645	0.999998	-0.0231182	7.33088e-06	8.97855e-05	0.13425	chr3	16739253		OpenSea
cg01588993	0.901439	0.00533615	0.88318	0.00637731	0.851679	0.00803613	0.922014	0.0165023	2.23282e-05	0.038584	-0.04976	0.0370053	0.409518	-0.0182596	0.00142054	0.642237	-0.0315004	0.0211601	0.063181	0.0205746	chr12	58970138		OpenSea
cg06150841	0.468917	0.0363312	0.198755	0.0493929	0.271494	0.061765	0.528394	0.0342799	2.24701e-05	0.0387397	-0.197424	7.07951e-07	0.00214461	-0.270162	0.036456	0.999998	0.0727388	0.0792738	0.189659	0.0594766	chr1	61606693		OpenSea	NFIA;NFIA;NFIA;NFIA	Body;Body;Body;Body
cg26792694	0.543091	0.0333159	0.52764	0.03745	0.413726	0.0195175	0.710398	0.033064	2.2576e-05	0.0388328	-0.129365	0.465017	0.889233	-0.0154515	8.07117e-05	0.152891	-0.113914	1.36472e-06	2.51573e-05	0.167307	chr22	45716608		OpenSea	FAM118A;FAM118A	5'UTR;5'UTR
cg07658646	0.642219	0.0208462	0.530618	0.0584464	0.482379	0.0320891	0.664867	0.0395622	2.27488e-05	0.0388784	-0.15984	0.000657633	0.0959945	-0.111602	0.0791229	0.999998	-0.0482387	0.388363	0.625411	0.0226477	chr12	11002197		OpenSea	PRR4;PRR4	TSS200;Body
cg14405183	0.611061	0.00977032	0.482684	0.0313257	0.464072	0.0561793	0.823147	0.0290607	2.27491e-05	0.0388784	-0.146989	8.79823e-05	0.0380532	-0.128377	0.439495	0.999998	-0.0186126	3.8613e-07	9.9377e-06	0.212086	chr1	235345769		OpenSea	ARID4B;ARID4B;ARID4B	Body;Body;Body
cg07932930	0.695591	0.00802903	0.632147	0.0286699	0.59523	0.0265273	0.85968	0.00840065	2.27724e-05	0.0388784	-0.10036	0.00145713	0.133401	-0.0634439	0.0369237	0.999998	-0.0369166	8.65268e-08	3.41039e-06	0.164089	chr9	132090064		OpenSea
cg13692517	0.611976	0.0301771	0.513135	0.0300511	0.505575	0.0254423	0.55015	0.0157366	2.28103e-05	0.0388784	-0.106401	4.81937e-05	0.0276326	-0.0988411	0.662099	0.999998	-0.0075598	0.00272399	0.0111063	-0.0618261	chr3	61558087		OpenSea	PTPRG	Body
cg12503836	0.805647	0.00867282	0.73282	0.00941399	0.735792	0.0153303	0.878105	0.0212205	2.29962e-05	0.0390436	-0.0698552	1.48913e-05	0.0142667	-0.0728273	0.793251	0.999998	0.0029721	1.57081e-05	0.000162428	0.0724583	chr22	21142670		OpenSea	PI4KA	Body
cg11018769	0.414318	0.0173614	0.342184	0.0187893	0.333191	0.00632993	0.515107	0.0225036	2.30554e-05	0.0390436	-0.0811272	7.49233e-05	0.0352583	-0.0721339	0.49798	0.999998	-0.0089933	2.20364e-06	3.59455e-05	0.100789	chr15	89955171	chr15:89954603-89955182	Island
cg07356438	0.533914	0.0270713	0.411027	0.0309062	0.396029	0.0240512	0.446939	0.0490361	2.30638e-05	0.0390436	-0.137884	7.32592e-05	0.0347154	-0.122887	0.505981	0.999998	-0.0149974	0.00149585	0.00669161	-0.0869742	chr10	63507455		OpenSea	C10orf107	Body
cg02848157	0.757338	0.028502	0.668316	0.0118221	0.658961	0.0261475	0.831133	0.0196265	2.32131e-05	0.0392076	-0.0983774	6.35184e-05	0.0323353	-0.0890219	0.560362	0.999998	-0.00935558	0.000362774	0.0020465	0.0737948	chr1	1115070	chr1:1115574-1116006	N_Shore	TTLL10;TTLL10	Body;TSS200
cg07482800	0.740537	0.00794569	0.684818	0.0233702	0.663714	0.0218187	0.804621	0.00497106	2.32739e-05	0.0392217	-0.0768229	0.000486278	0.0843719	-0.0557184	0.107366	0.999998	-0.0211045	0.000138957	0.000929444	0.0640845	chr19	14661123		OpenSea	TECR;TECR;TECR	Body;Body;Body
cg20834627	0.670848	0.0115711	0.650826	0.0114707	0.59399	0.026099	0.811975	0.0101058	2.33988e-05	0.0393424	-0.0768584	0.125208	0.603309	-0.0200219	0.00041344	0.362664	-0.0568365	2.14813e-08	1.29746e-06	0.141127	chr1	226876002		OpenSea	ITPKB	Body
cg02111433	0.687225	0.0373921	0.634853	0.0301607	0.574115	0.0220544	0.831355	0.0163328	2.34506e-05	0.0393424	-0.113111	0.0118535	0.283808	-0.0523723	0.00477245	0.92774	-0.0607384	1.6854e-06	2.93957e-05	0.14413	chr16	53947953		OpenSea	FTO	Body
cg03748603	0.360964	0.0198201	0.319045	0.0110196	0.276842	0.0111108	0.281798	0.0311198	2.36524e-05	0.0395798	-0.0841225	0.00772179	0.246576	-0.0419197	0.00740881	0.999998	-0.0422028	4.38443e-05	0.00036596	-0.0791667	chr19	2494443	chr19:2494095-2495214	Island
cg10766588	0.634187	0.0134538	0.652273	0.0196776	0.530993	0.0293584	0.669254	0.0153465	2.37974e-05	0.0395798	-0.103194	0.291481	0.78318	0.0180864	4.23628e-06	0.0236549	-0.12128	0.0521568	0.134534	0.0350669	chr3	133246529		OpenSea
cg06529843	0.370371	0.0126871	0.321495	0.0239152	0.241225	0.0248132	0.349827	0.031369	2.37988e-05	0.0395798	-0.129146	0.0331806	0.39569	-0.048876	0.00171242	0.681972	-0.0802698	0.33659	0.568946	-0.0205443	chr5	54327099		OpenSea	GZMK	Body
cg05345285	0.77278	0.0243613	0.695583	0.034843	0.665539	0.0160645	0.879176	0.0142402	2.38037e-05	0.0395798	-0.107241	0.000528137	0.0872733	-0.0771965	0.101884	0.999998	-0.0300441	2.58219e-05	0.00024003	0.106396	chr19	2215718	chr19:2216346-2216741	N_Shore	DOT1L	Body
cg14300062	0.595701	0.0433991	0.459473	0.0239894	0.446643	0.0344503	0.567193	0.0441155	2.38621e-05	0.0395889	-0.149058	5.91457e-05	0.0310781	-0.136228	0.598717	0.999998	-0.0128297	0.251639	0.464075	-0.0285087	chr1	94050273		OpenSea	BCAR3;BCAR3;BCAR3;BCAR3;BCAR3	5'UTR;Body;Body;Body;Body
cg14159042	0.470081	0.02576	0.431295	0.0155396	0.357496	0.0318924	0.590036	0.0240279	2.39799e-05	0.0396488	-0.112585	0.0495504	0.449592	-0.0387863	0.00114266	0.591275	-0.073799	1.23534e-05	0.00013456	0.119954	chr3	112887464		OpenSea	LOC101929717	TSS1500
cg06399971	0.282605	0.0316346	0.134221	0.0162916	0.170648	0.0322766	0.108198	0.0179343	2.41817e-05	0.0396488	-0.111956	1.11232e-06	0.00282131	-0.148384	0.0619119	0.999998	0.0364275	1.66439e-07	5.43993e-06	-0.174407	chr19	6502557	chr19:6502090-6502411	S_Shore	TUBB4	TSS1500
cg04265261	0.280227	0.0252813	0.216804	0.0115342	0.213495	0.00939892	0.375384	0.0100453	2.42274e-05	0.0396488	-0.0667323	4.06561e-05	0.0252244	-0.0634231	0.761274	0.999998	-0.00330923	4.76624e-07	1.16075e-05	0.0951568	chr9	133815865	chr9:133813631-133815781	S_Shore	FIBCD1	TSS1500
cg17786516	0.521739	0.0115783	0.369216	0.0395677	0.37787	0.0216385	0.549558	0.0548771	2.42291e-05	0.0396488	-0.143869	1.31631e-05	0.0132204	-0.152523	0.712705	0.999998	0.0086542	0.247392	0.458497	0.0278181	chr3	46410422		OpenSea	CCR5;CCR5	TSS1500;TSS1500
cg13753196	0.321317	0.038871	0.244603	0.0468997	0.137464	0.0547468	0.144399	0.0333085	2.42612e-05	0.0396488	-0.183853	0.0210475	0.34219	-0.0767143	0.0027848	0.79522	-0.107139	3.59237e-05	0.000312126	-0.176918	chr5	64690269		OpenSea	ADAMTS6	Body
cg08629995	0.438356	0.00414165	0.48867	0.00786011	0.533373	0.0360687	0.422703	0.0128363	2.42645e-05	0.0396488	0.0950167	0.00534501	0.217309	0.050314	0.0110265	0.999998	0.0447027	0.321154	0.551056	-0.015653	chr14	78428831	chr14:78432385-78432804	N_Shelf
cg05501127	0.819552	0.0252433	0.762057	0.0301499	0.735107	0.00499539	0.855402	0.00213024	2.43262e-05	0.0396488	-0.0844458	0.000852951	0.108073	-0.0574952	0.0665807	0.999998	-0.0269507	0.0193053	0.0584581	0.0358497	chr1	27732648		OpenSea	WASF2;WASF2	3'UTR;3'UTR
cg14494808	0.904262	0.025685	0.852485	0.00865118	0.837652	0.00788369	0.859604	0.0140113	2.43457e-05	0.0396488	-0.0666103	0.000275892	0.065848	-0.051777	0.186462	0.999998	-0.0148333	0.000966421	0.00463594	-0.0446583	chr9	123168383		OpenSea	CDK5RAP2;CDK5RAP2	Body;Body
cg24065755	0.922592	0.00391457	0.901737	0.0135091	0.864372	0.016856	0.926571	0.0115975	2.43751e-05	0.0396488	-0.0582199	0.0425336	0.427973	-0.0208544	0.00136427	0.634066	-0.0373655	0.67608	0.860457	0.0039791	chr6	30009751		OpenSea	NCRNA00171	Body
cg11286871	0.559099	0.00994127	0.528816	0.00156662	0.502156	0.019243	0.751683	0.00957699	2.4638e-05	0.0399448	-0.0569422	0.00524753	0.216058	-0.0302828	0.0114358	0.999998	-0.0266594	8.73605e-12	6.68372e-09	0.192584	chr14	23126705		OpenSea
cg24435656	0.725703	0.0124674	0.667859	0.00386128	0.632321	0.0302661	0.846378	0.0132825	2.46843e-05	0.0399448	-0.0933819	0.00180418	0.144458	-0.0578443	0.0328834	0.999998	-0.0355376	1.52e-06	2.72342e-05	0.120675	chr17	17485637		OpenSea	PEMT;PEMT;PEMT;PEMT;PEMT	1stExon;5'UTR;Body;Body;Body
cg22547026	0.245648	0.0157601	0.291329	0.0319258	0.363983	0.0157836	0.142661	0.00842218	2.48725e-05	0.0399448	0.118336	0.0309256	0.386612	0.0456814	0.00193844	0.709055	0.0726541	9.88971e-05	0.000704155	-0.102987	chr2	79861643		OpenSea	CTNNA2;CTNNA2;CTNNA2;CTNNA2	5'UTR;5'UTR;5'UTR;Body
cg22311408	0.0715042	0.00909729	0.104964	0.00728897	0.124256	0.0144247	0.0606178	0.0104753	2.48819e-05	0.0399448	0.052752	0.00151694	0.135819	0.0334593	0.0392848	0.999998	0.0192927	0.219682	0.420432	-0.0108864	chr4	82379898		OpenSea	RASGEF1B;RASGEF1B;RASGEF1B	Body;Body;Body
cg11485127	0.87434	0.0211121	0.823279	0.0194098	0.799933	0.00834816	0.902007	0.00348083	2.48919e-05	0.0399448	-0.0744065	0.000814622	0.105895	-0.051061	0.0713114	0.999998	-0.0233455	0.0365739	0.10014	0.0276673	chr6	64474034		OpenSea	EYS;EYS	Body;Body
cg18271568	0.677754	0.0199746	0.612185	0.0065727	0.572194	0.0177797	0.752077	0.0393442	2.49328e-05	0.0399448	-0.10556	0.00178006	0.143729	-0.0655689	0.033703	0.999998	-0.0399908	0.000660395	0.00336974	0.0743231	chr3	48998676		OpenSea	ARIH2	Body
cg19300568	0.162631	0.00396242	0.1253	0.0106607	0.115501	0.00627611	0.0810895	0.0126061	2.49535e-05	0.0399448	-0.04713	0.000238086	0.0614353	-0.0373305	0.216539	0.999998	-0.0097995	4.83487e-08	2.26755e-06	-0.081541	chr4	2060112	chr4:2059928-2063181	Island	NAT8L	TSS1500
cg14490718	0.185935	0.00492562	0.097193	0.00279605	0.0840913	0.0397656	0.360437	0.0144996	2.50369e-05	0.0399448	-0.101844	9.83539e-05	0.0401486	-0.088742	0.436572	0.999998	-0.0131017	5.4667e-08	2.46916e-06	0.174502	chr18	46389176	chr18:46386266-46386481	S_Shelf	CTIF;CTIF	3'UTR;3'UTR
cg20462100	0.350315	0.00701232	0.320779	0.00712767	0.259479	0.00981406	0.317247	0.0417406	2.50376e-05	0.0399448	-0.0908351	0.0628431	0.485792	-0.0295355	0.000937199	0.535906	-0.0612996	0.0401695	0.108309	-0.0330677	chr1	12104871		OpenSea
cg25044991	0.842457	0.0108279	0.798013	0.00882773	0.773478	0.00978339	0.819461	0.0275683	2.52279e-05	0.0400047	-0.0689793	0.00135835	0.12948	-0.044444	0.0444055	0.999998	-0.0245353	0.0574041	0.14557	-0.0229954	chr12	113456179		OpenSea
cg02276665	0.708803	0.0141609	0.598132	0.0257124	0.596867	0.0323903	0.785912	0.00332344	2.5268e-05	0.0400048	-0.111936	2.83917e-05	0.020368	-0.110671	0.94494	0.999998	-0.00126489	0.000799121	0.00395421	0.0771087	chr5	138088442	chr5:138088659-138089836	N_Shore	CTNNA1	TSS1500
cg21035585	0.297487	0.0181052	0.198084	0.0256705	0.179536	0.00726963	0.128959	0.0459826	2.52966e-05	0.0400047	-0.11795	0.00013622	0.0468078	-0.0994023	0.344744	0.999998	-0.0185479	4.89055e-07	1.18248e-05	-0.168528	chr6	1554605	chr6:1555262-1555581	N_Shore
cg13661922	0.691938	0.0151064	0.600479	0.0221648	0.606441	0.02316	0.799817	0.014543	2.53075e-05	0.0400047	-0.085497	1.25152e-05	0.0128004	-0.091459	0.671057	0.999998	0.005962	2.04828e-06	3.40254e-05	0.107879	chr12	49485079	chr12:49484920-49485178	Island	DHH	Body
cg19021738	0.193709	0.00726513	0.156312	0.0100366	0.147922	0.00182877	0.155522	0.00976684	2.54499e-05	0.0400047	-0.0457871	0.000183223	0.0542522	-0.0373964	0.273947	0.999998	-0.0083907	0.000150987	0.00099508	-0.0381868	chr19	9517604	chr19:9517468-9517986	Island
cg12054892	0.762972	0.012688	0.688289	0.04357	0.62879	0.0493482	0.919035	0.00417422	2.55152e-05	0.0400047	-0.134182	0.00396525	0.195751	-0.0746833	0.0157432	0.999998	-0.0594988	5.11915e-06	6.80735e-05	0.156063	chr10	33607723		OpenSea	NRP1;NRP1;NRP1;NRP1;NRP1;NRP1	Body;Body;Body;Body;Body;Body
cg19867914	0.618534	0.0440128	0.580671	0.0425085	0.464964	0.0418635	0.781146	0.0122013	2.55517e-05	0.0400047	-0.15357	0.148153	0.636518	-0.0378625	0.000378574	0.345444	-0.115707	1.40785e-05	0.000149006	0.162613	chr2	144234430		OpenSea	ARHGAP15	Body
cg00708105	0.166287	0.00219941	0.131691	0.00354677	0.122879	0.00342959	0.111688	0.0162839	2.55741e-05	0.0400048	-0.0434074	0.000230034	0.0605207	-0.0345956	0.22806	0.999998	-0.00881178	2.14699e-06	3.52759e-05	-0.0545987	chr12	101110754	chr12:101109863-101111622	Island
cg12939519	0.6944	0.0457791	0.574333	0.0666958	0.418486	0.103422	0.845113	0.0100036	2.56561e-05	0.0400047	-0.275914	0.0174424	0.321852	-0.120067	0.00359879	0.85322	-0.155847	0.00451519	0.0170412	0.150713	chr6	35130226		OpenSea
cg15044760	0.457934	0.015952	0.393406	0.00817294	0.379428	0.0215416	0.514568	0.0106511	2.56689e-05	0.0400047	-0.0785054	0.000174136	0.0528582	-0.0645279	0.287609	0.999998	-0.0139775	0.000551691	0.00290177	0.0566343	chr2	45177243	chr2:45176728-45177264	Island
cg01406317	0.73838	0.0265637	0.392797	0.0645295	0.377798	0.166083	0.753072	0.0249499	2.56733e-05	0.0400048	-0.360583	3.95511e-05	0.0248478	-0.345583	0.799841	0.999998	-0.0149996	0.803861	0.928113	0.0146913	chr16	4397291	chr16:4400955-4401572	N_Shelf	Magmas	Body
cg23788468	0.544677	0.012182	0.245289	0.0299307	0.255391	0.109647	0.526968	0.0897175	2.57485e-05	0.0400047	-0.289287	1.80437e-05	0.0159776	-0.299389	0.831429	0.999998	0.0101021	0.709517	0.880001	-0.0177094	chr5	53967333		OpenSea	LOC102467080;LOC102467080	Body;Body
cg04468621	0.865828	0.0176899	0.755095	0.0182957	0.804531	0.00415996	0.898728	0.00447915	2.57702e-05	0.0400048	-0.0612977	2.95261e-08	0.000282138	-0.110734	0.000207991	0.258517	0.049436	0.00508572	0.0188526	0.0328992	chr4	185734598		OpenSea	ACSL1;ACSL1;ACSL1	TSS1500;5'UTR;5'UTR
cg15229124	0.645109	0.0380062	0.531064	0.0313131	0.514954	0.0312546	0.459014	0.0133395	2.59048e-05	0.0401305	-0.130155	9.62538e-05	0.0397981	-0.114045	0.455204	0.999998	-0.0161104	4.98445e-07	1.19887e-05	-0.186095	chr3	139258912	chr3:139257712-139257949	S_Shore	RBP1;RBP1;RBP1	TSS1500;TSS1500;TSS1500
cg05566802	0.362671	0.0405716	0.107564	0.017367	0.137017	0.0254923	0.231153	0.0520843	2.60541e-05	0.0402668	-0.225654	7.13246e-06	0.00913835	-0.255107	0.431816	0.999998	0.0294523	0.002922	0.0117877	-0.131518	chr1	208426487		OpenSea
cg18489440	0.150805	0.014741	0.0980906	0.00300827	0.0777543	0.00871019	0.064203	0.0246123	2.61074e-05	0.0402668	-0.0730505	0.000558067	0.0892814	-0.0527143	0.106693	0.999998	-0.0203363	4.25162e-06	5.90802e-05	-0.0866019	chr4	25863689	chr4:25863760-25864845	N_Shore	SEL1L3	Body
cg12483340	0.858625	0.014845	0.800888	0.0232268	0.646562	0.0985168	0.872162	0.0185155	2.61542e-05	0.0402668	-0.212063	0.11395	0.586219	-0.0577367	0.000520334	0.40055	-0.154326	0.698207	0.873515	0.0135364	chr15	42503039	chr15:42500160-42500561	S_Shelf	TMEM87A	3'UTR
cg24495383	0.792467	0.0155591	0.713903	0.0139379	0.706506	0.0151122	0.813192	0.0193178	2.64116e-05	0.0405421	-0.085961	6.51576e-05	0.0328528	-0.0785634	0.602334	0.999998	-0.0073976	0.157878	0.327656	0.0207255	chr11	66007559		OpenSea	PACS1	Body
cg10485902	0.469473	0.0193473	0.406717	0.040696	0.346849	0.0368525	0.758514	0.00686261	2.65187e-05	0.0405421	-0.122623	0.00701553	0.238794	-0.0627554	0.00934095	0.999998	-0.0598678	1.06649e-09	1.65157e-07	0.289042	chr11	66675294		OpenSea	PC;PC;PC;PC	1stExon;5'UTR;5'UTR;5'UTR
cg12797746	0.13446	0.0159375	0.200743	0.0238537	0.224768	0.0156355	0.0301661	0.00529545	2.65579e-05	0.0405421	0.090308	0.000490076	0.0846479	0.0662839	0.12223	0.999998	0.0240241	5.77279e-06	7.4612e-05	-0.104293	chr8	1110520	chr8:1113058-1114073	N_Shelf
cg24006126	0.155286	0.0110153	0.0968422	0.0150421	0.0970922	0.0151699	0.0435456	0.00805392	2.67006e-05	0.0405421	-0.0581936	2.55511e-05	0.0191759	-0.0584436	0.979171	0.999998	0.00024991	1.44457e-08	9.85731e-07	-0.11174	chr1	155290813	chr1:155290606-155291001	Island	RUSC1;RUSC1;C1orf104	5'UTR;5'UTR;Body
cg24852196	0.6302	0.0400081	0.546384	0.0522721	0.4383	0.0662027	0.821078	0.0209371	2.6706e-05	0.0405421	-0.1919	0.0174624	0.321865	-0.0838163	0.00376946	0.866836	-0.108084	2.82084e-05	0.000257452	0.190878	chr5	38448265		OpenSea	EGFLAM;EGFLAM;EGFLAM;EGFLAM	5'UTR;Body;Body;Body
cg02393380	0.712325	0.0132618	0.642216	0.0132603	0.620077	0.0259304	0.7965	0.0260343	2.67364e-05	0.0405421	-0.0922485	0.000364792	0.0743943	-0.0701095	0.160125	0.999998	-0.022139	6.69654e-05	0.000513948	0.0841747	chr20	1304919	chr20:1305899-1306554	N_Shore	SDCBP2	5'UTR
cg04846508	0.296733	0.00342361	0.254398	0.00925701	0.227515	0.0243542	0.39066	0.0175332	2.67498e-05	0.0405421	-0.0692184	0.00210153	0.153603	-0.0423354	0.0310703	0.999998	-0.026883	9.49616e-07	1.92439e-05	0.0939264	chr11	1851810		OpenSea
cg09257782	0.751999	0.0165434	0.657566	0.0626343	0.613075	0.00760163	0.727362	0.021697	2.67665e-05	0.0405421	-0.138924	0.000931658	0.111704	-0.0944334	0.0679922	0.999998	-0.044491	0.291324	0.515031	-0.0246372	chr2	216805757		OpenSea
cg16001165	0.384082	0.0546993	0.152243	0.032538	0.206435	0.0363451	0.403285	0.0404691	2.68227e-05	0.0405452	-0.177647	1.48984e-06	0.00336784	-0.231839	0.0805358	0.999998	0.0541921	0.514659	0.743959	0.0192032	chr4	129581866		OpenSea
cg04441987	0.142077	0.0112987	0.0926484	0.00889905	0.089179	0.0112345	0.041683	0.00620579	2.69297e-05	0.0406248	-0.0528979	5.33668e-05	0.0292734	-0.0494285	0.691216	0.999998	-0.00346937	1.68808e-08	1.09729e-06	-0.100394	chr20	3776212	chr20:3776198-3776419	Island	CDC25B;CDC25B;CDC25B	TSS200;TSS200;TSS200
cg23436391	0.565635	0.0234815	0.462371	0.0355849	0.450806	0.0219416	0.63716	0.0157159	2.7051e-05	0.0406676	-0.114829	7.80361e-05	0.0359543	-0.103264	0.543692	0.999998	-0.0115649	0.0018503	0.00801235	0.0715248	chr2	230933731	chr2:230932468-230933550	S_Shore	SLC16A14	TSS200
cg03754098	0.61729	0.00609972	0.573415	0.0109755	0.56312	0.0140525	0.823945	0.00117712	2.72579e-05	0.0406676	-0.05417	0.000210245	0.0578998	-0.0438752	0.260382	0.999998	-0.0102948	2.01624e-12	2.60558e-09	0.206655	chr16	87046801		OpenSea
cg23734815	0.123204	0.00553941	0.0792526	0.0144502	0.0720115	0.00960428	0.105035	0.0103675	2.73309e-05	0.0406676	-0.0511925	0.00012278	0.044714	-0.0439514	0.397354	0.999998	-0.00724112	0.0462587	0.121815	-0.0181692	chr20	34359740	chr20:34359673-34360250	Island	PHF20	TSS200
cg21949830	0.452249	0.0145416	0.399176	0.01547	0.400016	0.00669787	0.420672	0.00670269	2.74124e-05	0.0406676	-0.0522331	2.3262e-05	0.0183216	-0.0530736	0.922285	0.999998	0.0008405	0.00232855	0.00972795	-0.0315777	chr17	1510041	chr17:1509882-1510101	Island	SLC43A2	Body
cg01356867	0.627382	0.0169869	0.521158	0.0762355	0.41612	0.0396779	0.621126	0.0638179	2.74639e-05	0.0406676	-0.211262	0.00798877	0.249209	-0.106224	0.00855126	0.999998	-0.105038	0.857616	0.951357	-0.00625549	chr16	57272905		OpenSea	RSPRY1	3'UTR
cg11701486	0.784211	0.0172488	0.707049	0.0355183	0.691729	0.0107886	0.87945	0.004783	2.7467e-05	0.0406676	-0.092482	0.000161175	0.0508873	-0.0771619	0.324194	0.999998	-0.0153201	2.02862e-05	0.000198426	0.0952389	chr4	20566941		OpenSea	SLIT2;SLIT2;SLIT2	Body;Body;Body
cg10915793	0.534515	0.0378501	0.442917	0.0549475	0.37457	0.0316802	0.795073	0.0168829	2.75935e-05	0.0406676	-0.159945	0.00343595	0.185718	-0.0915985	0.0198796	0.999998	-0.0683462	1.13386e-07	4.12502e-06	0.260558	chr3	14290289		OpenSea
cg14284211	0.107729	0.021784	0.0260387	0.00425057	0.0325657	0.0132674	0.13372	0.0256778	2.76038e-05	0.0406676	-0.0751635	1.15692e-05	0.01223	-0.0816905	0.600641	0.999998	0.00652696	0.0515496	0.133239	0.0259905	chr6	35570224		OpenSea	FKBP5;FKBP5;FKBP5;FKBP5	Body;Body;Body;Body
cg02722808	0.243815	0.0196046	0.176935	0.00131015	0.145825	0.0273539	0.287949	0.0162062	2.77958e-05	0.0406676	-0.0979905	0.000928778	0.111513	-0.0668801	0.0710453	0.999998	-0.0311104	0.0151403	0.047599	0.044134	chr10	105595043		OpenSea	SH3PXD2A	Body
cg17723604	0.240638	0.0168283	0.157439	0.0101007	0.156515	0.0226839	0.194094	0.0259675	2.78418e-05	0.0406676	-0.0841235	3.11669e-05	0.0214934	-0.0831991	0.946958	0.999998	-0.0009244	0.00437114	0.0165735	-0.0465439	chr10	90923558		OpenSea
cg21666030	0.788754	0.0153388	0.698943	0.0131714	0.708149	0.0312567	0.910474	0.00357662	2.78766e-05	0.0406676	-0.0806042	8.95856e-06	0.0106569	-0.0898104	0.493153	0.999998	0.0092062	2.84619e-07	7.97187e-06	0.121721	chr22	19196180		OpenSea	CLTCL1;CLTCL1	Body;Body
cg04926461	0.470208	0.0206152	0.39093	0.00636981	0.398618	0.0230266	0.702956	0.00802931	2.79062e-05	0.0406676	-0.0715901	9.57925e-06	0.0109429	-0.0792786	0.518938	0.999998	0.00768849	1.72711e-11	1.06187e-08	0.232748	chr3	125985088	chr3:125986044-125986727	N_Shore
cg13403223	0.916319	0.00940562	0.889795	0.0127816	0.865101	0.0109953	0.92748	0.0114849	2.79886e-05	0.0406676	-0.0512182	0.00673335	0.235329	-0.0265242	0.0103718	0.999998	-0.024694	0.201209	0.393799	0.0111612	chr10	75547933	chr10:75545264-75546124	S_Shore	KIAA0913	Body
cg03719155	0.643591	0.0136658	0.573041	0.0282943	0.549585	0.0146172	0.675638	0.01716	2.80066e-05	0.0406676	-0.0940057	0.000423333	0.079604	-0.07055	0.147026	0.999998	-0.0234557	0.0547889	0.140111	0.032047	chr19	11689880	chr19:11689417-11689768	S_Shore	ACP5;ACP5;ACP5;ACP5	TSS1500;TSS1500;TSS200;TSS200
cg27335728	0.590881	0.00463847	0.532039	0.00271382	0.517524	0.0232128	0.623422	0.0262395	2.80154e-05	0.0406676	-0.0733574	0.000235226	0.061198	-0.0588423	0.243387	0.999998	-0.0145151	0.0164935	0.0511772	0.0325406	chr14	35856002		OpenSea
cg21651541	0.722793	0.0202672	0.707495	0.00536367	0.636572	0.019737	0.795984	0.0316152	2.80297e-05	0.0406676	-0.0862206	0.293174	0.784618	-0.0152982	0.000187149	0.239782	-0.0709224	0.000139763	0.000933844	0.0731917	chr15	59583205		OpenSea	MYO1E	Body
cg15407063	0.768341	0.0122028	0.704732	0.0165919	0.697866	0.0215235	0.83212	0.0123806	2.80442e-05	0.0406676	-0.0704756	7.79402e-05	0.0359434	-0.0636093	0.55811	0.999998	-0.0068663	7.59592e-05	0.000569491	0.0637783	chr19	1482001	chr19:1481849-1484119	Island	PCSK4	Body
cg22202548	0.816457	0.0137509	0.758729	0.0167146	0.742996	0.00885946	0.760265	0.0160204	2.80505e-05	0.0406676	-0.0734614	0.00028312	0.0667116	-0.0577279	0.208683	0.999998	-0.0157335	0.00035919	0.00202968	-0.0561927	chr1	215358765		OpenSea	KCNK2;KCNK2;KCNK2	Body;Body;Body
cg11713770	0.461449	0.0134715	0.1826	0.0331151	0.221456	0.116631	0.804565	0.0163851	2.80919e-05	0.0406676	-0.239993	5.73527e-06	0.00808772	-0.278848	0.335912	0.999998	0.0388554	5.47231e-07	1.28162e-05	0.343116	chr12	92637878		OpenSea
cg14576180	0.795069	0.0193961	0.759042	0.00916173	0.734888	0.0141352	0.810266	0.0078988	2.80962e-05	0.0406676	-0.0601813	0.00254396	0.165335	-0.0360274	0.0272733	0.999998	-0.0241539	0.142696	0.303018	0.015197	chr6	108394463	chr6:108395432-108396343	N_Shore	OSTM1	Body
cg08396445	0.366159	0.0117926	0.411854	0.0106951	0.42785	0.0153454	0.196367	0.00836393	2.80995e-05	0.0406676	0.0616911	0.000475154	0.0837643	0.045695	0.1331	0.999998	0.0159961	1.54602e-10	4.51949e-08	-0.169792	chr4	56962740		OpenSea	MIR7641-2	TSS1500
cg12023686	0.809047	0.00925789	0.776019	0.0153433	0.737036	0.00934813	0.856851	0.0289644	2.82701e-05	0.0408356	-0.0720118	0.0138344	0.299003	-0.0330288	0.0051004	0.947795	-0.038983	0.00117356	0.00545395	0.0478035	chr3	184042675	chr3:184045016-184045236	N_Shelf	EIF4G1;SNORD66;EIF4G1;EIF4G1;EIF4G1;EIF4G1	Body;TSS1500;Body;Body;Body;Body
cg14884654	0.794918	0.00777507	0.753426	0.0227916	0.719746	0.0155647	0.91222	0.00888052	2.84464e-05	0.040993	-0.0751729	0.00450431	0.204762	-0.0414923	0.0157629	0.999998	-0.0336806	1.97189e-07	6.14002e-06	0.117301	chr16	85799615		OpenSea
cg07215466	0.632455	0.0112517	0.577691	0.0150827	0.541443	0.0204976	0.783005	0.031369	2.84886e-05	0.040993	-0.0910119	0.00247584	0.163562	-0.0547637	0.0284567	0.999998	-0.0362482	9.78319e-08	3.71696e-06	0.15055	chr9	37913553		OpenSea
cg04514047	0.662275	0.0107566	0.631771	0.0396535	0.574015	0.00424051	0.785568	0.0110981	2.85635e-05	0.0410022	-0.08826	0.052331	0.457991	-0.0305042	0.00132296	0.629748	-0.0577558	7.30753e-07	1.58544e-05	0.123293	chr5	10562456	chr5:10562816-10565680	N_Shore
cg00506062	0.204368	0.0090446	0.186839	0.00940039	0.154579	0.00642776	0.319931	0.0161023	2.86046e-05	0.0410022	-0.0497894	0.0486524	0.447022	-0.0175299	0.00143001	0.642437	-0.0322595	1.4292e-09	2.00855e-07	0.115562	chr20	45981165		OpenSea	ZMYND8;ZMYND8;ZMYND8;ZMYND8;ZMYND8;ZMYND8;ZMYND8;ZMYND8;ZMYND8;ZMYND8;ZMYND8;ZMYND8;ZMYND8;ZMYND8;ZMYND8;ZMYND8;ZMYND8;ZMYND8	5'UTR;5'UTR;5'UTR;5'UTR;5'UTR;Body;Body;Body;Body;Body;Body;Body;Body;Body;Body;Body;Body;Body
cg03743858	0.58644	0.0041613	0.201529	0.0231967	0.392722	0.085743	0.735037	0.0369719	2.88143e-05	0.0412238	-0.193718	1.03359e-08	0.000139272	-0.384911	3.29362e-05	0.0926473	0.191193	0.000358611	0.00202707	0.148598	chr9	107622711		OpenSea	ABCA1	Body
cg10913164	0.453766	0.020144	0.505806	0.0105055	0.527978	0.00888199	0.364166	0.0122393	2.8989e-05	0.0413451	0.0742118	0.000770893	0.102871	0.05204	0.0884418	0.999998	0.0221718	3.89004e-06	5.52166e-05	-0.0896	chr6	29395737		OpenSea	OR11A1	TSS1500
cg17929068	0.256491	0.00794401	0.209837	0.00525158	0.19889	0.00237783	0.148868	0.0235612	2.90096e-05	0.0413451	-0.0576016	0.000222215	0.0596379	-0.0466543	0.263137	0.999998	-0.0109473	2.2446e-08	1.33804e-06	-0.107623	chr14	37052668	chr14:37052537-37052838	Island	NKX2-8	TSS1500
cg18584984	0.151535	0.0205841	0.11611	0.0218767	0.0728952	0.00610017	0.172684	0.0101113	2.91522e-05	0.0414694	-0.0786402	0.0155102	0.31037	-0.0354252	0.0047128	0.925204	-0.043215	0.121637	0.267331	0.0211482	chr18	46390193	chr18:46386266-46386481	S_Shelf
cg00191665	0.464534	0.024683	0.368062	0.0110451	0.366812	0.0107434	0.711817	0.0177859	2.94879e-05	0.0418463	-0.0977214	3.3615e-05	0.0223376	-0.0964717	0.938636	0.999998	-0.00124966	4.88773e-10	9.75773e-08	0.247284	chr3	128478302		OpenSea	RAB7A	5'UTR
cg12883014	0.624456	0.0500281	0.429599	0.0449066	0.445295	0.0362341	0.658213	0.0511001	2.9529e-05	0.0418463	-0.179161	1.23157e-05	0.0127105	-0.194857	0.599835	0.999998	0.0156957	0.267866	0.485461	0.0337575	chr12	104855500	chr12:104850253-104852395	S_Shelf	CHST11	Body
cg18179039	0.536872	0.0159674	0.382578	0.0395511	0.408815	0.0243303	0.579589	0.012131	2.96032e-05	0.041872	-0.128057	4.07033e-06	0.00653559	-0.154294	0.230275	0.999998	0.0262376	0.0607346	0.152472	0.0427163	chr4	141642191		OpenSea	TBC1D9	Body
cg27301230	0.57013	0.0132719	0.465244	0.0475896	0.415663	0.0197228	0.654099	0.0578123	2.98211e-05	0.0420481	-0.154467	0.00102256	0.116371	-0.104886	0.070033	0.999998	-0.0495804	0.00513564	0.0190116	0.0839692	chr7	65761563		OpenSea	TPST1	Body
cg24441357	0.515897	0.0339116	0.321498	0.0309809	0.39518	0.00133868	0.733831	0.0314318	2.98401e-05	0.0420481	-0.120717	1.42918e-07	0.000742617	-0.194399	0.00230709	0.747299	0.0736819	3.55161e-08	1.83096e-06	0.217933	chr12	125188554		OpenSea
cg18417227	0.340189	0.0149178	0.267885	0.0243129	0.268877	0.00909058	0.421176	0.00466373	2.99835e-05	0.0421708	-0.0713113	2.6029e-05	0.0193983	-0.0723035	0.933358	0.999998	0.0009922	7.87593e-06	9.48479e-05	0.0809871	chr7	40906421		OpenSea
cg22714942	0.659701	0.0285448	0.541608	0.0346684	0.535541	0.0285502	0.711227	0.0342859	3.01659e-05	0.0422191	-0.124161	4.99655e-05	0.0281948	-0.118093	0.769448	0.999998	-0.0060676	0.0240207	0.0703268	0.0515259	chr12	109911508	chr12:109915131-109915638	N_Shelf	KCTD10	Body
cg12124090	0.465804	0.0216118	0.339093	0.0213529	0.342464	0.016117	0.491611	0.0409562	3.02111e-05	0.0422191	-0.12334	2.29066e-05	0.0182337	-0.126711	0.869669	0.999998	0.0033711	0.221936	0.423621	0.0258067	chr2	121359919		OpenSea
cg08805241	0.156548	0.00825425	0.0615317	0.0120915	0.0646986	0.00780118	0.275754	0.0239141	3.04314e-05	0.0422191	-0.0918494	2.14787e-05	0.0176708	-0.0950163	0.836181	0.999998	0.00316685	1.82582e-06	3.12021e-05	0.119206	chr17	55110904		OpenSea
cg27230766	0.269258	0.0226903	0.159093	0.0171222	0.134951	0.050704	0.236569	0.0286527	3.05112e-05	0.0422191	-0.134307	0.000207214	0.0574312	-0.110164	0.290994	0.999998	-0.0241424	0.159682	0.330527	-0.032689	chr6	25007194		OpenSea	FAM65B	Body
cg11696165	0.739909	0.0244882	0.655248	0.0209186	0.645311	0.0183705	0.757956	0.0147925	3.05191e-05	0.0422191	-0.0945982	9.16261e-05	0.0388213	-0.0846611	0.531541	0.999998	-0.0099371	0.263664	0.47997	0.0180473	chr12	120663824		OpenSea	PXN;PXN;PXN	5'UTR;Body;Body
cg13431678	0.607472	0.017538	0.664941	0.0180201	0.686553	0.0228768	0.716359	0.0144754	3.05263e-05	0.0422191	0.0790808	0.000598125	0.0920489	0.0574689	0.117721	0.999998	0.0216119	9.31394e-07	1.8965e-05	0.108887	chr9	140129022	chr9:140128562-140129023	Island	SLC34A3	Body
cg08322834	0.121744	0.0141989	0.168257	0.00862691	0.198224	0.021444	0.0602258	0.00205241	3.05474e-05	0.0422191	0.07648	0.00240833	0.161632	0.0465126	0.03166	0.999998	0.0299674	0.00024758	0.0014917	-0.0615185	chr16	24215619		OpenSea	PRKCB;PRKCB	Body;Body
cg06571187	0.149643	0.0130933	0.0672274	0.0150181	0.0681987	0.0264381	0.144659	0.0140459	3.05928e-05	0.0422191	-0.0814441	2.71015e-05	0.0199003	-0.0824153	0.942972	0.999998	0.000971267	0.714252	0.882675	-0.00498357	chr1	209878123		OpenSea	HSD11B1;HSD11B1;HSD11B1	TSS200;5'UTR;5'UTR
cg21451998	0.375733	0.0117194	0.282148	0.0347264	0.256635	0.0428425	0.131719	0.00859883	3.06046e-05	0.0422191	-0.119098	0.000305579	0.068766	-0.0935845	0.212257	0.999998	-0.0255132	7.57337e-09	6.32374e-07	-0.244013	chr1	110198240	chr1:110198541-110199127	N_Shore	GSTM4;GSTM4;GSTM4	TSS1500;TSS1500;TSS1500
cg12549906	0.652033	0.0150725	0.717391	0.011535	0.719845	0.012536	0.621719	0.0052911	3.06403e-05	0.0422191	0.0678118	4.44542e-05	0.0265251	0.0653582	0.828334	0.999998	0.0024536	0.0165852	0.0514248	-0.0303138	chr5	6846268		OpenSea
cg05406609	0.56003	0.0186657	0.471831	0.0213391	0.477803	0.0185664	0.562822	0.00735295	3.06906e-05	0.0422191	-0.0822268	1.48418e-05	0.0142375	-0.0881988	0.664277	0.999998	0.00597204	0.838732	0.943692	0.00279256	chr1	203619298		OpenSea	ATP2B4;ATP2B4	5'UTR;5'UTR
cg00238353	0.698012	0.0147272	0.638226	0.0383897	0.585247	0.0272751	0.809561	0.028267	3.07223e-05	0.0422191	-0.112765	0.00614906	0.228291	-0.0597859	0.0126659	0.999998	-0.0529789	3.43001e-05	0.000300781	0.111549	chr10	129785537		OpenSea	PTPRE	5'UTR
cg20577538	0.122537	0.0252232	0.0908101	0.0128354	0.0578049	0.0069619	0.0774699	0.00552079	3.07985e-05	0.0422191	-0.0647321	0.00995189	0.268581	-0.0317269	0.00785648	0.999998	-0.0330052	0.000857952	0.00419606	-0.0450671	chr2	207140030	chr2:207139336-207140031	Island	ZDBF2	5'UTR
cg14016406	0.480663	0.0107213	0.373416	0.0403812	0.313357	0.0627294	0.440645	0.0418999	3.08078e-05	0.0422191	-0.167306	0.00164051	0.139492	-0.107247	0.0463232	0.999998	-0.0600596	0.166868	0.341878	-0.0400178	chr3	32474566		OpenSea	CMTM7;CMTM7	Body;Body
cg04735713	0.639219	0.0174559	0.547522	0.00811556	0.57472	0.0106151	0.77115	0.0229071	3.10387e-05	0.0423222	-0.0644985	6.54884e-07	0.00203324	-0.0916967	0.0225124	0.999998	0.0271982	7.86663e-09	6.49111e-07	0.131931	chr17	70112190	chr17:70111979-70112308	Island	SOX9-AS1;SOX9-AS1	TSS200;Body
cg21735558	0.303958	0.0372185	0.195356	0.0285572	0.189709	0.0219046	0.249595	0.0246207	3.11052e-05	0.0423222	-0.114249	5.17815e-05	0.0287528	-0.108602	0.767583	0.999998	-0.0056468	0.0118714	0.0387273	-0.0543625	chr15	52051872		OpenSea	TMOD2;TMOD2	5'UTR;5'UTR
cg14642479	0.489468	0.0328098	0.339827	0.0228309	0.341452	0.03171	0.557401	0.0567083	3.11054e-05	0.0423222	-0.148016	2.78236e-05	0.0201796	-0.149642	0.947575	0.999998	0.0016251	0.0145116	0.0459098	0.0679324	chr20	50211163		OpenSea
cg09015271	0.902608	0.0146079	0.860837	0.024703	0.820508	0.0171432	0.926458	0.0225416	3.11897e-05	0.0423222	-0.0821003	0.00802071	0.249528	-0.0417707	0.00989397	0.999998	-0.0403296	0.0988437	0.22669	0.0238502	chr2	86008126		OpenSea	ATOH8	Body
cg12301705	0.703473	0.0202026	0.638018	0.0129034	0.631237	0.0167746	0.868545	0.0024475	3.12219e-05	0.0423222	-0.0722357	8.30656e-05	0.0370996	-0.0654551	0.576384	0.999998	-0.0067806	1.94594e-09	2.47666e-07	0.165072	chr6	4914637		OpenSea	CDYL;CDYL;CDYL;CDYL	Body;Body;Body;Body
cg02776315	0.588917	0.0132692	0.518397	0.0103652	0.498958	0.0131841	0.50682	0.0322727	3.12223e-05	0.0423222	-0.0899588	0.00031752	0.0698581	-0.0705203	0.209379	0.999998	-0.0194385	7.7536e-05	0.000578888	-0.0820966	chr2	48983178	chr2:48982621-48982958	S_Shore	LHCGR	TSS1500
cg18617393	0.16683	0.0133767	0.11111	0.0141953	0.0996964	0.0100764	0.0435777	0.0140229	3.1306e-05	0.0423588	-0.0671337	0.000190343	0.0550936	-0.0557205	0.318074	0.999998	-0.0114132	3.05889e-08	1.6502e-06	-0.123252	chr22	42322502	chr22:42322043-42322909	Island	TNFRSF13C	Body
cg12045002	0.54339	0.00239211	0.449357	0.0316011	0.463258	0.0221081	0.702776	0.00807938	3.14615e-05	0.0424923	-0.0801327	5.81032e-06	0.00814143	-0.0940336	0.308903	0.999998	0.0139009	1.13658e-08	8.35643e-07	0.159386	chr2	27069975	chr2:27070302-27072922	N_Shore	DPYSL5	TSS1500
cg23075961	0.412462	0.0379548	0.351286	0.0175085	0.28811	0.0155774	0.63205	0.0426544	3.15833e-05	0.0425301	-0.124352	0.00987865	0.267792	-0.0611762	0.00815241	0.999998	-0.063176	4.99053e-08	2.31875e-06	0.219588	chr10	99387778		OpenSea	MORN4;MORN4	5'UTR;5'UTR
cg25356006	0.627331	0.0318949	0.514493	0.0169375	0.451411	0.0569914	0.807924	0.0459533	3.16352e-05	0.0425301	-0.17592	0.00166536	0.140269	-0.112838	0.0470264	0.999998	-0.0630823	2.41874e-05	0.000228038	0.180593	chr15	72472792	chr15:72476676-72476969	N_Shelf	GRAMD2	Body
cg09717809	0.803487	0.0270739	0.727652	0.0426633	0.643788	0.061558	0.858705	0.0221818	3.16798e-05	0.0425301	-0.159699	0.0121315	0.286114	-0.0758351	0.0066576	0.999998	-0.0838643	0.0543529	0.139193	0.0552178	chr2	74375930	chr2:74374838-74375257	S_Shore	BOLA3;BOLA3	TSS1500;TSS1500
cg22808375	0.0518214	0.00513374	0.0618261	0.00151893	0.0855116	0.00122765	0.0346794	0.00315332	3.17168e-05	0.0425301	0.0336901	0.0927541	0.548694	0.0100046	0.000811295	0.504609	0.0236855	0.00809772	0.028	-0.0171421	chr1	98552661		OpenSea
cg17372758	0.0765668	0.00429165	0.0855018	0.000953159	0.123368	0.00525448	0.0873393	0.011185	3.19117e-05	0.0426323	0.0468015	0.265341	0.761701	0.008935	0.000244151	0.284112	0.0378665	0.183736	0.367772	0.0107725	chr10	73976798	chr10:73975671-73976115	S_Shore	ASCC1;C10orf104	TSS1500;5'UTR
cg06678140	0.300123	0.0100038	0.102765	0.0344	0.159697	0.0416629	0.256986	0.0370421	3.19486e-05	0.0426323	-0.140425	7.73683e-07	0.00225254	-0.197358	0.0275958	0.999998	0.0569323	0.0833131	0.197495	-0.0431363	chr21	37297144		OpenSea
cg09801687	0.1414	0.0135117	0.0999667	0.00324133	0.0816766	0.0188994	0.0557318	0.00713218	3.20082e-05	0.0426323	-0.0597238	0.000910232	0.110575	-0.0414337	0.084211	0.999998	-0.0182901	6.11437e-07	1.39042e-05	-0.0856686	chr1	21835424	chr1:21835548-21836344	N_Shore	ALPL	TSS1500
cg18087625	0.881097	0.0129591	0.821369	0.0222351	0.810623	0.00775924	0.923004	0.0131824	3.2069e-05	0.0426323	-0.0704736	0.000160446	0.0508267	-0.0597276	0.369885	0.999998	-0.010746	0.00292736	0.0118064	0.0419067	chr2	74076510		OpenSea	STAMBP;STAMBP;STAMBP	Body;Body;Body
cg07643096	0.321554	0.0194299	0.244202	0.0147251	0.241379	0.0143887	0.32186	0.0215268	3.20779e-05	0.0426323	-0.0801748	4.60326e-05	0.0269722	-0.0773522	0.83363	0.999998	-0.0028226	0.981837	0.99439	0.0003057	chr6	117802588	chr6:117803497-117804671	N_Shore	DCBLD1	TSS1500
cg23124642	0.878489	0.0165786	0.84506	0.00408767	0.822184	0.0160576	0.879938	0.00426362	3.21965e-05	0.042714	-0.0563045	0.00296823	0.175736	-0.0334286	0.027419	0.999998	-0.0228759	0.877996	0.959508	0.0014486	chr12	57392334		OpenSea
cg06433693	0.706091	0.00325339	0.679562	0.0310532	0.569506	0.0616006	0.810553	0.0138877	3.24621e-05	0.0428255	-0.136584	0.258276	0.755336	-0.0265284	0.000257188	0.291026	-0.110056	0.000407382	0.00225263	0.104462	chr20	45608040		OpenSea	EYA2;EYA2	5'UTR;5'UTR
cg17890074	0.912047	0.0118417	0.868591	0.0260728	0.837462	0.0128987	0.926494	0.00694859	3.24747e-05	0.0428255	-0.0745848	0.00340596	0.185261	-0.0434563	0.0242044	0.999998	-0.0311285	0.259533	0.474602	0.0144469	chr12	123251152		OpenSea	DENR	Body
cg15993363	0.548301	0.0107664	0.487835	0.00735385	0.48426	0.0162953	0.535287	0.0192644	3.24994e-05	0.0428255	-0.0640402	5.77641e-05	0.0307088	-0.060466	0.739785	0.999998	-0.0035742	0.237981	0.44575	-0.0130139	chr20	3228448	chr20:3229238-3229693	N_Shore
cg18234296	0.593248	0.034043	0.563689	0.00455602	0.509764	0.0115815	0.772753	0.0165046	3.25095e-05	0.0428255	-0.0834844	0.0500145	0.451019	-0.0295594	0.00161157	0.670142	-0.053925	4.43917e-09	4.37566e-07	0.179505	chr1	210407896	chr1:210405952-210407250	S_Shore	C1orf133;SERTAD4	TSS1500;5'UTR
cg04657183	0.63413	0.0109742	0.615244	0.023205	0.558652	0.00740272	0.751305	0.0157116	3.26727e-05	0.0429649	-0.0754775	0.151654	0.641052	-0.0188858	0.000485861	0.390066	-0.0565917	2.46512e-07	7.18629e-06	0.117175	chr2	175636905		OpenSea
cg14844341	0.815254	0.00800468	0.775399	0.0148036	0.753178	0.0157583	0.916584	0.0165145	3.27985e-05	0.0430547	-0.0620762	0.00169822	0.141155	-0.0398552	0.0480413	0.999998	-0.022221	1.35743e-07	4.70325e-06	0.10133	chr5	139089549	chr5:139088812-139091024	Island
cg16861508	0.151415	0.00336602	0.101814	0.0182478	0.0899195	0.00628619	0.0430913	0.0179009	3.28763e-05	0.0430812	-0.0614951	0.000257751	0.0637342	-0.0496009	0.26074	0.999998	-0.0118942	5.39879e-08	2.44809e-06	-0.108323	chr8	22926909	chr8:22925655-22926912	Island	TNFRSF10B;TNFRSF10B;TNFRSF10B	TSS1500;TSS1500;TSS1500
cg10791343	0.716815	0.0100775	0.741152	0.0147941	0.786431	0.0121423	0.558876	0.0266274	3.29854e-05	0.0431486	0.0696164	0.0528888	0.459431	0.0243368	0.00154557	0.65919	0.0452796	2.28639e-09	2.77318e-07	-0.157939	chr7	53103287	chr7:53103275-53103801	Island	POM121L12	TSS200
cg16019610	0.786549	0.0231666	0.683226	0.0197973	0.678295	0.0128053	0.820751	0.0353291	3.32249e-05	0.0432278	-0.108255	5.30417e-05	0.0291896	-0.103323	0.7866	0.999998	-0.004932	0.0767846	0.184775	0.0342017	chr2	239861020		OpenSea
cg06897860	0.176237	0.0139828	0.100188	0.0324151	0.0959341	0.00963022	0.0640811	0.00844997	3.33009e-05	0.0432278	-0.080303	5.74228e-05	0.0306435	-0.0760489	0.753087	0.999998	-0.00425405	8.72097e-07	1.80789e-05	-0.112156	chr1	54965458	chr1:54965023-54965391	S_Shore
cg23748654	0.705812	0.0320066	0.661919	0.0318386	0.582837	0.0426257	0.827714	0.00893913	3.33167e-05	0.0432278	-0.122975	0.0489088	0.447638	-0.0438924	0.00169724	0.679113	-0.0790824	3.64082e-05	0.000315477	0.121902	chr10	97421848		OpenSea
cg07551857	0.236561	0.0187926	0.18363	0.0194925	0.163687	0.0220873	0.0921443	0.00146101	3.33584e-05	0.0432278	-0.0728742	0.000646061	0.0952519	-0.0529317	0.120207	0.999998	-0.0199425	1.27893e-08	9.05514e-07	-0.144417	chr10	33270948	chr10:33269511-33269870	S_Shore
cg19828748	0.827087	0.00855904	0.782645	0.0289328	0.758639	0.00989016	0.902814	0.00445503	3.34123e-05	0.0432278	-0.0684478	0.00158129	0.137885	-0.0444425	0.052488	0.999998	-0.0240053	1.16857e-05	0.000128939	0.0757268	chr14	104175847		OpenSea	XRCC3;XRCC3;XRCC3	Body;Body;Body
cg08703540	0.0850494	0.00345632	0.0646245	0.00136033	0.0557559	0.00636493	0.0343078	0.00437358	3.34298e-05	0.0432278	-0.0292935	0.000904779	0.110309	-0.0204248	0.0886525	0.999998	-0.00886865	6.76218e-08	2.8675e-06	-0.0507416	chr15	74421848	chr15:74419870-74423044	Island	ISLR2;LOC283731;ISLR2;ISLR2;ISLR2;ISLR2	5'UTR;TSS1500;TSS1500;TSS1500;1stExon;TSS200
cg02662417	0.884224	0.0188437	0.818452	0.0020502	0.8209	0.00209301	0.92795	0.0121054	3.35528e-05	0.0432278	-0.0633241	2.27551e-05	0.018218	-0.0657715	0.818459	0.999998	0.00244735	0.00098102	0.00469377	0.0437262	chr6	157161545		OpenSea	ARID1B;ARID1B;ARID1B	Body;Body;Body
cg02779644	0.444038	0.00247196	0.350058	0.0132774	0.376983	0.0285189	0.458202	0.00696259	3.35582e-05	0.0432278	-0.0670559	8.45062e-07	0.00239511	-0.0939808	0.0295284	0.999998	0.0269249	0.222307	0.424129	0.0141639	chr1	59430673		OpenSea
cg23320029	0.873263	0.0174007	0.793691	0.0168774	0.791376	0.0260181	0.908367	0.0169454	3.36054e-05	0.0432278	-0.0818873	4.48597e-05	0.0266607	-0.0795723	0.866625	0.999998	-0.002315	0.0215662	0.064209	0.0351036	chr3	171004750		OpenSea	TNIK;TNIK;TNIK;TNIK;TNIK;TNIK;TNIK;TNIK	Body;Body;Body;Body;Body;Body;Body;Body
cg19929449	0.575533	0.00711964	0.501745	0.0139235	0.479617	0.020446	0.581603	0.0288718	3.36636e-05	0.0432278	-0.0959155	0.000399459	0.0774331	-0.073788	0.184963	0.999998	-0.0221275	0.707599	0.87893	0.0060698	chr2	85932339		OpenSea
cg09034795	0.874643	0.0075328	0.825225	0.0283739	0.798973	0.00289226	0.920278	0.0213441	3.3792e-05	0.0432278	-0.0756699	0.00152579	0.136139	-0.0494175	0.0549792	0.999998	-0.0262524	0.00274709	0.0111867	0.0456358	chr11	63676760	chr11:63676319-63676649	S_Shore	MARK2;MARK2;MARK2;MARK2;MARK2	3'UTR;3'UTR;3'UTR;3'UTR;3'UTR
cg02464026	0.453297	0.0301381	0.377682	0.0601105	0.219063	0.0959398	0.621869	0.0355622	3.38907e-05	0.0432278	-0.234234	0.0717468	0.505782	-0.0756147	0.00115422	0.595005	-0.158619	0.000706482	0.00356668	0.168572	chr5	76434879		OpenSea	ZBED3-AS1	Body
cg22851295	0.166455	0.00263286	0.0915849	0.0122202	0.107708	0.018151	0.442959	0.017678	3.39053e-05	0.0432278	-0.0587471	2.527e-06	0.00466865	-0.0748704	0.119768	0.999998	0.0161233	1.62671e-13	5.33846e-10	0.276503	chr6	10881949	chr6:10881846-10882051	Island	GCM2	1stExon
cg17478313	0.127016	0.00409412	0.0982675	0.00316778	0.093546	0.00475057	0.0516378	0.00438702	3.39276e-05	0.0432278	-0.0334698	0.000149181	0.0489122	-0.0287483	0.408308	0.999998	-0.0047215	2.60064e-09	3.02206e-07	-0.075378	chr14	23653041		OpenSea	SLC7A8	TSS200
cg04863613	0.268769	0.0126379	0.229596	0.0176568	0.203492	0.0122581	0.088037	0.0140178	3.3939e-05	0.0432278	-0.0652775	0.00285432	0.172891	-0.0391736	0.0302457	0.999998	-0.0261038	1.82153e-10	5.08562e-08	-0.180732	chr22	46028727		OpenSea
cg17838848	0.365183	0.0507572	0.13296	0.0181746	0.226692	0.0273455	0.408671	0.00728479	3.39703e-05	0.0432278	-0.138491	1.02312e-07	0.000607574	-0.232223	0.00116139	0.596021	0.0937317	0.0789809	0.189084	0.0434882	chr5	146835079	chr5:146832560-146833938	S_Shore	DPYSL3	Body
cg25533993	0.624717	0.0173514	0.503698	0.0302446	0.509949	0.0213426	0.661973	0.0327688	3.44769e-05	0.0436102	-0.114768	2.00033e-05	0.0169313	-0.121019	0.747229	0.999998	0.0062511	0.0707748	0.172912	0.0372562	chr19	50550284	chr19:50554012-50554492	N_Shelf	ZNF473;ZNF473	Body;Body
cg10958126	0.311623	0.0258341	0.229736	0.0276416	0.183132	0.0488248	0.25086	0.0247911	3.45283e-05	0.0436102	-0.128491	0.0018651	0.146314	-0.081887	0.0464938	0.999998	-0.0466042	0.0130222	0.0418905	-0.0607629	chr6	31497756		OpenSea	MCCD1	3'UTR
cg08598221	0.665268	0.0340628	0.596491	0.00517117	0.58097	0.0220745	0.757229	0.00387359	3.45524e-05	0.0436102	-0.0842981	0.000242998	0.0618019	-0.0687769	0.285558	0.999998	-0.0155212	1.40461e-05	0.000148758	0.0919608	chr8	121824929	chr8:121823534-121824720	S_Shore	SNTB1	TSS1500
cg25753473	0.719243	0.0611993	0.603649	0.0147818	0.567771	0.0100145	0.631842	0.0457935	3.46398e-05	0.0436102	-0.151471	0.000438775	0.0810328	-0.115594	0.175374	0.999998	-0.0358777	0.00380434	0.0147338	-0.0874002	chr6	170532835	chr6:170529588-170530672	S_Shelf
cg04940329	0.861578	0.0222076	0.820899	0.0310622	0.767967	0.0166458	0.919204	0.00346762	3.46621e-05	0.0436102	-0.0936114	0.0204511	0.339274	-0.0406792	0.00436425	0.902969	-0.0529322	0.00241372	0.0100316	0.0576259	chr17	39093054		OpenSea	KRT23	5'UTR
cg15912732	0.749456	0.00562844	0.710482	0.0141562	0.687762	0.0179161	0.844812	0.0184561	3.4665e-05	0.0436102	-0.0616939	0.00199663	0.150328	-0.0389741	0.043747	0.999998	-0.0227198	2.7841e-07	7.84744e-06	0.0953563	chr14	105255285	chr14:105251401-105251617	S_Shelf	AKT1;AKT1;AKT1	Body;Body;Body
cg14395897	0.842581	0.00729269	0.792792	0.00326479	0.785663	0.0128884	0.825187	0.0112931	3.4693e-05	0.0436102	-0.0569188	0.000128373	0.0457661	-0.0497893	0.462581	0.999998	-0.0071295	0.0870282	0.204558	-0.0173943	chr9	138709744	chr9:138709776-138711099	N_Shore	CAMSAP1	Body
cg02857325	0.407297	0.0143625	0.362094	0.0248647	0.315111	0.0156901	0.558858	0.0257497	3.47371e-05	0.0436102	-0.0921864	0.0106361	0.274797	-0.0452026	0.00846374	0.999998	-0.0469838	1.33329e-07	4.6421e-06	0.151561	chr16	86564928	chr16:86565357-86565861	N_Shore	MTHFSD;MTHFSD;MTHFSD;MTHFSD;MTHFSD;MTHFSD;MTHFSD	3'UTR;3'UTR;3'UTR;Body;3'UTR;Body;3'UTR
cg04366815	0.838673	0.00916545	0.792875	0.0228232	0.761005	0.0164818	0.85621	0.0198544	3.47972e-05	0.0436126	-0.0776678	0.00328538	0.182765	-0.0457986	0.0271315	0.999998	-0.0318692	0.195244	0.385005	0.017537	chr10	101690668		OpenSea	NCRNA00093;DNMBP	Body;Body
cg10453974	0.770475	0.0118976	0.671565	0.0233873	0.673043	0.0202878	0.852273	0.0288609	3.48883e-05	0.0436537	-0.0974323	2.99363e-05	0.0209592	-0.0989108	0.928409	0.999998	0.0014785	0.000189014	0.0011948	0.081798	chr10	116641464		OpenSea	FAM160B1	Body
cg04441843	0.907111	0.00797878	0.877154	0.00495487	0.867265	0.00725323	0.901596	0.0114777	3.50552e-05	0.0437892	-0.0398454	0.00050367	0.0857099	-0.0299566	0.157433	0.999998	-0.0098888	0.418419	0.656064	-0.00551524	chr8	1978647		OpenSea
cg24824472	0.470791	0.0482199	0.258917	0.0728358	0.241216	0.0717784	0.672083	0.0425771	3.51217e-05	0.0437992	-0.229575	7.78178e-05	0.0359201	-0.211874	0.649458	0.999998	-0.0177009	0.000127002	0.000862961	0.201292	chr6	112111043		OpenSea	FYN	5'UTR
cg13727362	0.220661	0.0217197	0.10853	0.0074027	0.104761	0.0425857	0.0423232	0.00715125	3.51993e-05	0.0438229	-0.115899	4.90493e-05	0.0278669	-0.112131	0.847544	0.999998	-0.0037685	2.98919e-07	8.26455e-06	-0.178337	chr1	41174571		OpenSea	NFYC;NFYC;NFYC;NFYC;NFYC;NFYC	TSS1500;5'UTR;5'UTR;5'UTR;5'UTR;5'UTR
cg22941668	0.518491	0.0193187	0.476494	0.0231494	0.41814	0.0258957	0.557447	0.0130613	3.53606e-05	0.0439506	-0.100351	0.0248775	0.360654	-0.041997	0.0036583	0.857564	-0.0583537	0.0352083	0.0969815	0.0389563	chr5	148810180		OpenSea	MIR145;LOC728264	TSS200;Body
cg19290761	0.623957	0.0201067	0.560666	0.0221224	0.529609	0.00963959	0.824745	0.0117616	3.54198e-05	0.0439512	-0.094347	0.00128573	0.126926	-0.0632907	0.0679999	0.999998	-0.0310563	5.62462e-09	5.13867e-07	0.200788	chr5	71827510		OpenSea
cg26508841	0.184823	0.00871163	0.138825	0.0107933	0.0812329	0.030887	0.183769	0.024271	3.56007e-05	0.0441025	-0.103591	0.0185613	0.328066	-0.045998	0.00496867	0.936701	-0.0575925	0.952051	0.985045	-0.0010541	chr17	65470761		OpenSea	PITPNC1;PITPNC1	Body;Body
cg07341738	0.304296	0.0114212	0.119541	0.0357082	0.182992	0.0379075	0.168341	0.015797	3.57263e-05	0.0441359	-0.121304	3.43305e-07	0.00129735	-0.184755	0.00734548	0.999998	0.0634511	1.09204e-05	0.000122278	-0.135956	chr2	127824713		OpenSea	BIN1;BIN1;BIN1;BIN1;BIN1;BIN1;BIN1;BIN1;BIN1;BIN1	Body;Body;Body;Body;Body;Body;Body;Body;Body;Body
cg05809266	0.748266	0.0181602	0.702444	0.0370778	0.651715	0.0216388	0.821878	0.00835727	3.57774e-05	0.0441359	-0.0965512	0.0130173	0.293129	-0.0458222	0.00715196	0.999998	-0.050729	0.000454684	0.00246855	0.0736118	chr2	158093133		OpenSea
cg17017189	0.584486	0.027707	0.514315	0.00483167	0.492823	0.0120046	0.827257	0.0193551	3.58127e-05	0.0441359	-0.0916628	0.000439397	0.0810989	-0.0701704	0.180817	0.999998	-0.0214924	3.47095e-10	7.81555e-08	0.242772	chr6	40722397		OpenSea
cg17016635	0.9067	0.00776903	0.865546	0.022415	0.844106	0.00648361	0.929096	0.0148445	3.58636e-05	0.0441359	-0.0625943	0.00151581	0.135818	-0.0411544	0.0590321	0.999998	-0.0214399	0.0498633	0.129603	0.0223956	chr9	131181240	chr9:131182468-131183335	N_Shore	CERCAM;MIR1268A	TSS200;Body
cg04131583	0.0566143	0.0117726	0.0749577	0.00456728	0.0943029	0.00641158	0.0307094	0.0069791	3.60183e-05	0.0441452	0.0376886	0.0113321	0.280072	0.0183434	0.00828569	0.999998	0.0193452	0.00107605	0.00506919	-0.0259049	chr16	86529961	chr16:86530747-86532994	N_Shore
cg02041347	0.183062	0.00255674	0.145782	0.0116204	0.136941	0.00324384	0.331679	0.0166032	3.60202e-05	0.0441452	-0.046121	0.000274101	0.065567	-0.0372802	0.268945	0.999998	-0.00884083	2.70194e-11	1.41874e-08	0.148616	chr17	750541		OpenSea	NXN;NXN	Body;Body
cg17753877	0.318769	0.0312862	0.169095	0.0265637	0.168981	0.0388395	0.369341	0.03829	3.60625e-05	0.0441452	-0.149788	3.63435e-05	0.0236128	-0.149673	0.996385	0.999998	-0.0001149	0.0624116	0.155932	0.0505728	chr9	3917289		OpenSea	GLIS3;GLIS3	Body;Body
cg00256231	0.601624	0.00714804	0.552575	0.0105376	0.555785	0.00482329	0.516723	0.00573975	3.61072e-05	0.0441452	-0.0458392	1.80114e-05	0.0159679	-0.0490484	0.680438	0.999998	0.00320919	3.26451e-08	1.72552e-06	-0.0849006	chr17	77916733	chr17:77916684-77916916	Island	TBC1D16	Body
cg00564285	0.601906	0.0191533	0.5287	0.00985294	0.542781	0.00881129	0.779778	0.0116541	3.62095e-05	0.044198	-0.0591251	3.7499e-06	0.00619388	-0.0732063	0.174937	0.999998	0.0140812	6.70014e-11	2.57876e-08	0.177871	chr8	143809893	chr8:143807788-143809310	S_Shore	THEM6	Body
cg14051336	0.519869	0.00246621	0.480669	0.0187682	0.466298	0.00960347	0.677652	0.00544192	3.6343e-05	0.0442888	-0.0535712	0.000651723	0.0955311	-0.0392006	0.130027	0.999998	-0.0143706	8.88328e-11	3.10165e-08	0.157782	chr5	149515317	chr5:149512300-149512530	S_Shelf	PDGFRB	Body
cg07958289	0.193005	0.0103311	0.146865	0.00858801	0.135254	0.0129107	0.137265	0.0187502	3.65738e-05	0.0444976	-0.0577509	0.00030812	0.0690057	-0.0461402	0.247997	0.999998	-0.0116107	5.21459e-05	0.000420429	-0.0557407	chr2	182547762	chr2:182547873-182549177	N_Shore
cg09348347	0.561276	0.00615624	0.518536	0.00716863	0.503985	0.0202055	0.544153	0.0152076	3.68191e-05	0.0446897	-0.0572909	0.000560408	0.0894454	-0.0427401	0.150467	0.999998	-0.0145508	0.0952041	0.219908	-0.0171231	chr12	56475912	chr12:56472792-56474393	S_Shore	ERBB3;ERBB3	Body;Body
cg11179308	0.15913	0.00818085	0.119561	0.0139119	0.111403	0.0102001	0.0685955	0.00899693	3.68512e-05	0.0446897	-0.0477276	0.000222674	0.0596541	-0.0395691	0.323026	0.999998	-0.0081585	2.49134e-08	1.43328e-06	-0.0905347	chr17	47987596	chr17:47987524-47988101	Island
cg14394458	0.562789	0.0346581	0.496474	0.01352	0.455921	0.0241688	0.60386	0.0274858	3.6942e-05	0.0447274	-0.106868	0.00238427	0.161026	-0.0663143	0.039598	0.999998	-0.0405535	0.0374927	0.102238	0.0410717	chr12	7254927		OpenSea	C1RL;C1RL;C1RL;C1RL	Body;Body;Body;Body
cg24435747	0.627475	0.0191321	0.552948	0.0126838	0.500387	0.0500794	0.260572	0.0232345	3.70311e-05	0.0447628	-0.127088	0.0035625	0.188427	-0.0745267	0.0269076	0.999998	-0.0525615	1.18148e-10	3.75705e-08	-0.366904	chr1	24514557	chr1:24513540-24514477	S_Shore	IL28RA;IL28RA;IL28RA	TSS1500;TSS1500;TSS1500
cg15407723	0.260291	0.023117	0.193516	0.0152955	0.182456	0.00653362	0.101264	0.0257941	3.71059e-05	0.0447809	-0.0778347	0.000163791	0.0513323	-0.0667742	0.40901	0.999998	-0.0110605	9.95665e-09	7.62336e-07	-0.159027	chr20	61846439	chr20:61846843-61848103	N_Shore	YTHDF1	Body
cg03282117	0.820635	0.0196239	0.795899	0.00276201	0.753164	0.0148947	0.89622	0.00991597	3.74311e-05	0.0449435	-0.0674714	0.0459737	0.439045	-0.0247365	0.00207174	0.720567	-0.0427349	1.15297e-05	0.000127577	0.0755845	chr14	97042499		OpenSea
cg09440757	0.081024	0.01702	0.11349	0.0315598	0.165848	0.0186667	0.0438888	0.0035769	3.74356e-05	0.0449435	0.0848244	0.0383833	0.414352	0.032466	0.00250086	0.76499	0.0523584	0.0204713	0.0614401	-0.0371352	chr8	56285714		OpenSea	XKR4	Body
cg12469778	0.458357	0.0362057	0.546045	0.00244037	0.561406	0.00599256	0.398874	0.0212199	3.74503e-05	0.0449435	0.103049	0.000178089	0.0533868	0.0876886	0.387476	0.999998	0.0153608	0.0039992	0.0153668	-0.0594825	chr3	182981632		OpenSea	MCF2L2;B3GNT5	Body;5'UTR
cg16667678	0.733379	0.0207321	0.675711	0.0107707	0.637656	0.0311014	0.863093	0.0117832	3.75177e-05	0.0449435	-0.0957231	0.00297847	0.176008	-0.0576684	0.0325001	0.999998	-0.0380547	1.41306e-06	2.58112e-05	0.129713	chr9	132537349		OpenSea
cg16301264	0.484721	0.00961371	0.42937	0.0318926	0.267594	0.0996622	0.670927	0.0307964	3.75899e-05	0.0449435	-0.217128	0.149841	0.638553	-0.0553516	0.000576292	0.422346	-0.161776	0.000166312	0.0010768	0.186205	chr14	61026646		OpenSea
cg26827355	0.639239	0.0147659	0.581228	0.0181137	0.568654	0.01554	0.629001	0.0207868	3.77251e-05	0.0449435	-0.0705844	0.000246036	0.062081	-0.0580107	0.304898	0.999998	-0.0125737	0.400372	0.637844	-0.0102381	chr22	20819812		OpenSea	KLHL22;KLHL22	Body;Body
cg07068664	0.573946	0.0249969	0.473961	0.049035	0.402924	0.0668684	0.67779	0.0115035	3.77478e-05	0.0449435	-0.171022	0.00368583	0.190992	-0.0999849	0.0266014	0.999998	-0.0710373	0.00282957	0.0114695	0.103844	chr2	158638872		OpenSea	ACVR1;ACVR1	Body;Body
cg20655068	0.0785566	0.00706981	0.138267	0.0151294	0.138704	0.0124176	0.0636807	0.00951874	3.78103e-05	0.0449435	0.0601477	4.06901e-05	0.0252245	0.0597108	0.965958	0.999998	0.0004369	0.161674	0.333681	-0.0148759	chr6	32188187		OpenSea	NOTCH4	Body
cg12695685	0.233178	0.0206318	0.171306	0.0140902	0.124927	0.00491408	0.387768	0.012135	3.78251e-05	0.0449435	-0.10825	0.0043027	0.20173	-0.0618719	0.0229196	0.999998	-0.0463786	7.79841e-07	1.66356e-05	0.15459	chr11	33890131	chr11:33890357-33891495	N_Shore	LMO2;LMO2;LMO2	Body;Body;Body
cg07003386	0.412722	0.0114109	0.344915	0.0247025	0.341437	0.0155681	0.45997	0.0144331	3.78413e-05	0.0449435	-0.0712846	6.22638e-05	0.0321743	-0.0678068	0.774758	0.999998	-0.00347774	0.00148405	0.00664656	0.0472483	chr1	7284400		OpenSea	CAMTA1	Body
cg19725418	0.483354	0.00673413	0.450576	0.0289383	0.393444	0.00460537	0.603135	0.029882	3.79674e-05	0.0450143	-0.0899096	0.0473092	0.442976	-0.0327775	0.00204381	0.715948	-0.0571321	1.73814e-06	3.00643e-05	0.119781	chr2	240090401		OpenSea	HDAC4	Body
cg08796240	0.933573	0.00984781	0.89929	0.0165542	0.870896	0.0244337	0.971785	0.00372997	3.80704e-05	0.0450143	-0.0626768	0.00576703	0.223419	-0.0342829	0.0173099	0.999998	-0.0283939	0.00276578	0.0112504	0.0382117	chr16	70733832		OpenSea	VAC14	Body
cg26676416	0.724686	0.0149844	0.683387	0.0405161	0.585921	0.0564225	0.862083	0.0150244	3.80814e-05	0.0450143	-0.138766	0.0974749	0.557607	-0.0412996	0.000946098	0.537925	-0.0974662	4.2074e-05	0.000354075	0.137397	chr3	72312046		OpenSea
cg02014217	0.681409	0.0172194	0.647166	0.00955065	0.604563	0.0134527	0.77008	0.0197176	3.83219e-05	0.0451867	-0.0768458	0.0189263	0.330447	-0.0342427	0.00530843	0.961574	-0.0426031	8.61322e-06	0.000101671	0.0886709	chr4	1015600	chr4:1017524-1018938	N_Shore	FGFRL1;FGFRL1;FGFRL1	Body;Body;Body
cg17181966	0.564967	0.0234655	0.441619	0.0488622	0.42748	0.00277485	0.607801	0.0447909	3.8348e-05	0.0451867	-0.137486	0.000110987	0.0425	-0.123347	0.549015	0.999998	-0.0141389	0.0843984	0.199558	0.0428339	chr2	242952828	chr2:242948740-242952837	Island
cg16553272	0.810894	0.00742659	0.746258	0.00843762	0.762103	0.00196102	0.871136	0.0107448	3.86221e-05	0.0454381	-0.0487913	1.88896e-06	0.00386174	-0.0646357	0.0735227	0.999998	0.0158444	4.15174e-06	5.80091e-05	0.0602421	chr6	31847028		OpenSea	SLC44A4	TSS1500
cg23441297	0.408743	0.0188987	0.46451	0.0303742	0.498811	0.0147797	0.322829	0.0196615	3.87734e-05	0.0455032	0.0900683	0.00250804	0.16449	0.055767	0.0398034	0.999998	0.0343013	6.20279e-05	0.000483165	-0.0859144	chr5	7805899		OpenSea	ADCY2	Body
cg09523390	0.451108	0.029457	0.350327	0.0172569	0.340602	0.0110801	0.580792	0.0402371	3.88669e-05	0.0455032	-0.110506	9.61247e-05	0.0397981	-0.100781	0.607933	0.999998	-0.0097245	7.28589e-06	8.93442e-05	0.129684	chr3	129693212	chr3:129693127-129694841	Island	TRH	TSS200
cg24423515	0.107891	0.00394257	0.0762031	0.00360743	0.067383	0.00416101	0.0637728	0.0103922	3.89817e-05	0.0455032	-0.0405079	0.000391915	0.0769476	-0.0316878	0.215543	0.999998	-0.00882003	1.6202e-05	0.000166319	-0.0441181	chr4	77819003	chr4:77818015-77819600	Island	ANKRD56	TSS200
cg02487130	0.812602	0.0255379	0.76524	0.0263194	0.717621	0.0322337	0.956973	0.00627875	3.90102e-05	0.0455032	-0.0949808	0.0103133	0.272074	-0.0473616	0.00999166	0.999998	-0.0476192	3.89667e-07	1.00054e-05	0.144372	chr2	220349733	chr2:220348955-220349784	Island	SPEG	Body
cg17785214	0.153092	0.0180025	0.104142	0.00620707	0.102831	0.00527451	0.0549187	0.00719601	3.90693e-05	0.0455032	-0.0502609	5.08963e-05	0.0283776	-0.0489494	0.878598	0.999998	-0.0013115	1.86138e-08	1.17622e-06	-0.098173	chr15	74421722	chr15:74419870-74423044	Island	ISLR2;ISLR2;ISLR2;LOC283731;ISLR2;ISLR2	TSS1500;TSS1500;TSS1500;TSS200;1stExon;5'UTR
cg22089250	0.442313	0.0102072	0.339532	0.0209088	0.360488	0.0246539	0.529772	0.0208137	3.9093e-05	0.0455032	-0.0818242	3.47718e-06	0.00588636	-0.102781	0.149553	0.999998	0.0209564	1.977e-05	0.000194456	0.0874595	chr16	54456148		OpenSea
cg09977615	0.276872	0.039385	0.169427	0.02607	0.157201	0.0292362	0.236903	0.0246761	3.91031e-05	0.0455032	-0.119671	0.000112238	0.0427167	-0.107445	0.552375	0.999998	-0.0122257	0.0668572	0.165012	-0.0399683	chr20	33600191		OpenSea	TRPC4AP;TRPC4AP	Body;Body
cg17010835	0.537989	0.0205638	0.569769	0.0212657	0.62586	0.00925062	0.447079	0.0241611	3.92075e-05	0.0455538	0.0878708	0.0494778	0.449353	0.0317801	0.00202347	0.715888	0.0560907	2.77606e-05	0.000254277	-0.0909099	chr14	104865112		OpenSea
cg14533651	0.703122	0.0150081	0.760964	0.0279614	0.785232	0.017025	0.641193	0.0106156	3.92691e-05	0.0455546	0.0821108	0.000946961	0.112505	0.0578424	0.100528	0.999998	0.0242684	0.000539363	0.00284758	-0.0619288	chr12	13715927	chr12:13715849-13717034	Island	GRIN2B	Body
cg12674840	0.662886	0.0105489	0.620761	0.0146352	0.605612	0.0106946	0.709355	0.00225907	3.95003e-05	0.045752	-0.0572745	0.000668951	0.0966659	-0.0421256	0.138026	0.999998	-0.0151489	0.000287636	0.00168837	0.046469	chr4	2275801	chr4:2277519-2277909	N_Shore	ZFYVE28	Body
cg14027161	0.777264	0.0388741	0.732827	0.00558232	0.68056	0.0283542	0.862711	0.0139583	3.97235e-05	0.0458818	-0.0967038	0.0164185	0.315616	-0.0444366	0.00639252	0.992552	-0.0522672	0.00013247	0.000893574	0.0854471	chr18	9913006	chr18:9913464-9915164	N_Shore	VAPA;VAPA	TSS1500;TSS1500
cg14893314	0.864797	0.0100598	0.833539	0.00646772	0.803525	0.0188268	0.88211	0.0158476	3.97351e-05	0.0458818	-0.0612724	0.00911314	0.260231	-0.0312588	0.0115496	0.999998	-0.0300136	0.115282	0.256259	0.0173129	chr17	16845262		OpenSea	TNFRSF13B	Body
cg03008316	0.788672	0.00773989	0.760625	0.020547	0.70547	0.0205941	0.8482	0.0186256	4.00907e-05	0.0462044	-0.0832015	0.0652345	0.491269	-0.0280469	0.00154894	0.659634	-0.0551546	0.000849307	0.00415984	0.0595286	chr9	112719640		OpenSea	PALM2-AKAP2;PALM2-AKAP2	Body;Body
cg02610221	0.386811	0.0182876	0.327389	0.0172602	0.317329	0.00712889	0.247166	0.0153982	4.01379e-05	0.0462044	-0.0694819	0.000181153	0.0539731	-0.0594227	0.404059	0.999998	-0.0100592	1.34857e-08	9.40141e-07	-0.139645	chr8	17207635		OpenSea	MTMR7	Body
cg02846651	0.318157	0.0151389	0.210474	0.00604274	0.229999	0.0297016	0.156216	0.028318	4.0251e-05	0.0462634	-0.0881576	4.89006e-06	0.00727728	-0.107683	0.209559	0.999998	0.0195253	4.12595e-08	2.02865e-06	-0.161941	chr1	61546179	chr1:61548753-61549564	N_Shelf	NFIA;NFIA	TSS1500;Body
cg04381957	0.285501	0.0196483	0.171148	0.0129927	0.190073	0.012619	0.286685	0.033248	4.03634e-05	0.0462848	-0.0954278	6.04855e-06	0.00824981	-0.114353	0.258605	0.999998	0.0189247	0.942277	0.981798	0.00118389	chr3	16550461	chr3:16554327-16555413	N_Shelf	RFTN1	5'UTR
cg01558390	0.38223	0.0118657	0.288489	0.0320025	0.289169	0.0168486	0.297138	0.0276948	4.04281e-05	0.0462848	-0.0930607	3.75694e-05	0.0241503	-0.0937408	0.96598	0.999998	0.000680121	9.73446e-05	0.00069539	-0.085092	chr10	22974972		OpenSea	PIP4K2A	Body
cg04670666	0.153837	0.0139176	0.111205	0.00435619	0.091527	0.000922405	0.0681392	0.0107869	4.05293e-05	0.0462848	-0.0623103	0.00122349	0.124655	-0.042632	0.0821668	0.999998	-0.0196783	1.30188e-06	2.42784e-05	-0.0856981	chr10	124896129	chr10:124894075-124897366	Island	HMX3	Body
cg27642002	0.371904	0.0226132	0.313403	0.00936716	0.284048	0.0164083	0.365577	0.0282277	4.05429e-05	0.0462849	-0.0878565	0.00150981	0.135537	-0.058501	0.0676212	0.999998	-0.0293555	0.675342	0.85999	-0.0063278	chr11	122958609		OpenSea	CLMP	Body
cg15797817	0.831346	0.0217807	0.774619	0.0343892	0.741131	0.0169743	0.810101	0.0157855	4.05968e-05	0.0462849	-0.0902148	0.00231803	0.159343	-0.0567268	0.0451608	0.999998	-0.033488	0.184116	0.368351	-0.0212457	chr10	17045800		OpenSea	CUBN	Body
cg10155715	0.22066	0.000760161	0.189331	0.0112964	0.160457	0.00658636	0.236587	0.0163667	4.06408e-05	0.0462849	-0.0602026	0.00819864	0.251301	-0.0313284	0.0131706	0.999998	-0.0288742	0.138959	0.296846	0.0159275	chr1	219399338		OpenSea
cg13262310	0.19561	0.0100032	0.165939	0.00455111	0.156446	0.00393176	0.217351	0.0110663	4.0939e-05	0.0464726	-0.0391638	0.000537808	0.0880317	-0.0296704	0.17274	0.999998	-0.0094934	0.0054921	0.0201384	0.0217411	chr17	56609582	chr17:56609025-56609583	Island	SEPT4;SEPT4	TSS200;TSS200
cg23499955	0.511751	0.0117016	0.421983	0.0216244	0.41396	0.0267261	0.326105	0.0286905	4.09624e-05	0.0464726	-0.0977918	9.49409e-05	0.0395759	-0.0897688	0.633987	0.999998	-0.008023	2.80984e-08	1.55603e-06	-0.185646	chr10	50396425		OpenSea	C10orf128	TSS200
cg13222924	0.187508	0.020452	0.0613655	0.0073081	0.0943872	0.0233007	0.102938	0.0137309	4.0992e-05	0.0464726	-0.0931209	1.5684e-06	0.0034516	-0.126143	0.0543979	0.999998	0.0330217	0.000105257	0.000740552	-0.0845698	chr8	131218882		OpenSea	ASAP1;ASAP1	Body;Body
cg04995108	0.717375	0.0123842	0.642359	0.0274506	0.639876	0.0237691	0.813463	0.00490594	4.11291e-05	0.0464813	-0.0774986	5.68835e-05	0.0306048	-0.0750156	0.852022	0.999998	-0.00248295	4.24751e-06	5.90352e-05	0.096088	chr6	16583141		OpenSea	ATXN1;ATXN1	5'UTR;5'UTR
cg07378725	0.728808	0.0141572	0.695057	0.0143041	0.673211	0.0161607	0.873669	0.00709095	4.11777e-05	0.0464813	-0.0555969	0.00301242	0.176744	-0.0337512	0.0356768	0.999998	-0.0218457	5.12966e-10	1.00926e-07	0.144861	chr15	57798488		OpenSea	CGNL1;CGNL1	Body;Body
cg23570321	0.418221	0.00848135	0.279175	0.0308758	0.290768	0.0191345	0.475617	0.0440599	4.12097e-05	0.0464813	-0.127453	1.68682e-05	0.0154296	-0.139047	0.598159	0.999998	0.011593	0.0186044	0.0566648	0.0573957	chr6	157948776		OpenSea	MIR3692;ZDHHC14;ZDHHC14	TSS1500;Body;Body
cg14358088	0.771097	0.0124466	0.712069	0.0229973	0.672581	0.0202778	0.827779	0.0367983	4.1301e-05	0.0464813	-0.0985163	0.00330849	0.183225	-0.0590284	0.0326968	0.999998	-0.0394879	0.00436447	0.0165515	0.0566816	chr6	2063957		OpenSea	GMDS	Body
cg20502011	0.467634	0.0062775	0.399296	0.0295506	0.394329	0.0113882	0.527908	0.018904	4.13103e-05	0.0464813	-0.0733045	8.24885e-05	0.036981	-0.0683378	0.694011	0.999998	-0.0049667	0.000265671	0.00158068	0.0602745	chr18	53750536		OpenSea
cg21519887	0.39811	0.00683342	0.256482	0.0578313	0.228868	0.0444742	0.369559	0.0500821	4.14276e-05	0.0465433	-0.169242	0.000227339	0.0602284	-0.141628	0.350174	0.999998	-0.0276137	0.334603	0.566752	-0.0285509	chr8	82470372		OpenSea
cg23416081	0.316301	0.0514856	0.0339291	0.00805439	0.164193	0.0382196	0.391661	0.0408388	4.17204e-05	0.0465879	-0.152107	3.78721e-08	0.000322017	-0.282372	0.000185332	0.239353	0.130264	0.011126	0.0366518	0.0753608	chr6	35693573	chr6:35695725-35696156	N_Shelf	FKBP5	5'UTR
cg19100778	0.905613	0.0145649	0.903521	0.00477607	0.860045	0.00497564	0.945465	0.00451212	4.17456e-05	0.0465879	-0.0455675	0.789725	0.982058	-0.0020916	6.6512e-05	0.137478	-0.0434759	0.000152705	0.00100425	0.0398521	chr11	116873738		OpenSea	SIK3;SIK3;SIK3	Body;Body;5'UTR
cg11031714	0.804704	0.0204272	0.766149	0.00229314	0.734496	0.0220517	0.910554	0.00925777	4.1771e-05	0.0465879	-0.070208	0.00596423	0.225812	-0.0385553	0.018624	0.999998	-0.0316527	4.64645e-07	1.14e-05	0.10585	chr3	127394943	chr3:127391011-127392434	S_Shelf	ABTB1;ABTB1;ABTB1	Body;5'UTR;Body
cg11470256	0.412993	0.00148526	0.355273	0.0123719	0.349228	0.0166501	0.536212	0.0131769	4.17727e-05	0.0465879	-0.063765	0.000110546	0.0424395	-0.0577203	0.583484	0.999998	-0.0060447	2.31046e-08	1.36232e-06	0.123219	chr13	111839122		OpenSea	ARHGEF7;ARHGEF7;ARHGEF7;ARHGEF7;ARHGEF7	TSS200;5'UTR;Body;Body;Body
cg09433910	0.231461	0.0312628	0.175173	0.0180384	0.157718	0.00439374	0.436893	0.00399688	4.1791e-05	0.0465879	-0.0737437	0.000513509	0.0863597	-0.056289	0.183228	0.999998	-0.0174547	2.19887e-10	5.77572e-08	0.205432	chr17	1626509	chr17:1627745-1629897	N_Shore	WDR81;WDR81;WDR81	TSS1500;Body;5'UTR
cg20245444	0.588678	0.0309593	0.51874	0.0267835	0.470245	0.0426248	0.802316	0.00557552	4.18981e-05	0.0465879	-0.118433	0.00369397	0.191167	-0.0699389	0.0298612	0.999998	-0.0484944	5.41537e-08	2.45293e-06	0.213638	chr17	74434084		OpenSea	UBE2O	Body
cg14339738	0.561792	0.0269093	0.321091	0.0438873	0.35049	0.0342821	0.636716	0.0879324	4.19032e-05	0.0465879	-0.211301	1.08731e-05	0.0117772	-0.2407	0.424101	0.999998	0.029399	0.0548763	0.140292	0.0749241	chr8	117672859		OpenSea	EIF3H	Body
cg21954277	0.381664	0.021022	0.275782	0.0436646	0.265922	0.0275006	0.578569	0.0177931	4.20724e-05	0.0467067	-0.115742	0.000100653	0.040556	-0.105882	0.622049	0.999998	-0.0098604	1.11008e-07	4.06045e-06	0.196905	chr6	41855455		OpenSea	USP49	5'UTR
cg02448743	0.869677	0.00790464	0.794271	0.0306304	0.780825	0.00897551	0.816658	0.0309651	4.2339e-05	0.0467623	-0.0888524	0.00020408	0.0570418	-0.0754067	0.386148	0.999998	-0.0134457	0.00346301	0.013607	-0.05302	chr10	102824003	chr10:102825929-102827693	N_Shore	KAZALD1	Body
cg11588317	0.616206	0.0258038	0.495898	0.0152752	0.513552	0.0166829	0.495757	0.0195185	4.2484e-05	0.0467623	-0.102654	8.13463e-06	0.010011	-0.120308	0.32679	0.999998	0.0176543	8.03252e-06	9.63337e-05	-0.120449	chr11	95837120		OpenSea	MAML2	Body
cg07043863	0.801501	0.0277205	0.66686	0.0383069	0.675962	0.0447787	0.876168	0.0103005	4.24944e-05	0.0467623	-0.125539	2.08049e-05	0.0172776	-0.134641	0.674754	0.999998	0.00910189	0.00355132	0.0139009	0.0746663	chr15	31748076	chr15:31745466-31745751	S_Shelf
cg06179749	0.668951	0.034077	0.578783	0.012393	0.508693	0.0259169	0.601632	0.0711395	4.25797e-05	0.0467623	-0.160258	0.00516227	0.21493	-0.090168	0.0219384	0.999998	-0.0700901	0.0266933	0.0768437	-0.0673194	chr1	33799703		OpenSea	PHC2;PHC2	Body;Body
cg23062713	0.45016	0.0593033	0.156678	0.0450417	0.287521	0.00982238	0.135436	0.0382174	4.25909e-05	0.0467623	-0.162638	5.50098e-08	0.000413842	-0.293482	0.000331276	0.324442	0.130843	2.32553e-08	1.3684e-06	-0.314724	chr1	183107206		OpenSea	LAMC1	Body
cg03917138	0.721134	0.021489	0.731921	0.0185507	0.649623	0.0120845	0.930801	0.00619418	4.26002e-05	0.0467623	-0.0715112	0.387924	0.848632	0.0107866	9.92095e-06	0.0419393	-0.0822978	1.15824e-10	3.70837e-08	0.209667	chr17	70120182	chr17:70120139-70120442	Island	SOX9	Body
cg13974436	0.67172	0.0464039	0.561041	0.0524607	0.426732	0.081606	0.711681	0.0689665	4.26178e-05	0.0467623	-0.244988	0.0186174	0.328473	-0.11068	0.00610677	0.988403	-0.134309	0.351629	0.585694	0.0399608	chr5	9402292		OpenSea	SEMA5A	5'UTR
cg08833308	0.183725	0.0157489	0.13201	0.0162255	0.114433	0.0250288	0.0480983	0.00384652	4.26645e-05	0.0467623	-0.0692919	0.000631397	0.0940344	-0.0517148	0.15652	0.999998	-0.0175771	2.0228e-08	1.24336e-06	-0.135626	chr13	29068417	chr13:29067788-29069977	Island	FLT1;FLT1;FLT1;FLT1	Body;Body;Body;Body
cg03989480	0.377903	0.0184554	0.284492	0.0149045	0.267928	0.0386191	0.432231	0.0133751	4.2685e-05	0.0467623	-0.109975	0.000204031	0.0570418	-0.0934109	0.388698	0.999998	-0.0165638	0.0114614	0.0375848	0.0543283	chr1	50885352	chr1:50884228-50891471	Island	DMRTA2	Body
cg26963253	0.658368	0.00962915	0.629386	0.0282041	0.55469	0.0260848	0.692822	0.0355101	4.29994e-05	0.0470379	-0.103678	0.121527	0.597713	-0.0289827	0.000849586	0.516826	-0.0746955	0.0703965	0.172148	0.0344542	chr10	5741251		OpenSea	FAM208B	5'UTR
cg09424682	0.465797	0.0144788	0.505384	0.00874492	0.534271	0.0151919	0.416773	0.0175725	4.30943e-05	0.0470441	0.0684743	0.00434772	0.202444	0.0395868	0.0263044	0.999998	0.0288875	0.000895548	0.00434923	-0.0490235	chr3	191670257		OpenSea
cg21384961	0.299175	0.0143329	0.260588	0.0376297	0.201365	0.0169315	0.561505	0.00477066	4.31347e-05	0.0470441	-0.0978101	0.0357718	0.405403	-0.0385874	0.00316957	0.823758	-0.0592227	3.74701e-10	8.20695e-08	0.262329	chr6	6885899		OpenSea
cg22346081	0.861482	0.00957405	0.830716	0.0139502	0.811129	0.0126282	0.898839	0.00721936	4.31937e-05	0.0470441	-0.0503534	0.00297705	0.175987	-0.0307656	0.0380532	0.999998	-0.0195878	0.000670298	0.00341172	0.0373571	chr1	109937191	chr1:109940074-109940894	N_Shelf	SORT1	Body
cg12576213	0.780651	0.00918319	0.719042	0.0133892	0.734234	0.00777626	0.880163	0.00878525	4.33608e-05	0.0471575	-0.0464171	2.10556e-06	0.00417895	-0.0616085	0.0744775	0.999998	0.0151914	6.60586e-09	5.75142e-07	0.0995123	chr1	6374235		OpenSea	ACOT7;ACOT7;ACOT7;ACOT7	Body;Body;Body;Body
cg22352397	0.0974991	0.0162039	0.143181	0.0124683	0.149661	0.0129764	0.0512556	0.00499442	4.35061e-05	0.0472468	0.0521614	0.000156643	0.0503465	0.0456822	0.476007	0.999998	0.0064792	0.00013978	0.000933938	-0.0462435	chr3	79987556		OpenSea
cg13143477	0.87857	0.00370525	0.841949	0.00921461	0.831876	0.0151983	0.946119	0.00875518	4.36898e-05	0.0473649	-0.0466938	0.00042288	0.079604	-0.036621	0.224549	0.999998	-0.0100728	7.92964e-07	1.68416e-05	0.0675485	chr7	47354431		OpenSea	TNS3	Body
cg03500065	0.477112	0.0102789	0.428482	0.0118718	0.406629	0.0073098	0.499986	0.0302468	4.37414e-05	0.0473649	-0.070483	0.00121582	0.124403	-0.0486308	0.089484	0.999998	-0.0218523	0.0769018	0.185004	0.0228738	chr7	45112083		OpenSea	CCM2;CCM2;CCM2;CCM2;CCM2	Body;Body;Body;Body;Body
cg10652833	0.407369	0.0146938	0.434625	0.0122817	0.461608	0.0096645	0.284536	0.00749021	4.40936e-05	0.0476772	0.0542394	0.010585	0.2745	0.0272559	0.0112161	0.999998	0.0269835	3.3737e-09	3.60827e-07	-0.122832	chr15	78108562	chr15:78110841-78112853	N_Shelf
cg13460850	0.766447	0.0413154	0.690281	0.0518119	0.619188	0.0391475	0.886479	0.0104678	4.42485e-05	0.0477294	-0.147259	0.00894974	0.258549	-0.0761666	0.0133123	0.999998	-0.0710926	0.000305206	0.00177347	0.120032	chr3	184302398	chr3:184301117-184302134	S_Shore
cg02657855	0.427585	0.0226018	0.305858	0.0319853	0.231021	0.0712039	0.638254	0.0467469	4.43459e-05	0.0477295	-0.196564	0.00275691	0.17052	-0.121727	0.0421702	0.999998	-0.074837	2.19001e-05	0.000210798	0.21067	chr7	33802595		OpenSea
cg04726400	0.371259	0.00922809	0.311366	0.0120995	0.30722	0.0145353	0.162945	0.0218318	4.43685e-05	0.0477295	-0.0640393	8.56575e-05	0.037635	-0.059893	0.708861	0.999998	-0.00414626	3.13363e-11	1.56106e-08	-0.208314	chr11	56912392		OpenSea
cg13992500	0.303005	0.0144617	0.0889792	0.0187009	0.209921	0.0355213	0.593209	0.0187393	4.44221e-05	0.0477294	-0.0930841	2.80817e-09	5.83663e-05	-0.214026	2.74954e-06	0.0187029	0.120942	5.48011e-11	2.25766e-08	0.290204	chr14	93186100		OpenSea	LGMN;LGMN	Body;Body
cg07364295	0.138922	0.00661743	0.0836193	0.00295984	0.0815322	0.0120416	0.142437	0.0247246	4.45303e-05	0.0477295	-0.05739	6.42714e-05	0.0326158	-0.0553029	0.833644	0.999998	-0.00208709	0.72398	0.888028	0.00351462	chr4	25863659	chr4:25865063-25865376	N_Shore	SEL1L3;SEL1L3;SEL1L3	5'UTR;Body;Body
cg00242020	0.226909	0.0158379	0.171498	0.00912668	0.162616	0.0159737	0.178367	0.00780173	4.46487e-05	0.0477295	-0.064293	0.000186068	0.0545896	-0.0554105	0.430137	0.999998	-0.00888253	0.000595439	0.00309234	-0.0485414	chr8	37797632		OpenSea	GOT1L1;GOT1L1	5'UTR;1stExon
cg16614484	0.422071	0.0113157	0.338545	0.0134868	0.350255	0.023459	0.496981	0.0229109	4.4667e-05	0.0477294	-0.0718163	9.32105e-06	0.0108171	-0.0835256	0.354009	0.999998	0.0117093	2.91621e-05	0.000264363	0.0749101	chr6	44621795		OpenSea
cg01602730	0.501521	0.0270794	0.399151	0.0212659	0.403078	0.0280025	0.384128	0.023866	4.46812e-05	0.0477295	-0.0984431	3.00988e-05	0.0210085	-0.10237	0.817902	0.999998	0.00392661	7.12014e-06	8.773e-05	-0.117393	chr1	153671011		OpenSea
cg00619628	0.633044	0.0250878	0.610178	0.0206788	0.551851	0.0167298	0.705911	0.017979	4.47515e-05	0.0477295	-0.0811934	0.120364	0.596115	-0.022866	0.000898237	0.527219	-0.0583274	0.000127973	0.000868605	0.0728669	chr6	151258451		OpenSea	MTHFD1L	Body
cg17289878	0.123782	0.0150239	0.0271843	0.00757535	0.0470695	0.021673	0.0678495	0.0126925	4.48194e-05	0.0477294	-0.0767129	3.9352e-06	0.00637332	-0.0965981	0.150153	0.999998	0.0198852	0.000797236	0.00394652	-0.0559329	chr10	71890881	chr10:71892092-71892802	N_Shore	AIFM2;AIFM2	5'UTR;5'UTR
cg24330456	0.43637	0.0312263	0.305499	0.0312723	0.300171	0.00933712	0.662913	0.0443782	4.49002e-05	0.0477294	-0.136199	6.6637e-05	0.0330887	-0.130871	0.821419	0.999998	-0.0053282	1.57535e-07	5.23187e-06	0.226542	chr6	30038955	chr6:30038881-30039477	Island	RNF39;RNF39	Body;Body
cg01518459	0.292332	0.0265006	0.235715	0.00900335	0.167712	0.0521277	0.251991	0.019958	4.49679e-05	0.0477295	-0.12462	0.0185947	0.32833	-0.0566164	0.00650608	0.996544	-0.0680037	0.078297	0.187739	-0.0403413	chr19	30199590		OpenSea	C19orf12;C19orf12	Body;5'UTR
cg17929859	0.600269	0.00705334	0.522219	0.0194106	0.512705	0.00513166	0.560367	0.0284178	4.49896e-05	0.0477294	-0.0875634	0.000137107	0.0469302	-0.0780503	0.533471	0.999998	-0.0095131	0.0183103	0.0559033	-0.0399015	chr17	76587699		OpenSea
cg25305776	0.438332	0.0245625	0.21721	0.0174383	0.304647	0.0371763	0.355352	0.045777	4.5035e-05	0.0477294	-0.133685	1.69067e-07	0.000837769	-0.221122	0.00187135	0.704233	0.0874369	0.00274165	0.0111677	-0.0829802	chr8	30573560		OpenSea	GSR	Body
cg06302690	0.150657	0.0356042	0.08515	0.00699699	0.0768612	0.00717743	0.0326931	0.00656035	4.51446e-05	0.047778	-0.0737957	0.000142979	0.0477813	-0.0655069	0.520053	0.999998	-0.00828878	2.54987e-07	7.36164e-06	-0.117964	chr15	65197923	chr15:65197799-65198063	Island
cg18064917	0.429546	0.0603297	0.263591	0.0307854	0.227837	0.0720198	0.318632	0.0431126	4.55053e-05	0.0480832	-0.201708	0.000288024	0.0672726	-0.165955	0.315901	0.999998	-0.0357538	0.00624598	0.0224628	-0.110914	chr2	47420867		OpenSea
cg26685638	0.80256	0.00592231	0.799134	0.0212774	0.740717	0.0199286	0.897498	0.00330046	4.55987e-05	0.0480832	-0.0618432	0.749828	0.976053	-0.0034263	7.98956e-05	0.152405	-0.0584169	4.16514e-07	1.05157e-05	0.0949377	chr11	9125286		OpenSea
cg09284275	0.308096	0.0108612	0.220498	0.027651	0.224366	0.0273778	0.440651	0.00979596	4.56569e-05	0.0480832	-0.0837298	2.89255e-05	0.0205539	-0.0875984	0.790209	0.999998	0.0038686	2.89905e-07	8.08492e-06	0.132555	chr16	15923487		OpenSea	MYH11;MYH11;MYH11;MYH11	Body;Body;Body;Body
cg06288712	0.667818	0.0164015	0.484158	0.0455872	0.536193	0.0262955	0.783884	0.0418231	4.57584e-05	0.0480832	-0.131625	1.26784e-06	0.00304837	-0.18366	0.0363793	0.999998	0.0520349	0.000154048	0.00101138	0.116066	chr8	30294180		OpenSea	RBPMS;RBPMS;RBPMS;RBPMS	Body;Body;Body;Body
cg18328206	0.782632	0.0173527	0.703728	0.0352576	0.680987	0.0328409	0.947352	0.00526845	4.58088e-05	0.0480832	-0.101645	0.000481027	0.0840642	-0.0789041	0.210764	0.999998	-0.0227412	2.20431e-07	6.63061e-06	0.16472	chr1	206681378	chr1:206680236-206681444	Island	RASSF5;RASSF5	1stExon;1stExon
cg02696830	0.475666	0.00714409	0.494436	0.0125086	0.53919	0.0191734	0.362619	0.0119782	4.58269e-05	0.0480832	0.0635239	0.10541	0.571754	0.0187701	0.00106992	0.573211	0.0447538	7.12838e-08	2.97626e-06	-0.113047	chr1	230535508		OpenSea
cg00076497	0.173359	0.0143913	0.126288	0.0102163	0.106689	0.0248051	0.323387	0.0110715	4.58828e-05	0.0480832	-0.06667	0.00105282	0.117717	-0.0470715	0.107082	0.999998	-0.0195986	3.84599e-09	3.96054e-07	0.150028	chr7	126891621	chr7:126891300-126894205	Island	GRM8	5'UTR
cg01223440	0.796587	0.0256625	0.78686	0.0346746	0.69422	0.0270778	0.826377	0.0135107	4.60265e-05	0.0481663	-0.102367	0.586203	0.935987	-0.0097269	0.000121454	0.190979	-0.0926396	0.110417	0.247647	0.0297905	chr12	7613842		OpenSea
cg23749536	0.85056	0.0121966	0.814684	0.00820329	0.798291	0.00982019	0.907859	0.00971413	4.61144e-05	0.0481909	-0.0522687	0.00131973	0.128	-0.0358753	0.087691	0.999998	-0.0163934	1.80356e-05	0.00018091	0.0572991	chr12	123775040		OpenSea	SBNO1;SBNO1	3'UTR;3'UTR
cg19029700	0.844057	0.0180428	0.772967	0.0203271	0.762516	0.0113495	0.892994	0.0223978	4.64699e-05	0.0484947	-0.0815417	0.000173621	0.052748	-0.0710907	0.465249	0.999998	-0.010451	0.00354956	0.013895	0.0489372	chr2	231840686		OpenSea
cg07873178	0.167758	0.0140498	0.112906	0.0124011	0.119802	0.0127327	0.0306196	0.00362333	4.67838e-05	0.0487542	-0.0479554	1.17028e-05	0.0123065	-0.0548523	0.414061	0.999998	0.0068969	1.81113e-10	5.06412e-08	-0.137138	chr11	65307616	chr11:65305935-65308502	Island	LTBP3;LTBP3;LTBP3	Body;Body;Body
cg12773030	0.142425	0.0221695	0.0651829	0.0135657	0.0758897	0.0116641	0.0669266	0.00545396	4.69751e-05	0.0488855	-0.0665349	1.00333e-05	0.0112892	-0.0772417	0.362463	0.999998	0.0107069	1.27946e-05	0.000138376	-0.075498	chr7	30543611	chr7:30543984-30545005	N_Shore	GGCT	Body
cg08806779	0.671159	0.0243607	0.618259	0.0127196	0.604605	0.0150369	0.580804	0.00745529	4.70749e-05	0.0489214	-0.0665542	0.000401797	0.077685	-0.0529002	0.250211	0.999998	-0.013654	1.7895e-06	3.07416e-05	-0.0903551	chr16	86965605	chr16:86965271-86965496	S_Shore
cg20971407	0.0564939	0.00970836	0.0893261	0.00771479	0.0929618	0.00911837	0.0291081	0.000741855	4.7225e-05	0.0489944	0.0364679	0.000130662	0.0461272	0.0328322	0.569115	0.999998	0.00363567	0.000652688	0.00333701	-0.0273858	chr3	5022392	chr3:5019876-5022223	S_Shore	BHLHE40	Body
cg03703101	0.706422	0.0164671	0.648054	0.0327084	0.628098	0.0141928	0.793894	0.0079013	4.74229e-05	0.0489944	-0.0783239	0.00069805	0.0982713	-0.0583676	0.158892	0.999998	-0.0199563	1.52873e-05	0.00015902	0.0874722	chr5	112332984		OpenSea	DCP2	Body
cg14398390	0.653489	0.0157212	0.560743	0.00809748	0.56016	0.0121123	0.745401	0.038439	4.75173e-05	0.0489944	-0.0933289	5.05731e-05	0.028324	-0.0927463	0.971402	0.999998	-0.0005826	5.53145e-05	0.000440745	0.0919116	chr2	121538084		OpenSea
cg08784702	0.75023	0.00750436	0.669521	0.0215787	0.656588	0.0321193	0.747339	0.0301421	4.75239e-05	0.0489944	-0.0936417	0.000196947	0.0560319	-0.0807085	0.43309	0.999998	-0.0129332	0.859358	0.952073	-0.0028911	chr7	1099012	chr7:1097405-1097953	S_Shore	C7orf50;C7orf50;C7orf50	Body;Body;Body
cg14836103	0.610959	0.0593082	0.505895	0.0068919	0.477091	0.0263157	0.746648	0.0277535	4.75455e-05	0.0489944	-0.133868	0.000452124	0.0821311	-0.105064	0.229392	0.999998	-0.0288046	4.15342e-05	0.000350427	0.135689	chr11	17290680		OpenSea
cg02726803	0.315756	0.0158801	0.264528	0.019097	0.229077	0.0252931	0.439169	0.0177636	4.75658e-05	0.0489944	-0.0866799	0.00400568	0.196572	-0.0512285	0.0318142	0.999998	-0.0354513	1.05148e-06	2.07458e-05	0.123413	chr12	133196273	chr12:133195922-133196556	Island	P2RX2;P2RX2;P2RX2;P2RX2;P2RX2;P2RX2	Body;Body;Body;Body;Body;Body
cg01004980	0.727234	0.0213551	0.66119	0.00918063	0.623013	0.046018	0.828983	0.0177071	4.76981e-05	0.0489944	-0.104221	0.0024628	0.163238	-0.0660438	0.050837	0.999998	-0.0381768	6.04966e-05	0.000473682	0.101749	chr3	48883069	chr3:48884503-48885406	N_Shore	PRKAR2A	Body
cg21800193	0.391174	0.0522003	0.48196	0.0336629	0.539004	0.0414153	0.322778	0.0243577	4.7727e-05	0.0489944	0.14783	0.00308097	0.17825	0.0907861	0.0411063	0.999998	0.0570439	0.0174448	0.0536665	-0.0683961	chr6	32186793		OpenSea	NOTCH4	Body
cg10554371	0.710772	0.0184673	0.637845	0.00640402	0.58438	0.0511606	0.738233	0.0236733	4.7774e-05	0.0489944	-0.126392	0.00471845	0.208193	-0.0729268	0.0272735	0.999998	-0.0534648	0.225327	0.428358	0.0274615	chr18	54483396		OpenSea	WDR7;WDR7	Body;Body
cg18882061	0.768395	0.035604	0.708684	0.0304895	0.655395	0.00900448	0.767067	0.0360042	4.79028e-05	0.0489944	-0.113	0.00825412	0.251897	-0.0597109	0.0157966	0.999998	-0.0532895	0.946229	0.983082	-0.0013282	chr6	56809185		OpenSea	DST	Body
cg09953946	0.462601	0.023495	0.327474	0.0375407	0.320226	0.0149247	0.570407	0.0528895	4.79353e-05	0.0489944	-0.142375	8.00984e-05	0.0363754	-0.135127	0.770572	0.999998	-0.0072482	0.000616831	0.00318397	0.107806	chr7	47554571		OpenSea	TNS3	5'UTR
cg08370839	0.864936	0.00490976	0.845871	0.00687025	0.814832	0.0063271	0.924589	0.00182013	4.80112e-05	0.0489944	-0.0501039	0.0436903	0.431868	-0.0190655	0.00291023	0.805607	-0.0310384	7.83168e-06	9.44477e-05	0.0596531	chr10	105678654	chr10:105677555-105678040	S_Shore	OBFC1	TSS1500
cg12032603	0.420521	0.0190331	0.310971	0.038769	0.320254	0.0235249	0.483948	0.00757416	4.81866e-05	0.0489944	-0.100267	1.95533e-05	0.0166635	-0.10955	0.597413	0.999998	0.009283	0.00251276	0.0103763	0.0634268	chr12	111872336		OpenSea	SH2B3;SH2B3	TSS1500;Body
cg14485923	0.17592	0.0179857	0.111565	0.0106581	0.100515	0.023306	0.327282	0.0236848	4.82004e-05	0.0489944	-0.0754053	0.000218217	0.059052	-0.0643548	0.406853	0.999998	-0.0110505	1.72049e-08	1.11227e-06	0.151362	chr9	124047497		OpenSea	GSN;GSN;GSN;GSN;GSN;GSN;GSN;GSN;GSN-AS1;GSN	TSS1500;TSS1500;5'UTR;5'UTR;5'UTR;5'UTR;5'UTR;5'UTR;Body;Body
cg27518823	0.868589	0.014351	0.843107	0.00307507	0.813993	0.0184803	0.866946	0.00826353	4.82496e-05	0.0489944	-0.0545957	0.0167549	0.317555	-0.0254817	0.00784207	0.999998	-0.029114	0.863119	0.953598	-0.0016425	chr19	10947895	chr19:10946516-10947416	S_Shore	TMED1;TMED1	TSS1500;TSS1500
cg08901295	0.894262	0.00954405	0.888605	0.0198759	0.836396	0.00825724	0.929233	0.0126124	4.82587e-05	0.0489944	-0.0578658	0.577347	0.933198	-0.0056572	0.000130699	0.199095	-0.0522086	0.0034728	0.0136395	0.0349705	chr3	149182382		OpenSea
cg04301198	0.657384	0.019775	0.705871	0.0192525	0.734341	0.00608503	0.386636	0.0254947	4.83133e-05	0.0489944	0.0769576	0.0025912	0.166385	0.048487	0.0491253	0.999998	0.0284706	1.24868e-11	8.51702e-09	-0.270748	chr2	141402373		OpenSea	LRP1B	Body
cg02193861	0.597442	0.0201411	0.521015	0.0328036	0.480781	0.039021	0.635752	0.0292754	4.83378e-05	0.0489944	-0.116661	0.0019489	0.149044	-0.0764272	0.0642617	0.999998	-0.0402333	0.0764278	0.184075	0.0383096	chr10	16822712		OpenSea	RSU1;RSU1	Body;Body
cg17251288	0.7385	0.00912066	0.693457	0.0210303	0.671382	0.0182288	0.689188	0.0107779	4.83893e-05	0.0489944	-0.0671182	0.00162761	0.139167	-0.045043	0.076046	0.999998	-0.0220752	0.000797461	0.00394743	-0.0493127	chr11	132202589		OpenSea	NTM;NTM;NTM	Body;Body;Body
cg02486855	0.315144	0.0156149	0.251879	0.0148039	0.225368	0.0159093	0.570821	0.0337063	4.85052e-05	0.0490454	-0.0897764	0.00111702	0.120327	-0.0632653	0.107411	0.999998	-0.0265111	2.00323e-10	5.44856e-08	0.255677	chr15	67356942	chr15:67357339-67359061	N_Shore	SMAD3	TSS1500
cg08268848	0.629956	0.0590811	0.514711	0.0159169	0.451998	0.0509101	0.725806	0.039477	4.89688e-05	0.0494473	-0.177958	0.00214333	0.154907	-0.115244	0.0596102	0.999998	-0.0627133	0.00744368	0.026069	0.0958503	chr2	145278799	chr2:145273456-145275378	S_Shelf	LINC01412;ZEB2;ZEB2;ZEB2	TSS1500;TSS1500;TSS1500;TSS1500
cg06164364	0.823033	0.00303708	0.777977	0.0287737	0.742192	0.00600918	0.855948	0.024268	4.91669e-05	0.0495805	-0.0808411	0.00602226	0.22646	-0.0450563	0.0221974	0.999998	-0.0357848	0.0329569	0.0917581	0.0329152	chr17	39186669		OpenSea	KRTAP1-4	TSS1500
cg18635654	0.497573	0.0142164	0.540162	0.0329382	0.584268	0.00165224	0.577949	0.0227789	4.93653e-05	0.0497084	0.0866949	0.0128437	0.291627	0.0425887	0.0105223	0.999998	0.0441062	0.000103226	0.000728997	0.0803755	chr2	26784739	chr2:26785881-26786101	N_Shore	C2orf70	TSS1500
cg05983197	0.775464	0.0204091	0.756822	0.0116003	0.685537	0.0293247	0.90415	0.0272097	4.94267e-05	0.0497084	-0.0899277	0.247722	0.746159	-0.0186425	0.000429093	0.369041	-0.0712852	1.037e-06	2.05385e-05	0.128686	chr12	77271455	chr12:77272632-77273216	N_Shore	CSRP2;CSRP2	5'UTR;5'UTR
cg26292575	0.611172	0.0142882	0.642712	0.0168962	0.66953	0.0110516	0.601877	0.00444117	4.96778e-05	0.0498505	0.0583576	0.007354	0.242889	0.0315395	0.0184538	0.999998	0.0268181	0.369827	0.605621	-0.0092954	chr6	170471161	chr6:170474406-170475553	N_Shelf
cg26829189	0.66539	0.0179073	0.597232	0.00693084	0.598731	0.0235654	0.784124	0.0106772	4.98001e-05	0.0498505	-0.0666593	3.98735e-05	0.0249665	-0.0681575	0.897816	0.999998	0.0014982	7.80352e-08	3.17298e-06	0.118734	chr14	92979577	chr14:92979726-92981228	N_Shore	RIN3	TSS1500
cg27053299	0.584531	0.018981	0.543994	0.00588581	0.512781	0.00713012	0.416325	0.0268043	4.98626e-05	0.0498505	-0.0717503	0.00556937	0.220598	-0.0405368	0.0243439	0.999998	-0.0312135	2.54218e-09	2.97678e-07	-0.168206	chr13	100548780	chr13:100547633-100548911	Island	CLYBL	3'UTR
cg04444410	0.0938627	0.00735962	0.103138	0.0224297	0.173136	0.0192182	0.0781088	0.00171995	4.98913e-05	0.0498505	0.0792728	0.507284	0.907904	0.00927526	0.000164876	0.227195	0.0699975	0.267304	0.484732	-0.0157539	chr8	47733266		OpenSea
cg17147484	0.718438	0.00658856	0.742838	0.0211334	0.771552	0.0110495	0.651809	0.00458861	4.9901e-05	0.0498505	0.0531141	0.0185304	0.327892	0.0243999	0.007361	0.999998	0.0287142	4.62085e-06	6.29072e-05	-0.0666296	chr13	23508845		OpenSea
cg26417132	0.792334	0.0408539	0.799518	0.027489	0.686457	0.0227018	0.904316	0.0126463	4.99711e-05	0.049854	-0.105878	0.69909	0.965845	0.0071833	2.57324e-05	0.079353	-0.113061	2.83905e-05	0.00025876	0.111982	chr14	75695262		OpenSea
cg19580565	0.427411	0.0861032	0.100106	0.0239665	0.146209	0.0666643	0.658696	0.086547	5.0083e-05	0.049899	-0.281202	1.04522e-05	0.011475	-0.327306	0.356773	0.999998	0.0461035	0.000314544	0.00181814	0.231285	chr21	30144760		OpenSea
