# Supplementary material for: Genome-Wide Methylation Changes Associated with Replicative Senescence and Differentiation in Endothelial and Bone Marrow Mesenchymal Stromal Cells
Source: Cells. 2023 Jan 11;12(2):285. doi: 10.3390/cells12020285 (PMC9857206; doi:10.3390/cells12020285)
Supplement: Supplementary file 1 [file cells-12-00285-s001.zip › Supplementary Files/Supplementary File S6.xlsx]

## Sheet: MSC adipo vs MSC osteo
ID_REF	MSC early mean	MSC early sd	MSC osteo mean	MSC osteo sd	MSC adipo mean	MSC adipo sd	MSC late mean	MSC late sd	P.Value MSC adipo vs MSC osteo	adj.P.Val MSC adipo vs MSC osteo	MSC adipo mean vs MSC osteo mean	P.Value MSC osteo vs MSC early	adj.P.Val MSC osteo vs MSC early	MSC osteo mean vs MSC early mean	P.Value MSC adipo vs MSC early	adj.P.Val MSC adipo vs MSC early	MSC adipo mean vs MSC early mean	P.Value MSC late vs MSC early	adj.P.Val MSC late vs MSC early	MSC late mean vs MSC early mean	chr	pos	Islands_Name	Relation_to_Island	UCSC_RefGene_Name	UCSC_RefGene_Group
cg11818555	0.823926	0.00595273	0.249453	0.00970628	0.741004	0.0558178	0.826172	0.0195208	8.03874e-13	5.9795e-07	0.491552	1.00026e-13	6.81843e-08	-0.574473	0.000841586	0.135977	-0.0829212	0.90976	0.970866	0.0022469	chr13	30700159		OpenSea
cg11241097	0.686663	0.0283267	0.0691141	0.0296169	0.6269	0.0191957	0.760655	0.0535638	1.59828e-12	5.9795e-07	0.557786	4.1149e-13	1.02631e-07	-0.617549	0.0226228	0.399558	-0.0597633	0.00686165	0.0243285	0.0739914	chr1	217699681		OpenSea	GPATCH2	Body
cg11769597	0.880782	0.00519162	0.466747	0.0437535	0.817998	0.0194859	0.86253	0.0151576	1.30263e-11	3.24894e-06	0.351251	1.47274e-12	1.93501e-07	-0.414035	0.00268785	0.19734	-0.0627841	0.305812	0.532756	-0.0182521	chr13	40811036		OpenSea
cg21157972	0.163239	0.0267141	0.373242	0.0103464	0.165902	0.0144941	0.344251	0.013313	1.25993e-10	2.35683e-05	-0.20734	1.06668e-10	7.25576e-06	0.210003	0.828178	0.992265	0.0026632	7.32381e-10	1.27131e-07	0.181012	chr9	116988114		OpenSea	COL27A1	Body
cg02123169	0.804174	0.0106872	0.179855	0.103169	0.771009	0.0196133	0.849456	0.0260776	3.29295e-10	4.92784e-05	0.591154	1.62071e-10	8.66201e-06	-0.624319	0.385033	0.889853	-0.0331646	0.241188	0.450178	0.0452818	chr13	109926986		OpenSea
cg10178039	0.126331	0.00853295	0.26948	0.00998317	0.102582	0.00927788	0.230786	0.00624493	4.26991e-10	5.32488e-05	-0.166899	3.05714e-09	5.89506e-05	0.143149	0.043044	0.490351	-0.0237494	1.51883e-07	5.09579e-06	0.104455	chr17	18884309		OpenSea	FAM83G;SLC5A10;SLC5A10;SLC5A10;SLC5A10;SLC5A10	Body;Body;Body;Body;Body;Body
cg00980106	0.598985	0.0180143	0.170419	0.03683	0.51871	0.0418013	0.648383	0.0293173	9.95339e-10	0.000106393	0.348291	6.75167e-11	5.05187e-06	-0.428566	0.00461407	0.236495	-0.0802748	0.0566708	0.144055	0.0493988	chr20	48895688		OpenSea	LINC01272	3'UTR
cg10580110	0.478374	0.018951	0.293158	0.00881297	0.459349	0.0163349	0.410392	0.0195052	1.44132e-09	0.000134807	0.16619	3.56984e-10	1.47505e-05	-0.185216	0.12536	0.675547	-0.0190252	4.86074e-05	0.000397492	-0.0679823	chr12	52888292		OpenSea	KRT6A	TSS1500
cg01945119	0.877041	0.0144492	0.463019	0.056994	0.819732	0.00285491	0.650853	0.0575154	2.53772e-09	0.00021098	0.356714	3.74556e-10	1.47504e-05	-0.414023	0.0462637	0.501983	-0.0573089	6.73221e-07	1.4936e-05	-0.226188	chr4	186682811		OpenSea	SORBS2;SORBS2;SORBS2;SORBS2;SORBS2;SORBS2;SORBS2	5'UTR;5'UTR;5'UTR;5'UTR;5'UTR;5'UTR;5'UTR
cg26522002	0.153856	0.0149863	0.307082	0.00599502	0.175755	0.00400495	0.223639	0.0159637	3.77071e-09	0.000237691	-0.131327	5.23717e-10	1.78121e-05	0.153226	0.0451319	0.498039	0.021899	6.99605e-06	8.65302e-05	0.0697834	chr5	73528392		OpenSea
cg15491385	0.89715	0.0129325	0.649782	0.0276155	0.863482	0.0160408	0.897947	0.0267364	3.78771e-09	0.000237691	0.2137	5.82748e-10	1.81682e-05	-0.247367	0.0565936	0.533905	-0.0336674	0.961382	0.988078	0.000797	chr3	72537392		OpenSea
cg24167667	0.758709	0.0285704	0.136235	0.0814296	0.66445	0.0658808	0.831201	0.0317829	3.81199e-09	0.000237691	0.528215	4.65539e-10	1.65874e-05	-0.622473	0.0338858	0.45397	-0.094259	0.0917946	0.213534	0.0724925	chr3	30482466		OpenSea
cg09086691	0.929516	0.00323294	0.769869	0.00580576	0.914277	0.0168331	0.917995	0.0106279	4.84656e-09	0.000278953	0.144408	1.35154e-09	3.40018e-05	-0.159647	0.193286	0.758894	-0.0152394	0.31886	0.548382	-0.0115208	chr20	36623163		OpenSea	TTI1;TTI1	Body;Body
cg25555844	0.126579	0.00980025	0.223374	0.0123773	0.0936257	0.0121978	0.212611	0.0094237	5.34594e-09	0.000285718	-0.129749	1.97677e-07	0.000924437	0.0967955	0.005794	0.256088	-0.0329532	7.92653e-07	1.68361e-05	0.0860324	chr4	84474398		OpenSea	AGPAT9;AGPAT9;AGPAT9	Body;Body;Body
cg01183384	0.581044	0.0417173	0.0752629	0.024447	0.517205	0.071603	0.485565	0.05949	6.3042e-09	0.000314471	0.441942	1.13279e-09	3.02715e-05	-0.505781	0.0884958	0.612066	-0.0638387	0.0161664	0.0503192	-0.0954785	chr9	716332		OpenSea	KANK1;KANK1;KANK1;KANK1	Body;Body;Body;Body
cg15801526	0.818713	0.0447557	0.399328	0.0524215	0.774445	0.0288273	0.811291	0.0410392	8.12799e-09	0.000380106	0.375117	1.97785e-09	4.48458e-05	-0.419385	0.164569	0.727127	-0.0442682	0.809114	0.930514	-0.0074225	chr1	62353410		OpenSea	INADL	Body
cg11908758	0.551738	0.0845982	0.0968299	0.0345366	0.479197	0.0265258	0.300177	0.0257137	1.23024e-08	0.00054148	0.382367	1.36327e-09	3.40018e-05	-0.454908	0.0389426	0.474806	-0.0725415	1.85392e-06	3.15619e-05	-0.251561	chr4	40024493		OpenSea
cg17975423	0.611325	0.00778004	0.246136	0.0789055	0.605438	0.0284781	0.680305	0.0343613	1.38095e-08	0.000574045	0.359302	1.12702e-08	0.000146673	-0.365189	0.847898	0.993308	-0.0058864	0.0385044	0.104537	0.0689805	chr4	57594984		OpenSea
cg24106002	0.35063	0.00540514	0.0526239	0.0267359	0.228407	0.0256493	0.545809	0.0158586	1.54798e-08	0.000600246	0.175783	1.72639e-11	1.84536e-06	-0.298006	1.21756e-06	0.0113879	-0.122223	4.15295e-09	4.16989e-07	0.195179	chr2	43691832		OpenSea	THADA;THADA;THADA	Body;Body;Body
cg10310427	0.263512	0.019831	0.385683	0.0223456	0.240029	0.0143824	0.462853	0.0179528	1.60442e-08	0.000600246	-0.145654	1.3855e-07	0.000740678	0.122171	0.078729	0.59032	-0.0234828	2.94845e-10	7.03269e-08	0.199341	chr6	30716985		OpenSea
cg10784983	0.631605	0.0432251	0.270937	0.0401347	0.59913	0.0559981	0.442307	0.0339872	1.76298e-08	0.00062816	0.328192	5.39918e-09	8.97753e-05	-0.360668	0.266846	0.820949	-0.0324756	1.08392e-05	0.00012155	-0.189298	chr11	43709197		OpenSea	HSD17B12	Body
cg27317806	0.752718	0.0108172	0.402047	0.0459546	0.623915	0.0278538	0.912243	0.00796767	2.18761e-08	0.000744028	0.221868	6.24843e-11	5.05187e-06	-0.350671	1.21706e-05	0.0301422	-0.128803	1.14022e-06	2.2009e-05	0.159525	chr10	44339428		OpenSea	LINC00619	TSS1500
cg17742409	0.929248	0.0133376	0.852463	0.0259291	0.593395	0.0651027	0.94757	0.0113233	2.93601e-08	0.000924301	-0.259068	0.0051507	0.214788	-0.0767854	1.11177e-09	0.000118839	-0.335854	0.440723	0.67781	0.0183217	chr20	9181105		OpenSea	PLCB4	5'UTR
cg13714834	0.914661	0.00468326	0.430812	0.121535	0.888819	0.00962388	0.853311	0.0372568	2.96472e-08	0.000924301	0.458007	1.49972e-08	0.000180993	-0.483849	0.537155	0.945516	-0.0258421	0.155688	0.324129	-0.0613501	chr3	188135135		OpenSea	LPP;LPP;LPP	Body;Body;Body
cg13010220	0.453737	0.0271415	0.229951	0.02882	0.383309	0.00912587	0.494849	0.00810066	3.11913e-08	0.000933546	0.153359	2.57164e-10	1.20263e-05	-0.223786	0.000167145	0.0786121	-0.0704276	0.00989476	0.0331882	0.0411122	chr5	174921442		OpenSea	SFXN1	Body
cg05398019	0.0949021	0.0210532	0.29251	0.044066	0.0864171	0.00725526	0.226389	0.0262803	3.49744e-08	0.00100651	-0.206092	5.86011e-08	0.00042988	0.197607	0.655704	0.972043	-0.00848496	6.63708e-06	8.30805e-05	0.131486	chr9	116988081		OpenSea	COL27A1	Body
cg25862392	0.840333	0.0551464	0.366596	0.0357079	0.78424	0.0775292	0.670603	0.0490144	4.15761e-08	0.00115218	0.417644	8.67877e-09	0.000124881	-0.473736	0.165313	0.727901	-0.0560926	0.000603287	0.00312554	-0.16973	chr2	47198044		OpenSea	TTC7A;TTC7A;TTC7A;TTC7A	Body;5'UTR;Body;Body
cg26599102	0.7778	0.0569016	0.149262	0.0333623	0.506387	0.0699085	0.667507	0.0377673	4.87602e-08	0.00130301	0.357125	3.57488e-11	3.34359e-06	-0.628538	1.27188e-06	0.0114367	-0.271413	0.00515327	0.0190674	-0.110293	chr3	16097935		OpenSea
cg19687311	0.0925185	0.00706495	0.182765	0.0102653	0.0722537	0.00824883	0.0958651	0.00791249	5.30286e-08	0.00136821	-0.110512	5.99664e-07	0.00193402	0.090247	0.0704819	0.571562	-0.0202648	0.750777	0.902448	0.00334667	chr3	5063546		OpenSea
cg17666289	0.748525	0.0247253	0.182037	0.119362	0.680566	0.0461695	0.737653	0.0418905	5.62662e-08	0.00140336	0.49853	1.15654e-08	0.000146673	-0.566488	0.169194	0.732641	-0.0679582	0.819772	0.935326	-0.0108722	chr14	37586190		OpenSea	SLC25A21;SLC25A21	Body;Body
cg12167279	0.210995	0.0147047	0.0706387	0.014622	0.186642	0.0230892	0.474053	0.00894309	6.08656e-08	0.00145487	0.116003	5.69581e-09	9.26487e-05	-0.140356	0.0438252	0.493444	-0.024353	1.59066e-12	2.21227e-09	0.263058	chr8	17045047		OpenSea	ZDHHC2	Body
cg00906203	0.368198	0.011972	0.207019	0.0459098	0.381007	0.00948102	0.439055	0.00757734	6.30034e-08	0.00145487	0.173989	1.59101e-07	0.000804362	-0.161179	0.450491	0.917583	0.0128095	0.000785092	0.0038966	0.0708574	chr3	42895364		OpenSea	ACKR2	5'UTR
cg01083505	0.895698	0.0020396	0.606556	0.0792154	0.887283	0.0159595	0.90593	0.0140632	6.42741e-08	0.00145487	0.280727	4.47709e-08	0.000364124	-0.289142	0.756945	0.985552	-0.00841451	0.7069	0.878523	0.0102321	chr7	116639595		OpenSea	ST7;ST7	Body;Body
cg14670092	0.300092	0.030147	0.0991749	0.0276369	0.295905	0.00809577	0.109313	0.028717	6.7569e-08	0.00145487	0.19673	5.22323e-08	0.000398799	-0.200917	0.826588	0.99209	-0.0041874	9.81599e-08	3.72602e-06	-0.190779	chr19	10232899	chr19:10230162-10230682	S_Shelf
cg10037548	0.109423	0.0168305	0.243527	0.0217233	0.11696	0.0083617	0.213269	0.00976804	6.80536e-08	0.00145487	-0.126567	3.34745e-08	0.000301771	0.134104	0.542652	0.946764	0.0075369	7.19993e-07	1.56744e-05	0.103846	chr2	85962505		OpenSea
cg15294119	0.611305	0.0271253	0.1011	0.0515919	0.500258	0.0907886	0.496277	0.0294801	7.65034e-08	0.00159008	0.399158	3.60536e-09	6.74419e-05	-0.510205	0.0121804	0.326885	-0.111047	0.00994601	0.0333321	-0.115028	chr18	56303440		OpenSea
cg10921624	0.631827	0.033424	0.181562	0.0561968	0.51813	0.0251205	0.759519	0.0253826	8.06303e-08	0.00163057	0.336568	2.13311e-09	4.69435e-05	-0.450264	0.00372524	0.219877	-0.113696	0.00161064	0.00712423	0.127692	chr14	64549863		OpenSea	SYNE2;SYNE2;MIR548AZ	Body;Body;Body
cg11358887	0.0924589	0.0333853	0.265536	0.022105	0.0970368	0.0118622	0.168929	0.00988639	1.00912e-07	0.00198701	-0.168499	7.28657e-08	0.000491795	0.173077	0.786832	0.98906	0.00457786	0.000437877	0.00239277	0.07647	chr21	40423597		OpenSea
cg16283183	0.406292	0.0316452	0.101473	0.0363303	0.328608	0.0478263	0.247303	0.0133244	1.04513e-07	0.00200515	0.227136	2.69122e-09	5.75338e-05	-0.304819	0.00396144	0.224575	-0.0776837	6.41631e-06	8.09371e-05	-0.158989	chr3	45718805		OpenSea	LIMD1	3'UTR
cg15172484	0.386385	0.00393113	0.0851207	0.0458589	0.299754	0.038536	0.561808	0.0197381	1.12225e-07	0.00209928	0.214634	1.63653e-09	3.82662e-05	-0.301264	0.00123332	0.153821	-0.0866306	1.21122e-06	2.30145e-05	0.175423	chr2	48741903		OpenSea	KLRAQ1;KLRAQ1;KLRAQ1;KLRAQ1	3'UTR;Body;3'UTR;3'UTR
cg17240822	0.714391	0.0239496	0.49133	0.0455721	0.69746	0.0154142	0.82275	0.0151543	1.21576e-07	0.00221873	0.20613	4.65024e-08	0.000370159	-0.223062	0.425711	0.907991	-0.0169317	0.00013397	0.000901839	0.108358	chr10	99368881		OpenSea	HOGA1;HOGA1	Body;Body
cg02497898	0.526146	0.0403983	0.317205	0.0111749	0.501861	0.0360091	0.315049	0.0108881	1.26396e-07	0.00225178	0.184656	2.79255e-08	0.000280179	-0.208941	0.211721	0.776506	-0.0242848	2.45926e-08	1.42149e-06	-0.211097	chr9	123294994		OpenSea	CDK5RAP2;CDK5RAP2;CDK5RAP2;CDK5RAP2;CDK5RAP2;CDK5RAP2;CDK5RAP2;CDK5RAP2	Body;Body;Body;Body;Body;Body;Body;Body
cg06166427	0.664589	0.0611712	0.340805	0.0666772	0.673976	0.0430119	0.650301	0.0259333	1.32735e-07	0.00230972	0.333171	1.87113e-07	0.000891755	-0.323783	0.783955	0.988733	0.00938789	0.677052	0.861045	-0.0142878	chr2	67124452		OpenSea
cg26352846	0.687152	0.0172039	0.457129	0.0404746	0.667075	0.015432	0.680022	0.0462892	1.4324e-07	0.00243586	0.209945	4.72011e-08	0.000371766	-0.230023	0.362079	0.878908	-0.0200772	0.74281	0.898302	-0.0071294	chr4	53689989		OpenSea
cg24850516	0.639732	0.0147761	0.248239	0.0669791	0.587041	0.0228738	0.462212	0.0821066	1.5771e-07	0.00256944	0.338803	2.70384e-08	0.000277141	-0.391494	0.151036	0.710288	-0.0526912	0.000168897	0.00109021	-0.177521	chr8	48987388		OpenSea
cg02453046	0.323543	0.00306473	0.0854592	0.0452894	0.283595	0.0376427	0.242762	0.0211123	1.57963e-07	0.00256944	0.198135	1.66639e-08	0.000194822	-0.238084	0.0692688	0.568474	-0.0399482	0.00142153	0.00641035	-0.0807806	chr21	17210173		OpenSea	USP25;USP25;USP25	Body;Body;Body
cg24311643	0.624398	0.0234905	0.288549	0.0785667	0.595193	0.0350073	0.735845	0.0344007	1.68253e-07	0.00267256	0.306644	5.58618e-08	0.000413842	-0.335849	0.3702	0.882994	-0.0292052	0.00342406	0.0134785	0.111447	chr1	159748210	chr1:159750416-159751353	N_Shelf
cg19309928	0.853897	0.0266341	0.370608	0.139195	0.84604	0.0614613	0.868444	0.0188354	1.71446e-07	0.00267256	0.475432	1.40795e-07	0.000740678	-0.483289	0.874799	0.995003	-0.0078571	0.770741	0.912434	0.0145477	chr11	102177187		OpenSea
cg05742680	0.579488	0.0356668	0.0902273	0.0355288	0.416023	0.0394803	0.25241	0.0443538	1.75858e-07	0.0026854	0.325795	1.1107e-09	3.02715e-05	-0.489261	0.00027199	0.0918799	-0.163466	1.67763e-07	5.47103e-06	-0.327078	chr9	15308809	chr9:15306722-15307386	S_Shore	TTC39B;TTC39B;TTC39B;TTC39B	TSS1500;TSS1500;TSS1500;TSS1500
cg22231244	0.90221	0.0150433	0.480205	0.112366	0.841705	0.0342795	0.893065	0.0182407	2.06743e-07	0.00309386	0.361499	3.15133e-08	0.000294744	-0.422004	0.13237	0.685442	-0.060505	0.812419	0.932028	-0.0091449	chr6	11365633		OpenSea	NEDD9;NEDD9	5'UTR;Body
cg23839915	0.285746	0.0117412	0.146876	0.0187063	0.33778	0.0462238	0.133941	0.0300394	2.28418e-07	0.00335122	0.190904	8.55557e-06	0.0103252	-0.13887	0.021981	0.395572	0.0520345	3.22487e-06	4.78956e-05	-0.151805	chr2	114519955		OpenSea
cg26967977	0.474495	0.0369476	0.204815	0.0652246	0.473257	0.0341985	0.514658	0.0345111	2.73693e-07	0.00387095	0.268441	2.59123e-07	0.00111429	-0.269679	0.966254	0.999138	-0.0012382	0.184571	0.369044	0.0401635	chr1	204058260		OpenSea	SOX13	5'UTR
cg19419540	0.666325	0.0318861	0.323313	0.063115	0.683153	0.0830269	0.502161	0.0556717	2.78132e-07	0.00387095	0.359839	4.89494e-07	0.00171149	-0.343012	0.66948	0.974088	0.0168271	0.000849671	0.00416132	-0.164165	chr11	105902342		OpenSea
cg21319397	0.854766	0.00543262	0.508992	0.0618736	0.776472	0.0443476	0.792674	0.0355895	2.82888e-07	0.00387095	0.26748	1.23074e-08	0.000153481	-0.345774	0.0167176	0.361506	-0.0782938	0.0489098	0.127558	-0.0620924	chr1	65376643		OpenSea	JAK1	5'UTR
cg07495637	0.370759	0.00300496	0.171556	0.0394422	0.33266	0.0190355	0.648493	0.0247884	2.84537e-07	0.00387095	0.161105	2.15495e-08	0.000237121	-0.199204	0.0454596	0.49918	-0.0380989	3.15271e-10	7.31696e-08	0.277733	chr2	26143450		OpenSea
cg18573980	0.480968	0.0613507	0.640105	0.0336931	0.409359	0.0373818	0.822524	0.00359313	3.37149e-07	0.0045048	-0.230746	2.1254e-05	0.0175725	0.159137	0.0131914	0.335563	-0.0716091	2.68525e-09	3.08303e-07	0.341556	chr2	85908284		OpenSea
cg18477563	0.394746	0.0961224	0.0858991	0.0245419	0.481858	0.0426788	0.388287	0.049625	3.52664e-07	0.00462943	0.395959	5.97146e-06	0.00824699	-0.308847	0.0644879	0.556084	0.0871125	0.883618	0.961512	-0.0064586	chr5	73060546		OpenSea	ARHGEF28;ARHGEF28	Body;Body
cg19793537	0.88409	0.0110384	0.59645	0.0826919	0.860976	0.0132899	0.905875	0.0138045	4.07439e-07	0.00517158	0.264526	1.50321e-07	0.000765143	-0.287639	0.443489	0.914789	-0.0231132	0.469579	0.704745	0.0217849	chr4	148750768		OpenSea	ARHGAP10	Body
cg03449427	0.354853	0.0369068	0.112432	0.0518071	0.385011	0.0386163	0.133737	0.0280006	4.13827e-07	0.00517158	0.272579	1.60869e-06	0.00348545	-0.242421	0.33566	0.863956	0.0301576	4.50695e-06	6.17386e-05	-0.221116	chr15	35601271		OpenSea
cg13714378	0.2356	0.0143033	0.116102	0.00532412	0.255772	0.0396266	0.217972	0.0203949	4.14699e-07	0.00517158	0.13967	2.49725e-06	0.00463658	-0.119498	0.214316	0.778973	0.0201719	0.27462	0.494175	-0.0176278	chr11	34702946		OpenSea
cg01894498	0.145207	0.00500226	0.0525567	0.0152714	0.150263	0.0170006	0.023275	0.00424465	4.56963e-07	0.00556034	0.0977061	8.49138e-07	0.00239629	-0.0926498	0.650733	0.971227	0.00505629	3.15879e-08	1.68523e-06	-0.121932	chr14	61655848		OpenSea
cg26042746	0.853207	0.0452333	0.47667	0.0990896	0.832027	0.0358939	0.837413	0.0335623	4.67002e-07	0.00556034	0.355357	2.35431e-07	0.00104696	-0.376537	0.603182	0.961207	-0.02118	0.697639	0.873207	-0.0157936	chr12	79816221		OpenSea	SYT1;SYT1;SYT1;SYT1	Body;Body;Body;Body
cg17239584	0.677912	0.0126905	0.233158	0.100916	0.576315	0.0552263	0.668486	0.0343598	4.68166e-07	0.00556034	0.343157	2.0282e-08	0.000226505	-0.444754	0.0196687	0.38107	-0.101597	0.809948	0.930919	-0.0094261	chr6	113771878		OpenSea
cg06465076	0.916392	0.00927705	0.818855	0.00605357	0.895246	0.0110229	0.863283	0.019114	5.03735e-07	0.0058893	0.0763913	2.63839e-08	0.000274188	-0.0975371	0.0281816	0.428769	-0.0211458	2.78011e-05	0.000254532	-0.0531094	chr5	96027378		OpenSea	CAST;CAST;CAST;CAST;CAST	Body;Body;Body;Body;Body
cg00164084	0.385167	0.00776204	0.26143	0.0172157	0.359487	0.0122939	0.336679	0.0153742	5.32197e-07	0.00612634	0.0980565	3.23287e-08	0.000298637	-0.123737	0.0369683	0.466892	-0.0256806	0.000689274	0.00349344	-0.0484878	chr1	32728593		OpenSea	LCK	5'UTR
cg17096647	0.502068	0.0704545	0.129917	0.0264627	0.476561	0.0522128	0.301798	0.0521722	5.46895e-07	0.00620014	0.346644	2.36469e-07	0.00104696	-0.372151	0.527643	0.942861	-0.0255063	0.000180424	0.00115035	-0.200269	chr18	64933520		OpenSea
cg17031967	0.843254	0.0208675	0.327948	0.112917	0.766992	0.0468866	0.770382	0.048824	5.83713e-07	0.00651877	0.439044	8.64824e-08	0.000553074	-0.515306	0.150992	0.71026	-0.0762619	0.168619	0.344637	-0.0728718	chr6	25297487		OpenSea	LRRC16A	Body
cg00186181	0.27048	0.018782	0.0865108	0.00488214	0.188805	0.027173	0.417143	0.00189253	5.96725e-07	0.00656609	0.102294	4.11581e-10	1.53981e-05	-0.18397	7.53471e-06	0.0252815	-0.0816756	7.43682e-09	6.24667e-07	0.146663	chr1	203498197		OpenSea
cg02969929	0.71355	0.0205614	0.74256	0.0237975	0.604357	0.00827907	0.84024	0.0309904	6.17152e-07	0.00669244	-0.138203	0.0892234	0.542107	0.0290104	8.70659e-06	0.0260585	-0.109193	1.68033e-06	2.93342e-05	0.12669	chr18	57588692		OpenSea
cg07827151	0.762643	0.0359003	0.448877	0.0612328	0.681481	0.0210759	0.773983	0.0407965	7.12162e-07	0.00755896	0.232604	1.92817e-08	0.00022196	-0.313765	0.00971672	0.304299	-0.0811615	0.681126	0.863496	0.0113404	chr11	20033134		OpenSea	NAV2;NAV2;NAV2;NAV2	Body;Body;Body;Body
cg12367034	0.06691	0.00856057	0.161634	0.00203469	0.0573528	0.00400526	0.0575321	0.0116522	7.28055e-07	0.00755896	-0.104282	2.18833e-06	0.00429029	0.0947245	0.444325	0.915158	-0.00955727	0.452735	0.689207	-0.00937795	chr21	44933622		OpenSea
cg17981620	0.173963	0.0113919	0.228674	0.0135665	0.132897	0.0141718	0.223385	0.0146477	7.34446e-07	0.00755896	-0.0957776	0.000251724	0.0628795	0.0547115	0.00257215	0.193899	-0.0410661	0.000608517	0.00314833	0.0494219	chr17	6449778		OpenSea	PITPNM3;PITPNM3	Body;Body
cg19672137	0.0875928	0.00262577	0.267167	0.00265899	0.0884896	0.00744905	0.249114	0.0463133	7.37469e-07	0.00755896	-0.178677	6.95783e-07	0.00211632	0.179574	0.966251	0.999138	0.0008968	2.3393e-06	3.75843e-05	0.161521	chr20	47985696		OpenSea
cg09253679	0.721278	0.0438404	0.4412	0.0335738	0.629187	0.0275494	0.761552	0.0212862	7.875e-07	0.0079627	0.187987	6.19014e-09	9.6494e-05	-0.280079	0.000978152	0.142088	-0.0920913	0.0893894	0.209035	0.0402733	chr13	27135699	chr13:27131568-27132677	S_Shelf	WASF3	5'UTR
cg06585743	0.752271	0.043112	0.451756	0.0702819	0.745142	0.0327878	0.619118	0.0627347	8.01674e-07	0.00799794	0.293386	6.06368e-07	0.00194725	-0.300515	0.83896	0.992928	-0.0071292	0.00179036	0.00779474	-0.133153	chr19	46227428		OpenSea	FBXO46	5'UTR
cg15243610	0.527651	0.0737743	0.25345	0.0391209	0.502791	0.0290766	0.430485	0.018674	8.65407e-07	0.00852017	0.249341	2.84039e-07	0.00120755	-0.274201	0.413076	0.902524	-0.0248601	0.00544412	0.0199873	-0.0971665	chr18	3037629		OpenSea
cg20578532	0.731127	0.0175475	0.557667	0.0341722	0.710686	0.0231972	0.695525	0.0308069	8.89806e-07	0.00863859	0.153019	2.03624e-07	0.000946336	-0.173459	0.278591	0.828767	-0.020441	0.070102	0.171565	-0.0356017	chr1	168205258		OpenSea	SFT2D2	Body
cg13182163	0.0436802	0.00458646	0.103019	0.00606236	0.0417065	0.0107621	0.0951948	0.011891	9.00525e-07	0.00863859	-0.0613128	1.31185e-06	0.00304837	0.0593391	0.789951	0.989301	-0.00197369	6.36559e-06	8.04513e-05	0.0515146	chr1	219616112		OpenSea
cg18087256	0.727109	0.0488239	0.257413	0.125475	0.65899	0.0232337	0.692959	0.0541003	9.3389e-07	0.00882003	0.401577	1.47104e-07	0.000759096	-0.469696	0.176107	0.740428	-0.068119	0.486435	0.719896	-0.0341499	chr13	45495954		OpenSea
cg10305974	0.632038	0.0138661	0.262932	0.0509966	0.518994	0.0508319	0.77827	0.0273505	9.43015e-07	0.00882003	0.256062	1.14016e-08	0.000146673	-0.369106	0.00243468	0.190597	-0.113044	0.000305923	0.00177696	0.146232	chr6	140299291		OpenSea	LOC100507477;LOC100507477	Body;Body
cg16105635	0.772044	0.0384802	0.385828	0.0899888	0.756961	0.0492144	0.646398	0.0883274	1.01676e-06	0.00939236	0.371133	6.40855e-07	0.00200634	-0.386216	0.739491	0.98399	-0.015083	0.0137532	0.0438679	-0.125646	chr8	118843778		OpenSea	EXT1	Body
cg10735164	0.75143	0.0094387	0.826955	0.0287854	0.699306	0.0260582	0.848905	0.0204279	1.04664e-06	0.00955045	-0.127649	0.000241728	0.0617017	0.075525	0.00446159	0.233991	-0.0521237	2.02164e-05	0.000197844	0.0974759	chr7	105468057		OpenSea	ATXN7L1;ATXN7L1	Body;Body
cg23404097	0.709238	0.0400622	0.395656	0.0529437	0.640721	0.0188882	0.575667	0.0543793	1.12606e-06	0.0101514	0.245064	6.02537e-08	0.000437711	-0.313582	0.0368465	0.466427	-0.0685175	0.000523978	0.00277981	-0.133571	chr3	45527882		OpenSea	LARS2-AS1;LARS2	Body;Body
cg15989892	0.403383	0.0560959	0.104224	0.0620335	0.384398	0.0352241	0.388871	0.0328422	1.14002e-06	0.0101549	0.280174	5.32991e-07	0.00181275	-0.299159	0.584386	0.956883	-0.0189852	0.675139	0.859877	-0.0145124	chr4	41063747		OpenSea	APBB2;APBB2;APBB2	5'UTR;5'UTR;5'UTR
cg10997190	0.790131	0.0339061	0.559867	0.081411	0.813238	0.00619846	0.698774	0.0410034	1.30092e-06	0.0114517	0.253371	3.81971e-06	0.00625397	-0.230264	0.4687	0.923679	0.0231064	0.0108808	0.0359678	-0.0913571	chr6	75589206		OpenSea
cg08645207	0.695179	0.0288049	0.210847	0.0671751	0.593162	0.116312	0.738285	0.0240656	1.32169e-06	0.0114993	0.382314	8.07191e-08	0.000529801	-0.484332	0.047527	0.506088	-0.102018	0.373441	0.609542	0.0431054	chr2	201489698		OpenSea	AOX1	Body
cg06466796	0.785414	0.0486926	0.625897	0.0361977	0.806033	0.0196119	0.668272	0.0237198	1.39635e-06	0.011881	0.180136	5.44104e-06	0.00785947	-0.159517	0.368662	0.882258	0.0206191	0.000127568	0.000866245	-0.117142	chr2	218691529		OpenSea	TNS1	Body
cg09374015	0.0691252	0.0137655	0.14154	0.0178763	0.0656272	0.00072305	0.0410783	0.00233837	1.39731e-06	0.011881	-0.0759127	2.38495e-06	0.00455042	0.0724147	0.713953	0.980984	-0.00349798	0.00979137	0.032892	-0.0280469	chr3	171092746		OpenSea	TNIK;TNIK;TNIK;TNIK;TNIK;TNIK;TNIK;TNIK;TNIK	Body;Body;Body;Body;Body;Body;Body;Body;Body
cg10161434	0.512137	0.0391873	0.272581	0.0399681	0.500174	0.063078	0.114845	0.0276242	1.44498e-06	0.0121482	0.227592	8.0165e-07	0.00231594	-0.239556	0.676956	0.975534	-0.0119636	1.61774e-09	2.18921e-07	-0.397292	chr9	34325812	chr9:34329006-34329499	N_Shelf	KIF24	5'UTR
cg13201036	0.823176	0.0393482	0.502406	0.0543522	0.752424	0.0615426	0.734725	0.0373912	1.56394e-06	0.0129599	0.250018	8.27919e-08	0.000534037	-0.32077	0.0395892	0.477301	-0.070752	0.0132738	0.0425701	-0.0884516	chr17	19230384		OpenSea	EPN2;EPN2;EPN2	Body;Body;Body
cg05242734	0.165394	0.013206	0.221909	0.0155835	0.13784	0.0101783	0.249419	0.0185787	1.57616e-06	0.0129599	-0.0840689	0.000102997	0.0409277	0.0565152	0.0200008	0.383515	-0.0275537	1.58556e-06	2.80926e-05	0.084025	chr13	46915406		OpenSea
cg03546163	0.892813	0.00924263	0.556212	0.122592	0.881508	0.0125239	0.919203	0.0190824	1.60922e-06	0.0130879	0.325296	1.08874e-06	0.00278986	-0.336602	0.784566	0.988733	-0.0113055	0.525973	0.753131	0.02639	chr6	35654363	chr6:35655607-35656856	N_Shore	FKBP5;FKBP5;FKBP5;FKBP5	5'UTR;5'UTR;5'UTR;5'UTR
cg24929096	0.765541	0.0318424	0.79554	0.021355	0.68826	0.00387123	0.856776	0.0145244	1.67829e-06	0.0135029	-0.107279	0.0427399	0.428667	0.0299985	5.55148e-05	0.0519024	-0.0772808	1.00384e-05	0.000114497	0.0912343	chr11	95032420		OpenSea
cg11197913	0.849642	0.0215568	0.849091	0.0227311	0.760461	0.00774773	0.877023	0.007983	1.89749e-06	0.015104	-0.08863	0.961534	0.997862	-0.0005506	1.76888e-06	0.0127264	-0.0891806	0.0288792	0.0821324	0.0273816	chr1	145054779		OpenSea	PDE4DIP	Body
cg15994604	0.239755	0.0157637	0.0888229	0.00619438	0.182733	0.0213305	0.20756	0.0111059	1.93775e-06	0.0152141	0.0939098	6.41202e-09	9.7913e-05	-0.150932	0.000310515	0.0964375	-0.0570225	0.0174171	0.0535947	-0.0321949	chr11	34676683		OpenSea	EHF	Body
cg05609780	0.823057	0.0274846	0.354301	0.111395	0.68333	0.0417751	0.82012	0.0443616	1.95198e-06	0.0152141	0.329029	2.91256e-08	0.000282138	-0.468756	0.0049411	0.241946	-0.139727	0.944892	0.982667	-0.00293715	chr3	24001171		OpenSea	NR1D2;NR1D2	Body;Body
cg05674548	0.107269	0.0125139	0.256455	0.0267476	0.110005	0.0244669	0.227003	0.0120808	2.00232e-06	0.0153832	-0.14645	1.62317e-06	0.00348545	0.149187	0.885233	0.99533	0.00273686	1.79513e-05	0.000180224	0.119735	chr7	41951483		OpenSea
cg10483525	0.524675	0.0253543	0.462155	0.0166178	0.567185	0.0201351	0.390218	0.0126984	2.01479e-06	0.0153832	0.10503	0.000381014	0.0760039	-0.0625204	0.00684707	0.270528	0.0425096	1.1145e-07	4.07344e-06	-0.134458	chr16	73080909	chr16:73081590-73082565	N_Shore	ZFHX3;ZFHX3	5'UTR;5'UTR
cg01393971	0.838503	0.0155804	0.38205	0.146031	0.759937	0.0182686	0.718295	0.0395341	2.07491e-06	0.0156822	0.377887	2.31059e-07	0.00103526	-0.456453	0.125811	0.67612	-0.0785662	0.0261177	0.0754435	-0.120208	chr3	8530432		OpenSea	LMCD1-AS1	Body
cg09580278	0.641254	0.068048	0.369847	0.0654949	0.629022	0.0291867	0.644699	0.0361304	2.23133e-06	0.0165548	0.259175	1.32188e-06	0.00306218	-0.271406	0.718636	0.981674	-0.0122316	0.918992	0.974096	0.003445	chr13	42222676		OpenSea	VWA8	Body
cg16257560	0.745717	0.0573175	0.208109	0.135987	0.641943	0.0528197	0.819948	0.0294167	2.23462e-06	0.0165548	0.433835	1.84124e-07	0.000889113	-0.537609	0.0840163	0.602554	-0.103774	0.204267	0.39824	0.0742309	chr11	10108858		OpenSea	SBF2	Body
cg27645858	0.503525	0.0451834	0.10317	0.0486346	0.38744	0.0735405	0.273166	0.0532535	2.34891e-06	0.0171379	0.28427	4.10912e-08	0.000339244	-0.400355	0.00705033	0.27327	-0.116085	2.28055e-05	0.000217687	-0.230359	chr2	238005812		OpenSea	COPS8;COPS8	Body;Body
cg07399209	0.914712	0.007993	0.767773	0.0183461	0.88207	0.0381917	0.920349	0.00854976	2.35914e-06	0.0171379	0.114297	1.25425e-07	0.000688001	-0.146939	0.0443706	0.495529	-0.0326423	0.70796	0.879129	0.0056374	chr3	151769368		OpenSea
cg02030141	0.792305	0.0326431	0.471854	0.0451501	0.718554	0.0316201	0.549982	0.0781488	2.4262e-06	0.0174556	0.2467	1.1409e-07	0.000643839	-0.32045	0.0369414	0.466731	-0.0737508	2.96509e-06	4.4951e-05	-0.242322	chr1	51124256		OpenSea	FAF1	Body
cg13422047	0.30377	0.0230107	0.0650555	0.0277047	0.265406	0.0719787	0.361707	0.0115788	2.50318e-06	0.0178379	0.200351	3.31378e-07	0.00128837	-0.238714	0.162364	0.724482	-0.0383634	0.0430648	0.114757	0.0579372	chr16	22037961		OpenSea	C16orf52	Body
cg05825855	0.289354	0.00689043	0.11113	0.0250299	0.216511	0.0141321	0.311456	0.0235806	2.59657e-06	0.0181336	0.105381	4.67728e-09	8.33269e-05	-0.178224	0.000120277	0.0709192	-0.0728427	0.129713	0.281215	0.0221025	chr13	75770262		OpenSea
cg14411188	0.808954	0.0518214	0.470052	0.086711	0.794965	0.0238946	0.500814	0.0842282	2.60788e-06	0.0181336	0.324913	1.62004e-06	0.00348545	-0.338902	0.745703	0.984753	-0.0139894	4.69876e-06	6.37152e-05	-0.30814	chr5	102554192		OpenSea
cg27531236	0.486679	0.054051	0.0805108	0.0308006	0.382904	0.0603914	0.34125	0.0712295	2.61737e-06	0.0181336	0.302393	8.25182e-08	0.000534037	-0.406168	0.0198882	0.382793	-0.103775	0.002508	0.0103598	-0.145429	chr4	47854334		OpenSea	NFXL1	Body
cg18311413	0.614674	0.0252605	0.239401	0.0327499	0.415816	0.0544851	0.714784	0.0232245	2.64524e-06	0.0181585	0.176415	2.52122e-10	1.20263e-05	-0.375273	6.72975e-07	0.00899192	-0.198859	0.000701953	0.00354792	0.100109	chr5	66942683		OpenSea
cg13992500	0.303005	0.0144617	0.0889792	0.0187009	0.209921	0.0355213	0.593209	0.0187393	2.74954e-06	0.0187029	0.120942	2.80817e-09	5.83663e-05	-0.214026	4.44221e-05	0.0477294	-0.0930841	5.48011e-11	2.25766e-08	0.290204	chr14	93186100		OpenSea	LGMN;LGMN	Body;Body
cg17868595	0.435262	0.0386938	0.150136	0.0398576	0.376858	0.0178533	0.200125	0.0570668	2.78717e-06	0.0187881	0.226722	1.95337e-07	0.000919239	-0.285126	0.069736	0.569693	-0.0584041	1.84899e-06	3.15031e-05	-0.235138	chr3	90112204		OpenSea
cg26273198	0.14951	0.0164945	0.276052	0.0330218	0.13945	0.0168931	0.325102	0.0380214	2.97332e-06	0.0198639	-0.136603	6.904e-06	0.00894796	0.126542	0.584882	0.956962	-0.0100605	1.61063e-07	5.31063e-06	0.175592	chr1	209806845		OpenSea	LAMB3;LAMB3;LAMB3	Body;Body;Body
cg08900518	0.690827	0.0258146	0.312	0.0801361	0.644738	0.022515	0.594904	0.0329062	3.16574e-06	0.0209623	0.332739	7.22496e-07	0.0021624	-0.378828	0.31358	0.850923	-0.0460889	0.0475365	0.12459	-0.0959238	chr1	41410216		OpenSea
cg14811853	0.208462	0.0288294	0.0843048	0.0194306	0.19812	0.0260468	0.0519724	0.0148762	3.3043e-06	0.0216593	0.113816	1.23702e-06	0.00301495	-0.124157	0.505554	0.93572	-0.0103417	8.00385e-08	3.22517e-06	-0.15649	chr20	43363791		OpenSea
cg23665343	0.644189	0.0549788	0.269221	0.0772838	0.559006	0.0630733	0.760943	0.0272688	3.3289e-06	0.0216593	0.289785	1.68014e-07	0.000837769	-0.374968	0.044725	0.49678	-0.0851826	0.00924853	0.0313484	0.116754	chr12	92424714		OpenSea	C12orf79;C12orf79;C12orf79;C12orf79;C12orf79	Body;Body;5'UTR;5'UTR;5'UTR
cg20576928	0.433595	0.00188348	0.13804	0.0467451	0.310479	0.0474306	0.659701	0.0222145	3.3861e-06	0.0218416	0.172439	5.33555e-09	8.97753e-05	-0.295555	0.000110872	0.0690992	-0.123116	1.45926e-07	4.95382e-06	0.226106	chr1	219142579		OpenSea	MIR548F3	Body
cg14966789	0.539601	0.0285339	0.106662	0.0464568	0.434951	0.048336	0.310959	0.105952	3.46728e-06	0.0219971	0.328288	1.39722e-07	0.000740678	-0.432939	0.0320088	0.446319	-0.10465	0.000142925	0.000951066	-0.228642	chr9	72476148		OpenSea	C9orf135;C9orf135;C9orf135;C9orf135;C9orf135	Body;Body;Body;Body;Body
cg04552530	0.239273	0.0126894	0.0986635	0.0173059	0.247923	0.0446858	0.296352	0.019393	3.46901e-06	0.0219971	0.14926	6.68554e-06	0.00880704	-0.14061	0.67092	0.974429	0.0086498	0.0127653	0.0411864	0.0570787	chr20	1926131	chr20:1927718-1928118	N_Shore
cg19851124	0.728706	0.0408751	0.46019	0.0591518	0.636596	0.0127936	0.840401	0.0105291	3.54703e-06	0.02211	0.176405	2.48271e-08	0.000265381	-0.268516	0.00167034	0.168825	-0.0921105	0.000345298	0.00196406	0.111695	chr6	113689279		OpenSea
cg00444915	0.0690743	0.00735514	0.104058	0.00931997	0.0530295	0.00750447	0.144047	0.0107944	3.55363e-06	0.02211	-0.051029	0.000168924	0.0519292	0.0349842	0.0343842	0.455852	-0.0160448	3.85128e-08	1.93646e-06	0.0749732	chr1	153571425		OpenSea
cg21302967	0.296176	0.0121816	0.424556	0.0157795	0.292187	0.0250877	0.46913	0.0361009	3.57547e-06	0.02211	-0.132369	5.01223e-06	0.00739972	0.12838	0.825175	0.991982	-0.0039889	1.61473e-07	5.319e-06	0.172954	chr11	6376280		OpenSea
cg11479365	0.857981	0.0365837	0.675351	0.0660356	0.873407	0.0309312	0.870442	0.0141096	3.64713e-06	0.0222556	0.198056	8.84494e-06	0.0105727	-0.182631	0.570749	0.953783	0.0154257	0.646269	0.841353	0.012461	chr7	29636583		OpenSea
cg03208161	0.606046	0.0211181	0.439895	0.00919962	0.620904	0.0351166	0.388644	0.0380754	3.70018e-06	0.0222556	0.181009	9.4197e-06	0.0108434	-0.166151	0.550955	0.948901	0.0148575	4.55667e-07	1.12317e-05	-0.217403	chr5	71187748		OpenSea
cg14562331	0.279943	0.0229798	0.414625	0.0279173	0.265433	0.0287072	0.271304	0.0316691	3.74268e-06	0.0222556	-0.149192	1.13811e-05	0.0121032	0.134682	0.481445	0.927836	-0.0145102	0.673281	0.858714	-0.0086385	chr16	81585232		OpenSea	CMIP;CMIP	Body;Body
cg15279718	0.815639	0.00461773	0.822353	0.0227745	0.712528	0.0285206	0.920279	0.0134536	3.75381e-06	0.0222556	-0.109825	0.65643	0.955805	0.0067133	7.4905e-06	0.0252815	-0.103111	6.38518e-06	8.06383e-05	0.10464	chr17	77018937	chr17:77020023-77020868	N_Shore	C1QTNF1;C1QTNF1;C1QTNF1;C1QTNF1-AS1;C1QTNF1-AS1	TSS1500;TSS1500;TSS200;Body;Body
cg27386413	0.465137	0.0235852	0.287668	0.0325494	0.467756	0.0487071	0.70317	0.00745873	3.77745e-06	0.0222556	0.180088	4.4413e-06	0.00687022	-0.177469	0.915466	0.997039	0.0026189	1.49212e-07	5.02798e-06	0.238033	chr2	3473947		OpenSea	TRAPPC12	Body
cg14184306	0.267656	0.0327775	0.0335307	0.00964664	0.18547	0.0447744	0.165731	0.0259148	3.78698e-06	0.0222556	0.151939	2.29484e-08	0.000248854	-0.234125	0.00133353	0.156986	-0.0821861	0.0002173	0.00133983	-0.101925	chr4	57594819		OpenSea
cg19712291	0.442316	0.0107506	0.221296	0.0459615	0.401209	0.0185546	0.58711	0.0387653	3.81003e-06	0.0222556	0.179913	3.60308e-07	0.00135476	-0.22102	0.112325	0.65473	-0.0411069	3.80715e-05	0.000326941	0.144795	chr13	36927379		OpenSea	SPG20	5'UTR
cg01725479	0.29288	0.0568917	0.170996	0.0360269	0.367033	0.0440767	0.0715227	0.0188922	3.8663e-06	0.0222556	0.196037	0.000432889	0.0804904	-0.121884	0.0143125	0.344821	0.0741531	9.78955e-07	1.96886e-05	-0.221357	chr2	85976448		OpenSea
cg14851460	0.896376	0.00627401	0.767399	0.0158359	0.85163	0.00682621	0.904551	0.0174889	3.8667e-06	0.0222556	0.0842306	2.53964e-08	0.000267643	-0.128977	0.0015544	0.165378	-0.0447466	0.483644	0.717351	0.0081744	chr1	20235923		OpenSea	OTUD3	3'UTR
cg08761535	0.390878	0.00448745	0.137589	0.0655388	0.338773	0.00815414	0.544702	0.0106784	4.0947e-06	0.0233879	0.201184	2.91095e-07	0.00122814	-0.253289	0.0771959	0.586949	-0.0521049	6.75733e-05	0.000517784	0.153824	chr16	75079000		OpenSea	ZNRF1	Body
cg22325778	0.199139	0.0138901	0.0949196	0.0206849	0.248066	0.0435077	0.467253	0.0356965	4.13399e-06	0.0234335	0.153147	0.000204961	0.0570812	-0.104219	0.0340352	0.454668	0.0489274	5.1241e-09	4.82151e-07	0.268114	chr8	77529523		OpenSea	ZFHX4-AS1	Body
cg09598437	0.482897	0.0302075	0.287998	0.0600792	0.491346	0.0192816	0.538116	0.0301689	4.17117e-06	0.0234665	0.203348	6.64037e-06	0.00877844	-0.194899	0.764089	0.98639	0.0084489	0.0657377	0.162742	0.0552191	chr12	52643118	chr12:52643982-52644411	N_Shore
cg10766588	0.634187	0.0134538	0.652273	0.0196776	0.530993	0.0293584	0.669254	0.0153465	4.23628e-06	0.0236549	-0.12128	0.291481	0.78318	0.0180864	2.37974e-05	0.0395798	-0.103194	0.0521568	0.134534	0.0350669	chr3	133246529		OpenSea
cg18840084	0.782845	0.0243295	0.646422	0.0215433	0.770153	0.0233238	0.717492	0.0255626	4.30928e-06	0.0238843	0.123731	1.44e-06	0.00328497	-0.136423	0.463889	0.922237	-0.0126913	0.00174924	0.00764258	-0.0653522	chr10	11976474		OpenSea	UPF2;UPF2	Body;Body
cg18786772	0.636159	0.0344436	0.430882	0.0163411	0.609317	0.0618809	0.629892	0.0153227	4.37203e-06	0.0240539	0.178435	8.97396e-07	0.00245062	-0.205277	0.28879	0.835465	-0.0268418	0.800458	0.926615	-0.0062674	chr15	31362018		OpenSea	TRPM1;TRPM1;TRPM1;TRPM1	3'UTR;Body;Body;Body
cg04384810	0.145817	0.018312	0.208658	0.0141372	0.117313	0.0167556	0.188202	0.0251155	4.61352e-06	0.0251973	-0.0913456	0.000203263	0.0569626	0.0628414	0.0393929	0.476539	-0.0285042	0.00457811	0.0172444	0.0423851	chr14	91621555		OpenSea	C14orf159;C14orf159;C14orf159;C14orf159;C14orf159	5'UTR;5'UTR;5'UTR;5'UTR;5'UTR
cg13705518	0.15838	0.00988042	0.0272303	0.00527308	0.113919	0.0278257	0.242481	0.0120227	4.72001e-06	0.0255921	0.0866884	3.68446e-08	0.000319446	-0.131149	0.0023117	0.187583	-0.0444611	6.57425e-06	8.24863e-05	0.0841011	chr13	114068095	chr13:114067806-114068096	Island
cg16204225	0.847698	0.00874795	0.681565	0.0455421	0.855924	0.0271035	0.859867	0.0530901	4.85645e-06	0.0261424	0.174359	8.21868e-06	0.0100319	-0.166133	0.736891	0.983789	0.0082263	0.620062	0.823896	0.0121694	chr12	105879336		OpenSea
cg05973057	0.426641	0.0589467	0.0977045	0.0115579	0.368712	0.0467729	0.32921	0.0868273	5.14009e-06	0.0274716	0.271007	5.71234e-07	0.0018988	-0.328936	0.14513	0.703216	-0.0579292	0.0213836	0.0637458	-0.0974312	chr3	99218783		OpenSea
cg08148697	0.466211	0.0135262	0.296905	0.0388012	0.440933	0.0362364	0.433039	0.0225575	5.19032e-06	0.0275433	0.144027	8.37601e-07	0.00239209	-0.169305	0.226081	0.78919	-0.025278	0.118987	0.262725	-0.0331715	chr16	2047871	chr16:2048194-2048754	N_Shore	ZNF598	3'UTR
cg10166915	0.698484	0.025281	0.177268	0.118302	0.536183	0.0975778	0.769898	0.0290742	5.23697e-06	0.0275952	0.358914	6.83389e-08	0.000473463	-0.521215	0.0058415	0.256737	-0.162301	0.173509	0.352205	0.0714143	chr14	54260975		OpenSea
cg07827395	0.406886	0.0354916	0.241585	0.0206142	0.386397	0.0133122	0.26647	0.0227172	5.36616e-06	0.0280782	0.144812	1.21674e-06	0.00299478	-0.165301	0.325952	0.858383	-0.0204887	7.50587e-06	9.14186e-05	-0.140416	chr7	6323913		OpenSea
cg20308138	0.188678	0.0127233	0.0654465	0.010309	0.147829	0.0258903	0.0934338	0.0142389	5.50314e-06	0.028595	0.0823826	5.02905e-08	0.000387932	-0.123232	0.00324999	0.210229	-0.0408489	1.07933e-06	2.11336e-05	-0.0952442	chr5	66597522		OpenSea
cg17918185	0.445568	0.0701446	0.136235	0.0431841	0.408139	0.0839286	0.229628	0.0205833	5.55421e-06	0.0286613	0.271904	1.31091e-06	0.00304837	-0.309333	0.340233	0.866499	-0.0374285	6.11239e-05	0.000477565	-0.215939	chr5	121490674		OpenSea
cg26790245	0.517219	0.119513	0.214561	0.045943	0.578824	0.0430512	0.455862	0.0449992	5.63844e-06	0.028712	0.364263	3.95296e-05	0.0248478	-0.302658	0.245913	0.806108	0.0616046	0.247722	0.458938	-0.0613572	chr3	107517279		OpenSea	BBX;BBX;BBX	Body;Body;Body
cg22734165	0.56521	0.00511236	0.533258	0.00259802	0.583496	0.00835472	0.627109	0.0113439	5.64078e-06	0.028712	0.0502388	0.000478312	0.0839739	-0.0319527	0.0209727	0.389541	0.0182861	5.29425e-07	1.25107e-05	0.0618985	chr11	1220336	chr11:1221571-1221863	N_Shore
cg05694292	0.839577	0.00905888	0.735402	0.014284	0.834978	0.0217394	0.831341	0.0302264	5.82289e-06	0.0294387	0.0995761	3.54143e-06	0.0059547	-0.104175	0.74627	0.984807	-0.00459934	0.56402	0.783192	-0.00823585	chr11	122563400		OpenSea	UBASH3B	Body
cg00775119	0.0896988	0.0108882	0.189828	0.0330115	0.0866239	0.011803	0.0983225	0.0184424	5.91241e-06	0.0296906	-0.103205	8.20848e-06	0.0100319	0.10013	0.834709	0.992741	-0.00307496	0.560616	0.780565	0.00862363	chr2	153406036		OpenSea	FMNL2	Body
ch.2.71774667F	0.0463269	0.0129602	0.112957	0.0283093	0.0356754	0.0012151	0.180508	0.00711739	6.10279e-06	0.0304424	-0.0772814	2.92448e-05	0.0206478	0.0666299	0.343667	0.86851	-0.0106515	8.89349e-09	7.06045e-07	0.134181	chr2	71921159		OpenSea
cg02866033	0.395708	0.0327397	0.152608	0.0539831	0.339957	0.0302961	0.182452	0.0285704	6.1611e-06	0.0305297	0.187349	3.16418e-07	0.00126608	-0.2431	0.0532641	0.524206	-0.0557514	1.45194e-06	2.63294e-05	-0.213256	chr13	49528555		OpenSea
cg04389899	0.369782	0.0321205	0.0547533	0.01527	0.234305	0.0633476	0.10504	0.0319802	6.38645e-06	0.0314382	0.179551	8.21759e-09	0.000120563	-0.315029	0.000113436	0.0697766	-0.135477	7.08448e-08	2.96404e-06	-0.264743	chr1	183107083		OpenSea	LAMC1	Body
cg00100397	0.357347	0.0369056	0.422438	0.0114161	0.316579	0.017997	0.498521	0.0132477	6.59914e-06	0.0322142	-0.105859	0.00071681	0.0993348	0.0650912	0.0168863	0.362614	-0.0407676	2.46373e-07	7.18419e-06	0.141174	chr1	117638187		OpenSea	TTF2	Body
cg24259463	0.889784	0.0301045	0.47055	0.0517231	0.809255	0.0400567	0.815798	0.0350853	6.63021e-06	0.0322142	0.338705	5.96713e-07	0.00193283	-0.419235	0.115849	0.660392	-0.0805295	0.14574	0.308032	-0.0739867	chr1	210046971		OpenSea
cg18249506	0.90794	0.002023	0.320047	0.203114	0.802336	0.0709146	0.893395	0.0126238	6.6752e-06	0.0322236	0.482289	7.18295e-07	0.00215847	-0.587893	0.145079	0.70314	-0.105604	0.834546	0.941792	-0.0145453	chr4	39657770		OpenSea
cg18459152	0.896283	0.0178967	0.421096	0.15302	0.816816	0.04706	0.917384	0.0101499	6.8442e-06	0.0326894	0.395719	8.77816e-07	0.00242553	-0.475187	0.179698	0.744418	-0.0794672	0.713014	0.881967	0.0211007	chr5	75986921		OpenSea	IQGAP2	Body
cg21831835	0.323541	0.100779	0.0943628	0.0542047	0.378144	0.0502544	0.0691603	0.0276863	6.85907e-06	0.0326894	0.283781	6.27152e-05	0.0322516	-0.229178	0.197491	0.763199	0.0546024	2.18849e-05	0.000210678	-0.254381	chr13	40469536		OpenSea
cg21250941	0.277161	0.043146	0.0533618	0.0117526	0.193441	0.014449	0.481727	0.036235	7.09242e-06	0.0335876	0.140079	2.97884e-08	0.000282138	-0.223799	0.000953412	0.141122	-0.0837198	8.95562e-08	3.495e-06	0.204566	chr3	24181646		OpenSea	THRB;THRB;THRB;THRB	Body;Body;Body;Body
cg04516539	0.854838	0.00620638	0.847017	0.0140238	0.783485	0.0124148	0.919736	0.00601277	7.27857e-06	0.0342524	-0.0635317	0.403485	0.857411	-0.00782158	2.01272e-06	0.0136909	-0.0713533	5.77535e-06	7.46372e-05	0.0648975	chr20	50112854	chr20:50108795-50109456	S_Shelf	NFATC2;NFATC2;NFATC2;NFATC2;NFATC2;NFATC2;NFATC2;NFATC2	Body;Body;Body;Body;Body;Body;Body;Body
cg06350509	0.0972856	0.0121547	0.0382262	0.0039569	0.102356	0.0171327	0.0684781	0.00904725	7.53919e-06	0.0352571	0.0641302	1.80986e-05	0.0159883	-0.0590594	0.589897	0.958074	0.00507084	0.00751603	0.0262796	-0.0288075	chr10	105455544	chr10:105452338-105453230	S_Shelf	SH3PXD2A	Body
cg26473583	0.761346	0.0495289	0.520288	0.0691293	0.7467	0.0229424	0.709912	0.0528861	7.61268e-06	0.0353796	0.226412	3.83313e-06	0.00625503	-0.241059	0.658948	0.972498	-0.0146466	0.136054	0.291966	-0.0514338	chr11	114021003		OpenSea	ZBTB16;ZBTB16	Body;Body
cg07822203	0.502873	0.0269383	0.294789	0.0452665	0.438948	0.0244405	0.580934	0.0226255	7.75959e-06	0.0358398	0.144158	1.14051e-07	0.000643839	-0.208083	0.00826672	0.288583	-0.0639248	0.00216922	0.00916287	0.0780618	chr3	177719585		OpenSea
cg00373796	0.91166	0.0105173	0.769463	0.0110361	0.882697	0.00730112	0.88272	0.0463411	8.23857e-06	0.0378186	0.113234	6.37037e-07	0.00200633	-0.142198	0.0989487	0.631626	-0.0289635	0.0991893	0.227324	-0.0289407	chr5	37309092		OpenSea	NUP155;NUP155;NUP155	Body;Body;Body
cg01099596	0.14791	0.0168276	0.0547945	0.0102061	0.124807	0.0153693	0.108879	0.0164861	8.33164e-06	0.0379593	0.0700122	3.28544e-07	0.00128707	-0.0931159	0.0391138	0.475414	-0.0231037	0.00183565	0.00795751	-0.0390317	chr2	28304009		OpenSea	BRE;BRE;BRE;BRE;BRE;BRE	Body;Body;Body;Body;Body;Body
cg05722266	0.510042	0.00941481	0.514874	0.0123656	0.447514	0.0206686	0.723621	0.0110116	8.37068e-06	0.0379593	-0.0673601	0.627867	0.948319	0.00483164	1.84322e-05	0.0353634	-0.0625284	5.2913e-12	4.84881e-09	0.213579	chr2	96991791	chr2:96990857-96991283	S_Shore	ITPRIPL1;ITPRIPL1;ITPRIPL1;ITPRIPL1	5'UTR;TSS200;TSS200;Body
cg12169243	0.0927053	0.0178552	0.144503	0.0108483	0.0501623	0.0149896	0.121427	0.0158413	8.55569e-06	0.0385646	-0.0943409	0.00209412	0.15346	0.0517979	0.0078862	0.283457	-0.042543	0.0548333	0.140203	0.0287222	chr15	35825579		OpenSea	DPH6;DPH6	Body;Body
cg04339570	0.147661	0.0230971	0.0385352	0.00841437	0.174243	0.0137623	0.0387907	0.00513249	8.81232e-06	0.0392754	0.135707	8.19887e-05	0.0368493	-0.109126	0.199746	0.765342	0.0265818	8.38678e-05	0.000616226	-0.10887	chr10	100074395		OpenSea
cg17564529	0.425888	0.0290976	0.2714	0.0446293	0.421039	0.0270666	0.366548	0.0221591	8.81838e-06	0.0392754	0.149639	6.2448e-06	0.00843432	-0.154488	0.826901	0.992124	-0.0048485	0.0166686	0.0516386	-0.0593395	chr7	75934484	chr7:75931704-75932978	S_Shore
cg12855915	0.0387282	0.00900041	0.0874374	0.0127475	0.0386331	0.0107119	0.0931183	0.00171573	9.15376e-06	0.0404764	-0.0488043	9.34728e-06	0.0108171	0.0487093	0.989541	0.999712	-9.504e-05	2.78874e-06	4.29379e-05	0.0543901	chr15	68878828		OpenSea	CORO2B	Body
cg03813471	0.476712	0.0239997	0.43824	0.0417583	0.273008	0.0482773	0.63176	0.0231828	9.1995e-06	0.0404764	-0.165232	0.133516	0.615956	-0.0384724	8.88838e-07	0.0101566	-0.203705	1.80453e-05	0.000180988	0.155048	chr3	14290900		OpenSea
cg08356350	0.871007	0.0340118	0.617313	0.0915933	0.845748	0.0209779	0.856988	0.0249245	9.27862e-06	0.0404764	0.228435	2.94077e-06	0.00522954	-0.253694	0.461837	0.921502	-0.0252594	0.680859	0.863325	-0.0140191	chr2	166945286		OpenSea	SCN1A;LOC101929680	5'UTR;Body
cg13583770	0.445084	0.0757421	0.246927	0.0652031	0.480382	0.0354737	0.165025	0.019569	9.30442e-06	0.0404764	0.233455	5.07079e-05	0.028357	-0.198157	0.318653	0.854137	0.0352989	1.23205e-06	2.33113e-05	-0.280058	chr18	60548981		OpenSea	PHLPP1	Body
cg22936981	0.0429001	0.00157396	0.091026	0.00737331	0.0468612	0.0120691	0.0371644	0.00389384	9.47666e-06	0.0408454	-0.0441648	3.71325e-06	0.00616054	0.0481259	0.550008	0.948594	0.00396104	0.390185	0.627326	-0.00573569	chr1	64116959		OpenSea	PGM1;PGM1;PGM1	Body;Body;Body
cg05380855	0.455545	0.037629	0.335701	0.0267007	0.454078	0.0174314	0.527327	0.00713067	9.4984e-06	0.0408454	0.118377	8.32039e-06	0.0101164	-0.119844	0.933738	0.997914	-0.00146727	0.0010543	0.00498293	0.0717823	chr5	44002275		OpenSea
cg06454619	0.540137	0.0243808	0.417223	0.0248145	0.531546	0.000516359	0.568201	0.0192701	9.78066e-06	0.0415938	0.114323	4.45069e-06	0.00687022	-0.122913	0.616842	0.964053	-0.00859021	0.117205	0.259631	0.0280641	chr7	46472384		OpenSea
cg17366225	0.0812956	0.0149197	0.174077	0.00473961	0.113904	0.00333197	0.141275	0.018234	9.78361e-06	0.0415937	-0.060173	6.64783e-08	0.000464877	0.0927811	0.00252347	0.192833	0.0326081	1.01266e-05	0.000115268	0.0599796	chr4	11398983	chr4:11400797-11401666	N_Shore
cg03917138	0.721134	0.021489	0.731921	0.0185507	0.649623	0.0120845	0.930801	0.00619418	9.92095e-06	0.0419393	-0.0822978	0.387924	0.848632	0.0107866	4.26002e-05	0.0467623	-0.0715112	1.15824e-10	3.70837e-08	0.209667	chr17	70120182	chr17:70120139-70120442	Island	SOX9	Body
cg22027204	0.427345	0.0194642	0.333834	0.0374562	0.441387	0.021284	0.387778	0.0120414	1.01054e-05	0.0421603	0.107553	4.30901e-05	0.0259805	-0.0935109	0.390498	0.892388	0.0140425	0.0259344	0.0750031	-0.0395664	chr6	36216248		OpenSea	PNPLA1;PNPLA1	5'UTR;5'UTR
cg17323179	0.846963	0.0456609	0.648331	0.0427247	0.837001	0.020216	0.715974	0.0544216	1.01219e-05	0.0421603	0.18867	5.80404e-06	0.00814143	-0.198632	0.725359	0.982336	-0.009962	0.000357777	0.00202316	-0.130989	chr1	52747420		OpenSea	ZFYVE9;ZFYVE9	Body;Body
cg26905406	0.282169	0.0390359	0.140587	0.0363387	0.272833	0.0106444	0.0752493	0.00205137	1.01423e-05	0.0421603	0.132246	4.84041e-06	0.00722912	-0.141582	0.639242	0.968928	-0.0093361	5.79194e-08	2.57166e-06	-0.20692	chr13	73790116		OpenSea
cg18196416	0.525379	0.00764666	0.621107	0.0124184	0.503239	0.0116546	0.677458	0.0337018	1.05731e-05	0.0436003	-0.117868	8.77711e-05	0.0380265	0.0957275	0.225131	0.788341	-0.0221406	6.09279e-07	1.38669e-05	0.152079	chr3	153004004		OpenSea
cg01257345	0.747892	0.0256621	0.563298	0.0318848	0.68157	0.0119642	0.806382	0.0301524	1.06052e-05	0.0436003	0.118272	6.28392e-08	0.000447799	-0.184594	0.00207765	0.181653	-0.0663221	0.00498999	0.0185481	0.0584899	chr17	26655561		OpenSea	IFT20;TMEM97	3'UTR;3'UTR
cg05924675	0.857461	0.0127477	0.722468	0.0676285	0.879947	0.0118109	0.93138	0.0125974	1.07724e-05	0.0440455	0.157478	5.26682e-05	0.0290838	-0.134993	0.351766	0.87303	0.0224852	0.00703269	0.0248396	0.0739186	chr5	124834977		OpenSea	LOC101927460	Body
cg16383245	0.634033	0.041144	0.48283	0.0244726	0.631678	0.0284071	0.715627	0.0137955	1.10627e-05	0.0449323	0.148848	9.35347e-06	0.0108171	-0.151203	0.91669	0.99712	-0.0023548	0.00252363	0.0104145	0.0815939	chr11	116679672		OpenSea
cg14370715	0.679531	0.0373962	0.612518	0.0391071	0.464239	0.0371498	0.779303	0.0224344	1.11168e-05	0.0449323	-0.148279	0.00902057	0.259389	-0.0670128	1.59111e-07	0.00350156	-0.215292	0.000505674	0.00269697	0.0997723	chr1	220295722		OpenSea	IARS2	Body
cg03175302	0.163526	0.0136206	0.312074	0.0360208	0.111295	0.0190833	0.280733	0.0840841	1.12379e-05	0.0449323	-0.200779	0.000221516	0.0595416	0.148548	0.102672	0.637787	-0.0522308	0.00160132	0.00708962	0.117207	chr5	106806075		OpenSea	EFNA5	Body
cg07101495	0.117034	0.0113461	0.0373348	0.00414686	0.094124	0.00798405	0.150576	0.00812681	1.12723e-05	0.0449323	0.0567892	2.42673e-07	0.00106186	-0.079699	0.0171845	0.3646	-0.0229098	0.00146725	0.00658298	0.0335427	chr2	33637091		OpenSea
cg11795824	0.167892	0.0405512	0.0839929	0.0227235	0.217105	0.0270229	0.0935838	0.0107603	1.12895e-05	0.0449323	0.133112	0.00088035	0.109478	-0.0838991	0.0266118	0.420973	0.0492132	0.00224216	0.00942201	-0.0743082	chr20	24981044		OpenSea
cg21010715	0.762826	0.0252987	0.574367	0.0272148	0.701979	0.0303156	0.809372	0.0301136	1.13771e-05	0.0450413	0.127613	1.33135e-07	0.000721865	-0.18846	0.00658296	0.267049	-0.060847	0.0284609	0.0811273	0.046546	chr3	99378992		OpenSea	COL8A1;COL8A1;MIR548G	5'UTR;5'UTR;Body
cg10920329	0.871819	0.00710239	0.887003	0.00356786	0.831243	0.0189208	0.910378	0.00503104	1.14644e-05	0.0451483	-0.0557606	0.0895215	0.542745	0.0151847	0.000261664	0.0911021	-0.0405759	0.000409985	0.0022643	0.0385593	chr8	126458568		OpenSea
cg02875039	0.814486	0.0324629	0.624278	0.0635507	0.783774	0.0100702	0.807589	0.0144686	1.16269e-05	0.0455482	0.159497	1.67214e-06	0.00356458	-0.190209	0.218198	0.78264	-0.030712	0.776232	0.915154	-0.00689723	chr3	183482995		OpenSea	YEATS2	Body
cg01784075	0.71067	0.0495553	0.510642	0.043375	0.695507	0.0375943	0.611138	0.0347726	1.19379e-05	0.0465231	0.184865	5.09547e-06	0.00749045	-0.200028	0.592188	0.958581	-0.0151628	0.00301847	0.0121168	-0.099532	chr10	112186766		OpenSea
cg14784405	0.290157	0.022909	0.351673	0.0221153	0.248869	0.0236388	0.34072	0.020125	1.20896e-05	0.0468701	-0.102804	0.0013965	0.131024	0.0615164	0.018207	0.371094	-0.041288	0.00560184	0.0204813	0.0505637	chr16	83398935		OpenSea	CDH13;CDH13;CDH13;CDH13	Body;Body;Body;Body
cg01169429	0.693452	0.0232608	0.166476	0.0250321	0.399042	0.0779682	0.750696	0.0704981	1.22941e-05	0.0474173	0.232566	6.87301e-10	2.05707e-05	-0.526976	8.9588e-07	0.0101566	-0.29441	0.123563	0.27061	0.0572444	chr2	39752063		OpenSea	LOC728730	Body
cg03602522	0.136701	0.00824832	0.181768	0.0168706	0.123365	0.00770009	0.224083	0.0101549	1.24035e-05	0.047594	-0.058403	0.000163977	0.0513323	0.0450678	0.151007	0.710262	-0.0133352	1.25473e-07	4.44315e-06	0.0873826	chr10	80095874		OpenSea
cg00731214	0.439896	0.0111251	0.172371	0.0530958	0.347224	0.0494227	0.375806	0.0345064	1.25668e-05	0.0479744	0.174853	9.72071e-08	0.000591336	-0.267525	0.00348423	0.215275	-0.0926723	0.0290568	0.0825531	-0.0640907	chr3	42821168		OpenSea
cg04415610	0.272392	0.0284828	0.133676	0.0359464	0.248182	0.0104856	0.270109	0.0113599	1.30682e-05	0.0496352	0.114506	1.58534e-06	0.00347864	-0.138716	0.183306	0.748353	-0.0242098	0.896731	0.966285	-0.00228341	chr13	36432082		OpenSea	MIR548F5;DCLK1	Body;Body
